# Supplementary material for: Alt-RPL36 downregulates the PI3K-AKT-mTOR signaling pathway by interacting with TMEM24
Source: Nat Commun. 2021 Jan 21;12:508. doi: 10.1038/s41467-020-20841-6 (PMC7820019; doi:10.1038/s41467-020-20841-6)
Supplement: Supplementary file 3 — Supplementary Data 1 [file 41467_2020_20841_MOESM3_ESM.xlsx]

## Sheet: Key
Abbreviations used for protein and peptide identification summary tables
Peptide Identifications
Database Accession	three-frame (forward only) translation of mRNA-seq from HEK 293T; contaminants
Peptide m/z	Observed mass over charge
Peptide Mass	Observed relative molecular mass
Mass Delta M	Difference (error) between the experimental and calculated masses
Peptide Score	Peptide match score
Peptide Sequence	Sequence of the peptide in 1-letter code
Variable Modifications	Any variable modifications found in the peptide
Protein Identifications
Num. of unique sequences	Number of peptides that match uniquely to protein query
Num. of significant unique sequences	Number of unique peptide matches above significance threshold (p<0.05)
Accession	Accession no. from database
Num. of matches	Total MS/MS queries matched to protein
Num. of significant matches	Total significant MS/MS queries matched to protein
Num. of sequences	Total number of non-redundant peptide sequences matching to protein query
Num. of significant sequences	Number of peptide matches above significance theshold (p<0.05)
Worksheets
S1	Key
S2	Alt-RPL36 peptide level evidence in HEK 293T cell
S3	Alt-RPL36 protein level evidence in HEK 293T cell
S4	Alt-RPL36 peptide level evidence in HT1080 cell
S5	Alt-RPL36 protein level evidence in HT1080 cell
S6	Alt-RPL36 peptide level evidence in MOLT4 cell
S7	Alt-RPL36 protein level evidence in MOLT4 cell

## Sheet: Alt-RPL36_Peptide_293T
Query	Observed	Mr(expt)	Mr(calc)	Delta M	Score	Expect	Peptide Sequnece	Variable Modifications
5766	782.36	2344.06	2344.06	0.0015	122	9e-11	SSSADFGTFNTSQSHQTASAVSK
5249	1049.48	2096.95	2096.95	0.0024	101	5.3e-09	TTTTNTQVEGDDEAAFLER
3088	788.398	1574.78	1574.78	0.0018	101	4.2e-08	ILGADTSVDLEETGR
1278	616.803	1231.59	1231.59	0.0005	100	5e-06	SGGGGGGGLGSGGSIR
2167	709.345	1416.67	1416.67	0.0018	94	3e-07	ILDSVGIEADDDR
2359	727.367	1452.72	1452.72	-0.0005	94	1.1e-06	KQQQEPTGEPSPK
2922	774.861	1547.71	1547.71	0.0014	94	3.8e-07	SVTEQGAELSNEER
2240	716.343	1430.67	1430.67	0.0001	92	4.9e-07	KAEPSEVDMNSPK
5491	736.695	2207.06	2207.06	0.003	90	3.7e-07	ILENEKDLEEAEEYKEAR
4041	886.955	1771.9	1771.9	0.0008	90	4e-07	ILDSVGIEADDDRLNK
1479	639.338	1276.66	1276.66	-0.0004	90	4.8e-05	KTSETLSQAGQK
4051	887.417	1772.82	1772.82	0.0013	89	4.2e-07	ASGGGVPTDEEQATGLER
3447	822.914	1643.81	1643.81	0.0011	88	1.5e-07	AGSGAGGGGSAEQLDALVK
2145	707.819	1413.62	1413.62	0	87	1.9e-05	SSSAGSGHQPSQSR	Acetyl (N-term)
4658	635.291	1902.85	1902.85	-0.0011	87	6.4e-07	KVEWTSDTVDNEHMGR
1246	613.312	1224.61	1224.61	-0.0013	85	1.4e-06	HVGDLGNVTADK
3728	854.391	1706.77	1706.76	0.0019	85	3.1e-07	GSLGGGFSSGGFSGGSFSR
1460	637.833	1273.65	1273.65	-0.0001	84	7.4e-06	KQQTLEAEEAK
783	546.754	1091.49	1091.5	-0.0014	83	1.1e-05	GSGGGSSGGSIGGR
1065	589.775	1177.54	1177.54	0	82	1.2e-05	ISEEDELDTK
1946	685.818	1369.62	1369.62	-0.0009	82	3.7e-06	GGPAEGQLQENDR
5465	731.033	2190.08	2190.08	-0.0011	82	5.9e-07	GEGAGQPSTSAQGQPAAPAPQKR
5492	552.773	2207.06	2207.06	0.0037	81	5.9e-07	ILENEKDLEEAEEYKEAR
2860	769.869	1537.72	1537.72	0.0007	81	2.1e-06	APSSSSLNSATSSQSK
3281	807.89	1613.77	1613.76	0.0013	80	5.4e-06	IQALQQQADEAEDR
4052	887.417	1772.82	1772.82	0.0023	79	4.3e-06	ALDSNSLENDDLSAPGR
1401	630.291	1258.57	1258.57	0.0001	79	8.3e-05	IDEPLEGSEDR
1006	581.783	1161.55	1161.55	0.0003	78	9.3e-05	ATISDEEIER
4813	649.997	1946.97	1946.97	0.0005	78	1.6e-06	LEALSVKEETKEDAEEK
1568	648.807	1295.6	1295.6	-0.0002	78	2.1e-05	ADLAEEYSKDR
1624	654.32	1306.63	1306.63	0.001	78	5.7e-06	QSTDEEVTSLAK
2090	700.82	1399.62	1399.63	-0.0007	77	4.1e-06	FNEVAAQYSEDK
3045	523.582	1567.72	1567.72	0.0016	77	6.4e-06	VDNDENEHQLSLR
2895	772.848	1543.68	1543.68	0.0016	76	2.1e-05	DQGTYEDYVEGLR
4855	654.01	1959.01	1959.01	0.0011	76	3.1e-06	VQASLAANTFTITGHAETK
3137	793.899	1585.78	1585.78	-0.0002	76	3.8e-05	SAEEEAADLPTKPTK
2963	778.873	1555.73	1555.73	0.0006	76	4.6e-05	DHASIQMNVAEVDK
1056	588.294	1174.57	1174.57	0.0014	75	4.5e-05	DSDEADLVLAK
4116	893.917	1785.82	1785.82	0.0019	74	2e-06	NKDQGTYEDYVEGLR
852	560.267	1118.52	1118.52	-0.0012	74	0.0017	VLSGQDTEDR
1478	639.333	1276.65	1276.65	-0.0003	74	2.5e-05	QKTEDEVLTSK
1519	642.881	1283.75	1283.74	0.0018	74	0.0004	KLVIIEGDLER
4886	984.951	1967.89	1967.89	0.001	74	4.4e-05	ESAEEAWGTEEAPAPAPAR
3012	782.382	1562.75	1562.75	0.0022	74	6.6e-05	ADQLTEEQIAEFK	Acetyl (N-term)
3902	582.3	1743.88	1743.88	-0.0007	74	1.4e-05	NDTKEDVFVHQTAIK
2318	723.829	1445.64	1445.64	0.0004	74	7.1e-06	EFHLNESGDPSSK
3244	803.877	1605.74	1605.74	0.0023	73	1.8e-06	LSVEESEAAGDGVDTK
1742	665.324	1328.63	1328.63	0.0022	73	1.5e-05	NVQDAIADAEQR
1292	617.826	1233.64	1233.64	0.0017	73	2.1e-05	VAGQDGSVVQFK
990	579.299	1156.58	1156.58	0.0008	73	0.00029	QGVDADINGLR
5250	699.992	2096.95	2096.95	0.0042	73	7.3e-05	TTTTNTQVEGDDEAAFLER
3043	523.581	1567.72	1567.72	-0.0008	72	2.9e-05	VDNDENEHQLSLR
2921	774.861	1547.71	1547.71	0.0011	72	2.2e-05	SVTEQGAELSNEER
1154	601.313	1200.61	1200.61	0.0019	72	6.2e-05	QSVEADINGLR
1244	612.775	1223.53	1223.53	0.0007	72	0.0002	SDAGLESDTAMK
4612	948.95	1895.89	1895.89	-0.0005	72	3.4e-06	SQIDVALSQDSTYQGER
1458	637.336	1272.66	1272.66	0.0005	71	0.00015	LNEQASEEILK
5217	695.971	2084.89	2084.89	0.0025	71	3.5e-06	SDMMEENIDTSAQAVAETK	Oxidation (M)
1347	624.291	1246.57	1246.57	0.0001	71	0.0016	AGELTEDEVER
919	567.275	1132.54	1132.54	0.0005	71	0.0016	EDLESSGLQR
1438	634.305	1266.6	1266.59	0.0005	70	0.00049	MKETIMNQEK	Oxidation (M)
4508	937.449	1872.88	1872.88	0.0025	70	1.2e-05	VQDLSAGGQGSLTDSGPER
5474	734.014	2199.02	2199.02	0.0024	70	6.2e-06	GLSEDTTEETLKESFDGSVR
479	489.741	977.468	977.467	0.0011	70	0.00067	VSTDLGSGDK
1461	425.57	1273.69	1273.69	-0.0004	70	0.00086	KLDEKENLSAK
3040	784.382	1566.75	1566.75	0.0001	69	0.0002	SQSAAVTPSSTTSSTR
5668	763.693	2288.06	2288.06	0.0022	69	7.7e-06	SSAQLQTNYPSSDNSLYTNAK
1284	617.301	1232.59	1232.59	-0.0006	69	0.00021	VGGTSDVEVNEK
1249	613.312	1224.61	1224.61	0.0004	69	5.2e-05	HVGDLGNVTADK
2651	749.847	1497.68	1497.68	-0.002	69	7.3e-05	GVPAGNSDTEGGQPGR
1373	627.273	1252.53	1252.53	-0.0007	68	7.7e-05	FGSDQSENVDR
1507	642.338	1282.66	1282.66	-0.0009	68	4.9e-05	KLGQSESQGPPR
1129	599.296	1196.58	1196.58	-0.0008	68	3.1e-05	TENNDHINLK
3140	529.602	1585.78	1585.78	0.0001	68	3.3e-05	SAEEEAADLPTKPTK
2047	695.844	1389.67	1389.67	0.0007	68	5e-05	QSLEASLAETEGR
4044	591.64	1771.9	1771.9	0.0017	68	2.6e-05	ILDSVGIEADDDRLNK
1917	682.833	1363.65	1363.65	0.0015	68	9.7e-05	IFDIDEAEEGVK
678	528.272	1054.53	1054.53	0.0002	68	0.00021	SIPAGAEPGEK
1493	641.301	1280.59	1280.59	-0.0019	67	3.8e-05	AEDGENYDIKK
1804	670.839	1339.66	1339.66	0.0007	67	5.3e-05	SKAEAESLYQSK
1289	617.804	1233.59	1233.59	-0.0015	67	0.0001	SNVSDAVAQSTR
746	539.78	1077.55	1077.55	0.001	67	0.0001	DGTGVVEFVR
1294	412.231	1233.67	1233.67	0	67	0.0067	LKYENEVALR
1375	627.807	1253.6	1253.6	0.0003	67	0.0034	GFSSGSAVVSGGSR
3744	856.406	1710.8	1710.79	0.0026	66	4.6e-05	NEEPSEEEIDAPKPK
225	425.255	848.496	848.497	-0.0005	66	0.011	KSSLVTSK
5481	735.359	2203.06	2203.05	0.0014	66	1.1e-05	GHASAPYFGKEEPSVAPSSTGK
6280	700.84	2799.33	2799.32	0.0047	66	4.7e-05	AMKPPGGESSNLFGSPEEATPSSRPNR
576	507.254	1012.49	1012.49	-0.0005	66	0.0024	EAGGGGVGGPGAK
1779	668.312	1334.61	1334.61	-0.0009	66	1.9e-05	DTPTSAGPNSFNK
2234	477.591	1429.75	1429.75	-0.0006	66	0.0011	KQQTLEAEEAKR
4610	948.929	1895.84	1895.84	0.0012	66	1.3e-05	NATDLQNSSMSEEELTK
4053	887.417	1772.82	1772.82	0.0022	65	9.6e-05	ASGGGVPTDEEQATGLER
608	513.243	1024.47	1024.47	0.0003	65	0.0011	ADLAEEYSK
1671	657.836	1313.66	1313.66	0.0003	65	0.0027	GVQVETISPGDGR
956	575.294	1148.57	1148.57	0.0059	65	0.0006	TSETLSQAGQK
1709	661.82	1321.63	1321.62	0.0006	65	3e-05	GLSEDTTEETLK
4567	942.981	1883.95	1883.95	0	65	1.7e-05	KPAEQAEETAPIEATATK
1878	679.352	1356.69	1356.69	0.0013	65	0.0016	LNDLEDALQQAK
3132	793.875	1585.73	1585.74	-0.0024	65	4.4e-05	APEDAGPQPGSYEIR
732	538.273	1074.53	1074.53	-0.0002	64	0.018	QGQDNLSSVK
1156	601.78	1201.55	1201.55	-0.0012	64	0.00029	EDLPAENGETK
4717	640.623	1918.85	1918.85	0.0005	64	3.1e-05	KVEWTSDTVDNEHMGR	Oxidation (M)
1670	657.831	1313.65	1313.65	0.0009	64	0.0012	VGEPVALSEEER
3947	877.94	1753.87	1753.86	0.0016	64	3.8e-05	VFDKDGNGYISAAELR
1126	598.791	1195.57	1195.57	0.0013	64	0.019	MTISQQEFGR
396	474.238	946.461	946.461	-0.0001	63	0.00074	SAVEDEGLK
1782	668.823	1335.63	1335.63	0.0004	63	0.00016	TAFQEALDAAGDK
1487	640.304	1278.59	1278.59	-0.0006	63	0.0003	ETEELVGSNSSK
1894	454.228	1359.66	1359.66	-0.0004	63	0.00028	VGQADDSTKPTNK
1790	669.357	1336.7	1336.7	0.0015	63	7.1e-05	GLGTGTLYIAESR
1583	650.312	1298.61	1298.61	-0.0002	63	0.00014	HLNDDDVTGSVK
3169	531.595	1591.76	1591.76	0.0009	63	0.00023	KHPDASVNFSEFSK
1508	642.346	1282.68	1282.68	0.0002	62	0.00023	VYIASSSGSTAIK
829	554.288	1106.56	1106.56	0.0001	62	0.00027	ALAAAGYDVEK
110	380.204	758.393	758.392	0.0011	62	0.031	VDIAEGR
2599	745.885	1489.75	1489.75	0.002	62	0.00016	ETLAQLQQEFQR
1755	666.307	1330.6	1330.6	-0.0011	62	0.00011	QLEEAEEEAQR
5978	829.395	2485.16	2485.16	0.0023	62	4.1e-05	RVYFQSPPGAAGEGPGGADDEGPVR
5600	753.374	2257.1	2257.1	0.0032	62	4.1e-05	AVKEEGQDPDEIGIELEATSK
1935	684.801	1367.59	1367.59	0.0001	62	0.027	MKDTDSEEEIR	Oxidation (M)
360	466.24	930.465	930.466	-0.0008	62	0.00026	GPSSVEDIK
2974	779.339	1556.66	1556.66	0.0001	62	0.00062	EFAPSDEELDSYR
2737	757.345	1512.67	1512.67	0.0015	61	0.0001	EVSFQSTGESEWK
1832	674.349	1346.68	1346.68	0.0009	61	0.00057	SIQADGLVWGSSK
698	355.181	1062.52	1062.52	0.0002	61	0.00041	HVSHGEELR
4568	628.99	1883.95	1883.95	0.0004	61	2.8e-05	KPAEQAEETAPIEATATK
393	473.253	944.492	944.493	-0.001	61	0.039	KLEAAEER
1923	683.323	1364.63	1364.63	0.0005	61	0.00024	SQYEQLAEQNR
931	570.306	1138.6	1138.6	-0.0009	61	0.0089	EHEKEVLQK
4454	621.646	1861.92	1861.92	-0.0001	61	0.00016	KIGFEEKDIAANEENR
2216	713.371	1424.73	1424.73	0.0013	61	0.00043	GVEGLIDIENPNR
3936	877.379	1752.74	1752.74	-0.0002	61	0.00025	GFDTSSSSSNSAASSSFK
2341	725.839	1449.66	1449.66	0.0002	61	0.00053	GDATVSYEDPPTAK
3743	571.272	1710.8	1710.79	0.0002	61	0.00016	NEEPSEEEIDAPKPK
5353	1066.51	2131.01	2131.01	0	61	5.8e-05	QEEEAAQQGPVVVSPASDYK
1152	601.282	1200.55	1200.55	-0.0012	60	0.00082	SEETLDEGPPK
526	498.225	994.435	994.436	-0.0005	60	0.0028	DAEDAVYGR
4253	607.287	1818.84	1818.84	-0.0004	60	4.9e-05	SGTLGHPGSLDETTYER
2174	709.874	1417.73	1417.73	0.0024	60	0.00018	GAVSAEQVIAGFNR
1721	663.381	1324.75	1324.75	0.0005	60	0.0039	DNIQGITKPAIR
3437	821.906	1641.8	1641.8	0.0024	60	9.4e-05	IQVLQQQADDAEER
629	517.262	1032.51	1032.51	0.0002	59	0.0013	TLLEGEESR
1723	663.805	1325.59	1325.6	-0.0014	59	0.00012	GPQQGPQSDQER
2511	738.881	1475.75	1475.75	0.0007	59	0.00025	QESTSVLLQQSEK
1893	680.838	1359.66	1359.66	-0.0009	59	0.0011	VREEEIEVDSR
4023	590.971	1769.89	1769.89	-0.0003	59	5.6e-05	KIQVLQQQADDAEER
4799	972.929	1943.84	1943.84	0.0012	59	5.9e-05	INEELESQYQQSMDSK	Oxidation (M)
5343	532.525	2126.07	2126.07	0.0014	58	0.00016	KIQVLQQQADDAEERAER
1778	668.309	1334.6	1334.6	0.0005	58	0.00023	DTSVEGSEMVPGK
1802	447.552	1339.64	1339.64	-0.0017	58	0.0015	RPLEDGDQPDAK
2068	698.324	1394.63	1394.63	0.002	58	0.00022	SSTDFSELEQPR
2323	483.229	1446.67	1446.67	-0.0006	58	0.0014	KAEPSEVDMNSPK	Oxidation (M)
283	447.733	893.452	893.453	-0.0003	58	0.0039	IVEMSTSK
1692	660.326	1318.64	1318.64	0.0011	58	0.00024	DSGSQEVLSELR
4891	657.33	1968.97	1968.97	0.0008	58	5.9e-05	DHASIQMNVAEVDKVTGR
2348	726.352	1450.69	1450.69	-0.0002	58	0.00013	TAQALSSGSGSQETK
636	518.75	1035.48	1035.48	0.0013	58	0.005	ETQTDSISR
565	504.772	1007.53	1007.53	0.0008	58	0.0072	GVVFDVTSGK
2634	499.267	1494.78	1494.78	-0.0003	58	0.00015	KTQNDVLHAENVK
2783	507.923	1520.75	1520.75	0.0009	57	9.9e-05	DAPEEEDHVLVLR
6299	704.838	2815.32	2815.32	0.0047	57	0.00024	AMKPPGGESSNLFGSPEEATPSSRPNR	Oxidation (M)
3000	521.291	1560.85	1560.85	-0.0006	57	0.00013	KQPPKEPSEVPTPK
685	353.198	1056.57	1056.59	-0.0208	57	0.033	KPDVSDLKR
2414	489.244	1464.71	1464.71	0.0013	57	0.00081	NGDLDEVKDYVAK
2198	474.909	1421.71	1421.71	0.0007	57	0.00017	VHVGDEDFVHLR
4923	660.982	1979.92	1979.92	0.0021	57	0.00059	SDKTEEIAEEEETVFPK
1248	613.312	1224.61	1224.61	-0.001	57	0.0003	HVGDLGNVTADK
1752	444.257	1329.75	1329.75	0.0004	57	0.0049	KKDLSLEEIQK
1821	672.824	1343.63	1343.72	-0.0896	57	0.0027	SGIPSKTALMAPR	Oxidation (M)
3136	529.601	1585.78	1585.78	-0.0008	57	0.00025	SAEEEAADLPTKPTK
5893	808.715	2423.12	2423.12	0.0021	57	0.00013	AEEAGIGDTPSLEDEAAGHVTQAR
1159	401.571	1201.69	1201.69	0	56	0.052	VSELKEELKK
1620	653.361	1304.71	1304.71	-0.0005	56	0.00013	HLVDEPQNLIK
4821	650.654	1948.94	1948.94	0.0023	56	0.00023	GNDISSGTVLSDYVGSGPPK
4157	898.416	1794.82	1794.82	0.0009	56	0.00019	SVGDGETVEFDVVEGEK
4405	926.448	1850.88	1850.88	0.0033	56	7.6e-05	ILENEKDLEEAEEYK
467	487.761	973.508	973.508	0.0001	56	0.0022	LQELDAASK
973	577.278	1152.54	1152.54	0.0011	56	0.0031	FEETTADGRK
214	421.758	841.502	841.502	0.0001	56	0.025	VATVSLPR
2937	776.867	1551.72	1551.72	-0.0002	56	0.00037	TSTTSSMVASAEQPR
2820	510.605	1528.79	1528.79	0.0006	56	0.00034	VVLDDKDYFLFR
2406	488.597	1462.77	1462.77	0.0023	56	0.0025	KLEEEGEQFVKK
4368	615.636	1843.89	1843.88	0.0018	56	0.00018	EAFSLFDKDGDGTITTK
2967	519.595	1555.76	1555.76	0.001	55	0.0003	KTGQAPGYSYTAANK
3946	585.629	1753.87	1753.86	0.0016	55	0.00047	VFDKDGNGYISAAELR
1261	614.818	1227.62	1227.62	0.0009	55	0.034	VEIIANDQGNR
3289	807.921	1613.83	1613.83	0.0013	55	0.00068	IEDLSQQAQLAAAEK
2570	496.243	1485.71	1485.71	0.0026	55	0.0015	AHQITDESLESTR
3786	573.629	1717.86	1717.86	0.001	55	0.00047	INEKPQVIADYESGR
1468	638.313	1274.61	1274.61	0.0021	55	0.0022	ETAEADVASLNR
1107	595.76	1189.51	1189.5	0.0012	55	0.0027	GDYDAFFEAR
869	561.76	1121.51	1121.5	0.0027	55	0.0052	MGESDDSILR
3768	858.906	1715.8	1715.8	0.0017	55	0.00071	SVEEPTQPGGTGLSDSR
3093	789.379	1576.74	1576.74	-0.001	55	0.0055	SSGGREDLESSGLQR
1418	631.803	1261.59	1261.59	0.0022	55	0.0044	SLLEGEGSSGGGGR
257	437.219	872.424	872.424	-0.0002	55	0.16	AGDEKPEK
5983	1245.54	2489.07	2489.07	0.0022	55	0.00015	EADIDGDGQVNYEEFVQMMTAK
1995	690.363	1378.71	1378.71	0.0019	54	0.00061	STGGAPTFNVTVTK
328	459.251	916.487	916.502	-0.0149	54	0.014	SWLVIDGK
1303	618.795	1235.57	1235.57	0.0007	54	0.007	SSGNAATSGNAATK
1625	654.328	1306.64	1306.64	-0.0023	54	0.00043	MISEIDKEGTGK
2638	499.595	1495.76	1495.76	-0.0003	54	0.0084	EGVKTENDHINLK
454	485.217	968.42	968.42	0.0001	54	0.0032	SDYDGIGSR
213	421.758	841.502	841.502	-0.0002	54	0.12	VATVSLPR
791	547.778	1093.54	1093.54	0.001	54	0.0021	SDVDLYQVR
926	569.28	1136.55	1136.55	-0.0003	54	0.0026	YKAEDEVQR
4786	970.972	1939.93	1939.93	0.0026	54	0.00054	LGEHNIDVLEGNEQFIN
640	520.232	1038.45	1038.45	-0.0003	54	0.018	LFDDDETGK
1785	669.323	1336.63	1336.63	0.003	54	0.0047	TEMVTISDASQR
995	579.804	1157.59	1157.59	0	54	0.002	IEEGLDQINK
686	529.777	1057.54	1057.54	-0.0013	53	0.012	LQSEPESIR
102	373.245	744.475	744.475	0.0005	53	0.08	VTLATLK
3135	793.892	1585.77	1585.77	0.0004	53	0.00018	APTADTQTQNVNQAK
1887	680.35	1358.68	1358.68	0.0014	53	0.0002	VIGQDSSEIHFK
4743	964.932	1927.85	1927.85	0.0016	53	0.00053	INEELESQYQQSMDSK
5713	770.729	2309.16	2309.16	0.0032	53	0.00063	KSESEVEEAAAIIAQRPDNPR
4374	615.636	1843.89	1843.88	0.0029	53	0.00055	EAFSLFDKDGDGTITTK
2505	738.379	1474.74	1474.74	0.0024	53	0.0046	WELLQQVDTSTR
6193	893.099	2676.27	2676.27	0.0003	53	0.00077	PAPAVGEAEDKENQQATSGPNQPSVR
1388	628.846	1255.68	1255.68	0.0009	53	0.00033	NIEDVIAQGIGK
2871	513.926	1538.76	1538.76	-0.0006	53	0.00076	AGAAGGPEEEAEKPVK
4700	638.644	1912.91	1912.91	0.0008	53	0.0031	ETKPEPMEEDLPENKK
3493	827.38	1652.74	1652.74	0.0019	53	0.0011	TTFNIQDGPDFQDR
1028	390.203	1167.59	1167.59	-0.0004	53	0.0034	QVHPDTGISSK
2834	766.863	1531.71	1531.71	-0.0004	53	0.0037	AVTEQGAELSNEER
4050	591.947	1772.82	1772.82	0.001	53	0.0002	ASGGGVPTDEEQATGLER
2245	716.862	1431.71	1431.71	0.0008	52	0.00025	IQEEGTEVELTGK
986	578.804	1155.59	1155.59	0.001	52	0.0021	FGFAIGSQTTK
5969	620.526	2478.07	2478.07	0.0023	52	0.00026	VHNDAQSFDYDHDAFLGAEEAK
1265	615.299	1228.58	1228.58	0	52	0.0017	KPNEGADGQWK
5709	770.36	2308.06	2308.06	0.0023	52	0.00042	LLEGEDAHLSSSQFSSGSQSSR
1120	398.875	1193.6	1193.6	0	52	0.0022	KYEDEINKR
1428	633.304	1264.59	1264.59	-0.0002	52	0.0019	TAADDKQPYEK
602	511.767	1021.52	1021.52	-0.0002	52	0.29	LNDFASTVR
5775	784.036	2349.09	2349.08	0.0028	52	0.00047	LLEGEDAHLSSQQASGQSYSSR
630	517.767	1033.52	1033.52	-0.0006	52	0.31	FLNAENAQK
3072	786.87	1571.72	1571.72	-0.0003	52	0.00089	DHASIQMNVAEVDK	Oxidation (M)
670	525.746	1049.48	1049.55	-0.0724	52	0.043	FKDEEVRK
1187	604.807	1207.6	1207.6	0.0014	52	0.0019	VEVTEFEDIK
4373	615.636	1843.89	1843.88	0.0027	51	0.00032	EAFSLFDKDGDGTITTK
993	579.786	1157.56	1157.56	0.0003	51	0.0034	NSDEADLVPAK
1430	633.325	1264.63	1264.63	0.0008	51	0.0032	KESYSVYVYK
6009	836.743	2507.21	2507.2	0.0022	51	0.0025	TSRPENAIIYNNNEDFQVGQAK
5082	677.332	2028.97	2028.97	0.0017	51	0.00031	GPTSTSIDNIDGTPVRDER
927	379.856	1136.55	1136.55	0.0006	51	0.0036	YKAEDEVQR
465	487.269	972.524	972.488	0.0369	51	0.055	AEISELNR	Acetyl (N-term)
2266	718.823	1435.63	1435.63	-0.0005	51	0.0056	YQEQGGEASPQSR
644	347.529	1039.57	1039.53	0.0358	51	0.05	SHEAEVLKQ
2719	503.935	1508.78	1508.78	0.0001	51	0.0024	PGLVVVHAEDGTTSK
1051	587.328	1172.64	1172.64	0.0015	51	0.0062	DAALATALGDKK
201	414.714	827.414	827.414	0.0004	50	0.0065	HAVSEGTK
4871	655.333	1962.98	1962.98	0.0022	50	0.0013	QLSILVHPDKNQDDADR
1759	666.763	1331.51	1331.51	0	50	0.0014	NMQDMVEDYR	Oxidation (M)
658	523.286	1044.56	1044.56	0.0014	50	0.028	LSSPATLNSR
3810	575.627	1723.86	1723.86	-0.0004	50	0.0015	RADLNQGIGEPQSPSR
542	500.787	999.559	999.56	-0.001	50	0.021	LTEAKPVDK
1485	640.299	1278.58	1278.58	0.0002	50	0.037	NFSDNQLQEGK
5553	560.268	2237.04	2237.04	0.0024	50	0.0032	KLGEMWNNTAADDKQPYEK
6201	671.851	2683.37	2683.37	0.0029	50	0.00019	VLRPPGGGSNFSLGFDEPTEQPVRK
4200	902.908	1803.8	1803.8	-0.0016	50	0.00042	SWQDELAQQAEEGSAR
202	414.727	827.439	827.439	0.0004	50	0.015	LPEGDLGK
3288	538.946	1613.82	1613.82	0.0007	50	0.0011	RHVFGESDELIGQK
1240	611.82	1221.63	1221.62	0.0021	50	0.0054	SFEEKVENLK
1362	625.797	1249.58	1249.58	0.0015	50	0.0038	SEDTGLDSVATR
3185	798.84	1595.66	1595.66	0.0018	49	0.0039	YDYNSGEELESYK
1627	436.564	1306.67	1306.67	0.0006	49	0.0016	IKFEMEQNLR
530	498.298	994.582	994.581	0.0004	49	0.04	HVLVTLGEK
5174	689.343	2065.01	2065.01	-0.0007	49	0.018	DAQQVEPEGQEKPSPATVR
3361	542.597	1624.77	1624.77	0.0015	49	0.0068	RNSSEASSGDFLDLK
3539	832.893	1663.77	1663.77	0.002	49	0.00057	AAAEDVNVTFEDQQK
523	497.254	992.494	992.493	0.0008	49	0.011	YENEVALR
1014	583.265	1164.52	1164.52	0	49	0.0037	EDTEEHHLR
1486	640.3	1278.58	1278.58	0.0008	49	0.0071	NFSDNQLQEGK
1027	584.801	1167.59	1167.59	-0.0012	49	0.0027	QVHPDTGISSK
392	472.77	943.525	943.524	0.0008	49	0.3	AGLQFPVGR
3096	526.589	1576.74	1576.74	0.0001	49	0.018	SSGGREDLESSGLQR
3537	832.892	1663.77	1663.77	0.0003	49	0.00044	AAAEDVNVTFEDQQK
1048	587.309	1172.6	1172.6	0.0008	48	0.079	ITSEIPQTER
3806	575.605	1723.79	1723.83	-0.0356	48	0.00097	HEWQVNGLDDIKDR
804	550.241	1098.47	1098.47	0.0015	48	0.0044	VEFMDDTSR
723	537.265	1072.52	1072.5	0.0182	48	0.031	GAQGEMLPGR	Acetyl (N-term); Oxidation (M)
6012	837.383	2509.13	2509.12	0.0025	48	0.0005	EIETYHNLLEGGQEDFESSGAGK
5063	674.295	2019.86	2019.86	0.0037	48	0.0017	DQMEGSPNSSESFEHIAR
859	560.764	1119.51	1119.51	0.001	48	0.0038	QGGDLGWMTR
2239	477.898	1430.67	1430.67	-0.0002	48	0.00099	KAEPSEVDMNSPK
866	374.533	1120.58	1120.58	0.0006	48	0.0028	AGLVDDFEKK
4887	656.979	1967.92	1967.92	-0.0005	48	0.00081	HKELAPYDENWFYTR
727	537.775	1073.54	1073.6	-0.0606	48	0.78	TSVSIKSITP	Acetyl (N-term)
1270	615.809	1229.6	1229.6	-0.0001	48	0.0035	QPLGPDGSQGFK
4924	660.982	1979.92	1979.92	0.0021	48	0.00083	SDKTEEIAEEEETVFPK
724	537.283	1072.55	1072.59	-0.0361	48	0.067	KAEILQESR
1157	601.835	1201.66	1201.57	0.0846	48	0.15	DLSSLEEIPEA
539	500.259	998.504	998.503	0.0006	48	0.033	KPEENPASK
588	509.233	1016.45	1016.49	-0.0377	48	0.098	GAGGSGTTGGPAK
1899	681.341	1360.67	1360.67	0.001	48	0.00082	VYYTAGYNSPVK
1197	606.372	1210.73	1210.73	0.0002	47	0.011	LSNLALVKPEK
128	386.732	771.449	771.376	0.0731	47	0.9	AAELQAQ	Acetyl (N-term)
519	496.743	991.472	991.472	0.0001	47	0.02	DAFADAVQR
2596	745.859	1489.7	1489.7	0.0025	47	0.0058	LQSIGTENTEENR
2964	519.585	1555.73	1555.73	0.0019	47	0.0013	DHASIQMNVAEVDK
3935	584.988	1751.94	1751.94	0.0015	47	0.00032	EVLPALENNKEQIQK
82	360.178	718.341	718.307	0.034	47	0.16	APGMGDR	Oxidation (M)
4642	634.334	1899.98	1899.98	0.0006	47	0.00087	NLVTGDHIPTPQDLPQR
2666	751.387	1500.76	1500.76	0.0017	47	0.00071	GDGPVQGIINFEQK
1588	650.769	1299.52	1299.52	0.0014	47	0.0013	NMQDMVEDYR
281	447.72	893.425	893.424	0.0009	47	0.043	ADEGISFR
183	407.227	812.44	812.439	0.0005	47	0.12	EGILPER
880	563.275	1124.54	1124.53	0.0006	47	0.0049	AEAESLYQSK
1815	671.354	1340.69	1340.69	0.0004	47	0.04	EDLRLPEGDLGK
167	403.216	804.417	804.416	0.0005	47	0.21	ELGTVMR
1343	623.823	1245.63	1245.71	-0.0803	47	0.061	CLKKQGIESLK
2645	499.92	1496.74	1496.74	0.0033	47	0.0047	SLFDKDGDGTITTK
306	454.23	906.445	906.445	0.0007	47	0.083	IIFEDDR
1078	591.779	1181.54	1181.55	-0.0012	47	0.11	EDKYEEEIK
1866	452.237	1353.69	1353.69	0.0012	47	0.0025	KDDALELQSHAK
189	409.261	816.507	816.453	0.0546	46	0.81	KMSINPK
94	368.224	734.433	734.29	0.1425	46	0.46	AGAMAEQ	Acetyl (N-term); Oxidation (M)
2692	752.849	1503.68	1503.68	-0.0013	46	0.0011	KGDYIEAESSYSR
1130	599.297	1196.58	1196.58	-0.0001	46	0.0011	TENNDHINLK
1457	637.304	1272.59	1272.55	0.0475	46	0.06	KEGGVEEEEGPN
1726	663.851	1325.69	1325.69	0.0013	46	0.021	ESVPEFPLSPPK
207	416.25	830.486	830.486	-0.0003	46	0.55	STELLIR
129	387.212	772.409	772.408	0.0006	46	0.18	NDLGGLGK
5224	1044.49	2086.96	2086.96	0.0013	46	0.00092	GQTGGDVNVEMDAAPGVDLSR
314	456.743	911.471	911.471	0	46	0.04	QLPSAGPDK
4643	634.338	1899.99	1899.99	0.001	46	0.0023	KILDSVGIEADDDRLNK
4370	922.95	1843.89	1843.88	0.0022	46	0.0011	EAFSLFDKDGDGTITTK
371	468.725	935.436	935.435	0.0014	46	0.0077	TNFDGPSAK
5354	711.344	2131.01	2131.01	0.0038	46	0.0015	QEEEAAQQGPVVVSPASDYK
2402	732.31	1462.61	1462.6	0.0017	46	0.0011	HAVGDDAQFEMDI	Oxidation (M)
238	428.766	855.518	855.481	0.0368	46	0.52	AASLLSPR	Acetyl (N-term)
1314	619.786	1237.56	1237.56	0.0002	46	0.031	DLPDGPDAPADR
3699	849.445	1696.88	1696.87	0.0009	46	0.002	SELVANNVTLPAGEQR
2053	464.565	1390.67	1390.67	0.0005	46	0.0066	SKEEAEALYHSK
1022	583.788	1165.56	1165.56	0.0004	46	0.0032	ANYDVLESQK
1336	415.239	1242.69	1242.7	-0.0102	46	0.16	GSLGVEERRLK
111	380.222	758.429	758.392	0.0368	46	0.9	ASAAELR	Acetyl (N-term)
776	544.303	1086.59	1086.59	0.0004	45	0.036	VEEEIVTLR
2667	751.387	1500.76	1500.76	0.0019	45	0.0019	GDGPVQGIINFEQK
1890	453.938	1358.79	1358.79	-0.0005	45	0.0091	LSAKPAPPKPEPK
3141	793.9	1585.79	1585.78	0.0016	45	0.0062	SAEEEAADLPTKPTK
2231	715.842	1429.67	1429.67	0.0002	45	0.00091	APASSSSNPEEVQK
4420	618.962	1853.86	1853.86	0.0002	45	0.0054	EQLEEEEEAKHNLEK
3024	783.342	1564.67	1564.67	0.0018	45	0.0073	ELEDATETADAMNR
4042	591.639	1771.9	1771.9	0.0016	45	0.0042	ILDSVGIEADDDRLNK
4947	497.249	1984.97	1984.96	0.0036	45	0.0015	DHASIQMNVAEVDKVTGR	Oxidation (M)
643	520.79	1039.57	1039.57	-0.001	45	0.16	KSHEAEVLK
2705	502.916	1505.73	1505.73	0.001	45	0.0021	KGPSGYGFNLHSDK
1990	690.325	1378.64	1378.64	-0.0012	45	0.0081	NTAADDKQPYEK
5742	777.36	2329.06	2329.06	-0.0019	45	0.0046	VYFQSPPGAAGEGPGGADDEGPVR
1677	439.233	1314.68	1314.68	-0.0007	45	0.12	TVKEEAEKPER
3691	566.246	1695.72	1695.72	0.0014	45	0.01	GSNMDFREPTEEER
599	511.256	1020.5	1020.5	0.0001	45	0.0047	TEDEVLTSK
3379	544.23	1629.67	1629.67	0	45	0.0015	ENAEQGEVDMESHR
248	433.758	865.501	865.502	-0.0007	45	0.068	VTTHPLAK
2805	762.863	1523.71	1523.71	0.0017	44	0.0017	DGSLASNPYSGDLTK
1720	442.589	1324.75	1324.75	-0.0006	44	0.014	DNIQGITKPAIR
4853	490.502	1957.98	1957.98	-0.0007	44	0.0067	MSPKPELTEEQKQEIR	Oxidation (M)
3725	569.608	1705.8	1705.8	-0.0004	44	0.00087	EHGVVPQADNATPSER
3930	584.941	1751.8	1751.8	0.0014	44	0.0031	KDDEENYLDLFSHK
2746	758.363	1514.71	1514.71	0.0018	44	0.005	ENEVEEVKEEGPK
974	385.188	1152.54	1152.54	0.0012	44	0.012	FEETTADGRK
5571	749.705	2246.09	2246.09	0.0026	44	0.0026	DLGLSESGEDVNAAILDESGKK
63	351.693	701.371	701.334	0.0366	44	0.042	AIDEGR	Acetyl (N-term)
812	367.872	1100.59	1100.59	-0.001	44	0.3	KLEAAEERR
430	479.757	957.499	957.535	-0.0369	44	0.79	RQEELKR
2535	494.563	1480.67	1480.67	0.0004	44	0.031	DLEEAEEYKEAR
1516	428.914	1283.72	1283.72	-0.0001	44	0.044	QKVDLQSLPTR
5488	736.694	2207.06	2207.06	0.0004	44	0.0018	ILENEKDLEEAEEYKEAR
769	362.521	1084.54	1084.54	0.0003	44	0.027	YQASHPNLR
4447	931.443	1860.87	1860.87	0.0007	44	0.0025	SPSDSSTASTPVAEQIER
4613	632.97	1895.89	1895.89	0.0024	44	0.0022	SQIDVALSQDSTYQGER
219	423.209	844.404	844.404	0.0004	44	0.052	NSPEDKR
159	400.729	799.444	799.48	-0.0365	44	0.45	LLLDAGAK
1039	585.758	1169.5	1169.5	-0.0003	44	0.3	QRIDEFESM	Oxidation (M)
101	373.227	744.439	744.438	0.0005	44	0.079	VTLEVGK
489	492.256	982.497	982.497	-0.0002	43	0.01	EPSEVPTPK
212	419.214	836.414	836.414	0	43	0.099	KGNYAER
3044	784.869	1567.72	1567.72	0.0013	43	0.007	VDNDENEHQLSLR
1655	656.865	1311.72	1311.71	0.0009	43	0.02	LADIQIEQLNR
469	487.767	973.52	973.519	0.0004	43	0.09	KLELSDNR
4630	633.645	1897.91	1897.91	0.0002	43	0.0015	VVQVSAGDSHTAALTDDGR
6432	806.638	3222.52	3222.52	-0.0003	43	0.0028	RPQYSNPPVQGEVMEGADNQGAGEQGRPVR
71	359.193	716.371	716.37	0.0004	43	0.79	DGDILGK
707	533.756	1065.5	1065.5	0.0002	43	0.0043	EDGKVFDEK
671	525.769	1049.52	1049.53	-0.0014	43	0.045	HEANNPQLK
4977	665.994	1994.96	1994.96	0.0017	43	0.0014	EKEEFAVPENSSVQQFK
1751	444.254	1329.74	1329.74	-0.0001	43	0.01	ITELKEEIEVK
216	422.734	843.453	843.452	0.0008	43	0.068	GGIMLPEK
1518	428.923	1283.75	1283.74	0.0009	43	0.049	KLVIIEGDLER
1210	608.817	1215.62	1215.62	-0.001	43	0.079	RQVDQLTNDK
3037	784.376	1566.74	1566.74	0.0021	43	0.012	DAFLGSFLYEYSR
3094	526.588	1576.74	1576.74	-0.0008	43	0.0098	SSGGREDLESSGLQR
247	432.271	862.527	862.564	-0.0371	43	0.79	KIKFSLK
5677	764.722	2291.14	2291.14	0.0054	43	0.0021	GEAVLRPGLDAEPELSPEEQR
160	401.214	800.414	800.414	-0.0004	43	0.11	DNNLLGR
297	452.23	902.446	902.493	-0.0473	43	0.79	KEDSRLR
1494	427.87	1280.59	1280.59	0.0006	43	0.004	AEDGENYDIKK
3402	545.588	1633.74	1633.74	-0.0019	42	0.0037	ASAQDAGDHVQPPEGR
394	315.838	944.493	944.493	0.0002	42	0.93	KLEAAEER
1247	409.21	1224.61	1224.61	-0.0011	42	0.0072	HVGDLGNVTADK
4697	478.952	1911.78	1911.78	-0.0002	42	0.0024	SEEAHAEDSVMDHHFR	Oxidation (M)
4117	596.281	1785.82	1785.82	0.003	42	0.012	NKDQGTYEDYVEGLR
180	406.735	811.455	811.444	0.0113	42	0.099	LELQNPV
1483	426.879	1277.62	1277.62	0.0001	42	0.0064	EAVFFQSHSAR
1281	616.812	1231.61	1231.61	0.0009	42	0.015	DLFDPIIEDR
4701	479.235	1912.91	1912.91	0.0009	42	0.004	ETKPEPMEEDLPENKK
1398	629.784	1257.55	1257.55	0.0014	42	0.01	YDPTIEDSYR
395	473.254	944.493	944.493	0.0006	42	0.063	ELVLDNSR
215	421.759	841.503	841.502	0.0004	42	0.05	VATVSLPR
2262	718.367	1434.72	1434.72	0.0003	42	0.04	KQSTDEEVTSLAK
3748	571.577	1711.71	1711.71	-0.0004	42	0.0072	GSNMDFREPTEEER	Oxidation (M)
2733	756.858	1511.7	1511.7	0.0017	42	0.0054	GEFKDEEETVTTK
522	497.254	992.494	992.46	0.0338	42	0.54	SSQIETMR	Acetyl (N-term)
2506	738.397	1474.78	1474.78	0.001	42	0.0044	FLEQQNQVLQTK
5886	807.384	2419.13	2419.13	0.0035	42	0.007	LQEQFDEQSKENENIGDQLR
1481	639.795	1277.58	1277.57	0.0018	42	0.0081	EGMNIVEAMER
1077	591.281	1180.55	1180.55	-0.0005	42	0.014	GAHPSGGADDVAK
2571	743.863	1485.71	1485.71	0.0018	42	0.0047	GGSTTGSQFLEQFK
619	514.79	1027.57	1027.57	0.0002	42	0.059	AAVLLEQER
687	529.777	1057.54	1057.53	0.0097	41	0.28	SAAGAAVAGWR	Acetyl (N-term)
728	537.788	1073.56	1073.56	0.0008	41	0.086	DLSLEEIQK
1569	648.822	1295.63	1295.72	-0.0896	41	0.07	EPGKRTLLAVGN	Acetyl (N-term)
194	412.711	823.408	823.408	0.0003	41	0.029	YGQLSEK
447	484.222	966.43	966.455	-0.0249	41	0.14	IFDTEETI
20	322.654	643.293	643.329	-0.0362	41	0.36	STPAAR	Acetyl (N-term)
1124	399.229	1194.67	1194.66	0.0044	41	0.058	LGIHSALLDEK
790	365.498	1093.47	1093.56	-0.0909	41	0.041	SNFGALSRSR
92	366.207	730.399	730.361	0.0378	41	0.17	GESIGAR	Acetyl (N-term)
377	469.733	937.451	937.451	0.0003	41	0.037	EVDYSGLR
3390	544.938	1631.79	1631.79	0.0011	41	0.0087	NRPTSISWDGLDSGK
1489	427.226	1278.66	1278.66	0.001	41	0.045	GEHPGLSIGDVAK
308	455.735	909.455	909.456	-0.0005	41	0.16	SKGQESFK
2232	715.878	1429.74	1429.74	-0.0004	41	0.027	KVSSAEGAAKEEPK
426	478.74	955.466	955.501	-0.0355	41	0.46	VTFSLFDK
1626	436.555	1306.64	1306.64	-0.0009	41	0.0062	MISEIDKEGTGK
100	373.208	744.402	744.413	-0.0108	41	0.84	KNLGGEK
850	559.278	1116.54	1116.54	-0.0002	41	0.14	DNQLSEVANK
133	387.722	773.429	773.428	0.0005	41	0.11	NTTIPTK
4899	658.634	1972.88	1972.88	0.0024	41	0.026	IGGDAGTSLNSNDYGYGGQK
916	567.275	1132.54	1132.54	-0.0006	41	0.097	EDLESSGLQR
276	445.235	888.455	888.419	0.0358	41	0.23	ETAEALQQ
323	458.759	915.503	915.569	-0.0661	41	0.71	QMRKLLK
1001	581.273	1160.53	1160.69	-0.1604	41	0.3	ILLFDSGLKR
5843	797.37	2389.09	2389.09	0.0024	41	0.0053	EQQAQVEKEDFSDMVAEHAAK
357	310.512	928.515	928.553	-0.0379	41	0.067	KCVPITRL
981	385.522	1153.54	1153.54	0.001	41	0.026	KEDMEYALR
1165	401.887	1202.64	1202.64	0.0011	41	0.0095	LLEEEDSKLK
3325	811.379	1620.74	1620.75	-0.0028	41	0.0044	MSGGWELELNGTEAK
40	337.695	673.376	673.34	0.0368	40	0.44	ELEAGR
1337	622.787	1243.56	1243.56	-0.0013	40	0.044	HLAQVGDSMDR	Oxidation (M)
5117	681.362	2041.06	2041.06	0.0016	40	0.0094	MILIQDGSQNTNVDKPLR
1196	606.341	1210.67	1210.67	0.0011	40	0.0068	QITVNDLPVGR
352	464.272	926.529	926.53	-0.0005	40	0.87	KLTPQGQR
4424	928.428	1854.84	1854.84	-0.0001	40	0.0076	MKDTDSEEEIREAFR
5664	763.052	2286.13	2286.13	-0.0003	40	0.0026	SDILKDPPSEANSIQSANATTK
130	387.242	772.47	772.47	0.0002	40	0.076	LVLDSVK
2533	741.315	1480.62	1480.61	0.0013	40	0.003	SSNDYTSQMYSAK
1104	397.215	1188.62	1188.62	0.0006	40	0.14	TIDDLEDKLK
1698	660.86	1319.71	1319.7	0.0006	40	0.074	TSAALSTVGSAISR
2885	514.612	1540.82	1540.81	0.0021	40	0.0075	SKESVPEFPLSPPK
116	381.206	760.397	760.397	0.0003	40	0.85	EKVEEK
3439	548.277	1641.81	1641.81	0.0017	40	0.012	AHQITDESLESTRR
2883	514.612	1540.81	1540.81	0.001	40	0.0052	SKESVPEFPLSPPK
4364	615.636	1843.88	1843.88	0.001	40	0.0061	EAFSLFDKDGDGTITTK
47	341.698	681.381	681.381	0.0004	40	0.067	HTPLSK
337	461.753	921.492	921.492	0	40	0.022	LNSYIQGK
811	551.268	1100.52	1100.59	-0.0716	40	0.48	TEAAKGAVAQR
3122	396.939	1583.73	1583.72	0.0013	40	0.0048	MRAEDGENYDIKK	Oxidation (M)
2407	488.897	1463.67	1463.67	0.0013	40	0.16	HPDASVNFSEFSK
917	567.275	1132.54	1132.54	-0.0004	40	0.19	EDLESSGLQR
472	488.271	974.527	974.449	0.0783	40	0.98	AGENQCLLQ
3690	848.866	1695.72	1695.72	0.0013	40	0.034	GSNMDFREPTEEER
52	345.203	688.391	688.375	0.0151	40	0.2	VDAGSLK
2204	712.341	1422.67	1422.67	0.0009	40	0.01	TGTAEMSSILEER
3189	798.861	1595.71	1595.71	0.0017	40	0.032	DTDSEEEIREAFR
747	360.19	1077.55	1077.55	0.0008	40	0.15	HFNAPSHIR
5339	890.922	1779.83	1779.83	0.0014	164	4.4e-14	VDATEESDLAQQYGVR
7280	1100.52	2199.02	2199.02	-0.0007	141	1.4e-12	GLSEDTTEETLKESFDGSVR
3641	757.303	1512.59	1512.72	-0.1258	129	2.1e-11	PGDGGTASAGAAGPGAATK
5490	902.927	1803.84	1803.84	0.0013	126	2.8e-10	AQQEDALAQQAFEEAR
6305	975.477	1948.94	1948.94	0.0019	125	1.9e-10	GNDISSGTVLSDYVGSGPPK
8094	1280.63	2559.24	2559.24	0.0005	124	4.5e-11	LVQDVANNTNEEAGDGTTTATVLAR
7512	1138.55	2275.09	2275.09	0.0033	123	9.5e-11	TISLTDFLAEDGGTGGGSTYVSK
6092	952.965	1903.92	1903.91	0.0032	119	4.5e-10	LEGLGSSEADQDGLASTVR
5763	926.447	1850.88	1850.88	0.0004	118	1.1e-09	ILENEKDLEEAEEYK
4146	794.35	1586.69	1586.68	0.0009	117	3.3e-09	GGLVSDAYGEDDFSR
3276	731.349	1460.68	1460.68	0.0013	116	6.6e-09	IDAGTMAEPSASPSK
5874	936.448	1870.88	1870.88	0.0018	116	4.6e-10	FGIVTSSAGTGTTEDTEAK
7305	1104.54	2207.06	2207.06	-0.0013	115	1.1e-09	ILENEKDLEEAEEYKEAR
5437	898.416	1794.82	1794.82	0.0016	115	3e-09	SVGDGETVEFDVVEGEK
3590	752.86	1503.71	1503.71	0.0001	113	1.8e-07	IEADSESQEDIIR
1834	616.803	1231.59	1231.59	0.0002	111	3.3e-07	SGGGGGGGLGSGGSIR
7257	1095.46	2188.9	2188.9	-0.0008	111	4.9e-10	NMGGPYGGGNYGPGGSGGSGGYGGR
7494	1135.54	2269.06	2269.06	0.0017	111	9.6e-10	GGGGPGGGGPGGGSAGGPSQPPGGGGPGIR
5013	864.948	1727.88	1727.88	0.0016	110	3.1e-08	SNLVDNTNQVEVLQR
4466	820.908	1639.8	1639.8	0.0003	110	1.2e-09	VLGSSTSATNSTSVSSR
3775	766.864	1531.71	1531.71	0.0013	109	7.4e-09	AVTEQGAELSNEER
5593	911.95	1821.89	1821.88	0.0017	106	2.4e-08	SDAAVDTSSEITTKDLK	Acetyl (N-term)
3911	776.867	1551.72	1551.72	0.0004	106	1.1e-07	TSTTSSMVASAEQPR
4252	802.87	1603.73	1603.73	0.0001	106	3.2e-08	AALMESQGQQQEER
4069	788.397	1574.78	1574.78	0.0006	105	8.2e-09	ILGADTSVDLEETGR
5553	909.467	1816.92	1816.92	0.0026	105	1.4e-08	SLETENSALQLQVTER
6520	996.974	1991.93	1991.93	0.0019	104	2.4e-08	SNILSDNPDFSDEADIIK
4559	826.886	1651.76	1651.76	0.0002	104	1.5e-08	IDNDGDGFVTTEELK
5289	886.955	1771.9	1771.9	0.0009	104	6.9e-08	ILDSVGIEADDDRLNK
6051	633.645	1897.91	1897.91	0.0002	103	4.3e-09	VVQVSAGDSHTAALTDDGR
2654	681.348	1360.68	1360.68	-0.0018	103	1e-07	VGGTSDVEVNEKK
6704	1017.99	2033.97	2033.97	0.0026	103	4.6e-09	QQLSAEELDAQLDAYNAR
6306	975.477	1948.94	1948.94	0.002	102	2.3e-08	GNDISSGTVLSDYVGSGPPK
4077	788.894	1575.77	1575.77	0	102	2.2e-08	DTVATQLSEAVDATR
5592	911.95	1821.89	1821.88	0.0016	102	7.1e-08	SDAAVDTSSEITTKDLK	Acetyl (N-term)
6050	949.962	1897.91	1897.91	-0.0032	101	6.3e-09	VVQVSAGDSHTAALTDDGR
4114	791.871	1581.73	1581.73	0.0006	100	4.3e-08	YASETLQAQSEEAR
6073	951.003	1899.99	1899.99	0.002	100	1.7e-08	KILDSVGIEADDDRLNK
7309	736.694	2207.06	2207.06	0.0012	99	1.9e-08	ILENEKDLEEAEEYKEAR
6552	999.931	1997.85	1997.85	0.0019	99	5e-08	MMEDAEAPGEQLYQQSR	Oxidation (M)
6952	1055.01	2108.01	2108	0.0024	98	4e-08	KVEEVLEEEEEEYVVEK
3045	712.342	1422.67	1422.67	0.0034	97	1.3e-07	TGTAEMSSILEER
7245	729.022	2184.04	2184.04	0.0028	97	1.1e-07	SLAGSSGPGASSGTSGDHGELVVR
5825	621.647	1861.92	1861.92	0.0014	97	8.2e-08	IGFEEKDIAANEENRK
6802	1034	2065.99	2065.98	0.003	97	4.6e-08	IFYPEIEEVQALDDTER
3673	759.385	1516.76	1516.76	0.0007	96	4.7e-06	GLSSDNKPMVNLDK
4338	811.381	1620.75	1620.75	0.0017	96	1.2e-07	MSGGWELELNGTEAK
2838	694.881	1387.75	1387.75	0.0024	96	3.2e-07	ASGQAFELILSPR
4848	849.445	1696.88	1696.87	0.0012	95	4.6e-07	SELVANNVTLPAGEQR
3002	709.344	1416.67	1416.67	0.0006	95	9.4e-07	ILDSVGIEADDDR
4947	858.931	1715.85	1715.84	0.0027	94	3.1e-06	QISNLQQSISDAEQR
5290	886.955	1771.9	1771.9	0.001	94	6.3e-07	ILDSVGIEADDDRLNK
2556	674.833	1347.65	1347.65	-0.0011	94	7.7e-07	VVTDTDETELAR
5977	942.981	1883.95	1883.95	0.0005	93	3.4e-08	KPAEQAEETAPIEATATK
5875	936.449	1870.88	1870.88	0.0036	93	3.1e-08	FGIVTSSAGTGTTEDTEAK
5049	578.948	1733.82	1733.82	0.0013	93	2e-07	IGFEEKDIAANEENR
5902	625.646	1873.92	1873.92	0.0013	93	4.7e-08	EIVEVKEENIEDATEK
4373	813.378	1624.74	1624.74	0.0004	92	8.4e-07	DSLLQDGEFSMDLR
4139	793.892	1585.77	1585.77	0.0004	92	2e-07	APTADTQTQNVNQAK
3626	504.263	1509.77	1509.77	0.0004	91	1.3e-07	IVADKDYSVTANSK
5914	938.979	1875.94	1875.94	0.0013	91	1.9e-07	EQLDSSNSTIAILQTEK
6415	985.471	1968.93	1968.93	-0.0007	91	8.4e-08	VAPAPAAADAEVEQTDAESK
6062	950.932	1899.85	1899.85	0.0003	91	6.2e-07	FSPDGELYASGSEDGTLR
8111	857.41	2569.21	2569.2	0.0027	91	1.1e-07	GPPDFSSDEEREPTPVLGSGAAAAGR
2534	672.823	1343.63	1343.63	-0.0009	90	1.1e-07	VNGDASPAAAESGAK
5313	888.928	1775.84	1775.84	-0.0002	90	3.7e-08	TAGPLESSETEEASQLK
7505	1137.07	2272.12	2272.12	0.0007	90	2.5e-08	GVVPLAGTDGETTTQGLDGLSER
4245	802.422	1602.83	1602.83	0.0033	90	6.7e-07	SPAGLQVLNDYLADK
5294	886.957	1771.9	1771.9	0.004	90	3.2e-07	ILDSVGIEADDDRLNK
5858	934.993	1867.97	1867.97	0.0027	89	1.4e-06	YVASYLLAALGGNSSPSAK
2307	655.299	1308.58	1308.59	-0.0023	89	7.6e-07	MDSTANEVEAVK	Oxidation (M)
3625	755.89	1509.77	1509.77	-0.0013	89	2.7e-06	IVADKDYSVTANSK
4481	821.905	1641.79	1641.8	-0.0012	89	1.2e-06	IQVLQQQADDAEER
3089	716.352	1430.69	1430.69	0.0013	88	2.3e-06	SLIIDEGEDDLGR
3947	778.873	1555.73	1555.73	0.001	88	3.6e-06	DHASIQMNVAEVDK
3268	730.858	1459.7	1459.7	-0.0005	88	6.9e-07	SAAQAAAQTNSNAAGK
2054	634.304	1266.59	1266.59	-0.0008	88	7.3e-05	MKETIMNQEK	Oxidation (M)
4026	784.865	1567.71	1567.71	0.0001	87	4.3e-07	TSTTSSMVASAEQPR	Oxidation (M)
1757	609.31	1216.61	1216.6	0.0013	87	9.2e-07	AADLNGDLTATR
4238	801.89	1601.77	1601.76	0.0012	87	4.1e-06	NSEEQPSGGTTVLQR
4483	821.906	1641.8	1641.8	0.0009	87	1e-06	IQVLQQQADDAEER
4305	807.921	1613.83	1613.83	0.0022	87	1.6e-06	IEDLSQQAQLAAAEK
8369	934.116	2799.33	2799.32	0.0028	87	1.4e-07	AMKPPGGESSNLFGSPEEATPSSRPNR
3091	716.357	1430.7	1430.7	0.0002	87	6.6e-07	AQAELVGTADEATR
5147	875.902	1749.79	1749.79	0.0018	86	5.7e-07	EEPAASFSQPGSMGLDK
3090	716.357	1430.7	1430.7	-0.0001	86	6.5e-07	AQAELVGTADEATR
1614	596.811	1191.61	1191.61	-0.0014	86	3.5e-06	IVTDRETGSSK
8069	637.569	2546.25	2546.24	0.0021	86	5.7e-07	MVVNEGSDGGQSVYHVHLHVLGGR
4135	793.876	1585.74	1585.74	-0.0006	85	1.3e-06	APEDAGPQPGSYEIR
4104	790.898	1579.78	1579.77	0.0063	85	4.3e-06	QQQNSNIFFLADR
4847	849.425	1696.83	1696.83	0.004	85	5e-07	AFVDFLSDEIKEER
7881	815.408	2443.2	2443.2	0.0036	85	1.6e-06	VIAINVDDPDAANYNDINDVKR
2844	695.844	1389.67	1389.67	-0.0001	85	8.2e-06	QSLEASLAETEGR
1790	612.774	1223.53	1223.53	-0.0002	84	2.2e-05	SDAGLESDTAMK
6474	991.933	1981.85	1981.85	0.0013	84	3.2e-07	MMEDAEAPGEQLYQQSR
4910	855.926	1709.84	1709.84	0.0006	84	8.2e-07	VHPEIINENGNPSYK
3316	733.847	1465.68	1465.68	0.0005	84	3.3e-06	SDAAVDTSSEITTK	Acetyl (N-term)
4300	807.89	1613.77	1613.76	0.001	84	3.1e-06	IQALQQQADEAEDR
5912	938.937	1875.86	1875.86	-0.0004	84	3e-07	NVSSFPDDATSPLQENR
6304	975.476	1948.94	1948.94	0.0001	84	2.4e-06	GNDISSGTVLSDYVGSGPPK
3594	753.376	1504.74	1504.74	0.0001	84	6.6e-06	VKEGMNIVEAMER
2875	697.819	1393.62	1393.63	-0.0027	83	7.1e-06	TNSMSSSGLGSPNR
4634	832.893	1663.77	1663.77	0.0014	83	1.1e-06	AAAEDVNVTFEDQQK
6079	951.934	1901.85	1901.85	0.0001	83	4.3e-07	LDPFESSDPFSSSSVSSK
8271	1353.09	2704.16	2704.15	0.0049	83	4.4e-07	GGGGSFGYSYGGGSGGGFSASSLGGGFGGGSR
3105	717.344	1432.67	1432.67	0.0009	83	4.6e-06	DVEFEVVGDAPEK
2877	698.324	1394.63	1394.63	0.0014	83	7.2e-06	SSTDFSELEQPR
4217	799.874	1597.73	1597.73	-0.0001	83	9.7e-06	AVTEQGHELSNEER
5271	885.921	1769.83	1769.83	0.0017	83	2.3e-07	APVPTGEVYFADSFDR
3535	748.386	1494.76	1494.76	0.0011	83	3.7e-07	AAGTVFTTVEDLGSK
8232	890.059	2667.16	2667.15	0.0026	82	9.8e-07	TASNIIDVSAADSQGMEQHEYMDR
3295	732.842	1463.67	1463.67	0.0009	82	2.2e-05	HPDSSVNFAEFSK
5114	872.947	1743.88	1743.88	0.0001	82	1.6e-05	NDTKEDVFVHQTAIK
2439	665.324	1328.63	1328.63	0.0006	82	8.2e-06	NVQDAIADAEQR
6002	945.457	1888.9	1888.9	0.002	82	5.9e-07	EDEIPETVSLEMLDAAK
3582	752.389	1502.76	1502.76	0.0016	82	2.8e-06	IFVGGLNPEATEEK
4058	787.373	1572.73	1572.73	0.0013	82	5e-06	QDILDDSGYVSAYK
7953	829.393	2485.16	2485.16	-0.0063	82	3.5e-07	RVYFQSPPGAAGEGPGGADDEGPVR
4833	848.438	1694.86	1694.86	0.0018	81	5e-06	GAEAANVTGPGGVPVQGSK
2226	648.351	1294.69	1294.69	-0.0009	81	0.00015	EGVVHGVATVAEK
2761	689.378	1376.74	1376.74	0.0001	81	3.5e-06	AQAAAPASVPAQAPK
2344	657.831	1313.65	1313.65	0.0003	81	3.1e-05	VGEPVALSEEER
5820	931.439	1860.86	1860.86	0.0008	81	8.7e-07	GSGGGALGSDAPAMTSSPVSR
1794	613.312	1224.61	1224.61	-0.0004	81	1.1e-06	HVGDLGNVTADK
4424	817.395	1632.78	1632.77	0.0021	81	7.3e-07	VDDDLGTIESLEEAK
2982	707.887	1413.76	1413.76	0.0024	81	2.9e-06	NSILAQVLDQSAR
3562	751.387	1500.76	1500.76	0.0017	81	6.9e-07	GDGPVQGIINFEQK
4957	859.886	1717.76	1717.76	-0.0004	81	4.5e-06	ENASPAPGTTAEEAMSR
6262	971.967	1941.92	1941.92	0.0019	81	8.2e-07	VWLDPNETNEIANANSR
2821	693.404	1384.79	1384.79	0.0006	80	2.2e-05	IIETLTQQLQAK
3036	711.859	1421.7	1421.7	0.0004	80	3e-06	LYKDDQLLDDGK
2647	681.33	1360.64	1360.65	-0.0024	80	1.8e-05	IETNENNLESAK
4569	827.891	1653.77	1653.77	0.0011	80	1.8e-06	AASTDMAGLEESFRK	Acetyl (N-term)
2675	682.834	1363.65	1363.65	0.0022	80	1.1e-05	IFDIDEAEEGVK
3518	747.366	1492.72	1492.72	0.0023	80	1.1e-06	GSGIFDESTPVQTR
4893	854.896	1707.78	1707.78	0.0007	80	7.3e-07	ILDQGEDFPASEMTR
3848	772.396	1542.78	1542.78	0.0019	80	5.2e-05	AREQAEAEVASLNR
7600	770.36	2308.06	2308.06	0.0016	80	6.9e-07	LLEGEDAHLSSSQFSSGSQSSR
7673	585.534	2338.11	2338.11	0.0022	80	1.1e-06	IHVYGYSMAYGPAQHAISTEK	Oxidation (M)
1549	589.795	1177.58	1177.58	0.0003	80	3.4e-06	NAMGSLASQATK
3387	737.368	1472.72	1472.72	0.0002	80	2.6e-06	ANENSNIQVLSER
7122	1077.51	2153.01	2153	0.0031	80	7.5e-07	IGGDAATTVNNSTPDFGFGGQK
2087	637.304	1272.59	1272.59	-0.0003	80	3.6e-06	QTTQDAPEEVR
4332	810.907	1619.8	1619.8	-0.0002	80	6.4e-07	SQASTTVDINTQVEK
5901	937.943	1873.87	1873.87	0.0016	80	4e-07	NASTFEDVTQVSSAYQK
6362	654.01	1959.01	1959.01	0.0017	79	1.9e-06	VQASLAANTFTITGHAETK
1532	588.293	1174.57	1174.57	0.0004	79	2.8e-05	DSDEADLVLAK
3643	757.36	1512.71	1512.71	0.0007	79	1.9e-06	NLETSSAFQSSSQK
4092	790.383	1578.75	1578.75	-0.0005	79	5.5e-06	TFDQLTPEESKER
5590	911.95	1821.89	1821.88	0.0012	79	1.9e-06	SDAAVDTSSEITTKDLK	Acetyl (N-term)
4330	810.889	1619.76	1619.76	0.0004	79	1.8e-05	NTASQNSILEEGETK
4444	819.378	1636.74	1636.74	0.0013	78	1.6e-06	MSGGWELELNGTEAK	Oxidation (M)
6809	1035.46	2068.9	2068.89	0.004	78	7.6e-07	SDMMEENIDTSAQAVAETK
2861	697.316	1392.62	1392.62	0.0011	78	5e-06	GTGEAEEEYVGPR
5050	867.937	1733.86	1733.86	0.0002	78	6.1e-06	TQTPPVSPAPQPTEER
7322	1106.06	2210.1	2210.1	0.0001	78	3e-05	LGEHNIDVLEGNEQFINAAK
4966	860.402	1718.79	1718.79	0.0026	78	5.2e-06	NPFTLGDSSNPGQTER
3978	780.918	1559.82	1559.82	0.0015	78	5.3e-06	LYTLVLTDPDAPSR
3642	757.344	1512.67	1512.67	0.0006	78	2.8e-05	EVSFQSTGESEWK
7312	736.694	2207.06	2207.06	0.0015	78	8.1e-06	ILENEKDLEEAEEYKEAR
3864	773.392	1544.77	1544.77	0.0021	78	3e-06	EALENANTNTEVLK
1662	601.282	1200.55	1200.55	-0.0007	78	1.4e-05	SEETLDEGPPK
2739	687.331	1372.65	1372.65	0.0003	78	6.3e-06	GDVTAEEAAGASPAK
4403	815.906	1629.8	1629.8	0.0017	78	4e-06	ALQDLENAASGDATVR
1442	578.291	1154.57	1154.57	-0.0005	78	2e-05	LGQSESQGPPR
6977	705.985	2114.93	2114.93	0.0009	78	8e-06	TMTTNSSDPFLNSGTYHSR
2676	682.849	1363.68	1363.68	0.0002	78	3.6e-06	ESETTTSLVLER
1792	613.312	1224.61	1224.61	-0.0013	78	5.3e-06	HVGDLGNVTADK
2228	648.807	1295.6	1295.6	0.0001	78	3.5e-05	ADLAEEYSKDR
4274	804.411	1606.81	1606.81	0.0027	77	1.6e-06	DANVSGTLVSSSTLEK
2828	694.341	1386.67	1386.67	-0.0062	77	4.9e-05	VQIAANEETQER
1527	587.782	1173.55	1173.55	-0.0011	77	0.00014	AGGEELDEGVAK
3430	741.341	1480.67	1480.67	-0.0008	77	5e-05	DLEEAEEYKEAR
7311	552.773	2207.06	2207.06	0.0015	77	2.6e-06	ILENEKDLEEAEEYKEAR
8240	893.099	2676.27	2676.27	0.0003	77	2.2e-06	PAPAVGEAEDKENQQATSGPNQPSVR
2017	631.802	1261.59	1261.59	0.0002	77	3.2e-05	SLLEGEGSSGGGGR
4391	543.599	1627.77	1627.77	-0.0002	77	2.7e-06	SSGPYGGGGQYFAKPR
428	436.253	870.492	870.492	-0.0006	77	0.0011	KGPTAAQAK
4812	847.367	1692.72	1692.72	-0.001	77	1.3e-05	GAGQQQSQEMMEVDR
4028	523.583	1567.73	1567.72	0.0033	77	6.6e-06	VDNDENEHQLSLR
7518	760.05	2277.13	2277.13	0.0017	77	1.5e-06	GAHGIIVVYDVTDQESYANVK
1452	579.785	1157.56	1157.56	-0.0002	77	9.4e-05	NSDEADLVPAK
2791	691.88	1381.75	1381.75	0.0001	77	1.1e-05	TKLDLSSLAYSGK
5301	887.454	1772.89	1772.89	0.0026	76	2.5e-06	TSQEELLAEVVQGQSR
5388	894.935	1787.86	1787.86	0.0009	76	2.6e-05	GDNQAGGAAAAAAAPEPPPR
2410	663.38	1324.75	1324.75	-0.0006	76	0.00095	DNIQGITKPAIR
5864	935.451	1868.89	1868.89	0.0008	76	4.4e-06	EALENEPGPQGTLSGAGSR
3208	725.863	1449.71	1449.71	0.0012	76	0.0002	TTPSVVAFTADGER
3821	770.386	1538.76	1538.76	-0.0001	76	2.9e-05	AGAAGGPEEEAEKPVK
4687	837.418	1672.82	1672.83	-0.0044	76	1.6e-06	ELPTVTTNVQNSQDK
5415	598.307	1791.9	1791.9	0.0007	76	2.5e-05	VEVNNLNNLNNHDRK
2207	647.303	1292.59	1292.59	-0.0003	76	1.5e-05	MDSTANEVEAVK
4563	827.38	1652.74	1652.74	0.0014	76	3.1e-06	TTFNIQDGPDFQDR
4141	793.899	1585.78	1585.78	-0.0008	76	1.2e-05	SAEEEAADLPTKPTK
5151	875.928	1749.84	1749.84	0.0014	76	9.5e-06	TPGNNLHEVETAQGQR
5291	591.639	1771.9	1771.9	0.0016	76	7.9e-06	ILDSVGIEADDDRLNK
4409	816.397	1630.78	1630.78	0.0003	76	2.5e-06	EAQQALGSAAADATEAK
4418	816.903	1631.79	1631.79	0.0009	76	0.0002	NRPTSISWDGLDSGK
4066	788.363	1574.71	1574.71	0.0007	75	1.4e-05	YSGAYGASVSDEELK
1173	551.311	1100.61	1100.61	0.0004	75	8.1e-05	VSGGLEVLAEK
3658	758.367	1514.72	1514.72	-0.0015	75	2.9e-05	SAVEAQNEVTENPK
7242	1092.53	2183.04	2183.04	0.0032	75	3.2e-06	AEPDYIEDDNPELIRPQK	Acetyl (N-term)
3083	715.842	1429.67	1429.67	0.0006	75	2.1e-06	APASSSSNPEEVQK
3782	767.407	1532.8	1532.79	0.0048	75	1.2e-05	AINQQTGAFVEISR
5797	929.469	1856.92	1856.92	0.001	75	8.7e-06	LQQEETQLEQSIQAGR
5817	931.429	1860.84	1860.84	0.003	75	1.4e-06	AVDTDGVEPMESVLEDR
5892	936.98	1871.94	1871.94	0.0039	75	5.9e-06	LQQTQAQVDEVVDIMR
6234	645.353	1933.04	1933.04	0.0001	75	1e-06	PAASITSKPATLTTTSATSK
3012	710.351	1418.69	1418.69	-0.0006	75	0.00018	VVTSEDQVQEGTK
2149	642.338	1282.66	1282.66	-0.0005	75	1.5e-05	KLGQSESQGPPR
2974	707.818	1413.62	1413.62	-0.001	75	9.2e-05	SSSAGSGHQPSQSR	Acetyl (N-term)
4806	846.403	1690.79	1690.79	0.0001	75	6e-06	GAEEMETVIPVDVMR	Oxidation (M)
2109	639.323	1276.63	1276.63	-0.0009	75	0.00014	MADKDGDLIATK
4518	824.413	1646.81	1646.81	0.0013	74	1.8e-05	SSTPLPTISSSAENTR
4027	784.869	1567.72	1567.72	0.0004	74	1.5e-05	VDNDENEHQLSLR
4589	829.401	1656.79	1656.79	0.0011	74	3.4e-06	SGGGFSSGSAGIINYQR
2160	642.867	1283.72	1283.72	0.0001	74	7e-05	QKVDLQSLPTR
8087	852.767	2555.28	2555.28	0.0015	74	2.8e-06	VLRPPGGGSNFSLGFDEPTEQPVR
1969	628.323	1254.63	1254.63	-0.0005	74	0.00053	RPDQQLQGEGK
5363	892.942	1783.87	1783.87	0.0004	74	1.4e-05	GEAAAERPGEAAVASSPSK
3082	715.363	1428.71	1428.71	0.0016	74	1.3e-05	IEDVTPIPSDSTR
6600	1004.45	2006.89	2006.89	0.0021	74	2.2e-06	TIGGGDDSFNTFFSETGAGK
5632	915.432	1828.85	1828.86	-0.0048	74	1.3e-06	SEVPGAAAEGSGGSGVGIGDR
7281	734.014	2199.02	2199.02	0.0015	74	1.2e-05	GLSEDTTEETLKESFDGSVR
3822	513.927	1538.76	1538.76	0.0021	74	1.5e-05	AGAAGGPEEEAEKPVK
926	518.256	1034.5	1034.56	-0.0623	74	0.00035	KTEVVSSSAK
3245	485.928	1454.76	1454.76	0.0009	74	2.8e-05	LPEGDLGKEIEQK
3405	738.881	1475.75	1475.75	0.001	74	2.5e-05	QESTSVLLQQSEK
4138	793.887	1585.76	1585.76	0.0015	74	3.6e-05	AVTELNEPLSNEDR
3778	767.36	1532.7	1532.7	0.0005	74	3e-05	GWEEGVAQMSVGQR
4717	839.409	1676.8	1676.8	0.003	73	1e-05	NQLTSNPENTVFDAK
5861	935.445	1868.88	1868.88	0.0008	73	2.9e-06	DLEAEHVEVEDTTLNR
7016	709.321	2124.94	2124.94	0.0002	73	3e-06	LGEMWNNTAADDKQPYEK	Oxidation (M)
8402	943.796	2828.37	2828.36	0.0078	73	5.6e-06	EVHAQLPGQLEEGEQGAGEPLAEDAVR
2477	668.823	1335.63	1335.63	0.0009	73	2.1e-05	TAFQEALDAAGDK
2095	638.312	1274.61	1274.61	0.0002	73	2.8e-05	ETAEADVASLNR
5534	907.43	1812.84	1812.84	0.0025	73	1.5e-05	MDLQAAGAQAQGAAEPSR	Acetyl (N-term)
1473	581.783	1161.55	1161.55	0.0005	73	0.0014	ATISDEEIER
5591	911.95	1821.89	1821.88	0.0015	73	4.8e-06	SDAAVDTSSEITTKDLK	Acetyl (N-term)
6275	972.928	1943.84	1943.84	0.0003	73	3.5e-05	INEELESQYQQSMDSK	Oxidation (M)
3008	709.874	1417.73	1417.73	0.0015	73	0.0001	GAVSAEQVIAGFNR
8207	881.72	2642.14	2642.13	0.0036	73	1.9e-06	NWDQEDEAEEVGTFSMASEEVLK
5499	903.94	1805.87	1805.86	0.0055	73	4e-06	DIIAILGMDELSEEDK	Oxidation (M)
3369	735.884	1469.75	1469.75	0.0015	73	6e-06	SSFYVNGLTLGGQK
4640	832.91	1663.81	1663.81	0.0009	73	1.1e-05	PGLVDSNPAPPESQEK
1464	580.812	1159.61	1159.61	-0.0001	73	1.3e-05	VSGSQIVDIDK
7954	829.396	2485.17	2485.16	0.0028	73	1.5e-06	VYFQSPPGAAGEGPGGADDEGPVRR
7158	1081.99	2161.97	2161.97	0.0033	73	4.9e-06	AENNSEVGASGYGVPGPTWDR
3370	735.894	1469.77	1469.77	0.0012	72	2.3e-05	VAAIEALNDGELQK
3499	745.858	1489.7	1489.7	0.0004	72	9.1e-06	LQSIGTENTEENR
1638	599.278	1196.54	1196.54	-0.0006	72	0.00022	GGSISGGGYGSGGGK
3157	722.281	1442.55	1442.55	0.0001	72	5.3e-05	MDGSMPSEMESSR
4964	573.629	1717.86	1717.86	0.0012	72	1.2e-05	INEKPQVIADYESGR
4374	813.378	1624.74	1624.74	0.0018	72	8.2e-06	DSLLQDGEFSMDLR
6891	698.019	2091.04	2091.03	0.0014	72	2.3e-06	APSATQPATAETQHIADQVR
1596	594.349	1186.68	1186.68	0.0028	72	0.003	KSDLEIELLK
3914	776.92	1551.83	1551.83	0.0002	72	1e-05	IKSEHPGLSIGDTAK
3761	765.405	1528.79	1528.79	0.0023	72	1.8e-05	VVLDDKDYFLFR
3242	728.358	1454.7	1454.7	0.0013	72	5.4e-06	GSAAPAAGSAPAAAEEK
2096	638.318	1274.62	1274.62	-0.0001	71	0.00016	ASTALSNEQQAR
8245	895.465	2683.37	2683.37	0.0014	71	0.0001	VLRPPGGGSNFSLGFDEPTEQPVRK
4293	806.866	1611.72	1611.72	0.0011	71	1.2e-05	TQYNQVPSEDFER
3059	713.353	1424.69	1424.69	0.0016	71	9e-06	APSTYGGGLSVSSSR
215	380.222	758.429	758.392	0.037	71	0.0047	ASAEAIR	Acetyl (N-term)
3493	745.405	1488.8	1488.79	0.0022	71	0.0029	KQQDVLGFLEANK
2326	656.331	1310.65	1310.65	0.0002	71	2.9e-05	SEHPGLSIGDTAK
6855	1042	2081.99	2081.99	0.0023	71	2.3e-06	ENPVLDVVSNPEQTAGEER
3929	777.866	1553.72	1553.72	-0.0028	71	7.3e-06	LSDGEINAQESTYK
214	380.222	758.429	758.392	0.037	71	0.0053	ASAEAIR	Acetyl (N-term)
2395	662.327	1322.64	1322.64	0.0017	71	6e-05	MISEIDKEGTGK	Oxidation (M)
3833	771.415	1540.82	1540.81	0.0013	71	4e-05	SKESVPEFPLSPPK
3462	743.363	1484.71	1484.71	0.0001	70	2.6e-05	NIIHGSDSVESAEK
7455	752.019	2253.04	2253.04	-0.0006	70	8.2e-05	KLGEMWNNTAADDKQPYEK	Oxidation (M)
5227	881.934	1761.85	1761.85	0.0007	70	4.8e-05	SDNGELEDKPPAPPVR	Acetyl (N-term)
2259	651.334	1300.65	1300.65	0.0029	70	9.3e-05	ALEEANADLEVK
6436	989.451	1976.89	1976.89	-0.0006	70	5.4e-06	TELLGEETPMAADEGSAEK
1117	544.77	1087.53	1087.53	-0.0004	70	8.8e-05	QDVDNASLAR
5533	907.43	1812.84	1812.84	0.0029	70	1.2e-05	EAFDLFDADGTGTIDVK
8322	921.096	2760.27	2760.26	0.001	70	5.5e-06	SAEVPEAASAEEQKEMEDKVTSPEK	Acetyl (N-term)
3241	728.346	1454.68	1454.67	0.002	70	3.4e-05	SSQSSSQQFSGIGR
2244	650.283	1298.55	1298.55	-0.0004	70	3.1e-05	SGYGPSDGPSYGR
1966	628.292	1254.57	1254.57	-0.0031	70	0.00018	ALGEEEEEPPR
163	361.208	720.402	720.402	-0.0003	70	0.0053	SSLVTSK
6478	661.986	1982.93	1982.93	0.0012	70	3.1e-05	SPPSSSEIFTPAHEENVR
1666	601.307	1200.6	1200.6	-0.0006	70	0.00041	LGNDFHTNKR
6163	961.892	1921.77	1921.76	0.0054	70	1.5e-05	GYNDDYYEESYFTTR
5270	885.456	1768.9	1768.9	0.0017	69	1.9e-05	VSLEETAQLPSAPQGSR
4433	818.398	1634.78	1634.78	0.0021	69	1.8e-05	IDQYQGADAVGLEEK
2526	672.317	1342.62	1342.62	0.0008	69	1.3e-05	HEAMITDLEER
2300	654.33	1306.64	1306.64	0.0011	69	0.00014	MISEIDKEGTGK
3453	742.867	1483.72	1483.72	0	69	2.4e-05	SPASDTYIVFGEAK
5378	894.362	1786.71	1786.71	0.0017	69	1.8e-05	MGGGGAMNMGDPYGSGGQK	Oxidation (M)
6785	1031	2059.98	2059.98	-0.001	69	1.1e-05	GAQDVAGGSNPGAHNPSANLAR
1849	617.825	1233.64	1233.64	0.0001	69	3.2e-05	VAGQDGSVVQFK
2097	638.326	1274.64	1274.64	0.0022	69	0.00024	ELISNASDALDK
1617	597.276	1192.54	1192.55	-0.0098	69	0.00012	ALEENNNFSR
3656	758.357	1514.7	1514.7	0	69	3.8e-05	WDQTADQTPGATPK
3872	773.874	1545.73	1545.73	0.0013	69	3.5e-05	EISDAQWEDVVQK
5589	911.949	1821.88	1821.88	-0.0013	69	3e-05	SDAAVDTSSEITTKDLK	Acetyl (N-term)
6618	1006.49	2010.97	2010.96	0.001	69	6.3e-06	LGEHNIDVLEGNEQFINA
8304	916.777	2747.31	2747.31	0.0024	69	1.7e-05	DLPTIPGVTSPSSDEPPMEASQSHLR
7306	552.772	2207.06	2207.06	-0.0002	69	8.6e-06	ILENEKDLEEAEEYKEAR
6553	999.931	1997.85	1997.85	0.002	69	1.8e-05	MMEDAEAPGEQLYQQSR	Oxidation (M)
3303	733.364	1464.71	1464.71	0.0032	69	4.2e-05	NGDLDEVKDYVAK
3832	771.414	1540.81	1540.81	0.0005	69	3.5e-05	SKESVPEFPLSPPK
7625	1158.52	2315.02	2315.02	0.0034	68	1.6e-05	MTLSNPSELDELMSEEAYEK
2345	657.836	1313.66	1313.66	0.0001	68	0.0029	GVQVETISPGDGR
1848	617.805	1233.59	1233.59	-0.0001	68	4.3e-05	SNVSDAVAQSTR
2818	693.372	1384.73	1384.73	-0.0009	68	0.0006	LKQNLEEQLDR
7001	1060.47	2118.93	2118.93	0.0009	68	6.4e-06	SAEVPEAASAEEQKEMEDK	Acetyl (N-term)
4402	815.892	1629.77	1629.77	0.0021	68	1.9e-05	QDLPNAMNAAEITDK
2866	697.352	1392.69	1392.69	0.0007	68	6e-05	EALTYDGALLGDR
3818	770.381	1538.75	1538.75	0.0012	68	2.4e-05	TLTTVQGIADDYDK
2553	674.374	1346.73	1346.73	0.0018	68	8e-05	RLEAAYLDLQR
3732	762.863	1523.71	1523.71	0.001	68	2.3e-05	DGSLASNPYSGDLTK
4458	820.377	1638.74	1638.74	0.0013	68	0.00021	SDVLELTDDNFESR
3319	733.847	1465.68	1465.68	0.0008	68	5.6e-05	SDAAVDTSSEITTK	Acetyl (N-term)
2613	452.942	1355.8	1355.8	0.0014	68	0.002	VSEQGLIEILKK
4150	794.389	1586.76	1586.76	0.0014	68	8e-05	SDMPPLTLEGIQDR	Oxidation (M)
2833	694.836	1387.66	1387.66	-0.0012	68	2.4e-05	VANPSSDADGQSLK
3890	775.357	1548.7	1548.7	0	68	0.00013	GWEEGVAQMSVGQR	Oxidation (M)
4296	807.41	1612.81	1612.81	0.0003	68	2.3e-05	NDSVIVADQTPTPTR
8195	879.741	2636.2	2636.2	0.0013	68	3.7e-06	APSTSPSFEGTQETYTVAHEENVR
4199	797.884	1593.75	1593.75	0.001	68	2.3e-05	SYEAQDPEIASLSGK
2749	688.326	1374.64	1374.64	-0.0005	68	0.00033	ASSSSPEAGEGQIR
8370	700.84	2799.33	2799.32	0.0057	67	2.1e-05	AMKPPGGESSNLFGSPEEATPSSRPNR
4545	826.372	1650.73	1650.73	-0.0008	67	1.7e-05	EQEPMPTVDSHEPR
7406	746.688	2237.04	2237.04	0.0004	67	1.7e-05	KLGEMWNNTAADDKQPYEK
6944	702.664	2104.97	2104.97	-0.0004	67	1e-05	EAEAQAAMEANSEGSLTRPK	Oxidation (M)
5207	880.412	1758.81	1758.81	0.0029	67	2.3e-05	AMGIMNSFVNDIFER	Oxidation (M)
8334	1387.72	2773.43	2773.42	0.0025	67	5.9e-06	LASVPAGGAVAVSAAPGSAAPAAGSAPAAAEEK
4179	796.882	1591.75	1591.75	0.001	67	5.5e-05	SNPEDQILYQTER
6154	960.463	1918.91	1918.91	-0.0006	67	7.1e-05	TELEDTLDSTAAQQELR
1199	554.288	1106.56	1106.56	0	67	9.2e-05	ALAAAGYDVEK
1831	616.336	1230.66	1230.66	0.0002	67	0.00041	QAASSLQQASLK
7677	781.369	2341.09	2341.09	-0.0001	67	2.7e-05	INEELESQYQQSMDSKLSGR
5752	925.445	1848.88	1848.87	0.0017	67	1.1e-05	QYTSPEEIDAQLQAEK
4255	802.904	1603.79	1603.79	0.0003	67	3.7e-05	TSEEISLNDAGVELK
1266	561.759	1121.5	1121.5	0.0005	67	0.00069	MGESDDSILR
4612	831.377	1660.74	1660.74	0.0028	67	1.7e-05	MDSAGQDINLNSPNK	Acetyl (N-term); Oxidation (M)
5603	912.933	1823.85	1823.85	-0.0015	67	6.6e-06	ADFLPQSSVASQSSSEGK
5518	904.955	1807.9	1807.9	0.001	67	2.4e-05	SQVFSTAADGQTQVEIK
1854	412.231	1233.67	1233.67	0.0009	67	0.00077	LKYENEVALR
3657	758.363	1514.71	1514.71	-0.0007	67	9.7e-05	FSPGAPGGSGSQPNQK
2643	680.852	1359.69	1359.69	0.0015	67	0.00016	EGDVLTLLESER
1867	619.33	1236.65	1236.65	-0.0009	67	0.00015	HLIPAANTGESK
6323	976.982	1951.95	1951.95	0.0003	67	2.7e-05	ASAEGPLLGPEAAPSGEGAGSK
278	395.19	788.366	788.366	-0.0004	67	0.013	AGEDLER
8499	764.121	3052.46	3052.45	0.0021	67	2.2e-05	EAENPEGEEKEAATLEVERPLPMEVEK
3952	779.339	1556.66	1556.66	0.0005	66	2.2e-05	EFAPSDEELDSYR
6219	966.932	1931.85	1931.85	-0.0037	66	1.8e-05	ENPGFDFSGAEISGNYTK
3791	767.868	1533.72	1533.72	-0.0018	66	3.8e-05	DIVVQETMEDIDK
6307	650.654	1948.94	1948.94	0.0029	66	9.2e-05	GNDISSGTVLSDYVGSGPPK
4963	859.939	1717.86	1717.86	-0.0002	66	0.00012	INEKPQVIADYESGR
315	405.187	808.36	808.324	0.0361	66	0.011	GDFDADK	Acetyl (N-term)
4236	801.88	1601.75	1601.74	0.0031	66	0.00042	EQEELEEALEVER
3107	717.35	1432.69	1432.68	0.0023	66	0.00017	AESDWDTVTVLR	Acetyl (N-term)
7430	749.03	2244.07	2244.07	0.0022	66	3e-05	IEGYEDQVLITEHGDLGNSR
5251	883.899	1765.78	1765.78	0.0003	66	7.9e-06	EEPAASFSQPGSMGLDK	Oxidation (M)
384	425.255	848.496	848.497	-0.0005	66	0.013	KSSLVTSK
6881	697.333	2088.98	2088.97	0.003	66	4.4e-05	EAEAQAAMEANSEGSLTRPK
4162	795.395	1588.78	1588.78	-0.0003	66	5.4e-05	KIDAGTMAEPSASPSK
3966	780.321	1558.63	1558.63	-0.0025	66	4.1e-05	MMNGGHYTYSENR
351	415.261	828.507	828.507	-0.0002	66	0.015	KPSLVASK
3094	716.359	1430.7	1430.7	0.0036	66	0.00011	AQAELVGTADEATR
1411	575.29	1148.57	1148.57	-0.0009	66	0.012	TSETLSQAGQK
3162	722.4	1442.78	1442.78	0.0008	66	0.0003	LKQQSELQSQVR
6153	640.644	1918.91	1918.91	-0.0026	66	9.1e-05	EHDAAAESLVDQSAALHR
1453	579.785	1157.56	1157.56	0	66	0.00028	NSDEADLVPAK
2619	679.351	1356.69	1356.69	-0.0019	66	0.00056	LNDLEDALQQAK
6433	658.975	1973.9	1973.9	0.0021	66	4.6e-05	IEWLESHQDADIEDFK
7639	581.535	2322.11	2322.11	0.0022	66	1.9e-05	IHVYGYSMAYGPAQHAISTEK
2390	661.82	1321.63	1321.62	0.0009	66	4.4e-05	GLSEDTTEETLK
2467	668.312	1334.61	1334.61	0.0001	65	3.9e-05	DTPTSAGPNSFNK
2040	633.323	1264.63	1264.63	0.002	65	0.00054	TNAENEFVTIK
213	380.222	758.429	758.392	0.0368	65	0.019	ASAEAIR	Acetyl (N-term)
7310	552.773	2207.06	2207.06	0.0015	65	9.6e-05	ILENEKDLEEAEEYKEAR
1122	544.8	1087.59	1087.59	-0.001	65	0.0032	KLNVTEQEK
3476	744.83	1487.65	1487.64	0.0011	65	5.3e-05	TSSEASMDAAYLDK
5862	623.966	1868.88	1868.88	0.0019	65	1e-05	DLEAEHVEVEDTTLNR
6607	1004.97	2007.92	2007.92	0.0031	65	2.8e-05	QVELALWDTAGQEDYDR
2655	681.348	1360.68	1360.68	-0.0013	65	0.0001	EVATNSELVQSGK
212	380.222	758.429	758.392	0.0367	65	0.02	ASAEAIR	Acetyl (N-term)
4142	529.602	1585.78	1585.78	0.0003	65	0.00027	SAEEEAADLPTKPTK
3099	716.85	1431.68	1431.68	0.0004	65	1.5e-05	AINGPTSASGDDISK
2902	467.589	1399.75	1399.75	0.0004	65	0.00072	VWSPLVTEEGKR
2157	642.843	1283.67	1283.67	-0.0003	65	0.0013	HETLTSLNLEK
6810	690.681	2069.02	2069.02	0.0035	64	2.9e-05	HGVTEGLQGQTGPQIYQEK
6404	656.979	1967.91	1967.92	-0.0029	64	3.8e-05	HKELAPYDENWFYTR
3118	718.361	1434.71	1434.71	-0.0018	64	0.0014	VEQATKPSFESGR
739	489.741	977.467	977.467	0.0001	64	0.0011	VSTDLGSGDK
2819	462.584	1384.73	1384.73	0.0008	64	0.0012	LKQNLEEQLDR
4186	797.41	1592.81	1592.8	0.0008	64	0.0019	EVSDFIQDSGQIKK
8328	924.442	2770.3	2770.3	0.0058	64	1.7e-05	MKPPGGESSNLFGSPEEATPSSRPNR	Acetyl (N-term)
8307	916.787	2747.34	2747.34	0.0032	64	5.2e-05	LGPASAADTGSEAKPGALAEGAAEPEPQR
3114	718.338	1434.66	1434.66	-0.0007	64	0.00019	DLEAPEVQESYR
4566	827.402	1652.79	1652.79	0.0001	64	4.5e-05	VDVEGPDVNIEGPEGK
7655	1165.54	2329.06	2329.06	-0.0017	64	6.3e-05	VYFQSPPGAAGEGPGGADDEGPVR
626	472.77	943.525	943.524	0.0015	64	0.0023	AGLQFPVGR
5450	899.928	1797.84	1797.84	0.0002	64	0.00016	EKFEAGQFEPSETTAK
6286	973.953	1945.89	1945.89	-0.0008	64	2e-05	HDIAFVEFENDGQAGAAR
891	513.243	1024.47	1024.47	-0.0001	64	0.0011	ADLAEEYSK
1338	567.275	1132.53	1132.54	-0.0011	64	0.0014	EDLESSGLQR
1846	617.804	1233.59	1233.59	-0.0008	64	4.8e-05	SNVSDAVAQSTR
2285	652.851	1303.69	1303.69	0.0005	64	0.00093	LKEELSEVETK
850	506.28	1010.54	1010.54	0.0011	64	0.018	PEFPLSPPK
1951	417.874	1250.6	1250.6	-0.0003	64	0.00058	MKETIMNQEK
1058	538.273	1074.53	1074.53	0.0008	64	0.02	QGQDNLSSVK
1639	599.296	1196.58	1196.58	-0.0008	64	8.7e-05	TENNDHINLK
3946	519.584	1555.73	1555.73	0.0001	64	4.7e-05	DHASIQMNVAEVDK
2335	656.864	1311.71	1311.71	-0.001	64	0.0042	LADIQIEQLNR
3736	763.374	1524.73	1524.73	0.0019	64	2.3e-05	PLPEPSEQEGESVK
1487	583.278	1164.54	1164.54	-0.0006	64	9e-05	AIEENNNFSK
3846	772.378	1542.74	1542.74	0.0004	64	2.9e-05	EAVAPVQEESDLEK
7152	1081.01	2160	2160	0.0001	64	1e-05	LSPPSSSAASSYSFSDLNSTR
8014	840.76	2519.26	2519.25	0.0024	64	2.5e-05	KTPQGPPEIYSDTQFPSLQSTAK
2840	695.342	1388.67	1388.67	0.0011	64	0.00021	TWEQQQEVVSR
3182	724.313	1446.61	1446.61	0.0034	64	9.5e-05	HAVGDDAQFEMDI
2839	694.882	1387.75	1387.75	0.0038	64	0.001	ASGQAFELILSPR
2372	659.872	1317.73	1317.73	0.0006	64	0.00029	DKLNNLVLFDK
903	514.791	1027.57	1027.57	0.0004	64	0.012	AAVLLEQER
2745	687.862	1373.71	1373.71	0.0016	64	0.0002	PEFLEDPSVLTK
1312	566.267	1130.52	1130.52	-0.0006	64	0.021	EVVEEAENGR
3240	728.345	1454.67	1454.67	-0.0002	64	0.00011	SSQSSSQQFSGIGR
2466	668.312	1334.61	1334.61	-0.0003	64	5.3e-05	DTPTSAGPNSFNK
6496	663.655	1987.94	1987.94	0.0032	63	0.00012	HDIAFVEFDNEVQAGAAR
842	504.79	1007.57	1007.57	0.0005	63	0.00021	VTGGIFSVTK
1870	619.846	1237.68	1237.68	0.0003	63	0.0076	LAEIGAPIQGNR
4353	811.905	1621.8	1621.79	0.0007	63	7e-05	GEPAAAAAPEAGASPVEK
1784	611.811	1221.61	1221.61	-0.0007	63	0.0021	AAVDTSSEITTK
1950	626.307	1250.6	1250.6	-0.0005	63	0.0023	MKETIMNQEK
5411	597.963	1790.87	1790.87	0.0001	63	8.9e-05	AGGASPAASSTAQPPTQHR
2150	642.346	1282.68	1282.68	0.0002	63	0.00042	VYIASSSGSTAIK
3020	711.315	1420.61	1420.61	0.0007	63	0.0028	ELGENMSDEELR
2093	637.828	1273.64	1273.64	0.0023	63	0.0023	LQEESDLELAK
1605	595.804	1189.59	1189.59	-0.0008	63	0.018	TQETLSQAGQK
7776	797.065	2388.17	2388.17	0.0037	63	1.4e-05	VPVPEDKYTAQVDAEEKEDVK
4845	566.618	1696.83	1696.83	0.0015	63	4.6e-05	AFVDFLSDEIKEER
756	492.256	982.497	982.497	-0.0004	63	0.00023	EPSEVPTPK
7323	737.707	2210.1	2210.1	0.002	63	0.00016	LGEHNIDVLEGNEQFINAAK
5358	595.295	1782.86	1782.86	-0.0009	63	4.4e-05	GGPNQPGQGFKEDTPVR
725	325.206	972.597	972.597	0.0001	63	0.011	SGVSLAALKK
2871	465.249	1392.73	1392.72	0.0002	63	0.00014	TNAENEFVTIKK
3979	781.345	1560.68	1560.67	0.0025	63	9.3e-05	GFGFVDFNSEEDAK
4868	852.389	1702.76	1702.76	0.0018	63	5.8e-05	ELAPYDENWFYTR
1313	566.267	1130.52	1130.52	-0.0002	63	0.026	EVVEEAENGR
4387	814.39	1626.77	1626.76	0.0013	63	0.00019	FNEVAAQYSEDKAR
4333	810.908	1619.8	1619.8	0.001	63	2.3e-05	VSASSPSLAVASQSDSK
1443	578.304	1154.59	1154.59	-0.0005	62	0.013	KLDDTDPVPR
5787	928.44	1854.87	1854.86	0.0028	62	0.0008	SDEFSLADALPEHSPAK	Acetyl (N-term)
3488	745.381	1488.75	1488.75	0.0013	62	0.00056	WKDSDEADLVLAK
7941	826.732	2477.17	2477.17	0.0015	62	2.7e-05	PPVQGEVMEGADNQGAGEQGRPVR
2825	694.31	1386.61	1386.61	0.0003	62	0.00016	GTGAASFDEFGNSK
4705	838.408	1674.8	1674.8	0.0056	62	0.00022	GAEEMETVIPVDVMR
1793	613.312	1224.61	1224.61	-0.0008	62	9.1e-05	HVGDLGNVTADK
5762	617.966	1850.88	1850.88	-0.0012	62	8.5e-05	ILENEKDLEEAEEYK
1322	566.268	1130.52	1130.52	0.001	62	0.029	EVVEEAENGR
1544	589.309	1176.6	1176.6	0.0013	62	0.0011	EAVGDLLDAFK
2184	644.833	1287.65	1287.65	0.0024	62	0.0032	DINAVLIDMER
6104	953.958	1905.9	1905.9	0.0017	62	9.9e-05	SLSEQPVMDTATATEQAK
4898	855.397	1708.78	1708.78	-0.0004	62	3.5e-05	QSGEAFVELGSEDDVK
4322	540.293	1617.86	1617.86	0.0014	62	0.0042	TKENVVQSVTSVAEK
8526	819.429	3273.69	3273.68	0.0012	62	3.4e-05	LASVPAGGAVAVSAAPGSAAPAAGSAPAAAEEKKDEK
4808	846.405	1690.8	1690.79	0.0053	62	0.00028	SASELTAGAEAEAEEVK
6161	641.325	1920.95	1920.95	-0.0011	62	6.6e-05	VRQPEGPESSPSPAGAVEK
3652	757.876	1513.74	1513.74	0.0012	62	0.00044	APVPGTPDSLSSGSSR
1434	577.277	1152.54	1152.54	-0.0008	62	0.021	FEETTADGRK
8500	1018.49	3052.46	3052.45	0.0029	62	4.7e-05	EAENPEGEEKEAATLEVERPLPMEVEK
1902	622.336	1242.66	1242.66	0.0009	62	0.03	KEEELQGALAR
2652	681.341	1360.67	1360.67	0.002	62	8.8e-05	VYYTAGYNSPVK
1219	557.259	1112.5	1112.44	0.0672	62	0.0012	EEGMIEDMK	2 Oxidation (M)
5374	893.899	1785.78	1785.78	0	62	1.6e-05	QMQSSFTSSEQELER
1756	609.302	1216.59	1216.59	0.0026	62	0.031	MELKPNAGSDR
4191	797.452	1592.89	1592.89	0.0009	61	4.1e-05	KQPPVSPGTALVGSQK
5573	910.445	1818.87	1818.87	-0.0001	61	4.3e-05	NDSLAGVVIADNEYPSR
4465	820.9	1639.79	1639.78	0.002	61	7.7e-05	IPNQFQSDPPAPSDK
3088	716.344	1430.67	1430.67	0.0026	61	0.00067	MGGEEKPIGAGEEK
5231	882.406	1762.8	1762.8	0.0031	61	5.8e-05	LISWYDNEFGYSNR
6792	688.339	2062	2061.99	0.0032	61	8.9e-05	SSILLDVKPWDDETDMAK
1670	601.82	1201.63	1201.62	0.0021	61	0.0013	NVIGLQMGTNR
2677	682.858	1363.7	1363.7	0.0024	61	8.6e-05	TVDNFVALATGEK
3254	729.857	1457.7	1457.7	0	61	3.7e-05	SLPGEQEQEVAGSK
1688	602.797	1203.58	1203.58	-0.0009	61	0.00027	LMGEDEKPAAK	Oxidation (M)
1455	579.804	1157.59	1157.59	0.0006	61	0.0061	IEEGLDQINK
2550	674.35	1346.68	1346.68	0.0014	61	0.00089	SIQADGLVWGSSK
630	473.253	944.492	944.493	-0.0004	61	0.043	KLEAAEER
6500	663.978	1988.91	1988.91	-0.0004	61	0.00011	TPGDFSYAYQKPEETTR
989	528.272	1054.53	1054.53	-0.0003	61	0.0012	SIPAGAEPGEK
8247	671.851	2683.37	2683.37	0.0026	61	5.4e-05	VLRPPGGGSNFSLGFDEPTEQPVRK
6606	670.313	2007.92	2007.92	0.0012	61	7e-05	QVELALWDTAGQEDYDR
6155	960.473	1918.93	1918.93	0.0015	61	0.00082	GLLSDSMTDVPVDTGVAAR	Oxidation (M)
1438	577.309	1152.6	1152.6	0.0016	61	0.00054	LDLSSLAYSGK
3400	738.379	1474.74	1474.74	0.0023	61	0.00053	WELLQQVDTSTR
2414	663.82	1325.62	1325.63	-0.0003	61	0.00015	GWQDVTATSAYK
4088	790.357	1578.7	1578.7	0.0008	61	0.00012	RPAEDMEEEQAFK
2588	676.862	1351.71	1351.71	0.0005	61	0.00017	IQIAPDSGGLPER
8194	879.07	2634.19	2634.18	0.0046	61	1.9e-05	AAAAAAAGDSDSWDADAFSVEDPVRK	Acetyl (N-term)
4951	859.394	1716.77	1716.77	0.0026	60	8.3e-05	MEATLEQHLEDTMK	Acetyl (N-term)
1193	553.774	1105.53	1105.53	0.0001	60	0.0016	GDLSVEEVMK
2927	703.349	1404.68	1404.68	-0.0003	60	0.00018	EVASNSELVQSSR
2329	656.773	1311.53	1311.53	0.0025	60	0.00014	AGGEESQFEMDI
4313	808.892	1615.77	1615.77	0.0001	60	3.5e-05	VEQLGAEGNVEESQK
2275	651.862	1301.71	1301.71	0.0013	60	0.001	SLDLDSIIAEVK
2967	707.358	1412.7	1412.7	0.0004	60	0.0025	QQNQELQEQLR
1446	578.833	1155.65	1155.65	0.0009	60	0.011	LVIIEGDLER
3521	747.371	1492.73	1492.73	-0.0003	60	0.00048	SQYEQLAEQNRK
3856	772.899	1543.78	1543.78	0.0004	60	0.0012	KNLQEEIDALESR
1192	553.761	1105.51	1105.51	0.0007	60	0.00032	NTDEMVELR
8086	852.418	2554.23	2554.23	0.0038	60	8.5e-05	ALVEFESNPEETREPGSPPSVQR
5113	582.3	1743.88	1743.88	-0.0005	60	0.00016	NDTKEDVFVHQTAIK
1375	571.793	1141.57	1141.57	-0.0009	60	0.00042	VPSGQNADVQK
6673	1013.48	2024.94	2024.94	0.0022	60	8.4e-05	ISDVIEDSVVEDYNSVDK
5666	918.424	1834.83	1834.83	0.0033	60	7.3e-05	MTDQEAIQDLWQWR	Oxidation (M)
7369	742.043	2223.11	2223.1	0.0049	60	8.4e-05	TSMTEEYRVPDGMVGLIIGR
2798	692.349	1382.68	1382.68	0.0013	60	0.00022	SLNNQFASFIDK
5765	617.967	1850.88	1850.88	0.0021	60	0.00027	ILENEKDLEEAEEYK
7628	580.778	2319.08	2319.08	0.0042	60	0.0012	MLADDAEAGAEDEKEVEELKK
1630	598.79	1195.57	1195.57	0.0006	60	0.047	MTISQQEFGR
5730	923.46	1844.91	1844.9	0.0016	60	7.3e-05	EGKPTIVEEDDPELFK
7239	728.03	2181.07	2181.07	0.0034	60	0.00017	SESEVEEAAAIIAQRPDNPR
5799	929.937	1857.86	1857.86	-0.0012	60	0.00032	AGYSQGATQYTQAQQTR
5308	592.593	1774.76	1774.76	0.0003	60	0.00029	VEWTSDTVDNEHMGR
1590	594.286	1186.56	1186.56	-0.0015	60	0.00013	HQGVMVGMGQK	Oxidation (M)
2795	692.312	1382.61	1382.61	0.0015	60	5.1e-05	GASQAGMTGYGMPR
2975	707.839	1413.66	1413.66	0.0005	59	0.0054	EEPVSSGPEEAVGK
1034	535.28	1068.55	1068.55	0.0001	59	0.0016	ATETVELHK	Acetyl (N-term)
4018	784.376	1566.74	1566.74	0.0026	59	0.002	DAFLGSFLYEYSR
8292	910.746	2729.22	2729.21	0.0036	59	6.3e-05	TEEAAADGGGGMQNEPLTPGYHGFPAR
7775	598.05	2388.17	2388.17	0.0005	59	7.7e-05	VPVPEDKYTAQVDAEEKEDVK
1043	536.785	1071.55	1071.56	-0.0011	59	0.032	LTQEPESIR
1386	572.783	1143.55	1143.55	0	59	0.049	QNLEEQLDR
2364	658.836	1315.66	1315.66	-0.0037	59	0.00097	IIEDQQESLNK
5250	883.899	1765.78	1765.78	0.0003	59	0.00021	EEPAASFSQPGSMGLDK	Oxidation (M)
1733	607.343	1212.67	1212.67	0.0009	59	0.001	KVTQLDLDGPK
6149	959.942	1917.87	1917.87	0.0024	59	5.8e-05	TGYESGEYEMLGEGLGVK
7183	723.7	2168.08	2168.07	0.0042	59	4.8e-05	GIVDQSQQAYQEAFEISKK
3766	765.885	1529.76	1529.76	-0.0017	59	0.0017	IAQLEEQLDNETK
4190	531.97	1592.89	1592.89	0.0002	59	0.0001	KQPPVSPGTALVGSQK
3084	715.851	1429.69	1429.68	0.0035	59	0.00072	TWNDPSVQQDIK
1771	611.28	1220.55	1220.55	-0.0004	59	0.0012	QEMQEVQSSR
4906	855.916	1709.82	1709.81	0.0024	59	6.3e-05	YGGEEEDQPIYLAVK
3758	510.605	1528.79	1528.79	0.0014	58	0.0001	VVLDDKDYFLFR
947	522.283	1042.55	1042.55	-0.0015	58	0.07	DRIDIANAR
6157	961.428	1920.84	1920.84	0.0028	58	0.00013	EQPGDLFNEDWDSELK
6265	648.335	1941.98	1941.98	0.0012	58	0.00013	MSPKPELTEEQKQEIR
2853	696.343	1390.67	1390.67	-0.0004	58	0.00038	KGTVEGFEPADNK
2127	427.222	1278.65	1278.65	-0.0003	58	0.0019	YLAEVAAGDDKK
2611	678.909	1355.8	1355.8	0.0006	58	0.0071	KVSEQGLIEILK
1593	594.312	1186.61	1186.61	0.001	58	0.045	LLEELEEGQK
6347	653.317	1956.93	1956.93	0.0012	58	5.9e-05	TKPSDEEMLFIYGHYK
6953	703.677	2108.01	2108	0.004	58	0.00011	KVEEVLEEEEEEYVVEK
3250	729.368	1456.72	1456.72	0.0017	58	0.00028	DTNGSQFFITTVK
645	474.789	947.563	947.565	-0.0019	58	0.0044	KISTVVSSK
4136	793.886	1585.76	1585.76	0.0001	58	0.00039	VQALEEANNDLENK
5824	466.487	1861.92	1861.92	0.0011	58	0.00033	IGFEEKDIAANEENRK
969	524.78	1047.55	1047.54	0.0005	58	0.076	IDSDISGTLK
822	501.782	1001.55	1001.55	-0.0005	58	0.003	VGISQENKK
3121	718.855	1435.7	1435.69	0.0016	58	0.00057	IEEDSEVLMMIK
6408	657.013	1968.02	1968.02	0.0014	58	0.00095	EDLRLPEGDLGKEIEQK
6937	526.516	2102.04	2102.03	0.0036	58	0.00026	MNLASEPQEVLHIGSAHNR
7108	717.357	2149.05	2149.05	0.0032	58	0.00013	QATVGDINTERPGMLDFTGK
8323	921.097	2760.27	2760.26	0.0059	58	0.00019	SAEVPEAASAEEQKEMEDKVTSPEK	Acetyl (N-term)
1321	566.268	1130.52	1130.52	0.001	58	0.0077	EVVEEAENGR
4565	827.393	1652.77	1652.77	0.0029	58	8.6e-05	DYAAYNVLDDPELR
2891	700.35	1398.69	1398.69	0.001	58	0.0014	NIEELQQQNQR
5252	883.899	1765.78	1765.78	0.0017	58	0.00014	EEPAASFSQPGSMGLDK	Oxidation (M)
2535	672.823	1343.63	1343.63	0.0001	58	0.0034	LQAALDDEEAGGR
980	526.736	1051.46	1051.46	-0.0003	58	0.00089	GEGGEFSVDR
4983	574.955	1721.84	1721.84	0.0022	57	0.00014	VFDKEGNGTVMGAEIR
990	528.274	1054.53	1054.53	0.001	57	0.0061	VSFELFADK
1921	416.563	1246.67	1246.67	0.0004	57	0.0037	TPVEPEVAIHR
5985	629.644	1885.91	1885.91	0.0021	57	9.2e-05	MSLDPADLTHDTTGLTAK
2287	653.291	1304.57	1304.57	0.0002	57	0.00037	EAEQMGNELER
2683	683.324	1364.63	1364.63	0.0024	57	0.00033	SQYEQLAEQNR
3507	746.357	1490.7	1490.7	0.0001	57	0.00036	TDYNEPGTIPSAAR
3538	499.595	1495.76	1495.76	-0.0008	57	0.00077	EGVKTENDHINLK
7226	1090	2177.99	2177.99	0.003	57	0.00012	EVDYEAGDIPTEWEAWIR
1914	623.296	1244.58	1244.58	-0.0008	57	0.00066	SQTQGPPDYPR
4437	818.896	1635.78	1635.77	0.0034	57	0.00021	AAFGEEVDAVDTGISR
6199	964.931	1927.85	1927.85	0.0011	57	0.00027	INEELESQYQQSMDSK
1563	591.279	1180.54	1180.54	-0.0001	57	0.0025	GMQDLVEDFK
680	479.782	957.549	957.565	-0.0156	57	0.1	KIEAAIWK
6667	1011.95	2021.88	2021.88	0.0008	57	7.9e-05	SYGGGSGGGFSASSLGGGFGGGSR
5673	918.948	1835.88	1835.88	0.0019	57	0.0002	DSEEPFSSVEIQAALSK
6535	665.994	1994.96	1994.96	0.001	57	0.00036	EKEEFAVPENSSVQQFK
1695	603.787	1205.56	1205.56	-0.0007	57	0.00042	AQMVQEDLEK	Oxidation (M)
2948	704.862	1407.71	1407.71	0.0002	57	0.00032	SLSSSLDDTEVKK
2478	668.823	1335.63	1335.63	0.0019	57	0.00015	TAFQEALDAAGDK
4203	797.915	1593.82	1593.81	0.0048	57	0.00016	EHQLASASELPLGSR
2492	669.835	1337.65	1337.66	-0.0025	57	0.00058	APSTYGGGLSVSSR
1285	563.275	1124.54	1124.53	0.0014	57	0.00099	AEAESLYQSK
4202	532.278	1593.81	1593.81	0.0012	57	0.00013	EHQLASASELPLGSR
5728	923.424	1844.83	1844.83	0.0017	57	3.2e-05	WPEVDDDSIEDLGEVK
1311	566.267	1130.52	1130.52	-0.0011	57	0.048	EVVEEAENGR
4015	783.912	1565.81	1565.81	-0.0005	57	0.00068	LLPQLTYLDGYDR
1602	397.216	1188.62	1188.62	0.0012	57	0.013	TIDDLEDKLK
7235	546.034	2180.11	2180.11	0.0029	57	0.00031	WVTYFNKPDIDAWELRK
6250	970.971	1939.93	1939.93	0.0008	57	0.0002	LGEHNIDVLEGNEQFIN
720	486.79	971.566	971.565	0.0009	57	0.11	AALQELLSK
8095	854.089	2559.24	2559.24	0.0026	57	7.2e-05	LVQDVANNTNEEAGDGTTTATVLAR
2952	705.821	1409.63	1409.63	0.0017	57	0.00013	WAEYHADIYDK
2493	669.854	1337.69	1337.69	-0.0006	57	0.00048	EESGKPGAHVTVK
2518	671.354	1340.69	1340.69	-0.0001	57	0.0016	EDLRLPEGDLGK
3560	751.387	1500.76	1500.76	0.0015	57	0.00036	GDGPVQGIINFEQK
1671	601.835	1201.66	1201.66	-0.0001	56	0.01	KDLSLEEIQK
6742	682.683	2045.03	2045.03	0.0006	56	0.0033	SIQEIQELDKDDESLRK
2462	667.83	1333.65	1333.65	-0.001	56	0.0011	ASIQAASAESSGQK
1819	614.862	1227.71	1227.71	0.0013	56	0.0043	VSEQGLIEILK
4074	788.868	1575.72	1575.72	0.0009	56	0.0011	TDNMLSDQTPTPTR
736	488.753	975.492	975.491	0.0007	56	0.0071	PEEFVVEK
3780	767.383	1532.75	1532.75	0.0016	56	0.00028	GLSSDNKPMVNLDK	Oxidation (M)
2320	437.577	1309.71	1309.71	-0.0001	56	0.0026	LQQTQSLHSLR
4263	803.383	1604.75	1604.75	-0.0028	56	0.00029	TSQNNAQGPLYEQR
3221	726.847	1451.68	1451.68	0.0018	56	0.0014	ESESAPGDFSLSVK
2897	700.839	1399.66	1399.66	0.0054	56	0.00066	SVDPDSPAEASGLR
3581	752.375	1502.74	1502.74	-0.0001	56	0.0025	IQFKPDDGTTPER
2116	639.795	1277.58	1277.57	0.0013	56	0.0014	EGMNIVEAMER
639	474.238	946.46	946.461	-0.0003	56	0.0024	SAVEDEGLK
3948	778.89	1555.76	1555.76	0.0018	56	0.00014	KTGQAPGYSYTAANK
6454	990.961	1979.91	1979.9	0.0019	56	0.00024	MASNIFGTPEENQASWAK
369	421.758	841.502	841.502	0.0001	56	0.13	VATVSLPR
911	515.774	1029.53	1029.53	-0.0008	56	0.023	EKELETGPK
2298	654.31	1306.61	1306.6	0.0008	56	0.014	EGGEGFTVDTPAK
6165	961.95	1921.89	1921.88	0.0016	56	6.6e-05	DESSPYAAMLAAQDVAQR
2357	658.767	1315.52	1315.52	0.0024	56	0.00017	NMQDMVEDYR	Oxidation (M)
2418	663.851	1325.69	1325.69	0.0015	56	0.00029	ESVPEFPLSPPK
2893	700.381	1398.75	1398.75	0.0006	56	0.00029	RIQLVEEELDR
4048	786.391	1570.77	1570.77	0.0017	56	0.00056	SDMPPLTLEGIQDR
6537	998.957	1995.9	1995.9	-0.0007	56	0.00033	MASNIFGTPEENQASWAK	Oxidation (M)
1459	580.314	1158.61	1158.61	0.0013	56	0.0048	VDSLLENLEK
6053	949.997	1897.98	1897.98	0.0015	56	0.00013	NKDGVLVDEFGLPQIPAS
1362	569.278	1136.54	1136.54	0.0015	56	0.00026	ESYSVYVYK
2744	687.86	1373.7	1373.7	0.0006	56	0.0018	ELAEQLGLSTGEK
975	525.746	1049.48	1049.55	-0.073	56	0.037	FKDEEVRK
4551	551.278	1650.81	1650.81	0.0015	56	0.00017	SQEQLAAELAEYTAK
1278	562.788	1123.56	1123.56	0.0003	55	0.0095	DHAISLSEPR
4630	416.725	1662.87	1662.87	0.0013	55	0.0011	SGQKPVLDVHAELDR
4318	809.389	1616.76	1616.76	-0.0004	55	0.00011	QIVGTPVNSEDSDTR
638	474.238	946.46	946.461	-0.0004	55	0.014	SAVEDEGLK
3800	512.599	1534.78	1534.77	0.001	55	0.0017	SHLEVPLEENVNR
2302	654.344	1306.67	1306.67	0.0023	55	0.0022	AVENYLIQMAR
2252	650.769	1299.52	1299.52	0.0008	55	0.002	NMQDMVEDYR
660	477.25	952.485	952.487	-0.0013	55	0.013	VTQSDLYK
3760	510.605	1528.79	1528.79	0.0018	55	0.00026	VVLDDKDYFLFR
6274	972.928	1943.84	1943.84	0.0001	55	0.00022	INEELESQYQQSMDSK	Oxidation (M)
1172	551.304	1100.59	1100.59	-0.001	55	0.15	KLEAAEERR
7599	770.36	2308.06	2308.05	0.0024	55	0.00012	DSETSFVPTNMAVNYVQHNR
6744	1023.95	2045.88	2045.88	0.0049	55	0.00025	SATLSSTESTASEMQEEMK
5850	934.429	1866.84	1866.84	0.0008	55	0.00019	MEEESGAPGVPSGNGAPGPK
2429	664.329	1326.64	1326.64	0.0014	55	0.0012	AAATPESQEPQAK
7781	797.403	2389.19	2389.18	0.0037	55	0.00014	IEEAMDGSETPQLFTVLPEKR
3730	762.396	1522.78	1522.81	-0.0336	55	0.00052	IQDKEGIPPDKQR
874	510.248	1018.48	1018.46	0.025	55	0.15	DGTAEVETR	Acetyl (N-term)
1943	625.817	1249.62	1249.62	-0.0022	55	0.003	KGDLSVEEVMK	Oxidation (M)
457	446.233	890.451	890.45	0.0007	55	0.0054	PGGDTIFGK
2656	681.357	1360.7	1360.7	0.0014	55	0.003	QQDVLGFLEANK
4166	795.894	1589.77	1589.77	0.0024	55	0.00068	NKQEVMISDLEER
463	448.248	894.481	894.481	0.0001	55	0.059	KIESFGSK
1609	596.323	1190.63	1190.63	0.0015	55	0.0094	LEAAYLDLQR
7002	707.355	2119.04	2119.04	0.004	55	0.00028	TEELNKEVASNSELVQSSR
1954	626.343	1250.67	1250.67	-0.0007	55	0.0032	NRPPLPAGTNSK
8388	704.837	2815.32	2815.32	0.001	55	0.00037	AMKPPGGESSNLFGSPEEATPSSRPNR	Oxidation (M)
7004	707.666	2119.98	2119.97	0.0032	55	8.9e-05	EAMEDGEIDGNKVTLDWAK
3711	507.923	1520.75	1520.75	0.0011	55	0.0003	DAPEEEDHVLVLR
4653	556.582	1666.73	1666.73	-0.0005	55	0.00031	EQEPMPTVDSHEPR	Oxidation (M)
4631	832.884	1663.75	1663.75	0.0017	55	0.00045	MDATANDVPSPYEVR
3829	771.395	1540.77	1540.77	0.0013	55	0.00059	NDPEITINVPQSSK
5108	582.282	1743.82	1743.82	0.0017	55	0.0014	FLQEHGSDSFLAEHK
414	432.719	863.423	863.424	-0.0004	54	0.073	DGETLTTK
216	380.235	758.455	758.417	0.0371	54	0.03	AEALVSK	Acetyl (N-term)
4603	830.452	1658.89	1658.89	0.0021	54	0.00017	IINEPTAAAIAYGLDK
2132	640.803	1279.59	1279.59	-0.0008	54	0.022	TFDQLTPDESK
761	492.727	983.439	983.438	0.0005	54	0.035	EDMTYAVR
4738	840.881	1679.75	1679.75	0.0006	54	6.2e-05	MDATANDVPSPYEVR	Oxidation (M)
6264	486.503	1941.98	1941.98	0.0002	54	0.00015	MSPKPELTEEQKQEIR
4825	847.913	1693.81	1693.81	0.0017	54	0.00057	QMEQISQFLQAAER	Oxidation (M)
1250	559.788	1117.56	1117.56	0.0006	54	0.0014	GNVDEELSKK
2559	675.325	1348.64	1348.64	-0.0001	54	0.00072	QTDVTGEEELTK
4348	811.418	1620.82	1620.81	0.0103	54	0.00019	GKIEEDSEVLMMIK
890	513.23	1024.45	1024.45	-0.0006	54	0.0018	FEETTADGR
4044	785.884	1569.75	1569.75	0.0002	54	0.0017	LAGEELAGEEAPQEK
3461	495.911	1484.71	1484.71	-0.0001	54	0.00043	NIIHGSDSVESAEK
7457	564.769	2255.05	2255.05	0.0026	54	0.00021	ASLSYEEGHPSHSETDLLQR
2124	640.299	1278.58	1278.58	0.0001	54	0.0017	NFSDNQLQEGK
8066	849.755	2546.24	2546.24	0.0067	54	0.00072	QRPGASTDSSTQGANLPDFELLSR
135	354.7	707.386	707.385	0.0005	54	0.021	VFDVKT
1620	597.803	1193.59	1193.59	-0.001	54	0.00039	EAAENSLVAYK
3075	714.841	1427.67	1427.67	-0.0004	54	0.00029	TGQAPGYSYTAANK
4999	575.96	1724.86	1724.86	0.0003	54	0.001	VDEEPTTLPSGEAKPR
3360	735.357	1468.7	1468.67	0.0268	54	0.0039	VTLMGAEVASGGCMK	Oxidation (M)
2187	645.304	1288.59	1288.59	-0.0003	54	0.00045	DISTNYYASQK
3078	476.933	1427.78	1427.78	0.0015	54	0.0037	SHTDQLVLIFAGK
8100	513.456	2562.24	2562.24	0.0023	54	0.00038	MVVNEGSDGGQSVYHVHLHVLGGR	Oxidation (M)
1057	538.267	1074.52	1074.52	-0.0003	54	0.033	SSIAPEEQSK
1719	606.292	1210.57	1210.57	0.0008	54	0.0033	NEPQNATGAPGR
6357	490.502	1957.98	1957.98	0.0007	54	0.0083	MSPKPELTEEQKQEIR	Oxidation (M)
7290	1101.98	2201.95	2201.95	-0.0044	53	0.00017	EMEENFAVEAANYQDTIGR	Oxidation (M)
2945	704.36	1406.71	1406.7	0.0011	53	0.0035	ADTLTDEINFLR
7813	805.374	2413.1	2413.1	0.0039	53	0.00023	DAFELFDTDKDEAIDYHELK
4470	821.376	1640.74	1640.74	0.0018	53	0.071	DSLLQDGEFSMDLR	Oxidation (M)
6978	705.998	2114.97	2114.97	0.0043	53	0.00037	SELHIENLNMEADPGQYR
6646	1009.96	2017.9	2017.9	0.0031	53	0.0003	AAFGISDSYVDGSSFDPQR
3133	719.863	1437.71	1437.71	0.0008	53	0.0034	TSDIFGSPVTATSR
3380	736.877	1471.74	1471.74	0.001	53	0.0044	REQAEAEVASLNR
590	468.724	935.434	935.435	-0.0003	53	0.0016	TNFDGPSAK
2700	684.363	1366.71	1366.71	0.0016	53	0.00034	EHIAASVSIPSEK
6067	634.334	1899.98	1899.98	0.0004	53	0.00027	NLVTGDHIPTPQDLPQR
800	498.298	994.581	994.581	0.0001	53	0.02	HVLVTLGEK
4726	839.916	1677.82	1677.81	0.0038	53	0.0023	QMEQISQFLQAAER
7181	723.699	2168.08	2168.07	0.0016	53	0.00059	KGIVDQSQQAYQEAFEISK
378	423.719	845.424	845.424	0	53	0.063	LELSDNR
3726	762.394	1522.77	1522.81	-0.0364	53	0.001	IQDKEGIPPDKQR
181	367.207	732.4	732.365	0.0347	53	0.024	PSSDISK
628	473.253	944.492	944.493	-0.0007	53	0.061	KLEAAEER
4258	535.627	1603.86	1603.86	0.0017	53	0.0022	TKPYIQVDIGGGQTK
462	447.733	893.452	893.453	-0.0007	53	0.0058	IVEMSTSK
7195	1086.51	2171	2170.99	0.0037	53	0.0012	FADDTYTESYISTIGVDFK
2148	428.561	1282.66	1282.66	-0.0008	53	0.012	KLGQSESQGPPR
249	386.732	771.449	771.485	-0.036	53	0.3	EKIAAIK
370	421.759	841.503	841.502	0.0004	53	0.26	VATVSLPR
4016	783.913	1565.81	1565.81	0.0017	53	0.0021	LLPQLTYLDGYDR
2334	656.841	1311.67	1311.67	0.0009	53	0.0004	EDPNLVPSISNK
4356	812.402	1622.79	1622.79	-0.0003	53	0.00013	APGSAAPAAGSAPAAAEEK
3739	763.872	1525.73	1525.73	0.0012	53	0.00035	STSVPQGHTWTQR	Acetyl (N-term)
7844	808.715	2423.12	2423.12	0.0025	53	0.00018	AEEAGIGDTPSLEDEAAGHVTQAR
1454	579.798	1157.58	1157.58	0.0008	53	0.0036	IDIDPEETVK
1497	390.204	1167.59	1167.59	0.0004	53	0.0034	QVHPDTGISSK
5994	630.299	1887.87	1887.87	0.0001	53	0.0006	VLQGMVDDGSDDRPAGTR
3691	760.883	1519.75	1519.75	-0.0001	53	0.018	KNPDSQYGELIEK
7132	719.328	2154.96	2154.97	-0.0062	53	0.00088	WAEYHADIYDKVSGDMQK
5155	584.297	1749.87	1749.87	0.003	53	0.0052	ESDVPLKTEEFEVTK
3292	366.699	1462.77	1462.76	0.0008	53	0.00077	MIKPFFHSLSEK
6486	662.636	1984.89	1984.89	0.0004	52	0.00093	LDSELKNMQDMVEDYR
7387	745.024	2232.05	2232.05	0.0019	52	0.00037	LHISPSNMTNQNTNEYLEK
3243	728.36	1454.71	1454.7	0.0019	52	0.0012	YQEVTNNLEFAK
1906	622.349	1242.68	1242.65	0.0378	52	0.01	VVSGVVDINNEV
5105	872.918	1743.82	1743.82	0.0006	52	0.00032	FLQEHGSDSFLAEHK
749	491.248	980.481	980.481	0.0001	52	0.04	QFLSETEK
1903	415.231	1242.67	1242.67	0.0005	52	0.0072	VKDLESLFHR
2214	647.333	1292.65	1292.65	0.0017	52	0.00058	ELEALDEVFTK
3304	733.364	1464.71	1464.71	0.0046	52	0.00041	EVSDFIQDSGQIK
4935	572.292	1713.85	1713.85	0.0012	52	0.00074	LDVGNAEVKLEEENR
1258	560.79	1119.57	1119.57	-0.0011	52	0.035	KDAFADAVQR
1982	629.322	1256.63	1256.63	0	52	0.25	TKDIEDVFYK
602	469.253	936.492	936.492	0.0005	52	0.0015	TGISDVFAK
3035	474.908	1421.7	1421.7	-0.0003	52	0.0022	LYKDDQLLDDGK
1339	567.275	1132.54	1132.54	0	52	0.041	EDLESSGLQR
1340	567.276	1132.54	1132.54	0.0006	52	0.0073	EDLESSGLQR
4639	555.608	1663.8	1663.8	-0.0007	52	0.0015	VEVNNLNNLNNHDR
5088	871.42	1740.83	1740.82	0.0022	52	0.00063	MEEEQDLPEQPVKK	Acetyl (N-term)
1445	578.819	1155.62	1155.62	-0.0009	52	0.054	KSLDQDPVVR
1905	622.348	1242.68	1242.68	0.0002	52	0.001	GKIEVLDSPASK
1423	576.285	1150.56	1150.55	0.0009	52	0.0011	ESYSIYVYK
664	478.231	954.447	954.448	-0.0006	52	0.061	SKFEDMAK
879	511.256	1020.5	1020.5	-0.0006	52	0.0021	TEDEVLTSK
2102	638.825	1275.64	1275.63	0.0017	52	0.0012	SPNELVDDLFK
4851	850.395	1698.78	1698.78	-0.001	52	0.00047	MDAEVPDVNIEGPDAK
1853	617.843	1233.67	1233.67	0.0003	52	0.0062	LKYENEVALR
1661	600.814	1199.61	1199.61	-0.0007	52	0.017	RAGDLLEDSPK
735	488.733	975.451	975.451	-0.0001	52	0.01	ISEDVEER
3332	733.865	1465.72	1465.72	-0.0006	52	0.00051	TATPQQAQEVHEK
3184	483.248	1446.72	1446.72	-0.0009	52	0.00093	NHIPITEQGDAPR
919	517.262	1032.51	1032.51	0.0008	52	0.007	TLLEGEESR
7538	1144.09	2286.17	2286.16	0.0023	51	0.00083	VEEQEPELTSTPNFVVEVIK
8067	510.256	2546.25	2546.24	0.0009	51	0.00051	MVVNEGSDGGQSVYHVHLHVLGGR
7718	786.726	2357.16	2357.15	0.007	51	0.00031	TPVKEPNSENVDISSGGGVTGWK
2053	634.304	1266.59	1266.59	-0.0019	51	0.013	MKETIMNQEK	Oxidation (M)
727	487.767	973.519	973.519	-0.0007	51	0.085	KLELSDNR
1114	544.268	1086.52	1086.52	0.0011	51	0.044	ADEELEALR	Acetyl (N-term)
695	481.738	961.46	961.46	0	51	0.038	TIDDLEEK
147	359.193	716.371	716.37	0.0003	51	0.062	DGDILGK
991	528.275	1054.54	1054.53	0.0015	51	0.013	VSFELFADK
4189	797.452	1592.89	1592.89	0	51	0.00066	KQPPVSPGTALVGSQK
5253	883.901	1765.79	1765.78	0.0053	51	0.00028	EEPAASFSQPGSMGLDK	Oxidation (M)
5570	607.286	1818.84	1818.84	0.0014	51	0.00087	MTDQEAIQDLWQWR
211	380.204	758.393	758.392	0.001	51	0.4	VDIAEGR
959	523.285	1044.56	1044.56	0.0001	51	0.012	LSSPATLNSR
4339	811.387	1620.76	1620.76	0.0017	51	0.0012	NPPGFAFVEFEDPR
2423	663.885	1325.76	1325.76	0.0006	51	0.00069	KASGPPVSELITK
5427	598.965	1793.87	1793.87	0.0023	51	0.00015	GGGFFSGLGGKPSQDAANK
3139	480.591	1438.75	1438.75	0.0017	51	0.0006	KAAALEAMKDYTK
3278	731.381	1460.75	1460.75	0.0003	51	0.0011	TQTVTISDNANAVK
6729	682.037	2043.09	2043.09	-0.0005	51	0.0011	KPYVLNDLEAEASLPEKK
406	430.735	859.456	859.455	0.0008	51	0.053	LAEQFPR
5059	579.275	1734.8	1734.8	0.0025	51	0.00049	RPAEDMEEEQAFKR
4363	812.889	1623.76	1623.76	0.0004	51	0.00013	YTAQVDAEEKEDVK
3976	780.881	1559.75	1559.75	0.0017	51	0.0022	LQEEQENAPEFVK
1598	594.79	1187.57	1187.57	-0.001	51	0.00095	EEPSVAPSSTGK
1990	419.898	1256.67	1256.67	0.0011	51	0.085	KEEELQAALAR
6267	648.628	1942.86	1942.86	0.0026	51	0.00037	ALYDYEGQEHDELSFK
4484	548.273	1641.8	1641.8	0.0012	51	0.00043	IQVLQQQADDAEER
4934	857.92	1713.82	1713.82	0.0004	51	0.00024	MISEVTGGVSDTISYR
3455	495.6	1483.78	1483.78	0.0012	51	0.00097	NKPDIDAWELRK
4678	557.958	1670.85	1670.85	0.0006	51	0.004	YPHLGQKPGGSDFLR
2636	680.35	1358.69	1358.68	0.0031	51	0.00099	VIGQDSSEIHFK
6247	647.026	1938.06	1938.05	0.0019	51	0.004	LKSELVANNVTLPAGEQR
1917	416.235	1245.68	1245.68	0.0006	51	0.0042	LEALSVKEETK
1847	617.805	1233.59	1233.59	-0.0002	51	0.019	SNVSDAVAQSTR
819	501.274	1000.53	1000.53	0.0027	51	0.037	VLNTNIDGR
3797	768.354	1534.69	1534.69	-0.0003	51	0.00047	IGDELDSNMELQR	Oxidation (M)
8027	632.31	2525.21	2525.21	0.002	51	0.0014	SEEITTGSAWFSFLESHNKLDK
3865	515.942	1544.8	1544.8	0	51	0.0059	LTSLAAALDENKDGK
4652	834.37	1666.73	1666.73	-0.0006	51	0.0018	EQEPMPTVDSHEPR	Oxidation (M)
3293	488.596	1462.77	1462.76	0.002	51	0.0018	MIKPFFHSLSEK
2542	673.821	1345.63	1345.63	0.0007	51	0.0023	LQEDPNYSPQR
7434	749.707	2246.1	2246.1	0.0038	51	0.0018	KVTFQGVGDEEDEDEIIVPK
3721	762.393	1522.77	1522.81	-0.0394	51	0.00059	IQDKEGIPPDKQR
3161	481.935	1442.78	1442.78	-0.0006	51	0.0032	LKQQSELQSQVR
2847	695.857	1389.7	1389.7	0.0006	50	0.0014	GADSELSTVPSVTK
7904	820.096	2457.27	2457.27	0.0019	50	0.00015	VFQSLPHENKPLTLSNYQTNK
817	500.775	999.535	999.524	0.0115	50	0.46	AAILEAEAAAA
2468	668.313	1334.61	1334.61	-0.0021	50	0.0024	AMVSNAQLDNEK	Oxidation (M)
4665	834.921	1667.83	1667.83	0.002	50	0.00052	VDVEVPDVSLEGPEGK
1254	560.306	1118.6	1118.6	0.0011	50	0.022	FNVPVSLESK
506	456.743	911.47	911.471	-0.0008	50	0.13	SHEAEVLK
1097	542.275	1082.54	1082.54	0.0004	50	0.026	TENDHINLK
723	487.27	972.525	972.488	0.0371	50	0.053	AEISELNR	Acetyl (N-term)
2354	658.383	1314.75	1314.75	0.0006	50	0.00026	VLQATVVAVGSGSK
6538	666.308	1995.9	1995.9	0.002	50	0.00043	MASNIFGTPEENQASWAK	Oxidation (M)
901	514.741	1027.47	1027.47	-0.0015	50	0.011	LPGGGGDDGAGR
7037	711.317	2130.93	2130.93	0.0003	50	0.0014	TMTTNSSDPFLNSGTYHSR	Oxidation (M)
5176	585.615	1753.82	1753.82	-0.0012	50	0.001	ASPDQNASTHTPQSSVK
924	517.766	1033.52	1033.52	-0.0007	50	0.074	FLNAENAQK
6349	979.474	1956.93	1956.93	0.0042	50	0.00031	TKPSDEEMLFIYGHYK
2238	649.352	1296.69	1296.69	0.0001	50	0.4	QRPQATAEQIR
2251	650.33	1298.65	1298.65	-0.0003	50	0.079	QQPDTEAVLNGK
3803	512.923	1535.75	1535.75	0.0016	50	0.0023	EGEQDAASLKDVFK
2998	708.853	1415.69	1415.69	0.0019	50	0.0025	NLQEEIDALESR
3457	495.603	1483.79	1483.79	0.0005	50	0.0013	QIEELKGQEVSPK
4961	859.921	1717.83	1717.83	0.0011	50	0.00019	YEAPQATDGLAGALDAR
346	414.714	827.414	827.414	0.0001	50	0.0032	HAVSEGTK
619	472.269	942.523	942.5	0.0236	50	0.1	QSTRQAPR
3358	735.351	1468.69	1468.69	-0.0024	50	0.015	AAAAPVAADDDERR	Acetyl (N-term)
2129	427.227	1278.66	1278.66	0.0012	50	0.0012	GEHPGLSIGDVAK
6703	678.995	2033.96	2033.97	-0.0029	50	0.00074	QQLSAEELDAQLDAYNAR
309	404.203	806.392	806.392	0	50	0.033	LAADDFR
4528	550.285	1647.83	1647.83	0.0006	50	0.0015	SDHLIQTDTVNLHR
4786	563.646	1687.92	1687.91	0.0017	50	0.00082	LYTLVLTDPDAPSRK
2734	686.832	1371.65	1371.65	-0.0002	50	0.0022	GGGVGVGGGGTGVGGGDR
7439	750.685	2249.03	2249.03	0.0032	50	0.00054	NLSNEEMIQAADELEEMKR
7851	810.379	2428.11	2428.11	0.0034	50	0.00034	AASAAAASAAAASAASGSPGPGEGSAGGEK	Acetyl (N-term)
1595	396.568	1186.68	1186.68	0.0009	50	0.5	KSDLEIELLK
2576	676.328	1350.64	1350.64	0.0004	50	0.00029	AQPAQPADEPAEK
935	520.262	1038.51	1038.55	-0.037	50	0.089	EGIPPDKQR
2792	461.59	1381.75	1381.75	0.0017	50	0.0048	TKLDLSSLAYSGK
6003	630.641	1888.9	1888.9	0.0005	50	0.0014	DVQGTDASLDEELDRVK
3490	497.267	1488.78	1488.78	0.0007	50	0.0032	SVQPQSHKPQPTR
4243	802.421	1602.83	1602.83	0.0025	50	0.0026	SPAGLQVLNDYLADK
2599	677.87	1353.73	1353.73	0.0004	49	0.0016	ALGQNPTNAEVLK
3474	744.346	1486.68	1486.68	-0.0007	49	0.002	SAEVPEAASAEEQK	Acetyl (N-term)
3553	750.347	1498.68	1498.68	-0.001	49	0.0012	EVYQQQQYGSGGR
1836	617.291	1232.57	1232.57	-0.0002	49	0.037	ESEAVEWQQK
5571	910.427	1818.84	1818.84	0.0001	49	0.00058	SGTLGHPGSLDETTYER
2158	428.9	1283.68	1283.68	0.0004	49	0.0013	ARPAEVGGMQLR
332	410.214	818.414	818.413	0.0003	49	0.055	VSQQTEK
323	407.227	812.44	812.439	0.0004	49	0.11	EGILPER
7790	800.346	2398.02	2398.01	0.0038	49	0.0043	GSGFGGGSGFGGGSGFSGGGFGGGGFGGGR
2314	655.772	1309.53	1309.53	0.0013	49	0.00059	YFDSGDYNMAK
1629	399.228	1194.66	1194.66	0.0007	49	0.0035	LGIHSALLDEK
8070	849.757	2546.25	2546.24	0.0042	49	0.0022	MVVNEGSDGGQSVYHVHLHVLGGR
3152	481.23	1440.67	1440.67	0.001	49	0.01	QDPSVLHTEEMR
7672	780.371	2338.09	2338.11	-0.0134	49	0.0014	IHVYGYSMAYGPAQHAISTEK	Oxidation (M)
4965	573.63	1717.87	1717.87	0.0001	49	0.0065	TITMLDEQKEQLNR
4892	854.896	1707.78	1707.78	0.0001	49	0.00051	ILDQGEDFPASEMTR
4253	535.587	1603.74	1603.74	0.0001	49	0.0011	GPNGVYDFSQAHNAK
7905	615.325	2457.27	2457.27	0.0043	49	0.00041	VFQSLPHENKPLTLSNYQTNK
5347	891.929	1781.84	1781.85	-0.0118	49	0.05	GAEAANVTGPDGVPVEGSR
5751	925.445	1848.88	1848.87	0.0014	49	0.0009	QYTSPEEIDAQLQAEK
2811	462.286	1383.84	1383.83	0.0019	49	0.0023	IKDLSTIEPLKK
880	511.256	1020.5	1020.5	-0.0003	49	0.012	TEDEVLTSK
2896	700.805	1399.6	1399.59	0.0033	49	0.0013	SMYEEEINETR
1599	396.869	1187.59	1187.59	-0.0002	49	0.014	LMGEDEKPAAK
2450	666.817	1331.62	1331.62	-0.0005	49	0.0037	LTNQNDELEEK
152	359.672	717.329	717.329	0	49	0.093	AEGAGDAK
643	474.262	946.509	946.508	0.0006	49	0.12	KVSSAEGAAK
5383	894.468	1786.92	1786.92	0.0024	49	0.0016	TITLEVEPSDTIENVK
1725	606.797	1211.58	1211.58	0.0012	49	0.018	DLEAHIDSANK
1526	587.296	1172.58	1172.52	0.0537	49	0.037	AAQEACQTPGR	Acetyl (N-term)
5800	620.302	1857.88	1857.97	-0.0811	49	0.00083	MSVLGGALSTSFISYRK	Acetyl (N-term)
7966	832.073	2493.2	2493.2	-0.0008	49	0.00079	LSELDDRADALQAGASQFETSAAK
2081	636.831	1271.65	1271.65	0	49	0.0019	ASSEGTIPQVQR
5019	577.29	1728.85	1728.84	0.0043	48	0.0027	EAEDTQVFGDLPRPR
1774	407.875	1220.6	1220.6	0	48	0.026	LKEEGNEQFK
2433	664.77	1327.53	1327.52	0.0022	48	0.00079	AGGEESQFEMDI	Oxidation (M)
5056	868.396	1734.78	1734.77	0.0046	48	0.00034	IQNTGDYYDLYGGEK
148	359.193	716.371	716.37	0.0006	48	0.031	DGDILGK
194	373.227	744.439	744.438	0.0004	48	0.071	VTLEVGK
1820	410.247	1227.72	1227.72	-0.0004	48	0.014	LKGDDLQAIKK
5276	886.364	1770.71	1770.71	0.0011	48	0.0043	MGGGGAMNMGDPYGSGGQK
4948	858.932	1715.85	1715.85	0.0021	48	0.00065	DNQPGVLIQVYEGER
3779	511.924	1532.75	1532.75	0.0006	48	0.0014	GLSSDNKPMVNLDK	Oxidation (M)
3398	738.371	1474.73	1474.73	0.0011	48	0.0005	SLADVESQVSAQNK
7154	721.009	2160	2160	0.0004	48	0.00046	DELHIVEAEAMNYEGSPIK	Oxidation (M)
852	506.746	1011.48	1011.48	-0.0002	48	0.013	NFGLYNER
1828	616.288	1230.56	1230.56	-0.0017	48	0.012	EHVGTDQFGNK
5293	591.64	1771.9	1771.9	0.0023	48	0.0054	ILDSVGIEADDDRLNK
65	331.664	661.314	661.314	0.0001	48	0.61	TGNAGSR
932	520.232	1038.45	1038.45	0	48	0.058	LFDDDETGK
6366	654.346	1960.02	1960.02	-0.0012	48	0.0029	ALKDEEKMELQEIQLK	Oxidation (M)
1413	575.317	1148.62	1148.66	-0.0349	48	0.12	KFEELVTKR
2242	433.587	1297.74	1297.74	0.001	48	0.0032	VHLVGIDIFTGK
685	480.779	959.543	959.544	-0.0014	48	0.032	PAPPKPEPK
1084	541.25	1080.49	1080.49	-0.0004	48	0.13	STMQELNSR	Oxidation (M)
6753	684.322	2049.94	2049.94	0.0003	48	0.0019	FDTQYPYGEKQDEFKR
3401	738.396	1474.78	1474.78	0.0004	48	0.0042	FLEQQNQVLQTK
1200	554.288	1106.56	1106.56	0.0005	48	0.049	LFTEEELAR
1061	538.285	1074.56	1074.52	0.0359	48	0.035	GSEEEKVQK	Acetyl (N-term)
1217	556.773	1111.53	1111.53	-0.0012	48	0.097	KEDMTYAVR
2082	424.899	1271.67	1271.67	0.0015	48	0.0084	NDEELNKLLGK
4336	811.352	1620.69	1620.69	0.0021	48	0.0021	SQDDAMVDYFFQR
1501	585.241	1168.47	1168.63	-0.164	48	0.067	RDGAISLQPGR
2396	441.896	1322.67	1322.67	0.0004	48	0.002	IKFEMEQNLR	Oxidation (M)
3210	725.871	1449.73	1449.73	0.0026	48	0.0023	AAFTAFEEAQLPR
2635	453.902	1358.68	1358.68	0.0009	48	0.00096	VIGQDSSEIHFK
5764	617.967	1850.88	1850.88	0.0012	48	0.00067	ILENEKDLEEAEEYK
5485	902.448	1802.88	1802.88	0.0012	48	0.00038	SDNQPGVLIQVYEGER
5288	591.639	1771.9	1771.9	0.0005	48	0.0013	ILDSVGIEADDDRLNK
7167	1082.94	2163.86	2163.86	0.0022	48	0.00033	MEDMNEYSNIEEFAEGSK	Acetyl (N-term)
6314	975.979	1949.94	1949.94	0.0011	47	0.0028	VTAEADSSSPTGILATSESK
7562	766.045	2295.11	2295.11	0.0008	47	0.00078	ELTYQNTDLSEIKEEEQVK
1561	590.832	1179.65	1179.65	-0.0013	47	0.007	TKEGVLYVGSK
793	496.744	991.473	991.472	0.0012	47	0.015	DAFADAVQR
1265	561.759	1121.5	1121.5	0.0004	47	0.0056	MGESDDSILR
1976	628.847	1255.68	1255.68	0.0016	47	0.0016	NIEDVIAQGIGK
7993	837.384	2509.13	2509.12	0.0043	47	0.001	EIETYHNLLEGGQEDFESSGAGK
413	431.243	860.472	860.472	0.0004	47	0.2	KTTTTPGR
3857	515.603	1543.79	1543.78	0.0027	47	0.0066	KNLQEEIDALESR
2041	633.324	1264.63	1264.63	0.0001	47	0.0044	KESYSVYVYK
7855	811.717	2432.13	2432.13	0.0028	47	0.00078	AMKPPGGESSNLFGSPEEATPSSR
2133	640.805	1279.59	1279.59	0.0017	47	0.0039	EYQEIENLDK
461	447.72	893.425	893.424	0.0007	47	0.0093	ADEGISFR
1305	565.292	1128.57	1128.57	-0.001	47	0.24	LKQENPNMR
7347	740.041	2217.1	2217.1	-0.0021	47	0.00033	APVQPQQSPAAAPGGTDEKPSGK
7254	729.661	2185.96	2185.96	0.0026	47	0.00077	EMEENFAVEAANYQDTIGR
3340	734.822	1467.63	1467.63	-0.0006	47	0.005	RAGGEESQFEMDI
7050	712.341	2134	2134.03	-0.0307	47	0.0013	QSGGSSQAGVVTVSDVQELMR
158	359.672	717.33	717.329	0.0004	47	0.062	AEGAGDAK
6970	1057.04	2112.06	2112.06	0.0022	47	0.00036	TVEPPISQVGNVDTASELEK
4362	542.261	1623.76	1623.76	-0.0004	47	0.0012	YTAQVDAEEKEDVK
6280	649.015	1944.02	1944.02	-0.0016	47	0.0074	ALKDEEKMELQEIQLK
7870	813.401	2437.18	2437.18	0.003	47	0.0016	HYFQNTQGLIFVVDSNDRER
482	451.722	901.43	901.429	0.0003	47	0.053	HFELGGDK
1601	397.215	1188.62	1188.62	0.0007	47	0.1	TIDDLEDKLK
1607	596.267	1190.52	1190.52	-0.0003	47	0.002	AVDPEDDFQR
1012	531.266	1060.52	1060.51	0.0018	47	0.048	QELTSQAER
1444	578.336	1154.66	1154.65	0.0019	47	0.14	LVESLPQEIK
8137	649.068	2592.24	2592.24	0.0042	47	0.0016	SAKPVGPEDMGATAVYELDTEKER
574	466.24	930.465	930.466	-0.0005	47	0.013	GPSSVEDIK
3423	493.927	1478.76	1478.76	0.0005	47	0.0023	MIKPFFHSLSEK	Oxidation (M)
6791	688.339	2061.99	2061.99	0.0021	47	0.0086	SSILLDVKPWDDETDMAK
1948	625.849	1249.68	1249.68	0.0015	47	0.008	GNVGVVLFNFGK
356	416.251	830.487	830.486	0.0006	47	0.4	STELLIR
4862	851.41	1700.8	1700.8	0.0007	47	0.00074	QNADPQAVTMPATETK
2370	659.817	1317.62	1317.62	0.0002	47	0.00089	DFHVDEQTTVK
6431	987.958	1973.9	1973.9	0.0017	46	0.00072	IEWLESHQDADIEDFK
6101	953.5	1904.99	1904.98	0.0012	46	0.0042	LATQSNEITIPVTFESR
7502	758.037	2271.09	2271.09	0.0019	46	0.0021	NIDDGTSDRPYSHALVAGIDR
7232	545.784	2179.11	2179.1	0.003	46	0.00094	INLESEPQEFKPIGTAHNR
1984	629.326	1256.64	1256.67	-0.0344	46	0.025	KEEELQAALAR
1494	584.322	1166.63	1166.63	-0.0003	46	0.27	EAIHSQLLEK
7313	736.694	2207.06	2207.06	0.0023	46	0.0009	ILENEKDLEEAEEYKEAR
2161	428.923	1283.75	1283.74	0.0008	46	0.015	KLVIIEGDLER
777	494.783	987.551	987.55	0.0006	46	0.54	KLAEQFPR
1635	598.82	1195.62	1195.62	0.0011	46	0.0093	LVQAFQFTDK
328	409.23	816.446	816.424	0.0214	46	0.52	LSGAAWGR
2361	658.826	1315.64	1315.64	0.0003	46	0.78	EQAEAEVASLNR
410	431.201	860.387	860.388	-0.0002	46	0.012	SPENTEGK
542	461.256	920.497	920.427	0.0693	46	0.76	KQEMEEK
1492	583.788	1165.56	1165.56	0.0009	46	0.0015	ANYDVLESQK
7632	774.044	2319.11	2319.11	0.0032	46	0.00079	AAAASAAEAGIATTGTEDSDDALLK
4056	524.916	1571.73	1571.72	0.0002	46	0.00073	DHASIQMNVAEVDK	Oxidation (M)
2800	692.817	1383.62	1383.62	-0.0011	46	0.0061	SGSMDPSGAHPSVR
3037	474.909	1421.71	1421.71	0.0001	46	0.0036	VHVGDEDFVHLR
195	373.245	744.475	744.475	0.0005	46	0.38	VTLATLK
1115	544.292	1086.57	1086.57	0.002	46	0.086	KDDEVQVVR
2130	640.783	1279.55	1279.55	0.0006	46	0.0037	MFQVPDSEGGR	Acetyl (N-term); Oxidation (M)
305	403.216	804.417	804.416	0.0003	46	0.29	ELGTVMR
6543	998.994	1995.97	1995.97	0.0034	46	0.011	ATENDIYNFFSPLNPVR
1275	562.75	1123.49	1123.49	0.0009	46	0.0073	GDADMYDLPK
4358	812.434	1622.85	1622.85	0.0015	46	0.0033	EQIVPKPEEEVAQK
371	422.232	842.45	842.45	0.0001	46	0.051	LNEDKPK
1050	537.775	1073.54	1073.57	-0.0294	46	0.57	VMVSQQLGGR
1008	530.795	1059.58	1059.57	0.0013	46	0.015	TNMLLELAR
5401	895.952	1789.89	1789.88	0.0041	46	0.00046	SYELPDGQVITIGNER
2898	700.855	1399.69	1399.75	-0.0548	46	0.067	KRVTSTCSPVLPA	Acetyl (N-term)
6071	634.338	1899.99	1899.99	0.0017	46	0.0099	KILDSVGIEADDDRLNK
6723	1021	2039.98	2039.98	0.0038	46	0.0029	GIVDQSQQAYQEAFEISK
3103	478.277	1431.81	1431.81	0.0019	46	0.013	TFKPIDLSDLKR
1940	625.799	1249.58	1249.66	-0.0728	46	0.061	AAQLELVYKSS	Acetyl (N-term)
4820	565.313	1692.92	1692.92	0.0016	46	0.036	SKVDEAVAVLQAHQAK
2476	668.815	1335.61	1335.62	-0.0014	46	0.0041	EKLEMEMEAAR
7376	743.058	2226.15	2226.15	0.0028	46	0.013	TLDKVSLEETAQLPSAPQGSR
8339	926.428	2776.26	2776.26	0.0025	46	0.00082	SAEVPEAASAEEQKEMEDKVTSPEK	Acetyl (N-term); Oxidation (M)
2411	442.59	1324.75	1324.75	0.001	45	0.056	DNIQGITKPAIR
7603	770.709	2309.11	2309.1	0.0027	45	0.0031	IGGDAATTVNNSTPDFGFGGQKR
5273	590.971	1769.89	1769.89	-0.0012	45	0.011	KIQVLQQQADDAEER
966	524.256	1046.5	1046.5	-0.0008	45	0.19	AENSQLTER
1457	580.288	1158.56	1158.56	-0.0008	45	0.015	DIAANEENRK
1235	372.536	1114.59	1114.59	0.0003	45	0.13	SKPELKEDK	Acetyl (N-term)
1064	538.293	1074.57	1074.58	-0.0063	45	0.1	LSDLLLCWL
5933	627.326	1878.96	1878.96	-0.0019	45	0.0025	IFVGGIKEDTEEHHLR
251	387.212	772.408	772.433	-0.0246	45	0.46	IDDLLGK
5168	584.988	1751.94	1751.94	0.0006	45	0.0041	EVLPALENNKEQIQK
5203	586.648	1756.92	1756.92	0.0019	45	0.00097	LNEQASEEILKVEQK
1038	536.254	1070.49	1070.49	0.0013	45	0.086	EAFSLFDKD
1673	401.571	1201.69	1201.69	-0.0003	45	0.083	VSELKEELKK
2719	685.811	1369.61	1369.61	-0.0006	45	0.0016	LDYDEDASAMLK
2183	644.817	1287.62	1287.62	0.0003	45	0.0044	SDKPDLSEVEK	Acetyl (N-term)
794	496.744	991.474	991.472	0.0014	45	0.016	DAFADAVQR
7638	775.044	2322.11	2322.11	0.0001	45	0.0031	IHVYGYSMAYGPAQHAISTEK
1301	564.787	1127.56	1127.56	-0.0017	45	0.068	IYHPNIDEK
128	351.693	701.371	701.334	0.0366	45	0.043	AIDEGR	Acetyl (N-term)
1397	573.795	1145.58	1145.58	0.0009	45	0.024	MDKNELVQK	Acetyl (N-term)
4913	571.278	1710.81	1710.81	0.0014	45	0.0027	STDFAPIKEDFGQEK
4244	535.283	1602.83	1602.83	0.0026	45	0.0055	SPAGLQVLNDYLADK
1899	622.317	1242.62	1242.62	0	45	0.13	ADEELEALRR	Acetyl (N-term)
3175	482.584	1444.73	1444.73	0.0014	45	0.0017	KSEIEYYAMLAK
4632	832.89	1663.77	1663.77	-0.003	45	0.0032	AAAEDVNVTFEDQQK
6917	700.334	2097.98	2097.97	0.0055	45	0.0009	TFFEELAVEDKQAGEEEK
7355	741.033	2220.08	2220.08	0.0007	45	0.0015	AAAGGQGSAVAAEAEPGKEEPPAR
1998	629.849	1257.68	1257.68	0.0012	45	0.44	EKLEATINELV
4821	424.237	1692.92	1692.92	0.0017	45	0.015	SKVDEAVAVLQAHQAK
3321	733.847	1465.68	1465.68	0.0013	45	0.0021	SDAAVDTSSEITTK	Acetyl (N-term)
1046	537.283	1072.55	1072.59	-0.0366	45	0.5	KAEILQESR
3140	480.609	1438.81	1438.8	0.0011	45	0.022	RHPEYAVSVLLR
5684	920.908	1839.8	1839.8	0.0017	45	0.0035	IDFYFDENPYFENK
3102	358.96	1431.81	1431.81	0.0013	45	0.0071	TFKPIDLSDLKR
1224	557.33	1112.65	1112.59	0.0554	45	0.081	MAAATVGLLPAG	Acetyl (N-term)
4267	535.948	1604.82	1604.82	0.0016	45	0.003	KNPEVPVNFAEFSK
5142	875.866	1749.72	1749.72	-0.0001	45	0.0011	SDQDHSMDEMTAVVK	Acetyl (N-term); Oxidation (M)
3207	484.242	1449.7	1449.7	0.0009	45	0.0055	SHSAHFFEFLTK
1830	616.324	1230.63	1230.63	0.0014	45	0.01	DRVTDALNATR
1162	550.24	1098.47	1098.47	0.0007	45	0.0085	VEFMDDTSR
1047	537.283	1072.55	1072.59	-0.0358	45	0.28	KAEILQESR
6858	1042.01	2082	2082	0.003	45	0.0013	LGEHNIDVLEGNEQFINAA
1663	601.283	1200.55	1200.55	-0.0001	45	0.01	SEETLDEGPPK
1850	617.825	1233.64	1233.64	0.0008	45	0.0058	VAGQDGSVVQFK
5731	615.976	1844.91	1844.9	0.0019	45	0.0014	EGKPTIVEEDDPELFK
1042	536.78	1071.55	1071.54	0.0005	45	0.013	QPSEEEIIK
1400	573.821	1145.63	1145.63	-0.0009	44	0.025	TKDGVVEITGK
2726	685.852	1369.69	1369.69	0.0023	44	0.0085	ELSDFISYLQR
691	481.252	960.489	960.415	0.0746	44	0.11	AGEEAAEER
8324	921.78	2762.32	2762.32	0.0017	44	0.00046	TSSVLGMSVESAPAVEEEKGEELEQK
479	450.779	899.544	899.544	-0.0002	44	0.097	EQLAALKK
352	415.74	829.466	829.466	0.0001	44	0.09	KLLDEGR
5934	627.327	1878.96	1878.96	-0.0003	44	0.0033	IFVGGIKEDTEEHHLR
5924	626.944	1877.81	1877.81	0.0007	44	0.0065	LAQMISDHNDADFEEK	Oxidation (M)
6371	654.645	1960.91	1960.91	0.0032	44	0.0048	TQLEELEDELQATEDAK
4995	862.894	1723.77	1723.77	0.0013	44	0.001	ILDQGEDFPASEMTR	Oxidation (M)
434	437.753	873.492	873.492	0.0004	44	0.045	DGLILTSR
4841	566.28	1695.82	1695.82	0.0012	44	0.0014	QDPLNETHLQTTSGR
1135	364.865	1091.57	1091.57	0.0005	44	0.015	VHIEIGPDGR
5656	917.396	1832.78	1832.77	0.0034	44	0.0012	NPDDITNEEYGEFYK
2246	650.312	1298.61	1298.61	-0.0014	44	0.007	EANANGSSPEPVK
1381	572.312	1142.61	1142.61	0.0011	44	0.044	NNEVWLIQK
3902	775.888	1549.76	1549.76	-0.0012	44	0.014	DAGYGGLSLSIEGPSK
7640	775.045	2322.11	2322.11	0.0028	44	0.0019	IHVYGYSMAYGPAQHAISTEK
5400	895.951	1789.89	1789.88	0.0033	44	0.002	SYELPDGQVITIGNER
7458	752.705	2255.09	2255.09	0.0004	44	0.0025	TSMTEEYRVPDGMVGLIIGR	2 Oxidation (M)
5220	587.964	1760.87	1760.87	0.0029	44	0.016	KVDDDLGTIESLEEAK
1139	365.504	1093.49	1093.54	-0.0495	44	0.11	FSQSSDLIR	Acetyl (N-term)
6176	642.326	1923.96	1923.96	-0.0004	44	0.004	LLPQLTYLDGYDRDDK
3320	733.847	1465.68	1465.68	0.0013	44	0.0027	SDAAVDTSSEITTK	Acetyl (N-term)
1306	377.197	1128.57	1128.57	-0.0001	44	0.034	LKQENPNMR
1470	581.778	1161.54	1161.54	-0.0004	44	0.0038	SHEGETAYIR
2836	463.59	1387.75	1387.75	0.0017	44	0.032	ASGQAFELILSPR
2301	436.564	1306.67	1306.67	0.0009	44	0.0062	IKFEMEQNLR
998	528.772	1055.53	1055.53	0.001	44	0.27	DKFSFDLGK
3695	507.619	1519.84	1519.84	-0.0006	44	0.0053	IKGEHPGLSIGDVAK
4197	532.25	1593.73	1593.73	0.0006	44	0.0026	NDFTEEEEAQVRK
4757	562.271	1683.79	1683.79	0.0017	44	0.002	AAVEWFDGKDFQGSK
2062	634.834	1267.65	1267.8	-0.1484	44	0.12	SIIWIVVKRL	Acetyl (N-term)
3095	477.929	1430.76	1430.76	0.003	44	0.016	KLTELENELNTK
3428	494.265	1479.77	1479.77	0.0016	44	0.05	KEDYYQILGVPR
1068	538.803	1075.59	1075.59	0.001	44	0.96	VLLPEYGGTK
6369	654.64	1960.9	1960.89	0.0035	44	0.003	SMDELNHDFQALALEGR	Oxidation (M)
3244	485.915	1454.72	1454.72	0.001	44	0.0043	MFVGGLSWDTSKK
423	435.761	869.508	869.508	-0.0004	44	0.048	QAILAAQR
1027	534.757	1067.5	1067.45	0.047	44	0.32	GAGGDPDGQGVP	Acetyl (N-term)
841	336.517	1006.53	1006.53	-0.0002	44	0.09	TQHIQQPR
1292	563.799	1125.58	1125.57	0.0163	43	0.3	QEEHLTIEK
447	443.274	884.533	884.533	-0.0001	43	0.044	VLTPTQVK
3838	514.612	1540.82	1540.81	0.0021	43	0.0041	SKESVPEFPLSPPK
3408	493.266	1476.78	1476.78	0.0015	43	0.002	RPDLLTMVVDYR
220	380.721	759.428	759.431	-0.0034	43	0.059	PAAKMVK	Oxidation (M)
6836	1040	2077.99	2077.99	0.0033	43	0.0044	SSILLDVKPWDDETDMAK	Oxidation (M)
7959	830.418	2488.23	2488.23	0	43	0.0016	AAPEEPQQRPPEAVAAAPAGTTSSR
2313	655.772	1309.53	1309.53	0.0003	43	0.0029	YFDSGDYNMAK
6386	982.97	1963.93	1963.92	0.0019	43	0.0038	GTGGVDTAAVGGVFDVSNADR
1059	538.277	1074.54	1074.54	-0.0019	43	0.88	LREQGTESR
4134	793.875	1585.73	1585.74	-0.0024	43	0.0053	APEDAGPQPGSYEIR
5826	931.967	1861.92	1861.92	0.0023	43	0.008	IGFEEKDIAANEENRK
7105	717.026	2148.05	2148.06	-0.0011	43	0.0015	GAPSATQPATAETQHIADQVR
1279	562.801	1123.59	1123.59	-0.0003	43	0.02	KDLTEYLSR
2784	691.323	1380.63	1380.63	0.0011	43	0.0018	TLEEDEEELFK
1387	572.801	1143.59	1143.66	-0.073	43	0.079	TEEKLQKLR
281	395.719	789.423	789.423	0	43	0.087	TLEDGKK
733	488.265	974.515	974.424	0.0907	43	0.058	MDQGRGAAQ	Acetyl (N-term)
496	454.23	906.445	906.445	0.0002	43	0.099	IIFEDDR
676	479.207	956.4	956.399	0.0011	43	0.0051	DDFNSGFR
2375	660.293	1318.57	1318.57	0.0012	43	0.0017	AEPSEVDMNSPK	Oxidation (M)
199	374.696	747.377	747.388	-0.0106	43	0.6	TAAAASTR
355	416.233	830.45	830.45	0.0006	43	0.21	SDVELLR
372	422.734	843.453	843.452	0.0011	43	0.085	GGIMLPEK
7205	544.266	2173.04	2173.03	0.0029	43	0.0027	IEWLESHQDADIEDFKAK
769	493.767	985.52	985.494	0.0259	43	0.13	AEAAERSPR
974	525.746	1049.48	1049.51	-0.0289	43	0.63	KEMIEEKQ	Oxidation (M)
6932	526.274	2101.07	2101.06	0.0061	43	0.0036	TANKDHLVTAYNHLFETK
1680	602.291	1202.57	1202.6	-0.0353	43	0.033	EEVEEIKAEK
1773	611.293	1220.57	1220.57	0.0011	43	0.011	DITEEIMSGAR
6032	948.946	1895.88	1895.88	0.0017	43	0.0055	GSNFAPETGQTAGQFQTR
4474	821.402	1640.79	1640.79	-0.0004	43	0.0091	VDTNAPDLSLEGPEGK
7967	832.073	2493.2	2493.2	-0.0002	43	0.0018	LSELDDRADALQAGASQFETSAAK
326	408.732	815.449	815.475	-0.0259	43	0.6	KVELEAK
2622	453.245	1356.71	1356.71	0.0016	43	0.018	QSVEADINGLRR
7367	742.035	2223.08	2223.08	0.0041	43	0.0071	YKDLDEDELLGNLSETELK
3768	766.371	1530.73	1530.73	0	43	0.0017	AASSSSPGSPVASSPSR
4450	546.959	1637.85	1637.85	0.0017	43	0.057	SLNNQFASFIDKVR
7645	775.712	2324.11	2324.11	0.0004	43	0.0014	APGDEEAQVENLITANATEPQK
948	348.525	1042.55	1042.55	0.0006	43	0.15	DRIDIANAR
4696	558.958	1673.85	1673.85	0.0021	43	0.0052	KEVTWEVLEGEVEK
6693	678.325	2031.95	2031.95	0.0005	43	0.0031	VQIAANEETQEREEQMK
7162	721.703	2162.09	2162.09	0.0008	43	0.12	REEEEFNTGPLSVLTQSVK
7734	592.065	2364.23	2364.23	0.0017	43	0.0039	ILGSASPEEEQEKPILDRPTR
377	423.24	844.465	844.429	0.0361	43	0.36	AAAGSVLSGA	Acetyl (N-term)
2363	439.555	1315.64	1315.64	-0.0012	43	0.009	AMEVDIEERPK
6290	649.99	1946.95	1946.95	-0.0005	43	0.0047	FIHQQPQSSSPVYGSSAK
3431	494.563	1480.67	1480.67	-0.0001	43	0.0064	DLEEAEEYKEAR
1753	609.282	1216.55	1216.59	-0.0413	43	0.048	RSSKEVAFMF	Oxidation (M)
5365	595.632	1783.87	1783.87	-0.0008	43	0.0041	GDDLLPAGTEDYIHIR
4417	816.903	1631.79	1631.79	0.0005	42	0.0051	NRPTSISWDGLDSGK
684	480.253	958.492	958.472	0.0202	42	0.021	DDEVQVVR
3127	719.375	1436.74	1436.74	-0.0006	42	0.11	EDSQRPGAHLTVK
3191	483.57	1447.69	1447.69	0.0003	42	0.06	LGDLKEEGDVMDK
4057	524.966	1571.88	1571.88	-0.0006	42	0.0069	VKLEEQLKETVEK
252	387.242	772.47	772.47	0.0006	42	0.12	LVLDSVK
2419	663.851	1325.69	1325.69	0.0016	42	0.0051	ESVPEFPLSPPK
196	373.724	745.433	745.361	0.0725	42	0.11	GTAVQTQ	Acetyl (N-term)
1890	621.801	1241.59	1241.65	-0.0627	42	0.048	SAGVTEAEVPLK	Acetyl (N-term)
4817	847.437	1692.86	1692.82	0.036	42	0.12	LGGKLSSEDKETMEK	Acetyl (N-term)
300	402.229	802.444	802.418	0.0256	42	0.07	ALLSDSR	Acetyl (N-term)
1208	555.249	1108.48	1108.48	0.0016	42	0.24	DAEAWFNEK
1955	417.898	1250.67	1250.67	-0.0003	42	0.0062	NRPPLPAGTNSK
242	385.73	769.445	769.445	0.0005	42	0.059	VKVDGPR
6826	693.015	2076.02	2076.02	0.0003	42	0.014	TEEARPSPAPGPGTPTGTPTR
1227	372.193	1113.56	1113.56	0.0004	42	0.23	FHTSEPLQR
2481	669.318	1336.62	1336.62	0.0024	42	0.0038	YALYDATYETK
1994	629.783	1257.55	1257.55	-0.0005	42	0.0059	YDPTIEDSYR
1845	617.79	1233.57	1233.53	0.0401	42	0.57	SGDASVWEDAR	Acetyl (N-term)
3296	488.897	1463.67	1463.67	0.0014	42	0.0048	HPDASVNFSEFSK
2578	451.241	1350.7	1350.7	-0.0001	42	0.022	SAHATAPVNIAGSR
3333	733.878	1465.74	1465.74	-0.0005	42	0.0034	ETGYVVERPSTTK
7965	832.064	2493.17	2493.17	0.0032	42	0.0013	PPVQGEVMEGADNQGAGEQGRPVR	Oxidation (M)
4792	563.965	1688.87	1688.87	0.0003	42	0.014	IRPTVQEDGGDVIYK
4763	562.625	1684.85	1684.85	0.0014	42	0.0017	HSGNITFDEIVNIAR
441	440.724	879.433	879.434	-0.0003	42	0.022	ASEEAFVK
4807	846.404	1690.79	1690.79	0.0019	42	0.0018	GAEEMETVIPVDVMR	Oxidation (M)
8319	920.136	2757.39	2757.38	0.0046	42	0.034	QKEVNENFAIDLIAEQPVSEVETR
4376	813.379	1624.74	1624.74	0.0028	42	0.004	EGFWPEAFSEVAEK
6293	649.999	1946.97	1946.97	0.0011	42	0.0083	KGFSEGLWEIENNPTVK
1327	566.269	1130.52	1130.52	0.0035	42	0.057	EVVEEAENGR
2714	685.352	1368.69	1368.69	0.0008	42	0.0027	SDHPGISITDLSK
3287	732.309	1462.6	1462.6	0.0001	42	0.0025	HAVGDDAQFEMDI	Oxidation (M)
334	410.214	818.414	818.413	0.0007	42	0.18	VSQQTEK
527	458.759	915.502	915.452	0.0501	42	0.42	AGNREQGGK
279	395.209	788.403	788.403	0.0006	42	0.13	EGSDLLR
8439	968.182	2901.52	2901.52	0.0039	42	0.00056	LASVPAGGAVAVSAAPGSAAPAAGSAPAAAEEKK
2243	649.878	1297.74	1297.74	0.0021	42	0.01	VHLVGIDIFTGK
3693	760.884	1519.75	1519.75	0.0006	42	0.12	SETAPAAPAAAPPAEK	Acetyl (N-term)
3595	502.591	1504.75	1504.75	-0.0005	42	0.1	NYVPEDEDLKKR
403	430.721	859.428	859.392	0.036	42	0.073	AEQDVEK	Acetyl (N-term)
6245	646.657	1936.95	1936.95	0.001	42	0.0018	LQQELDDLTVDLDHQR
348	414.727	827.439	827.439	0.0002	42	0.059	LPEGDLGK
1125	545.252	1088.49	1088.49	0.0008	42	0.13	DLEEWNQR
2642	680.851	1359.69	1359.69	-0.0005	42	0.0099	ELSEEQKQEIK
6541	998.99	1995.97	1995.96	0.0022	42	0.0032	ELTTEIDNNIEQISSYK
66	331.664	661.314	661.314	0.0001	41	0.12	TGNAGSR
2388	441.229	1320.67	1320.66	0.0013	41	0.21	FGYHIIMVEGR
4304	807.921	1613.83	1613.83	0.001	41	0.0065	TDSVIIADQTPTPTR
6589	669.011	2004.01	2004.02	-0.0054	41	0.0045	QKEFDPTITDASLSLPSR
6281	487.014	1944.03	1943.99	0.0395	41	0.22	KAADEEKMELQEIQLK	Acetyl (N-term)
6416	493.25	1968.97	1968.97	0.0019	41	0.0032	DHASIQMNVAEVDKVTGR
958	523.28	1044.55	1044.55	0.0005	41	0.44	LEEDLKNGK
4115	791.881	1581.75	1581.75	0.0013	41	0.0019	SAMPFTASPASSTTAR
282	396.716	791.418	791.454	-0.0357	41	0.11	YPSLGKK
1262	374.533	1120.58	1120.58	0.0014	41	0.0047	AGLVDDFEKK
325	408.715	815.415	815.414	0.0009	41	0.11	DGAGLDLR
586	467.763	933.512	933.488	0.0237	41	0.49	ARDISGTSK
1918	624.283	1246.55	1246.55	0.001	41	0.0029	FDTQYPYGEK
3967	780.352	1558.69	1558.73	-0.0408	41	0.015	AGTTAELCAVPAEER	Acetyl (N-term)
3920	518.614	1552.82	1552.82	0.0006	41	0.0098	KGVEGLIDIENPNR
160	360.178	718.341	718.307	0.0338	41	0.57	APGMGDR	Oxidation (M)
498	454.727	907.439	907.44	-0.0005	41	0.032	VGEFSGANK
1878	620.295	1238.58	1238.58	-0.0016	41	0.058	DVIEEHGPSEK
4006	783.376	1564.74	1564.74	0.0009	41	0.0025	TFDQLTPDESKER
728	325.514	973.52	973.519	0.0006	41	0.23	KLELSDNR
984	351.521	1051.54	1051.54	0.0005	41	0.077	VHIDIGADGR
709	484.725	967.436	967.436	-0.0001	41	0.014	GSGGFGSTGKN
2479	669.294	1336.57	1336.58	-0.0012	41	0.0089	EMDQTMAANAQK
1674	301.43	1201.69	1201.69	0	41	0.36	VSELKEELKK
477	450.767	899.52	899.555	-0.0355	41	0.24	NKSLLKR	Acetyl (N-term)
2274	651.849	1301.68	1301.68	0.001	41	0.031	SVSLTGAPESVQK
7163	721.704	2162.09	2162.09	0.0053	41	0.034	REEEEFNTGPLSVLTQSVK
7939	826.414	2476.22	2476.22	0.0014	41	0.036	EETPGQRPAVTETHQLAELNEK
4697	558.962	1673.87	1673.86	0.0028	41	0.0043	DKPVTGEQIEVFANK
192	372.734	743.454	743.454	0.0001	41	0.43	AATAIKK	Acetyl (N-term)
486	452.242	902.47	902.398	0.0722	41	0.57	QEEGAEIQ
1448	386.485	1156.43	1156.57	-0.1379	41	0.049	SRGRADPGSGR	Acetyl (N-term)
149	359.211	716.407	716.334	0.0729	41	0.51	AGEELAQ
3839	514.613	1540.82	1540.81	0.0029	41	0.0049	SKESVPEFPLSPPK
1366	570.762	1139.51	1139.51	-0.0006	41	0.0076	GSFSDTGLGDGK
559	463.735	925.455	925.523	-0.068	41	0.99	KEVLSLHT
1886	621.271	1240.53	1240.53	-0.0006	41	0.0071	EMDEEDKAFK
603	469.733	937.451	937.451	0.0005	41	0.057	EVDYSGLR
672	478.74	955.466	955.465	0.0006	41	0.42	EAFSLFDK
5005	576.636	1726.89	1726.88	0.0016	41	0.45	IQLVEEELDRAQER
1534	588.324	1174.63	1174.63	-0.0012	41	0.49	RFEKPLEEK
857	508.259	1014.5	1014.5	0.0007	41	0.05	DLKDYFSK
1185	552.767	1103.52	1103.52	-0.001	41	0.049	NSTLSEPGSGR
7246	729.062	2184.16	2184.17	-0.0022	41	0.0093	KLASQGDSISSQLGPIHPPPR
1412	383.881	1148.62	1148.56	0.0591	41	0.24	MKNANEKTR	Acetyl (N-term); Oxidation (M)
540	460.758	919.502	919.538	-0.0358	41	0.47	KFILKET	Acetyl (N-term)
526	458.758	915.502	915.569	-0.0666	41	0.47	QMRKLLK
2991	708.816	1415.62	1415.62	0.0004	41	0.015	MEELHNQEMQK
6177	642.327	1923.96	1923.96	0.0027	41	0.0051	LLPQLTYLDGYDRDDK
1486	583.277	1164.54	1164.54	-0.0011	41	0.01	AIEENNNFSK
2083	424.902	1271.68	1271.65	0.0357	41	0.14	ERSGWAARAAR	Acetyl (N-term)
415	433.237	864.46	864.478	-0.0178	41	0.045	CLFLLSLG
6276	648.955	1943.84	1943.84	0.0007	41	0.0037	INEELESQYQQSMDSK	Oxidation (M)
2469	668.313	1334.61	1334.61	0.0014	41	0.0053	DTPTSAGPNSFNK
1225	557.754	1113.49	1113.63	-0.1351	41	0.16	SLEKTVEVIP
2309	655.307	1308.6	1308.6	0.0014	41	0.031	NLQEAEEWYK
8013	840.753	2519.24	2519.25	-0.0169	41	0.011	KTPQGPPEIYSDTQFPSLQSTAK
871	509.308	1016.6	1016.55	0.0506	41	0.17	SLKDEQKK	Acetyl (N-term)
2463	667.836	1333.66	1333.66	0.0012	41	0.006	LEIEPEWAYGK
3214	725.922	1449.83	1449.83	-0.0008	41	0.08	RVPQAKPVAVEEK
4347	541.278	1620.81	1620.81	0.0012	41	0.0057	GKIEEDSEVLMMIK
2765	459.934	1376.78	1376.75	0.0267	40	0.43	AGFLQSGTAKGGKR
4633	555.597	1663.77	1663.77	0.0009	40	0.0083	AAAEDVNVTFEDQQK
270	392.719	783.424	783.497	-0.0727	40	0.39	LVTRPAK
6088	635.322	1902.94	1902.94	0.0005	40	0.002	TEVTGDHIPTPQDLPQR
4384	542.944	1625.81	1625.81	0.0018	40	0.034	RPSPDEPMTNLELK
8484	1001.83	3002.46	3002.45	0.0052	40	0.012	ENVPENSRPATGYPLPPQIFNESQYR
6437	659.977	1976.91	1976.91	0.002	40	0.0057	YETSSTSAGDRYDSLLGR
7053	534.75	2134.97	2134.97	0.0008	40	0.024	FSGWYDADLSPAGHEEAKR
1520	586.767	1171.52	1171.52	0.0017	40	0.024	DAEEWFFTK
3982	781.401	1560.79	1560.79	-0.0018	40	0.012	ANESSPKPVGPPPER
2399	662.372	1322.73	1322.73	-0.0002	40	0.3	LQNLQLQPGNAK
6754	513.493	2049.94	2049.94	0.0008	40	0.0056	FDTQYPYGEKQDEFKR
7438	750.377	2248.11	2248.11	0.0013	40	0.0041	VVNTDHGSPEQLQIPVTDSGR
1514	586.274	1170.53	1170.53	-0.0011	40	0.023	EQHPDMSVTK
3407	739.368	1476.72	1476.77	-0.0516	40	0.27	VVAAALWAGYSVDR
4667	834.927	1667.84	1667.84	0.0023	40	0.0039	ETNLDSLPLVDTHSK
7879	611.784	2443.11	2443.11	0.0005	40	0.0045	DKLESEMEDAYHEHQANLLR	Oxidation (M)
1119	544.783	1087.55	1087.55	-0.0004	40	0.021	VLEEGSVEAR
8368	700.839	2799.33	2799.32	0.002	40	0.0058	AMKPPGGESSNLFGSPEEATPSSRPNR
5015	864.963	1727.91	1727.91	0.0016	40	0.0041	VAPEEHPVLLTEAPLN
632	315.838	944.493	944.493	0.0002	40	0.72	KLEAAEER
319	406.255	810.496	810.496	-0.0005	40	0.079	LSAKPPAK
4025	784.86	1567.71	1567.7	0.002	40	0.016	DVDFEGTDEPIFGK
1063	359.193	1074.56	1074.56	0.0006	40	0.88	VSEEENLKK
2607	678.831	1355.65	1355.65	0.0011	40	0.01	DDGTVIHFNNPK
1347	378.852	1133.54	1133.54	0.0002	40	0.055	DAVTYTEHAK
4875	569.278	1704.81	1704.81	0.0011	40	0.05	HFIDVGAGVIDEDYR
382	424.717	847.42	847.419	0.0009	40	0.67	PGGSDFLR
2807	692.84	1383.67	1383.66	0.0029	40	0.025	TDELPAAAPADSAR
668	478.277	954.539	954.539	0.0002	40	0.12	ETVPTLAPK
952	348.875	1043.6	1043.6	0.0007	40	0.12	ILIEDWKK
1350	567.812	1133.61	1133.63	-0.0243	40	0.13	SLYLQVEKL	Acetyl (N-term)
8145	866.444	2596.31	2596.31	0.0006	40	0.0069	SVSNLQKPTQSISQENTNSVPGGPK
2128	427.224	1278.65	1278.65	0.0011	40	0.074	KESYSIYVYK
2137	641.285	1280.56	1280.56	0	40	0.011	TSDVGGYYYEK
2290	653.362	1304.71	1304.71	0.0017	40	0.008	HLVDEPQNLIK
4919	856.896	1711.78	1711.78	0.002	40	0.0012	DLISHDEMFSDIYK
3421	493.925	1478.75	1478.75	0.0021	40	0.01	YGYTHLSAGELLR
2980	707.887	1413.76	1413.76	0.0018	40	0.02	NSILAQVLDQSAR
1231	558.237	1114.46	1114.46	-0.0004	40	0.0043	VEFMDDTSR	Oxidation (M)
489	302.52	904.538	904.469	0.0694	40	0.26	TKSMGVIQ	Acetyl (N-term)
8259	898.116	2691.33	2691.32	0.0018	40	0.0043	EPTQAVVEEQVLDKEEPLPEEQR
2617	679.336	1356.66	1356.65	0.0044	40	0.02	EDLLSPVQDADR
5398	597.625	1789.85	1789.85	0.0004	40	0.009	KVYENYPTYDLTER
1267	561.76	1121.5	1121.5	0.0025	40	0.092	NTDEMVELR	Oxidation (M)
78	336.208	670.402	670.401	0.0005	40	0.27	ASLPGVK
6957	1055.48	2108.95	2108.95	0.0003	40	0.0068	LGEMWNNTAADDKQPYEK
7025	710.341	2128	2128	0.0032	40	0.007	PQPDPNAEFDPDLPGGGLHR
109	344.697	687.38	687.344	0.0366	40	0.65	AEVEAK	Acetyl (N-term)
374	423.209	844.404	844.404	0.0002	40	0.099	NSPEDKR
297	401.233	800.451	800.45	0.0004	40	0.92	EKGAAGLR
6320	651.317	1950.93	1950.93	-0.0047	40	0.033	EPFPTIYVDSQKENER

## Sheet: Alt-RPL36_Protein_293T
Accession	Score	Mass	Matches	Match(sig)	Sequences	Seq(sig)	emPAI	Description
ENST00000341369.7_(+3)_2	390	13928	19	19	8	8	7.25	ENST00000341369.7_(+3)_2
CUFF.7708.2_(+2)	282	22801	19	19	8	8	4.11	>CUFF.7708.2_(+2)
ENST00000428512.1_(+1)	59	5867	3	3	2	2	2.28	ENST00000428512.1_(+1)
ENST00000380377.4_(+3)_2	252	15510	13	13	6	6	4.23	ENST00000380377.4_(+3)_2
ENST00000354185.4_(+3)	243	90665	10	10	5	5	0.28	ENST00000354185.4_(+3)
ENST00000321153.4_(+2)_6	224	12706	8	8	4	4	2.17	ENST00000321153.4_(+2)_6
P04264	223	65978	13	13	12	12	1.1	SWISS-PROT:P04264 Tax_Id=9606 Gene_Symbol=KRT1 Keratin, type II cytoskeletal 1
P35908	123	65825	5	5	5	5	0.33	SWISS-PROT:P35908 Tax_Id=9606 Gene_Symbol=KRT2 Keratin, type II cytoskeletal 2 epidermal
P13645	206	59475	7	7	7	7	0.56	SWISS-PROT:P13645 Tax_Id=9606 Gene_Symbol=KRT10 Keratin, type I cytoskeletal 10
P08779	82	51236	4	4	4	4	0.34	SWISS-PROT:P08779 Tax_Id=9606 Gene_Symbol=KRT16 Keratin, type I cytoskeletal 16
P02533	58	51589	2	2	2	2	0.16	SWISS-PROT:P02533 Tax_Id=9606 Gene_Symbol=KRT14 Keratin, type I cytoskeletal 14
CUFF.15732.2_(+2)_2	201	21402	7	7	4	4	1	CUFF.15732.2_(+2)_2
CUFF.14233.1_(+2)_3	181	13625	7	7	2	2	0.71	CUFF.14233.1_(+2)_3
ENST00000330188.9_(+3)_3	157	30998	8	8	5	5	0.83	ENST00000330188.9_(+3)_3
ENST00000300933.4_(+3)	78	37145	2	2	2	2	0.22	ENST00000300933.4_(+3)
ENST00000404484.4_(+2)	52	32266	2	2	2	2	0.26	>ENST00000404484.4_(+2)
ENST00000343986.4_(+1)	156	10685	6	6	3	3	4.47	ENST00000343986.4_(+1)
ENST00000351986.6_(+1)	143	33979	5	5	3	3	0.39	ENST00000351986.6_(+1)
P35527	142	62092	4	4	4	4	0.27	SWISS-PROT:P35527 Tax_Id=9606 Gene_Symbol=KRT9 Keratin, type I cytoskeletal 9
ENST00000258424.2_(+3)	138	15271	3	3	1	1	0.27	ENST00000258424.2_(+3)
CUFF.20824.16_(+3)_2	136	68323	2	2	1	1	0.06	CUFF.20824.16_(+3)_2
ENST00000403681.2_(+1)_3	136	16316	2	2	2	2	0.57	ENST00000403681.2_(+1)_3
CUFF.18428.2_(+1)_2	129	71514	4	4	4	4	0.23	CUFF.18428.2_(+1)_2
ENST00000547649.1_(+2)_2	127	17248	5	5	4	4	1.36	ENST00000547649.1_(+2)_2
ENST00000405276.2_(+1)	126	27722	2	2	1	1	0.14	ENST00000405276.2_(+1)
ENST00000322030.8_(+1)_2	123	34663	4	4	3	3	0.38	ENST00000322030.8_(+1)_2
CUFF.13460.1_(+1)	122	68271	1	1	1	1	0.06	CUFF.13460.1_(+1)
CUFF.9888.4_(+3)	119	16711	4	4	2	2	0.55	CUFF.9888.4_(+3)
ENST00000332859.6_(+3)	85	17332	2	2	2	2	0.53	ENST00000332859.6_(+3)
ENST00000562684.1_(+1)	117	24250	4	4	3	3	0.85	ENST00000562684.1_(+1)
ENST00000376772.3_(+3)_5	116	14199	2	2	1	1	0.67	ENST00000376772.3_(+3)_5
ENST00000228251.4_(+1)	114	47346	3	3	3	3	0.27	ENST00000228251.4_(+1)
ENST00000321358.7_(+2)	109	40477	4	4	4	4	0.45	ENST00000321358.7_(+2)
CUFF.9888.4_(+1)_5	112	14247	6	6	4	4	1.8	CUFF.9888.4_(+1)_5
ENST00000379097.3_(+1)_6	108	25911	3	3	3	3	0.54	ENST00000379097.3_(+1)_6
CUFF.13542.4_(+1)	107	77653	3	3	2	2	0.1	CUFF.13542.4_(+1)
ENST00000335895.8_(+2)_3	105	18909	2	2	2	2	0.48	ENST00000335895.8_(+2)_3
ENST00000282050.2_(+2)_2	105	61394	2	2	2	2	0.13	>ENST00000282050.2_(+2)_2
ENST00000373212.5_(+1)_3	101	15374	3	3	3	3	1.04	ENST00000373212.5_(+1)_3
ENST00000326004.4_(+2)_6	99	18526	6	6	5	5	2.3	ENST00000326004.4_(+2)_6
ENST00000206020.3_(+3)_2	99	28071	3	3	2	2	0.3	ENST00000206020.3_(+3)_2
ENST00000295767.5_(+2)_4	98	19340	2	2	1	1	0.21	ENST00000295767.5_(+2)_4
CUFF.12212.1_(+1)_4	97	12323	2	2	2	2	0.81	>CUFF.12212.1_(+1)_4
ENST00000607197.1_(+2)	97	32265	4	4	4	4	0.59	ENST00000607197.1_(+2)
ENST00000340175.5_(+1)_2	96	24950	4	4	4	4	0.81	ENST00000340175.5_(+1)_2
ENST00000331334.4_(+3)_4	96	19691	2	2	2	2	0.46	ENST00000331334.4_(+3)_4
ENST00000373218.4_(+3)	95	13654	3	3	3	3	1.23	ENST00000373218.4_(+3)
CUFF.354.1_(+3)_2	94	18174	7	7	6	6	2.38	CUFF.354.1_(+3)_2
ENST00000373669.2_(+3)_2	93	16713	3	3	2	2	0.55	ENST00000373669.2_(+3)_2
ENST00000370277.3_(+2)	92	22143	6	6	3	3	0.96	ENST00000370277.3_(+2)
ENST00000375651.5_(+1)	91	78755	4	4	3	3	0.15	ENST00000375651.5_(+1)
ENST00000361219.6_(+1)	91	46429	4	4	4	4	0.38	ENST00000361219.6_(+1)
ENST00000396705.5_(+1)	90	27867	5	5	4	4	0.71	ENST00000396705.5_(+1)
ENST00000377777.4_(+2)	88	15560	5	5	3	3	1.03	ENST00000377777.4_(+2)
CUFF.11036.6_(+2)_2	86	108677	2	2	1	1	0.04	CUFF.11036.6_(+2)_2
ENST00000582730.2_(+2)	84	26749	2	2	2	2	0.32	ENST00000582730.2_(+2)
ENST00000360472.4_(+3)_3	82	15701	1	1	1	1	0.26	ENST00000360472.4_(+3)_3
CUFF.6988.4_(+2)_4	82	191187	1	1	1	1	0.02	CUFF.6988.4_(+2)_4
ENST00000228136.4_(+1)_4	82	24258	3	3	1	1	0.36	>ENST00000228136.4_(+1)_4
ENST00000242784.4_(+2)	81	22376	2	2	2	2	0.39	ENST00000242784.4_(+2)
CUFF.14801.2_(+3)	81	169053	4	4	4	4	0.09	CUFF.14801.2_(+3)
ENST00000342382.4_(+3)	81	70615	1	1	1	1	0.05	ENST00000342382.4_(+3)
ENST00000371419.2_(+3)_3	81	15704	4	4	3	3	1.02	ENST00000371419.2_(+3)_3
ENST00000521604.2_(+3)_3	80	43990	2	2	2	2	0.19	ENST00000521604.2_(+3)_3
CUFF.439.1_(+3)_22	80	42183	3	3	2	2	0.31	CUFF.439.1_(+3)_22
CUFF.13570.3_(+3)_2	79	80979	1	1	1	1	0.05	CUFF.13570.3_(+3)_2
CUFF.22398.5_(+1)_3	79	51239	1	1	1	1	0.08	CUFF.22398.5_(+1)_3
ENST00000263780.4_(+2)_2	78	30176	1	1	1	1	0.13	ENST00000263780.4_(+2)_2
ENST00000331821.3_(+1)	78	27213	1	1	1	1	0.15	ENST00000331821.3_(+1)
ENST00000368010.3_(+2)_3	77	18529	2	2	2	2	0.49	ENST00000368010.3_(+2)_3
ENST00000396386.2_(+1)_3	75	20926	1	1	1	1	0.19	ENST00000396386.2_(+1)_3
ENST00000564153.1_(+2)_2	74	14547	3	3	3	3	1.13	>ENST00000564153.1_(+2)_2
ENST00000271375.4_(+1)_2	74	18581	1	1	1	1	0.22	ENST00000271375.4_(+1)_2
ENST00000309318.3_(+2)	74	24902	2	2	2	2	0.35	ENST00000309318.3_(+2)
CUFF.13116.1_(+2)_8	74	21518	1	1	1	1	0.19	>CUFF.13116.1_(+2)_8
ENST00000537798.1_(+1)_2	73	81188	1	1	1	1	0.05	ENST00000537798.1_(+1)_2
CUFF.17682.3_(+2)	73	23696	2	2	2	2	0.37	CUFF.17682.3_(+2)
CUFF.23417.2_(+2)_4	73	31935	2	2	1	1	0.12	CUFF.23417.2_(+2)_4
P00761	72	24394	3	3	3	3	0.58	SWISS-PROT:P00761|TRYP_PIG Trypsin - Sus scrofa (Pig).
CUFF.1476.9_(+2)_2	71	17025	3	3	3	3	0.92	CUFF.1476.9_(+2)_2
P02769	71	69248	3	3	3	3	0.18	SWISS-PROT:P02769 (Bos taurus) Bovine serum albumin precursor
ENST00000373610.3_(+1)_2	70	62879	1	1	1	1	0.06	ENST00000373610.3_(+1)_2
ENST00000261313.2_(+2)_2	70	26936	4	4	2	2	0.32	ENST00000261313.2_(+2)_2
CUFF.137.2_(+1)_2	70	22081	1	1	1	1	0.18	CUFF.137.2_(+1)_2
CUFF.11195.1_(+1)	70	73855	1	1	1	1	0.05	CUFF.11195.1_(+1)
ENST00000253003.2_(+2)	69	43903	1	1	1	1	0.09	ENST00000253003.2_(+2)
ENST00000358402.4_(+1)_4	69	17320	1	1	1	1	0.24	ENST00000358402.4_(+1)_4
CUFF.13373.3_(+1)_2	64	61557	2	2	2	2	0.13	CUFF.13373.3_(+1)_2
ENST00000357481.2_(+3)_2	69	72732	1	1	1	1	0.05	>ENST00000357481.2_(+3)_2
ENST00000335514.5_(+1)	68	13898	1	1	1	1	0.3	ENST00000335514.5_(+1)
ENST00000225698.4_(+2)	68	34017	3	3	3	3	0.39	ENST00000225698.4_(+2)
CUFF.13858.2_(+1)_5	68	37472	1	1	1	1	0.1	CUFF.13858.2_(+1)_5
ENST00000265753.8_(+2)	68	32505	6	6	2	2	0.41	>ENST00000265753.8_(+2)
ENST00000347617.6_(+1)_3	67	13950	2	2	2	2	0.69	>ENST00000347617.6_(+1)_3
ENST00000322535.6_(+2)	66	101737	2	2	2	2	0.08	ENST00000322535.6_(+2)
ENST00000374517.5_(+2)	66	18463	2	2	2	2	0.49	ENST00000374517.5_(+2)
ENST00000440949.3_(+3)	66	32786	1	1	1	1	0.12	ENST00000440949.3_(+3)
ENST00000400137.4_(+3)_2	65	16185	1	1	1	1	0.25	ENST00000400137.4_(+3)_2
ENST00000380749.5_(+2)	65	20774	2	2	2	2	0.43	ENST00000380749.5_(+2)
ENST00000439602.2_(+3)_2	65	19667	2	2	2	2	0.46	ENST00000439602.2_(+3)_2
ENST00000261735.3_(+1)_3	58	31946	2	2	2	2	0.26	ENST00000261735.3_(+1)_3
CUFF.8950.2_(+3)_2	64	21260	3	3	3	3	0.68	CUFF.8950.2_(+3)_2
ENST00000368884.3_(+3)_2	64	43327	1	1	1	1	0.09	ENST00000368884.3_(+3)_2
ENST00000361546.2_(+1)_2	63	114465	4	4	4	4	0.14	ENST00000361546.2_(+1)_2
ENST00000295862.9_(+1)	63	53422	1	1	1	1	0.07	ENST00000295862.9_(+1)
CUFF.22811.15_(+1)_2	63	96549	1	1	1	1	0.04	CUFF.22811.15_(+1)_2
CUFF.4187.6_(+2)_2	63	29018	1	1	1	1	0.14	CUFF.4187.6_(+2)_2
ENST00000236192.7_(+1)_6	63	17513	1	1	1	1	0.23	ENST00000236192.7_(+1)_6
ENST00000538945.1_(+2)	63	61695	3	3	2	2	0.13	ENST00000538945.1_(+2)
ENST00000304218.3_(+1)	62	24058	1	1	1	1	0.17	>ENST00000304218.3_(+1)
ENST00000374610.2_(+1)_4	62	15073	1	1	1	1	0.28	ENST00000374610.2_(+1)_4
ENST00000252542.4_(+2)_3	62	108208	1	1	1	1	0.04	ENST00000252542.4_(+2)_3
ENST00000236957.5_(+2)_2	61	26556	1	1	1	1	0.15	>ENST00000236957.5_(+2)_2
ENST00000342480.6_(+1)	61	66253	1	1	1	1	0.06	ENST00000342480.6_(+1)
ENST00000355057.1_(+2)	61	12068	2	2	1	1	0.35	ENST00000355057.1_(+2)
CUFF.978.1_(+2)_3	61	68387	3	3	2	2	0.12	CUFF.978.1_(+2)_3
ENST00000426447.1_(+3)_4	61	18017	1	1	1	1	0.23	>ENST00000426447.1_(+3)_4
ENST00000262077.2_(+1)	61	153843	1	1	1	1	0.02	ENST00000262077.2_(+1)
ENST00000331029.7_(+2)_2	61	65833	1	1	1	1	0.06	ENST00000331029.7_(+2)_2
ENST00000297258.6_(+3)_2	60	21684	2	2	1	1	0.19	ENST00000297258.6_(+3)_2
ENST00000396366.2_(+1)	60	22175	1	1	1	1	0.18	ENST00000396366.2_(+1)
ENST00000347512.3_(+2)	59	16973	1	1	1	1	0.24	ENST00000347512.3_(+2)
CUFF.10263.1_(+1)	59	122850	1	1	1	1	0.03	CUFF.10263.1_(+1)
CUFF.2004.1_(+3)_5	59	301301	2	2	2	2	0.03	>CUFF.2004.1_(+3)_5
ENST00000488254.2_(+2)	59	74044	1	1	1	1	0.05	ENST00000488254.2_(+2)
ENST00000392246.2_(+2)_3	58	15965	2	2	1	1	0.26	ENST00000392246.2_(+2)_3
ENST00000374623.3_(+1)_5	58	121878	1	1	1	1	0.03	ENST00000374623.3_(+1)_5
CUFF.23636.1_(+1)_2	58	84984	1	1	1	1	0.05	CUFF.23636.1_(+1)_2
ENST00000311806.3_(+1)_2	58	63811	1	1	1	1	0.06	ENST00000311806.3_(+1)_2
CUFF.5388.3_(+3)_2	58	112773	1	1	1	1	0.03	CUFF.5388.3_(+3)_2
ENST00000366988.3_(+1)	58	20829	1	1	1	1	0.19	ENST00000366988.3_(+1)
CUFF.4958.9_(+2)_2	58	70406	1	1	1	1	0.05	>CUFF.4958.9_(+2)_2
ENST00000331483.4_(+2)_3	57	57469	1	1	1	1	0.07	ENST00000331483.4_(+2)_3
ENST00000224073.1_(+2)	57	17213	2	2	2	2	0.53	ENST00000224073.1_(+2)
ENST00000546280.1_(+1)	48	20734	2	2	2	2	0.43	ENST00000546280.1_(+1)
CUFF.20836.3_(+2)_2	57	14526	1	1	1	1	0.29	CUFF.20836.3_(+2)_2
ENST00000407690.1_(+1)_12	57	2632	1	1	1	1	2.31	ENST00000407690.1_(+1)_12
CUFF.9521.1_(+2)_2	57	33149	1	1	1	1	0.12	CUFF.9521.1_(+2)_2
CUFF.8863.1_(+2)_2	56	10601	2	2	2	2	0.97	CUFF.8863.1_(+2)_2
CUFF.20974.3_(+3)_3	56	25903	1	1	1	1	0.15	>CUFF.20974.3_(+3)_3
ENST00000328432.3_(+2)_6	56	26568	1	1	1	1	0.15	ENST00000328432.3_(+2)_6
ENST00000554777.2_(+1)_2	56	3070	1	1	1	1	1.86	ENST00000554777.2_(+1)_2
ENST00000435345.2_(+3)	56	17154	1	1	1	1	0.24	ENST00000435345.2_(+3)
CUFF.19911.4_(+3)	55	18323	1	1	1	1	0.22	CUFF.19911.4_(+3)
ENST00000547914.1_(+2)_5	55	14150	1	1	1	1	0.3	ENST00000547914.1_(+2)_5
CUFF.16291.2_(+2)	55	10517	3	3	2	2	0.99	>CUFF.16291.2_(+2)
ENST00000394067.2_(+1)	55	75200	1	1	1	1	0.05	ENST00000394067.2_(+1)
CUFF.1650.3_(+3)	55	25123	2	2	1	1	0.16	CUFF.1650.3_(+3)
ENST00000494435.1_(+2)	54	63370	1	1	1	1	0.06	>ENST00000494435.1_(+2)
ENST00000216277.8_(+2)_3	54	86426	1	1	1	1	0.04	ENST00000216277.8_(+2)_3
CUFF.26433.7_(+3)	54	19681	1	1	1	1	0.21	>CUFF.26433.7_(+3)
ENST00000345519.5_(+3)	53	27846	1	1	1	1	0.14	ENST00000345519.5_(+3)
ENST00000326587.7_(+2)_4	53	87328	1	1	1	1	0.04	ENST00000326587.7_(+2)_4
ENST00000396062.3_(+2)	53	27902	2	2	2	2	0.31	ENST00000396062.3_(+2)
CUFF.16804.3_(+1)_2	53	20003	1	1	1	1	0.2	>CUFF.16804.3_(+1)_2
ENST00000238081.3_(+1)_2	53	30361	1	1	1	1	0.13	ENST00000238081.3_(+1)_2
CUFF.6381.3_(+3)_2	52	19829	2	2	2	2	0.45	CUFF.6381.3_(+3)_2
ENSEMBL:ENSBTAP00000024146	52	164239	1	1	1	1	0.02	(Bos taurus) similar to alpha-2-macroglobulin isoform 1
ENST00000249364.4_(+1)_3	52	38796	1	1	1	1	0.1	ENST00000249364.4_(+1)_3
CUFF.8299.2_(+1)_13	52	1618	1	1	1	1	4.76	CUFF.8299.2_(+1)_13
CUFF.9565.3_(+2)	51	24108	1	1	1	1	0.17	CUFF.9565.3_(+2)
ENST00000450814.2_(+1)_4	51	52937	1	1	1	1	0.07	ENST00000450814.2_(+1)_4
CUFF.1460.2_(+1)_9	51	109824	1	1	1	1	0.03	CUFF.1460.2_(+1)_9
ENST00000494774.1_(+1)	51	48921	1	1	1	1	0.08	ENST00000494774.1_(+1)
ENST00000215375.2_(+3)	51	21016	1	1	1	1	0.19	ENST00000215375.2_(+3)
CUFF.20573.8_(+3)	51	52837	1	1	1	1	0.07	>CUFF.20573.8_(+3)
ENST00000263697.4_(+1)	50	30681	1	1	1	1	0.13	ENST00000263697.4_(+1)
ENST00000357429.6_(+2)_2	50	22994	2	2	2	2	0.38	ENST00000357429.6_(+2)_2
CUFF.222.1_(+2)	50	28587	1	1	1	1	0.14	>CUFF.222.1_(+2)
ENST00000547276.1_(+2)	50	30299	2	2	2	2	0.28	ENST00000547276.1_(+2)
ENST00000333676.3_(+2)_3	50	22960	1	1	1	1	0.18	ENST00000333676.3_(+2)_3
CUFF.10744.1_(+3)	50	81432	2	2	2	2	0.1	CUFF.10744.1_(+3)
ENST00000590247.2_(+3)_4	50	14660	2	2	2	2	0.65	ENST00000590247.2_(+3)_4
ENST00000336273.3_(+2)_3	50	67137	1	1	1	1	0.06	ENST00000336273.3_(+2)_3
CUFF.15480.9_(+2)_2	50	120119	1	1	1	1	0.03	CUFF.15480.9_(+2)_2
ENST00000419869.2_(+2)_3	49	43703	1	1	1	1	0.09	ENST00000419869.2_(+2)_3
ENST00000319248.8_(+2)	49	27003	2	2	2	2	0.32	ENST00000319248.8_(+2)
CUFF.4204.1_(+3)	48	8675	1	1	1	1	0.51	CUFF.4204.1_(+3)
CUFF.677.2_(+1)_50	48	15300	1	1	1	1	0.27	CUFF.677.2_(+1)_50
ENST00000301587.4_(+1)	48	20128	1	1	1	1	0.2	ENST00000301587.4_(+1)
ENST00000221975.2_(+3)	48	16997	1	1	1	1	0.24	ENST00000221975.2_(+3)
ENST00000401088.4_(+2)_2	48	19892	1	1	1	1	0.2	ENST00000401088.4_(+2)_2
ENST00000431936.1_(+2)_15	48	6809	1	1	1	1	0.68	ENST00000431936.1_(+2)_15
CUFF.14634.1_(+3)	47	33212	2	2	2	2	0.25	CUFF.14634.1_(+3)
ENST00000395240.3_(+2)_2	47	45068	1	1	1	1	0.09	ENST00000395240.3_(+2)_2
CUFF.19689.3_(+2)_3	47	181694	1	1	1	1	0.02	CUFF.19689.3_(+2)_3
ENST00000522793.1_(+3)_3	46	34386	1	1	1	1	0.11	ENST00000522793.1_(+3)_3
CUFF.22291.11_(+2)_4	46	104537	2	2	2	2	0.07	>CUFF.22291.11_(+2)_4
ENST00000306954.4_(+1)	46	12758	1	1	1	1	0.33	ENST00000306954.4_(+1)
ENST00000556029.1_(+3)_3	46	53706	1	1	1	1	0.07	ENST00000556029.1_(+3)_3
CUFF.381.1_(+2)_4	45	12794	1	1	1	1	0.33	CUFF.381.1_(+2)_4
ENST00000326019.6_(+1)_2	45	93824	1	1	1	1	0.04	ENST00000326019.6_(+1)_2
ENST00000336133.3_(+2)	45	25304	2	2	2	2	0.34	ENST00000336133.3_(+2)
ENST00000413388.2_(+1)	45	23474	1	1	1	1	0.17	ENST00000413388.2_(+1)
ENST00000381192.3_(+3)	45	24490	1	1	1	1	0.16	ENST00000381192.3_(+3)
ENST00000379263.3_(+3)_3	44	73924	1	1	1	1	0.05	ENST00000379263.3_(+3)_3
ENST00000327300.7_(+3)	44	53624	1	1	1	1	0.07	ENST00000327300.7_(+3)
CUFF.20886.2_(+1)	44	56614	1	1	1	1	0.07	CUFF.20886.2_(+1)
ENST00000342166.5_(+3)_3	44	11642	1	1	1	1	0.37	ENST00000342166.5_(+3)_3
ENST00000261813.4_(+1)	43	16091	1	1	1	1	0.26	ENST00000261813.4_(+1)
ENST00000257468.7_(+1)_4	43	59910	1	1	1	1	0.06	>ENST00000257468.7_(+1)_4
ENST00000314787.3_(+1)	42	41469	1	1	1	1	0.09	ENST00000314787.3_(+1)
ENST00000221859.4_(+2)_7	42	17390	1	1	1	1	0.24	ENST00000221859.4_(+2)_7
ENST00000553652.1_(+1)_2	42	36431	1	1	1	1	0.11	ENST00000553652.1_(+1)_2
ENST00000356415.1_(+2)_5	42	21440	1	1	1	1	0.19	ENST00000356415.1_(+2)_5
CUFF.18393.7_(+2)_2	42	73436	1	1	1	1	0.05	CUFF.18393.7_(+2)_2
CUFF.15861.2_(+1)_2	42	373686	1	1	1	1	0.01	CUFF.15861.2_(+1)_2
ENST00000355968.6_(+1)_4	42	16342	1	1	1	1	0.25	ENST00000355968.6_(+1)_4
CUFF.5467.2_(+2)_2	42	76224	1	1	1	1	0.05	CUFF.5467.2_(+2)_2
ENST00000525681.1_(+2)_4	41	3319	1	1	1	1	1.69	ENST00000525681.1_(+2)_4
CUFF.16044.1_(+2)_3	41	25765	1	1	1	1	0.16	CUFF.16044.1_(+2)_3
ENST00000229390.3_(+2)_2	41	28811	1	1	1	1	0.14	ENST00000229390.3_(+2)_2
CUFF.12468.1_(+1)_3	41	18881	1	1	1	1	0.22	>CUFF.12468.1_(+1)_3
ENST00000399765.1_(+1)	40	17534	1	1	1	1	0.23	>ENST00000399765.1_(+1)
CUFF.17774.2_(+3)	40	19841	1	1	1	1	0.2	>CUFF.17774.2_(+3)
CUFF.401.2_(+2)_7	40	59827	1	1	1	1	0.06	CUFF.401.2_(+2)_7
ENST00000369622.3_(+1)_3	39	84329	2	2	2	2	0.09	ENST00000369622.3_(+1)_3
ENST00000207437.5_(+2)	39	26814	1	1	1	1	0.15	ENST00000207437.5_(+2)
ENST00000225171.2_(+1)_5	39	23400	1	1	1	1	0.17	ENST00000225171.2_(+1)_5
ENST00000339468.3_(+2)_48	39	21961	1	1	1	1	0.18	ENST00000339468.3_(+2)_48
CUFF.12413.7_(+3)_3	39	28511	1	1	1	1	0.14	CUFF.12413.7_(+3)_3
ENST00000393957.2_(+1)	38	24582	1	1	1	1	0.16	ENST00000393957.2_(+1)
ENST00000271636.7_(+2)_2	38	137518	1	1	1	1	0.03	ENST00000271636.7_(+2)_2
ENST00000217402.2_(+1)	38	30345	1	1	1	1	0.13	ENST00000217402.2_(+1)
ENST00000348257.5_(+2)_2	38	21250	2	2	2	2	0.42	ENST00000348257.5_(+2)_2
CUFF.10946.1_(+2)_3	38	76568	1	1	1	1	0.05	CUFF.10946.1_(+2)_3
CUFF.19304.4_(+1)_5	38	21377	1	1	1	1	0.19	CUFF.19304.4_(+1)_5
ENST00000396958.3_(+3)_5	37	15646	1	1	1	1	0.26	ENST00000396958.3_(+3)_5
ENST00000606389.2_(+3)	37	38277	1	1	1	1	0.1	>ENST00000606389.2_(+3)
ENST00000339365.2_(+1)_5	37	119108	1	1	1	1	0.03	ENST00000339365.2_(+1)_5
ENST00000303575.4_(+1)_69	35	5317	1	1	1	1	0.92	ENST00000303575.4_(+1)_69
ENST00000329399.6_(+2)	35	39948	1	1	1	1	0.1	ENST00000329399.6_(+2)
ENST00000368635.4_(+1)_4	35	37193	1	1	1	1	0.11	ENST00000368635.4_(+1)_4
ENST00000577519.1_(+1)	35	5985	1	1	1	1	0.79	>ENST00000577519.1_(+1)
ENST00000331200.3_(+1)	33	29752	2	2	2	2	0.29	ENST00000331200.3_(+1)
ENST00000258281.2_(+2)_6	35	6683	1	1	1	1	0.7	ENST00000258281.2_(+2)_6
CUFF.10238.5_(+3)_2	35	230179	1	1	1	1	0.02	>CUFF.10238.5_(+3)_2
CUFF.17737.7_(+1)_4	34	260472	1	1	1	1	0.01	CUFF.17737.7_(+1)_4
CUFF.7722.4_(+3)_3	34	159314	1	1	1	1	0.02	CUFF.7722.4_(+3)_3
CUFF.19528.2_(+2)_2	34	557193	2	2	1	1	0.01	>CUFF.19528.2_(+2)_2
ENST00000356462.6_(+2)_11	34	5823	1	1	1	1	0.83	ENST00000356462.6_(+2)_11
CUFF.18363.7_(+1)_5	34	20461	1	1	1	1	0.2	CUFF.18363.7_(+1)_5
ENST00000393432.4_(+1)_4	33	49428	1	1	1	1	0.08	ENST00000393432.4_(+1)_4
ENST00000264904.6_(+2)	33	99661	1	1	1	1	0.04	ENST00000264904.6_(+2)
ENST00000369842.4_(+1)_4	33	30329	1	1	1	1	0.13	ENST00000369842.4_(+1)_4
ENST00000289373.4_(+2)	33	9685	1	1	1	1	0.45	ENST00000289373.4_(+2)
CUFF.597.4_(+3)_2	33	101733	1	1	1	1	0.04	>CUFF.597.4_(+3)_2
CUFF.23533.2_(+3)_2	33	139587	1	1	1	1	0.03	CUFF.23533.2_(+3)_2
ENST00000374206.3_(+3)_5	33	11246	1	1	1	1	0.38	ENST00000374206.3_(+3)_5
ENST00000219782.6_(+2)	33	54400	1	1	1	1	0.07	ENST00000219782.6_(+2)
CUFF.5899.5_(+2)_3	33	58509	1	1	1	1	0.07	CUFF.5899.5_(+2)_3
ENST00000302787.2_(+1)_2	32	88190	1	1	1	1	0.04	ENST00000302787.2_(+1)_2
ENST00000265304.6_(+2)_4	31	17947	1	1	1	1	0.23	ENST00000265304.6_(+2)_4
ENST00000392519.2_(+2)	31	36516	1	1	1	1	0.11	ENST00000392519.2_(+2)
ENST00000371646.5_(+2)	31	87263	1	1	1	1	0.04	ENST00000371646.5_(+2)
ENST00000260952.4_(+3)_4	31	12364	1	1	1	1	0.34	ENST00000260952.4_(+3)_4
ENST00000370690.3_(+1)_2	30	32749	1	1	1	1	0.12	ENST00000370690.3_(+1)_2
ENST00000308987.5_(+3)_2	30	10448	1	1	1	1	0.41	ENST00000308987.5_(+3)_2
ENST00000355857.3_(+3)	29	14616	1	1	1	1	0.28	ENST00000355857.3_(+3)
ENST00000438081.1_(+1)	28	18460	1	1	1	1	0.22	>ENST00000438081.1_(+1)
CUFF.12890.1_(+2)_2	28	7997	1	1	1	1	0.56	CUFF.12890.1_(+2)_2
CUFF.18055.5_(+2)	27	9700	1	1	1	1	0.45	CUFF.18055.5_(+2)
CUFF.26538.2_(+3)_47	26	10951	1	1	1	1	0.39	>CUFF.26538.2_(+3)_47
ENST00000312413.6_(+1)_7	21	6855	1	1	1	1	0.67	>ENST00000312413.6_(+1)_7
CUFF.7708.2_(+2)	745	22801	31	31	8	8	3.34	>CUFF.7708.2_(+2)
ENST00000428512.1_(+1)	209	5867	7	7	2	2	2.28	ENST00000428512.1_(+1)
ENST00000321153.4_(+2)_6	604	12706	16	16	10	10	16.84	ENST00000321153.4_(+2)_6
ENST00000380377.4_(+3)_2	573	15510	17	17	6	6	3.13	ENST00000380377.4_(+3)_2
ENST00000397627.3_(+1)	419	11952	15	15	4	4	2.37	>ENST00000397627.3_(+1)
ENST00000562684.1_(+1)	386	24250	18	18	9	9	5.31	ENST00000562684.1_(+1)
ENST00000261313.2_(+2)_2	369	26936	12	12	7	7	1.63	ENST00000261313.2_(+2)_2
P04264	355	65978	16	16	14	14	1.49	SWISS-PROT:P04264 Tax_Id=9606 Gene_Symbol=KRT1 Keratin, type II cytoskeletal 1
P35908	126	65825	4	4	4	4	0.26	SWISS-PROT:P35908 Tax_Id=9606 Gene_Symbol=KRT2 Keratin, type II cytoskeletal 2 epidermal
CUFF.13605.3_(+3)	324	78293	7	7	6	6	0.33	CUFF.13605.3_(+3)
CUFF.354.1_(+3)_2	294	18174	17	17	7	7	3.13	CUFF.354.1_(+3)_2
ENST00000336133.3_(+2)	285	25304	8	8	5	5	1.41	ENST00000336133.3_(+2)
CUFF.10744.1_(+3)	285	81432	13	13	10	10	0.66	CUFF.10744.1_(+3)
ENST00000225698.4_(+2)	273	34017	7	7	4	4	0.73	ENST00000225698.4_(+2)
ENST00000330188.9_(+3)_3	268	30998	12	12	9	9	2.34	ENST00000330188.9_(+3)_3
ENST00000300933.4_(+3)	108	37145	3	3	3	3	0.35	ENST00000300933.4_(+3)
ENST00000404484.4_(+2)	92	32266	2	2	2	2	0.26	>ENST00000404484.4_(+2)
ENST00000331483.4_(+2)_3	268	57469	5	5	4	4	0.39	ENST00000331483.4_(+2)_3
ENST00000321358.7_(+2)	259	40477	6	6	4	4	0.59	ENST00000321358.7_(+2)
ENST00000228251.4_(+1)	219	47346	5	5	4	4	0.37	ENST00000228251.4_(+1)
ENST00000373212.5_(+1)_3	250	15374	11	11	7	7	4.29	ENST00000373212.5_(+1)_3
CUFF.9888.4_(+1)_5	240	14247	11	11	4	4	2.63	CUFF.9888.4_(+1)_5
ENST00000556029.1_(+3)_3	240	53706	7	7	6	6	0.52	ENST00000556029.1_(+3)_3
P35527	239	62092	8	8	6	6	0.53	SWISS-PROT:P35527 Tax_Id=9606 Gene_Symbol=KRT9 Keratin, type I cytoskeletal 9
CUFF.15732.2_(+2)_2	238	21402	7	7	3	3	0.68	CUFF.15732.2_(+2)_2
ENST00000566423.1_(+3)_3	238	14346	11	11	7	7	6.74	ENST00000566423.1_(+3)_3
CUFF.1495.8_(+2)_2	118	17025	7	7	6	6	2.67	CUFF.1495.8_(+2)_2
CUFF.14233.1_(+2)_3	238	13625	10	10	4	4	1.92	CUFF.14233.1_(+2)_3
CUFF.13373.3_(+1)_2	222	61557	5	5	4	4	0.28	CUFF.13373.3_(+1)_2
P13645	206	59475	10	10	9	9	0.77	SWISS-PROT:P13645 Tax_Id=9606 Gene_Symbol=KRT10 Keratin, type I cytoskeletal 10
P02533	195	51589	7	7	7	7	0.66	SWISS-PROT:P02533 Tax_Id=9606 Gene_Symbol=KRT14 Keratin, type I cytoskeletal 14
P08779	146	51236	6	6	6	6	0.55	SWISS-PROT:P08779 Tax_Id=9606 Gene_Symbol=KRT16 Keratin, type I cytoskeletal 16
ENST00000436106.2_(+1)_2	203	23312	5	5	2	2	0.61	>ENST00000436106.2_(+1)_2
ENST00000324460.6_(+1)_2	201	78900	9	9	7	7	0.4	ENST00000324460.6_(+1)_2
ENST00000227378.3_(+3)	116	71026	6	6	5	5	0.3	ENST00000227378.3_(+3)
ENST00000375650.3_(+1)_3	113	75520	6	6	4	4	0.22	ENST00000375650.3_(+1)_3
ENST00000247665.10_(+2)_4	201	18165	7	7	3	3	1.25	ENST00000247665.10_(+2)_4
ENST00000356674.7_(+2)	195	41758	7	7	4	4	0.43	ENST00000356674.7_(+2)
ENST00000330752.8_(+1)	120	34266	5	5	3	3	0.39	ENST00000330752.8_(+1)
ENST00000319466.4_(+3)	194	21477	5	5	1	1	0.41	ENST00000319466.4_(+3)
ENST00000370277.3_(+2)	190	22143	6	6	3	3	1.31	ENST00000370277.3_(+2)
P00761	188	24394	7	7	5	5	1.14	SWISS-PROT:P00761|TRYP_PIG Trypsin - Sus scrofa (Pig).
ENST00000326004.4_(+2)_6	187	18526	7	7	5	5	3.03	ENST00000326004.4_(+2)_6
ENST00000351986.6_(+1)	185	33979	6	6	4	4	0.73	ENST00000351986.6_(+1)
ENST00000054950.3_(+3)	184	48451	6	6	5	5	0.47	ENST00000054950.3_(+3)
ENST00000236957.5_(+2)_2	181	26556	8	8	3	3	0.75	>ENST00000236957.5_(+2)_2
ENST00000395119.3_(+1)_3	145	34862	5	5	2	2	0.38	ENST00000395119.3_(+1)_3
CUFF.9565.3_(+2)	179	24108	4	4	2	2	0.36	CUFF.9565.3_(+2)
ENST00000261735.3_(+1)_3	175	31946	9	9	6	6	1.26	ENST00000261735.3_(+1)_3
CUFF.439.1_(+3)_22	173	42183	2	2	1	1	0.09	CUFF.439.1_(+3)_22
ENST00000343986.4_(+1)	170	10685	6	6	3	3	2.89	ENST00000343986.4_(+1)
CUFF.8863.1_(+2)_2	169	10601	4	4	2	2	1.77	CUFF.8863.1_(+2)_2
CUFF.16044.1_(+2)_3	168	25765	3	3	2	2	0.33	CUFF.16044.1_(+2)_3
ENST00000328432.3_(+2)_6	166	26568	3	3	2	2	0.52	ENST00000328432.3_(+2)_6
ENST00000282050.2_(+2)_2	164	61394	2	2	2	2	0.13	>ENST00000282050.2_(+2)_2
ENST00000215375.2_(+3)	163	21016	3	3	1	1	0.19	ENST00000215375.2_(+3)
ENST00000335895.8_(+2)_3	160	18909	5	5	2	2	0.8	ENST00000335895.8_(+2)_3
ENST00000378026.4_(+3)	158	70123	2	2	2	2	0.11	ENST00000378026.4_(+3)
ENST00000228136.4_(+1)_4	158	24258	5	5	2	2	0.58	>ENST00000228136.4_(+1)_4
ENST00000368635.4_(+1)_4	157	37193	3	3	3	3	0.35	ENST00000368635.4_(+1)_4
ENST00000309318.3_(+2)	157	24902	4	4	3	3	0.35	ENST00000309318.3_(+2)
ENST00000373218.4_(+3)	156	13654	5	5	4	4	2.82	ENST00000373218.4_(+3)
ENST00000338639.5_(+2)_2	154	20498	6	6	3	3	1.46	ENST00000338639.5_(+2)_2
ENST00000296503.5_(+2)_11	153	27605	4	4	3	3	0.5	ENST00000296503.5_(+2)_11
ENST00000291568.5_(+3)	152	17413	6	6	5	5	1.88	ENST00000291568.5_(+3)
ENST00000304043.5_(+2)_3	151	20106	6	6	2	2	0.74	ENST00000304043.5_(+2)_3
ENST00000376854.5_(+3)_2	150	26654	4	4	4	4	0.75	ENST00000376854.5_(+3)_2
ENST00000224073.1_(+2)	150	17213	5	5	4	4	1.35	ENST00000224073.1_(+2)
ENST00000340175.5_(+1)_2	147	24950	5	5	4	4	0.81	ENST00000340175.5_(+1)_2
ENST00000301587.4_(+1)	147	20128	5	5	3	3	0.74	ENST00000301587.4_(+1)
CUFF.8950.2_(+3)_2	147	21260	8	8	5	5	1.38	CUFF.8950.2_(+3)_2
CUFF.14801.2_(+3)	147	169053	9	9	9	9	0.22	CUFF.14801.2_(+3)
ENST00000269243.4_(+2)_2	138	230179	6	6	6	6	0.1	ENST00000269243.4_(+2)_2
ENST00000590247.2_(+3)_4	146	14660	9	9	7	7	3.49	ENST00000590247.2_(+3)_4
ENST00000371419.2_(+3)_3	145	15704	6	6	3	3	1.02	ENST00000371419.2_(+3)_3
ENST00000374517.5_(+2)	144	18463	6	6	3	3	1.23	ENST00000374517.5_(+2)
ENST00000368010.3_(+2)_3	144	18529	5	5	4	4	1.71	ENST00000368010.3_(+2)_3
CUFF.23417.2_(+2)_4	142	31935	3	3	3	3	0.42	CUFF.23417.2_(+2)_4
ENST00000393695.3_(+3)_4	141	238715	4	4	4	4	0.07	ENST00000393695.3_(+3)_4
CUFF.4848.5_(+3)_2	140	38849	2	2	1	1	0.1	CUFF.4848.5_(+3)_2
ENST00000396062.3_(+2)	139	27902	6	6	4	4	0.71	ENST00000396062.3_(+2)
CUFF.18847.1_(+1)_3	138	122808	4	4	4	4	0.13	CUFF.18847.1_(+1)_3
ENST00000449187.2_(+1)_3	138	38824	3	3	3	3	0.34	ENST00000449187.2_(+1)_3
ENST00000311487.5_(+1)_3	135	18597	4	4	2	2	0.49	ENST00000311487.5_(+1)_3
ENST00000377777.4_(+2)	135	15560	6	6	5	5	2.26	ENST00000377777.4_(+2)
ENST00000303806.4_(+3)	117	15080	5	5	4	4	1.64	>ENST00000303806.4_(+3)
CUFF.7445.9_(+3)_2	135	22934	6	6	4	4	0.91	CUFF.7445.9_(+3)_2
ENST00000301843.8_(+3)_2	134	62756	3	3	3	3	0.2	ENST00000301843.8_(+3)_2
CUFF.1650.3_(+3)	133	25123	5	5	4	4	1.1	CUFF.1650.3_(+3)
ENST00000455127.2_(+2)	133	13306	4	4	3	3	1.28	ENST00000455127.2_(+2)
ENST00000370990.5_(+1)	132	46590	3	3	3	3	0.27	ENST00000370990.5_(+1)
CUFF.18174.4_(+1)_6	131	72459	5	5	5	5	0.3	CUFF.18174.4_(+1)_6
CUFF.13570.3_(+3)_2	131	80979	4	4	4	4	0.2	CUFF.13570.3_(+3)_2
ENST00000455976.2_(+3)	129	23337	5	5	5	5	1.22	ENST00000455976.2_(+3)
ENST00000498653.1_(+1)	129	18958	5	5	3	3	0.79	ENST00000498653.1_(+1)
ENST00000396705.5_(+1)	128	27867	5	5	3	3	0.49	ENST00000396705.5_(+1)
ENST00000412916.2_(+2)_2	126	26271	1	1	1	1	0.15	ENST00000412916.2_(+2)_2
ENST00000322535.6_(+2)	126	101737	6	6	5	5	0.25	ENST00000322535.6_(+2)
CUFF.10946.1_(+2)_3	125	76568	3	3	3	3	0.16	CUFF.10946.1_(+2)_3
ENST00000559254.1_(+1)_2	124	9114	4	4	2	2	1.2	>ENST00000559254.1_(+1)_2
ENST00000520657.1_(+2)_2	123	8574	4	4	3	3	4.34	ENST00000520657.1_(+2)_2
ENST00000262056.9_(+3)_4	123	71057	1	1	1	1	0.05	ENST00000262056.9_(+3)_4
ENST00000607197.1_(+2)	123	32265	4	4	3	3	0.41	ENST00000607197.1_(+2)
ENST00000393957.2_(+1)	122	24582	3	3	3	3	0.58	ENST00000393957.2_(+1)
ENST00000331204.4_(+1)	122	27767	2	2	1	1	0.14	ENST00000331204.4_(+1)
ENST00000350498.3_(+3)_3	120	27125	5	5	3	3	0.51	ENST00000350498.3_(+3)_3
ENST00000224237.5_(+2)	120	58706	5	5	4	4	0.38	ENST00000224237.5_(+2)
CUFF.1678.1_(+2)_2	118	24214	5	5	4	4	0.85	CUFF.1678.1_(+2)_2
ENST00000405943.3_(+1)	49	9040	2	2	2	2	1.22	>ENST00000405943.3_(+1)
ENST00000261366.5_(+2)_5	118	69974	2	2	2	2	0.11	ENST00000261366.5_(+2)_5
ENST00000547914.1_(+2)_5	118	14150	2	2	2	2	0.68	ENST00000547914.1_(+2)_5
CUFF.21743.6_(+1)_2	118	28318	5	5	5	5	0.69	CUFF.21743.6_(+1)_2
ENST00000400137.4_(+3)_2	118	16185	3	3	2	2	0.98	ENST00000400137.4_(+3)_2
ENST00000542343.1_(+3)	117	19208	1	1	1	1	0.21	ENST00000542343.1_(+3)
CUFF.8760.2_(+2)	117	59516	4	4	3	3	0.29	>CUFF.8760.2_(+2)
ENST00000538521.1_(+2)_4	102	60316	5	5	3	3	0.28	ENST00000538521.1_(+2)_4
ENST00000358455.4_(+1)	117	18001	5	5	3	3	1.27	ENST00000358455.4_(+1)
ENST00000369842.4_(+1)_4	117	30329	4	4	4	4	0.64	ENST00000369842.4_(+1)_4
CUFF.16418.6_(+1)	113	24925	1	1	1	1	0.16	>CUFF.16418.6_(+1)
CUFF.12551.2_(+1)_5	113	17646	5	5	2	2	0.52	CUFF.12551.2_(+1)_5
ENST00000366988.3_(+1)	113	20829	4	4	4	4	1.03	ENST00000366988.3_(+1)
CUFF.3835.5_(+1)_2	113	631076	5	5	5	5	0.03	CUFF.3835.5_(+1)_2
CUFF.2462.1_(+3)	112	24254	3	3	3	3	0.58	CUFF.2462.1_(+3)
ENST00000316509.6_(+1)	112	15882	4	4	3	3	1	ENST00000316509.6_(+1)
ENST00000238081.3_(+1)_2	111	30361	2	2	2	2	0.28	ENST00000238081.3_(+1)_2
ENST00000346249.4_(+2)_2	110	23585	4	4	4	4	0.88	ENST00000346249.4_(+2)_2
ENST00000302243.7_(+2)_3	110	58422	1	1	1	1	0.07	ENST00000302243.7_(+2)_3
CUFF.7357.9_(+2)_2	110	14014	1	1	1	1	0.3	CUFF.7357.9_(+2)_2
ENST00000567436.1_(+1)	109	9737	2	2	1	1	0.45	ENST00000567436.1_(+1)
ENST00000355857.3_(+3)	109	14616	4	4	2	2	1.12	ENST00000355857.3_(+3)
CUFF.23533.2_(+3)_2	108	139587	2	2	2	2	0.06	CUFF.23533.2_(+3)_2
ENST00000396386.2_(+1)_3	108	20926	3	3	3	3	0.7	ENST00000396386.2_(+1)_3
ENST00000206020.3_(+3)_2	108	28071	3	3	3	3	0.49	ENST00000206020.3_(+3)_2
ENST00000326587.7_(+2)_4	106	87328	2	2	2	2	0.09	ENST00000326587.7_(+2)_4
ENST00000457156.1_(+2)_3	106	42023	4	4	3	3	0.31	ENST00000457156.1_(+2)_3
CUFF.18487.1_(+1)_3	106	38544	3	3	3	3	0.34	CUFF.18487.1_(+1)_3
CUFF.9888.4_(+3)	105	16711	3	3	2	2	0.55	CUFF.9888.4_(+3)
ENST00000332859.6_(+3)	103	17332	4	4	3	3	0.89	ENST00000332859.6_(+3)
ENST00000353555.4_(+1)_2	105	29970	2	2	2	2	0.28	ENST00000353555.4_(+1)_2
CUFF.137.2_(+1)_2	105	22081	4	4	3	3	0.65	CUFF.137.2_(+1)_2
CUFF.6522.2_(+1)_6	104	126230	1	1	1	1	0.03	CUFF.6522.2_(+1)_6
ENST00000232125.5_(+2)_3	103	17236	4	4	4	4	1.35	ENST00000232125.5_(+2)_3
CUFF.17682.3_(+2)	103	23696	5	5	4	4	0.87	CUFF.17682.3_(+2)
ENST00000368884.3_(+3)_2	102	43327	3	3	3	3	0.3	ENST00000368884.3_(+3)_2
CUFF.1632.2_(+3)_2	102	103867	4	4	4	4	0.16	CUFF.1632.2_(+3)_2
P60712	102	41710	4	4	3	3	0.31	SWISS-PROT:P60712 (Bos taurus) Actin, cytoplasmic 1
ENST00000221957.4_(+1)	102	53361	1	1	1	1	0.07	ENST00000221957.4_(+1)
CUFF.18829.4_(+2)_4	101	215185	2	2	2	2	0.04	CUFF.18829.4_(+2)_4
ENST00000304062.6_(+2)	101	22949	2	2	1	1	0.38	ENST00000304062.6_(+2)
ENST00000273541.8_(+2)	100	37771	1	1	1	1	0.1	ENST00000273541.8_(+2)
ENST00000401695.3_(+3)	100	18077	3	3	3	3	0.84	ENST00000401695.3_(+3)
ENST00000302362.6_(+1)	100	24908	3	3	3	3	0.57	ENST00000302362.6_(+1)
CUFF.4300.9_(+3)	98	27513	3	3	2	2	0.5	CUFF.4300.9_(+3)
ENST00000470472.1_(+1)	97	26402	4	4	3	3	0.76	ENST00000470472.1_(+1)
ENST00000601492.1_(+3)	97	12239	3	3	3	3	1.45	ENST00000601492.1_(+3)
ENST00000311481.6_(+1)	96	27212	2	2	2	2	0.31	ENST00000311481.6_(+1)
ENST00000343677.2_(+2)	96	22842	3	3	3	3	0.63	ENST00000343677.2_(+2)
CUFF.14987.1_(+3)_91	96	27211	2	2	1	1	0.15	CUFF.14987.1_(+3)_91
ENST00000329399.6_(+2)	95	39948	4	4	3	3	0.45	ENST00000329399.6_(+2)
ENST00000329421.7_(+2)_3	95	24963	2	2	2	2	0.35	ENST00000329421.7_(+2)_3
ENST00000262306.7_(+3)	94	18915	2	2	1	1	0.22	ENST00000262306.7_(+3)
ENST00000399302.2_(+3)	94	200814	2	2	2	2	0.04	ENST00000399302.2_(+3)
ENST00000339083.7_(+1)	94	36332	2	2	1	1	0.11	ENST00000339083.7_(+1)
ENST00000554332.1_(+1)_3	94	10093	1	1	1	1	0.43	>ENST00000554332.1_(+1)_3
ENST00000295767.5_(+2)_4	93	19340	1	1	1	1	0.21	ENST00000295767.5_(+2)_4
ENST00000246043.4_(+1)	93	152381	2	2	2	2	0.05	ENST00000246043.4_(+1)
CUFF.14972.3_(+3)_3	93	49125	3	3	3	3	0.26	CUFF.14972.3_(+3)_3
ENST00000260952.4_(+3)_4	92	12364	2	2	2	2	0.81	ENST00000260952.4_(+3)_4
CUFF.3494.2_(+2)_4	92	2799	4	4	1	1	2.18	CUFF.3494.2_(+2)_4
ENST00000264904.6_(+2)	91	99661	1	1	1	1	0.04	ENST00000264904.6_(+2)
ENST00000269701.2_(+2)_2	91	77101	1	1	1	1	0.05	ENST00000269701.2_(+2)_2
ENST00000419869.2_(+2)_3	91	43703	1	1	1	1	0.09	ENST00000419869.2_(+2)_3
CUFF.12212.1_(+1)_4	91	12323	3	3	2	2	0.81	>CUFF.12212.1_(+1)_4
CUFF.9528.1_(+2)_3	90	40955	1	1	1	1	0.1	CUFF.9528.1_(+2)_3
CUFF.7188.1_(+3)_2	90	108537	2	2	2	2	0.07	CUFF.7188.1_(+3)_2
ENST00000393196.3_(+3)	90	22115	2	2	1	1	0.18	ENST00000393196.3_(+3)
CUFF.4518.9_(+1)_14	88	16135	1	1	1	1	0.26	>CUFF.4518.9_(+1)_14
ENST00000354185.4_(+3)	88	90665	2	2	2	2	0.09	ENST00000354185.4_(+3)
CUFF.11609.1_(+3)	88	138156	3	3	3	3	0.09	CUFF.11609.1_(+3)
CUFF.23551.3_(+2)_9	87	120762	1	1	1	1	0.03	CUFF.23551.3_(+2)_9
CUFF.18853.13_(+1)_2	87	20591	4	4	2	2	0.71	CUFF.18853.13_(+1)_2
CUFF.9458.1_(+2)	86	19924	3	3	3	3	0.75	CUFF.9458.1_(+2)
CUFF.7179.1_(+1)	86	34193	2	2	2	2	0.24	CUFF.7179.1_(+1)
CUFF.20374.5_(+3)_3	86	25741	4	4	3	3	0.54	>CUFF.20374.5_(+3)_3
ENST00000007516.3_(+1)	86	19982	2	2	1	1	0.45	ENST00000007516.3_(+1)
ENST00000367478.4_(+1)_4	86	273400	2	2	2	2	0.03	ENST00000367478.4_(+1)_4
ENST00000300026.3_(+1)	85	30929	2	2	2	2	0.27	ENST00000300026.3_(+1)
ENST00000526451.1_(+3)_4	85	19888	3	3	3	3	0.75	ENST00000526451.1_(+3)_4
CUFF.3115.2_(+2)	85	37870	1	1	1	1	0.1	>CUFF.3115.2_(+2)
ENST00000547649.1_(+2)_2	84	17248	3	3	3	3	0.9	ENST00000547649.1_(+2)_2
CUFF.779.2_(+3)_4	84	8852	1	1	1	1	0.5	CUFF.779.2_(+3)_4
ENST00000264335.8_(+2)_2	84	32736	2	2	2	2	0.26	>ENST00000264335.8_(+2)_2
ENST00000331334.4_(+3)_4	84	19691	3	3	3	3	0.76	ENST00000331334.4_(+3)_4
CUFF.11136.2_(+1)_3	84	61665	1	1	1	1	0.06	>CUFF.11136.2_(+1)_3
CUFF.15861.2_(+1)_2	84	373686	2	2	2	2	0.02	CUFF.15861.2_(+1)_2
ENST00000299767.5_(+3)_2	84	96842	2	2	2	2	0.08	ENST00000299767.5_(+3)_2
ENST00000229195.3_(+1)_5	79	61460	2	2	2	2	0.13	ENST00000229195.3_(+1)_5
CUFF.4464.2_(+3)	83	19552	2	2	1	1	0.21	>CUFF.4464.2_(+3)
CUFF.19082.1_(+2)_2	83	61673	2	2	2	2	0.13	>CUFF.19082.1_(+2)_2
ENST00000272102.5_(+3)_2	83	24718	2	2	2	2	0.35	ENST00000272102.5_(+3)_2
ENST00000303436.6_(+2)_3	52	22840	2	2	2	2	0.38	ENST00000303436.6_(+2)_3
CUFF.11195.1_(+1)	83	73855	1	1	1	1	0.05	CUFF.11195.1_(+1)
CUFF.19911.4_(+3)	83	18323	3	3	3	3	0.83	CUFF.19911.4_(+3)
ENST00000374623.3_(+1)_5	83	121878	1	1	1	1	0.03	ENST00000374623.3_(+1)_5
ENST00000353703.4_(+2)	83	36687	1	1	1	1	0.11	ENST00000353703.4_(+2)
ENST00000415618.2_(+1)	83	74274	1	1	1	1	0.05	ENST00000415618.2_(+1)
ENST00000398213.4_(+1)	82	22819	3	3	3	3	0.63	ENST00000398213.4_(+1)
ENST00000278671.5_(+2)_3	82	18325	1	1	1	1	0.22	ENST00000278671.5_(+2)_3
CUFF.2629.6_(+1)_6	82	45957	4	4	3	3	0.28	CUFF.2629.6_(+1)_6
CUFF.16939.3_(+3)_3	82	14993	2	2	2	2	0.63	CUFF.16939.3_(+3)_3
CUFF.810.2_(+3)_5	82	74793	2	2	2	2	0.11	CUFF.810.2_(+3)_5
ENST00000443998.1_(+1)	81	17357	1	1	1	1	0.24	ENST00000443998.1_(+1)
CUFF.17737.7_(+1)_4	81	260472	4	4	4	4	0.06	CUFF.17737.7_(+1)_4
ENST00000225430.4_(+3)_2	81	25293	1	1	1	1	0.16	ENST00000225430.4_(+3)_2
ENST00000441378.1_(+1)	80	7836	3	3	2	2	2.88	ENST00000441378.1_(+1)
CUFF.13858.2_(+1)_5	80	37472	1	1	1	1	0.1	CUFF.13858.2_(+1)_5
CUFF.19689.3_(+2)_3	80	181694	4	4	4	4	0.09	CUFF.19689.3_(+2)_3
ENST00000545971.1_(+2)_3	80	11187	1	1	1	1	0.38	ENST00000545971.1_(+2)_3
CUFF.155.2_(+3)	80	38981	4	4	3	3	0.33	CUFF.155.2_(+3)
ENST00000379096.5_(+2)	79	23769	2	2	2	2	0.37	ENST00000379096.5_(+2)
CUFF.1908.1_(+1)_2	79	98443	1	1	1	1	0.04	CUFF.1908.1_(+1)_2
CUFF.6520.3_(+2)_2	79	100845	1	1	1	1	0.04	CUFF.6520.3_(+2)_2
ENST00000331821.3_(+1)	78	27213	5	5	4	4	0.73	ENST00000331821.3_(+1)
ENST00000359208.6_(+3)	78	66448	2	2	2	2	0.12	ENST00000359208.6_(+3)
ENST00000489290.1_(+3)	78	22402	1	1	1	1	0.18	>ENST00000489290.1_(+3)
CUFF.4977.5_(+1)	78	53058	1	1	1	1	0.07	>CUFF.4977.5_(+1)
ENST00000217402.2_(+1)	78	30345	1	1	1	1	0.13	ENST00000217402.2_(+1)
ENST00000373433.4_(+1)	78	50825	1	1	1	1	0.08	ENST00000373433.4_(+1)
ENST00000265304.6_(+2)_4	78	17947	1	1	1	1	0.23	ENST00000265304.6_(+2)_4
CUFF.5397.2_(+1)_3	77	37489	1	1	1	1	0.1	CUFF.5397.2_(+1)_3
CUFF.978.1_(+2)_3	77	68387	2	2	2	2	0.12	CUFF.978.1_(+2)_3
ENST00000407025.1_(+3)_3	77	43982	1	1	1	1	0.09	ENST00000407025.1_(+3)_3
CUFF.6807.13_(+2)_2	76	83974	1	1	1	1	0.05	CUFF.6807.13_(+2)_2
ENST00000355057.1_(+2)	76	12068	1	1	1	1	0.35	ENST00000355057.1_(+2)
ENST00000389017.4_(+2)	76	40952	1	1	1	1	0.1	ENST00000389017.4_(+2)
ENST00000228843.9_(+3)	76	40289	1	1	1	1	0.1	>ENST00000228843.9_(+3)
CUFF.16804.3_(+1)_2	76	20003	1	1	1	1	0.2	>CUFF.16804.3_(+1)_2
CUFF.2069.2_(+2)_3	76	162645	1	1	1	1	0.02	>CUFF.2069.2_(+2)_3
ENST00000265753.8_(+2)	76	32505	2	2	2	2	0.26	>ENST00000265753.8_(+2)
ENST00000318008.6_(+2)_3	76	39898	2	2	1	1	0.1	ENST00000318008.6_(+2)_3
ENST00000262570.5_(+2)_2	75	26850	1	1	1	1	0.15	ENST00000262570.5_(+2)_2
ENST00000326019.6_(+1)_2	75	93824	1	1	1	1	0.04	ENST00000326019.6_(+1)_2
ENST00000551765.1_(+2)	75	16582	1	1	1	1	0.25	ENST00000551765.1_(+2)
ENST00000321233.6_(+2)_3	75	51031	1	1	1	1	0.08	ENST00000321233.6_(+2)_3
ENST00000258607.5_(+2)_2	75	78854	1	1	1	1	0.05	ENST00000258607.5_(+2)_2
CUFF.8088.4_(+3)_2	75	13063	2	2	2	2	0.75	>CUFF.8088.4_(+3)_2
ENST00000356493.5_(+1)	74	41355	2	2	2	2	0.2	ENST00000356493.5_(+1)
ENST00000342166.5_(+3)_3	74	11642	1	1	1	1	0.37	ENST00000342166.5_(+3)_3
ENST00000263697.4_(+1)	74	30681	2	2	1	1	0.13	ENST00000263697.4_(+1)
ENST00000568517.1_(+2)	74	16644	2	2	2	2	0.56	ENST00000568517.1_(+2)
ENSEMBL:ENSBTAP00000016242	74	50148	1	1	1	1	0.08	(Bos taurus) similar to alpha-tubulin I isoform 1
CUFF.8016.2_(+2)	74	30686	1	1	1	1	0.13	>CUFF.8016.2_(+2)
CUFF.21459.2_(+2)_6	74	34619	1	1	1	1	0.11	CUFF.21459.2_(+2)_6
CUFF.10263.1_(+1)	74	122850	1	1	1	1	0.03	CUFF.10263.1_(+1)
ENST00000248975.5_(+1)_2	74	29199	1	1	1	1	0.14	ENST00000248975.5_(+1)_2
CUFF.11011.3_(+2)_2	73	25877	4	4	4	4	0.78	CUFF.11011.3_(+2)_2
CUFF.4738.26_(+3)_36	73	11447	1	1	1	1	0.37	CUFF.4738.26_(+3)_36
ENST00000360472.4_(+3)_3	73	15701	4	4	4	4	1.56	ENST00000360472.4_(+3)_3
ENST00000263780.4_(+2)_2	73	30176	1	1	1	1	0.13	ENST00000263780.4_(+2)_2
ENST00000347635.4_(+2)_4	73	57609	1	1	1	1	0.07	ENST00000347635.4_(+2)_4
ENST00000262030.3_(+1)	73	58237	1	1	1	1	0.07	ENST00000262030.3_(+1)
ENST00000261070.2_(+1)_2	73	7605	1	1	1	1	0.59	ENST00000261070.2_(+1)_2
ENST00000037243.2_(+2)	73	18892	1	1	1	1	0.22	ENST00000037243.2_(+2)
ENST00000367549.3_(+3)_4	73	140982	1	1	1	1	0.03	ENST00000367549.3_(+3)_4
ENST00000395240.3_(+2)_2	72	45068	1	1	1	1	0.09	ENST00000395240.3_(+2)_2
ENST00000341749.3_(+2)_4	72	90066	1	1	1	1	0.04	ENST00000341749.3_(+2)_4
ENST00000257468.7_(+1)_4	72	59910	2	2	2	2	0.13	>ENST00000257468.7_(+1)_4
ENST00000296121.4_(+1)	72	19580	2	2	2	2	0.46	ENST00000296121.4_(+1)
ENST00000315467.3_(+3)_2	72	19883	2	2	1	1	0.45	ENST00000315467.3_(+3)_2
ENST00000400169.1_(+1)	71	38913	1	1	1	1	0.1	>ENST00000400169.1_(+1)
ENST00000327134.3_(+2)_3	70	58119	1	1	1	1	0.07	ENST00000327134.3_(+2)_3
CUFF.22965.2_(+2)	70	137911	1	1	1	1	0.03	CUFF.22965.2_(+2)
ENST00000287322.4_(+2)_2	70	55546	1	1	1	1	0.07	ENST00000287322.4_(+2)_2
ENST00000300811.3_(+1)_2	70	29867	1	1	1	1	0.13	ENST00000300811.3_(+1)_2
ENST00000587807.1_(+3)_14	69	25652	1	1	1	1	0.16	ENST00000587807.1_(+3)_14
P02769	69	69248	4	4	3	3	0.18	SWISS-PROT:P02769 (Bos taurus) Bovine serum albumin precursor
ENST00000370053.1_(+2)	69	23420	1	1	1	1	0.17	ENST00000370053.1_(+2)
CUFF.13247.3_(+2)_16	69	130286	1	1	1	1	0.03	CUFF.13247.3_(+2)_16
CUFF.18991.2_(+2)_2	69	18999	1	1	1	1	0.21	CUFF.18991.2_(+2)_2
CUFF.20836.3_(+2)_2	69	14526	1	1	1	1	0.29	CUFF.20836.3_(+2)_2
CUFF.16930.2_(+2)_6	68	44949	4	4	3	3	0.28	CUFF.16930.2_(+2)_6
CUFF.19816.5_(+2)	68	39964	2	2	2	2	0.21	>CUFF.19816.5_(+2)
ENST00000524732.2_(+3)	68	15026	2	2	2	2	0.63	ENST00000524732.2_(+3)
CUFF.7170.16_(+1)_7	68	73824	1	1	1	1	0.05	CUFF.7170.16_(+1)_7
ENST00000264110.2_(+3)_5	68	54957	1	1	1	1	0.07	ENST00000264110.2_(+3)_5
P02538	68	60008	3	3	3	3	0.21	SWISS-PROT:P02538 Tax_Id=9606 Gene_Symbol=KRT6A Keratin, type II cytoskeletal 6A
ENST00000307650.4_(+3)	68	23781	1	1	1	1	0.17	ENST00000307650.4_(+3)
ENST00000229281.5_(+1)_3	68	13813	1	1	1	1	0.3	ENST00000229281.5_(+1)_3
CUFF.6686.2_(+2)	68	18615	1	1	1	1	0.22	CUFF.6686.2_(+2)
CUFF.5648.4_(+1)_2	67	27466	1	1	1	1	0.15	CUFF.5648.4_(+1)_2
ENST00000330180.2_(+1)	67	14083	2	2	2	2	0.68	>ENST00000330180.2_(+1)
ENST00000392246.2_(+2)_3	67	15965	2	2	1	1	0.26	ENST00000392246.2_(+2)_3
ENST00000361478.1_(+1)_6	67	71313	1	1	1	1	0.05	ENST00000361478.1_(+1)_6
ENST00000354434.4_(+1)	67	57606	1	1	1	1	0.07	>ENST00000354434.4_(+1)
ENST00000357429.6_(+2)_2	67	22994	1	1	1	1	0.18	ENST00000357429.6_(+2)_2
ENST00000302764.4_(+1)_2	66	20045	1	1	1	1	0.2	ENST00000302764.4_(+1)_2
ENSEMBL:ENSBTAP00000006074	66	80623	1	1	1	1	0.05	(Bos taurus) 81 kDa protein
ENST00000539616.2_(+1)	66	34341	1	1	1	1	0.12	ENST00000539616.2_(+1)
CUFF.5667.1_(+2)	66	28616	2	2	2	2	0.3	CUFF.5667.1_(+2)
ENST00000263168.3_(+1)_4	66	37097	1	1	1	1	0.11	ENST00000263168.3_(+1)_4
ENST00000369528.5_(+1)_2	66	25739	1	1	1	1	0.16	ENST00000369528.5_(+1)_2
CUFF.14839.3_(+1)	65	50072	2	2	2	2	0.16	>CUFF.14839.3_(+1)
CUFF.2296.3_(+3)_18	65	42691	1	1	1	1	0.09	CUFF.2296.3_(+3)_18
ENST00000282003.6_(+3)	65	83130	1	1	1	1	0.05	ENST00000282003.6_(+3)
ENST00000445140.2_(+1)_30	65	5901	1	1	1	1	0.81	ENST00000445140.2_(+1)_30
ENST00000347512.3_(+2)	64	16973	1	1	1	1	0.24	ENST00000347512.3_(+2)
ENST00000301740.8_(+1)_5	64	304240	3	3	3	3	0.04	ENST00000301740.8_(+1)_5
CUFF.20480.1_(+2)_4	64	176994	2	2	2	2	0.04	CUFF.20480.1_(+2)_4
ENST00000456392.1_(+1)	64	15150	1	1	1	1	0.28	ENST00000456392.1_(+1)
ENST00000360270.5_(+2)_4	64	68956	2	2	2	2	0.12	ENST00000360270.5_(+2)_4
ENST00000366613.1_(+1)_2	64	15218	1	1	1	1	0.27	ENST00000366613.1_(+1)_2
ENST00000246071.6_(+1)_3	64	30426	1	1	1	1	0.13	ENST00000246071.6_(+1)_3
ENST00000300086.4_(+2)_4	64	44696	2	2	2	2	0.18	ENST00000300086.4_(+2)_4
ENST00000423610.1_(+3)	64	15461	3	3	2	2	0.61	ENST00000423610.1_(+3)
CUFF.5355.2_(+2)_4	64	164678	1	1	1	1	0.02	CUFF.5355.2_(+2)_4
ENST00000395468.4_(+1)	64	30220	3	3	1	1	0.13	ENST00000395468.4_(+1)
ENST00000261813.4_(+1)	64	16091	1	1	1	1	0.26	ENST00000261813.4_(+1)
ENST00000396958.3_(+3)_5	64	15646	1	1	1	1	0.26	ENST00000396958.3_(+3)_5
CUFF.14829.24_(+3)	64	68698	1	1	1	1	0.06	>CUFF.14829.24_(+3)
ENST00000448521.1_(+3)	64	51423	2	2	2	2	0.16	ENST00000448521.1_(+3)
CUFF.17987.1_(+2)	64	10755	1	1	1	1	0.4	CUFF.17987.1_(+2)
ENST00000243563.3_(+2)_2	63	32932	1	1	1	1	0.12	ENST00000243563.3_(+2)_2
ENST00000280756.4_(+2)	63	26211	2	2	2	2	0.33	ENST00000280756.4_(+2)
ENST00000302165.3_(+3)	63	72366	1	1	1	1	0.05	ENST00000302165.3_(+3)
ENST00000360000.4_(+3)_3	63	14076	1	1	1	1	0.3	ENST00000360000.4_(+3)_3
ENST00000262613.5_(+1)	63	45395	2	2	2	2	0.18	ENST00000262613.5_(+1)
ENST00000373669.2_(+3)_2	63	16713	1	1	1	1	0.25	ENST00000373669.2_(+3)_2
CUFF.18227.1_(+2)_3	63	83215	1	1	1	1	0.05	CUFF.18227.1_(+2)_3
ENST00000370500.5_(+3)	62	38918	1	1	1	1	0.1	ENST00000370500.5_(+3)
CUFF.1548.1_(+1)_5	62	123338	1	1	1	1	0.03	CUFF.1548.1_(+1)_5
ENST00000305596.3_(+3)_4	62	38363	3	3	3	3	0.34	ENST00000305596.3_(+3)_4
ENST00000444811.2_(+3)	62	42749	1	1	1	1	0.09	ENST00000444811.2_(+3)
ENST00000372017.3_(+1)	62	14646	1	1	1	1	0.28	ENST00000372017.3_(+1)
CUFF.19393.2_(+3)_2	62	52084	1	1	1	1	0.07	CUFF.19393.2_(+3)_2
CUFF.20820.1_(+2)	62	45111	1	1	1	1	0.09	CUFF.20820.1_(+2)
ENST00000356770.4_(+1)	62	183661	1	1	1	1	0.02	ENST00000356770.4_(+1)
CUFF.6693.2_(+2)_2	62	153690	1	1	1	1	0.02	CUFF.6693.2_(+2)_2
CUFF.20072.1_(+3)_4	61	18405	1	1	1	1	0.22	CUFF.20072.1_(+3)_4
ENST00000014930.4_(+1)	61	26654	1	1	1	1	0.15	ENST00000014930.4_(+1)
ENST00000414361.2_(+3)_2	61	17559	1	1	1	1	0.23	ENST00000414361.2_(+3)_2
ENST00000229239.5_(+1)_7	61	43748	1	1	1	1	0.09	>ENST00000229239.5_(+1)_7
ENST00000349777.1_(+2)_2	61	18038	3	3	2	2	0.84	ENST00000349777.1_(+2)_2
ENST00000305218.4_(+1)_2	61	66722	4	4	3	3	0.18	ENST00000305218.4_(+1)_2
CUFF.1302.2_(+1)_3	61	259551	1	1	1	1	0.01	CUFF.1302.2_(+1)_3
ENST00000309137.8_(+2)_3	61	29428	2	2	2	2	0.29	ENST00000309137.8_(+2)_3
ENST00000372447.3_(+1)	61	35614	2	2	2	2	0.23	ENST00000372447.3_(+1)
ENST00000242784.4_(+2)	61	22376	2	2	1	1	0.18	ENST00000242784.4_(+2)
ENST00000247291.3_(+2)	61	19504	2	2	2	2	0.46	ENST00000247291.3_(+2)
ENST00000449098.1_(+3)_3	61	33060	2	2	2	2	0.25	ENST00000449098.1_(+3)_3
ENST00000602318.1_(+2)	60	12557	1	1	1	1	0.34	ENST00000602318.1_(+2)
ENST00000376772.3_(+3)_5	60	14199	2	2	2	2	0.67	ENST00000376772.3_(+3)_5
ENST00000354926.4_(+1)_2	60	57480	1	1	1	1	0.07	ENST00000354926.4_(+1)_2
ENST00000227520.5_(+1)_2	60	40282	1	1	1	1	0.1	ENST00000227520.5_(+1)_2
CUFF.15810.2_(+1)	60	20665	1	1	1	1	0.2	CUFF.15810.2_(+1)
CUFF.1527.1_(+2)	60	156707	1	1	1	1	0.02	CUFF.1527.1_(+2)
CUFF.18428.2_(+1)_2	60	71514	1	1	1	1	0.05	CUFF.18428.2_(+1)_2
ENST00000265069.8_(+2)_2	60	118306	1	1	1	1	0.03	ENST00000265069.8_(+2)_2
ENST00000492135.1_(+1)_5	59	30389	1	1	1	1	0.13	ENST00000492135.1_(+1)_5
ENST00000497538.1_(+1)_2	59	27923	2	2	2	2	0.31	ENST00000497538.1_(+1)_2
CUFF.14808.3_(+1)_2	59	61247	1	1	1	1	0.06	CUFF.14808.3_(+1)_2
ENST00000389158.5_(+2)_8	59	21801	2	2	2	2	0.41	>ENST00000389158.5_(+2)_8
ENST00000257075.5_(+2)_3	59	127713	2	2	2	2	0.06	ENST00000257075.5_(+2)_3
ENST00000537439.1_(+1)	59	41678	1	1	1	1	0.09	ENST00000537439.1_(+1)
CUFF.23754.4_(+2)_2	58	29434	2	2	2	2	0.29	CUFF.23754.4_(+2)_2
ENST00000523111.2_(+2)	58	18169	1	1	1	1	0.22	ENST00000523111.2_(+2)
ENST00000371873.5_(+3)	58	30770	3	3	3	3	0.44	ENST00000371873.5_(+3)
ENST00000367075.3_(+2)	58	75498	2	2	2	2	0.1	ENST00000367075.3_(+2)
CUFF.2440.7_(+2)_5	58	89379	1	1	1	1	0.04	CUFF.2440.7_(+2)_5
ENST00000466800.1_(+1)	57	3119	1	1	1	1	1.86	ENST00000466800.1_(+1)
CUFF.218.1_(+1)_2	57	22252	1	1	1	1	0.18	CUFF.218.1_(+1)_2
ENST00000279242.2_(+2)_2	57	19541	1	1	1	1	0.21	ENST00000279242.2_(+2)_2
CUFF.21557.1_(+1)_2	57	17956	3	3	3	3	0.85	>CUFF.21557.1_(+1)_2
ENST00000229854.7_(+3)	57	93429	1	1	1	1	0.04	ENST00000229854.7_(+3)
ENST00000463370.1_(+3)_13	57	21484	1	1	1	1	0.19	>ENST00000463370.1_(+3)_13
ENST00000258962.4_(+3)	57	35057	3	3	3	3	0.38	ENST00000258962.4_(+3)
ENST00000284440.4_(+1)_2	56	25650	3	3	3	3	0.55	ENST00000284440.4_(+1)_2
ENST00000356093.2_(+2)	56	97529	2	2	2	2	0.08	ENST00000356093.2_(+2)
CUFF.20010.2_(+2)_5	56	33527	1	1	1	1	0.12	CUFF.20010.2_(+2)_5
CUFF.9879.1_(+2)_3	56	25602	1	1	1	1	0.16	CUFF.9879.1_(+2)_3
CUFF.16555.2_(+1)_51	56	328941	1	1	1	1	0.01	CUFF.16555.2_(+1)_51
CUFF.22039.1_(+3)_2	56	25995	1	1	1	1	0.15	CUFF.22039.1_(+3)_2
ENST00000253108.4_(+2)	56	37188	1	1	1	1	0.11	ENST00000253108.4_(+2)
CUFF.8299.2_(+1)_13	56	1618	1	1	1	1	4.76	CUFF.8299.2_(+1)_13
CUFF.1786.1_(+3)_5	55	304443	1	1	1	1	0.01	CUFF.1786.1_(+3)_5
ENST00000273130.4_(+3)_2	55	57017	1	1	1	1	0.07	ENST00000273130.4_(+3)_2
ENST00000600092.1_(+2)	55	38573	1	1	1	1	0.1	ENST00000600092.1_(+2)
ENST00000319248.8_(+2)	55	27003	2	2	2	2	0.32	ENST00000319248.8_(+2)
ENST00000234296.2_(+2)_4	55	66776	1	1	1	1	0.06	ENST00000234296.2_(+2)_4
CUFF.10620.1_(+3)_2	54	76171	1	1	1	1	0.05	CUFF.10620.1_(+3)_2
ENST00000258424.2_(+3)	54	15271	2	2	2	2	0.61	ENST00000258424.2_(+3)
CUFF.2664.1_(+2)	54	105183	1	1	1	1	0.04	CUFF.2664.1_(+2)
ENST00000412232.2_(+2)	54	142899	1	1	1	1	0.03	ENST00000412232.2_(+2)
ENST00000346213.4_(+1)	54	30854	1	1	1	1	0.13	ENST00000346213.4_(+1)
ENST00000306954.4_(+1)	53	12758	1	1	1	1	0.33	ENST00000306954.4_(+1)
CUFF.20974.3_(+3)_3	53	25903	2	2	2	2	0.33	>CUFF.20974.3_(+3)_3
CUFF.12014.7_(+1)_48	53	2598	1	1	1	1	2.46	CUFF.12014.7_(+1)_48
ENST00000248553.6_(+2)_2	53	26779	2	2	2	2	0.32	ENST00000248553.6_(+2)_2
CUFF.4142.4_(+3)_3	53	16513	1	1	1	1	0.25	CUFF.4142.4_(+3)_3
CUFF.9521.1_(+2)_2	53	33149	1	1	1	1	0.12	CUFF.9521.1_(+2)_2
ENST00000358015.3_(+1)_4	53	47585	1	1	1	1	0.08	ENST00000358015.3_(+1)_4
ENST00000269321.7_(+2)_2	53	24922	3	3	2	2	0.35	ENST00000269321.7_(+2)_2
ENST00000262947.3_(+1)_3	53	18984	1	1	1	1	0.21	ENST00000262947.3_(+1)_3
ENST00000373548.3_(+1)_3	52	55696	1	1	1	1	0.07	ENST00000373548.3_(+1)_3
ENST00000532820.1_(+2)	52	85865	1	1	1	1	0.04	ENST00000532820.1_(+2)
CUFF.9437.2_(+3)_3	52	4607	1	1	1	1	1.08	CUFF.9437.2_(+3)_3
CUFF.10613.3_(+1)_2	52	68482	1	1	1	1	0.06	CUFF.10613.3_(+1)_2
CUFF.401.2_(+2)_7	52	59827	1	1	1	1	0.06	CUFF.401.2_(+2)_7
ENST00000552951.1_(+2)_2	52	20885	1	1	1	1	0.19	ENST00000552951.1_(+2)_2
ENST00000347546.4_(+2)_3	52	63215	2	2	2	2	0.13	>ENST00000347546.4_(+2)_3
ENST00000350991.4_(+3)	50	41412	2	2	2	2	0.2	ENST00000350991.4_(+3)
CUFF.8804.2_(+3)_3	52	54133	1	1	1	1	0.07	>CUFF.8804.2_(+3)_3
CUFF.12205.2_(+2)_12	52	19458	1	1	1	1	0.21	CUFF.12205.2_(+2)_12
CUFF.12115.3_(+2)	51	18746	1	1	1	1	0.22	CUFF.12115.3_(+2)
CUFF.19263.3_(+1)	51	13135	2	2	2	2	0.75	CUFF.19263.3_(+1)
CUFF.22811.15_(+1)_2	51	96549	1	1	1	1	0.04	CUFF.22811.15_(+1)_2
ENST00000263246.3_(+2)_3	51	56915	1	1	1	1	0.07	ENST00000263246.3_(+2)_3
ENST00000345080.4_(+3)_3	51	29846	2	2	2	2	0.28	ENST00000345080.4_(+3)_3
ENST00000513545.1_(+3)_4	51	20000	1	1	1	1	0.2	ENST00000513545.1_(+3)_4
ENST00000439602.2_(+3)_2	51	19667	1	1	1	1	0.21	ENST00000439602.2_(+3)_2
ENST00000302787.2_(+1)_2	51	88190	1	1	1	1	0.04	ENST00000302787.2_(+1)_2
ENST00000322166.5_(+3)_2	50	89766	1	1	1	1	0.04	ENST00000322166.5_(+3)_2
CUFF.14634.1_(+3)	50	33212	2	2	2	2	0.25	CUFF.14634.1_(+3)
ENST00000554777.2_(+1)	50	7644	1	1	1	1	0.59	ENST00000554777.2_(+1)
CUFF.20859.7_(+2)_2	50	71401	1	1	1	1	0.05	>CUFF.20859.7_(+2)_2
ENST00000411850.1_(+3)_2	50	54808	1	1	1	1	0.07	ENST00000411850.1_(+3)_2
ENST00000358201.4_(+2)_2	50	71655	1	1	1	1	0.05	ENST00000358201.4_(+2)_2
CUFF.23029.4_(+2)_4	50	25609	1	1	1	1	0.16	CUFF.23029.4_(+2)_4
CUFF.26449.5_(+1)_29	50	68044	1	1	1	1	0.06	>CUFF.26449.5_(+1)_29
CUFF.23491.6_(+3)_2	50	19667	1	1	1	1	0.21	CUFF.23491.6_(+3)_2
ENST00000253024.5_(+2)_3	50	88493	1	1	1	1	0.04	ENST00000253024.5_(+2)_3
ENST00000396393.1_(+1)	50	29537	1	1	1	1	0.13	ENST00000396393.1_(+1)
CUFF.18582.7_(+1)_2	50	108750	1	1	1	1	0.04	CUFF.18582.7_(+1)_2
CUFF.23739.5_(+2)	49	20626	2	2	2	2	0.43	CUFF.23739.5_(+2)
CUFF.21901.6_(+2)_2	49	75274	2	2	1	1	0.05	CUFF.21901.6_(+2)_2
ENST00000488010.1_(+3)_81	49	33080	1	1	1	1	0.12	ENST00000488010.1_(+3)_81
CUFF.16608.2_(+2)_39	49	5109	1	1	1	1	0.97	CUFF.16608.2_(+2)_39
ENST00000257604.5_(+2)_42	49	3129	1	1	1	1	1.86	ENST00000257604.5_(+2)_42
CUFF.23636.1_(+1)_2	49	84984	1	1	1	1	0.05	CUFF.23636.1_(+1)_2
ENST00000344175.5_(+1)_4	48	28163	1	1	1	1	0.14	ENST00000344175.5_(+1)_4
ENST00000231238.5_(+3)_3	48	34459	1	1	1	1	0.11	ENST00000231238.5_(+3)_3
ENST00000351677.2_(+1)_2	48	69336	1	1	1	1	0.06	ENST00000351677.2_(+1)_2
ENST00000370508.5_(+2)_2	48	46534	1	1	1	1	0.08	ENST00000370508.5_(+2)_2
ENST00000416614.2_(+3)_46	48	2824	1	1	1	1	2.18	ENST00000416614.2_(+3)_46
CUFF.3187.2_(+1)_6	47	74902	1	1	1	1	0.05	CUFF.3187.2_(+1)_6
ENST00000504072.1_(+1)_2	47	5954	2	2	1	1	0.79	>ENST00000504072.1_(+1)_2
ENST00000310118.4_(+1)_3	47	110614	1	1	1	1	0.03	ENST00000310118.4_(+1)_3
CUFF.14235.3_(+2)_4	47	132716	1	1	1	1	0.03	CUFF.14235.3_(+2)_4
ENST00000236051.2_(+2)_3	47	36839	1	1	1	1	0.11	ENST00000236051.2_(+2)_3
CUFF.23589.2_(+3)_2	47	40734	1	1	1	1	0.1	CUFF.23589.2_(+3)_2
P34955	47	46075	1	1	1	1	0.08	SWISS-PROT:P34955 (Bos taurus) Alpha-1-antiproteinase precursor
ENST00000253788.5_(+2)_2	46	16470	1	1	1	1	0.25	ENST00000253788.5_(+2)_2
ENST00000348956.2_(+2)_2	46	47180	2	2	2	2	0.17	ENST00000348956.2_(+2)_2
ENST00000327300.7_(+3)	46	53624	1	1	1	1	0.07	ENST00000327300.7_(+3)
ENST00000306368.4_(+1)	46	18922	1	1	1	1	0.22	ENST00000306368.4_(+1)
ENST00000278412.2_(+1)_2	46	85185	2	2	1	1	0.05	ENST00000278412.2_(+1)_2
ENST00000276079.8_(+2)_3	46	55921	1	1	1	1	0.07	ENST00000276079.8_(+2)_3
ENST00000289373.4_(+2)	45	9685	1	1	1	1	0.45	ENST00000289373.4_(+2)
ENST00000287038.3_(+2)_3	45	13117	1	1	1	1	0.32	ENST00000287038.3_(+2)_3
ENST00000441867.1_(+2)	45	39916	1	1	1	1	0.1	ENST00000441867.1_(+2)
ENST00000366641.3_(+1)_61	45	49910	1	1	1	1	0.08	ENST00000366641.3_(+1)_61
CUFF.5059.1_(+2)_2	45	81245	1	1	1	1	0.05	CUFF.5059.1_(+2)_2
ENST00000215770.5_(+3)	45	14564	1	1	1	1	0.29	ENST00000215770.5_(+3)
CUFF.18135.2_(+1)_106	44	21336	1	1	1	1	0.19	CUFF.18135.2_(+1)_106
CUFF.7235.3_(+1)_2	44	83483	1	1	1	1	0.05	CUFF.7235.3_(+1)_2
ENST00000373150.4_(+2)_2	44	90368	1	1	1	1	0.04	ENST00000373150.4_(+2)_2
ENST00000360319.4_(+3)	44	281260	1	1	1	1	0.01	ENST00000360319.4_(+3)
ENST00000438081.1_(+1)	44	18460	1	1	1	1	0.22	>ENST00000438081.1_(+1)
ENST00000331029.7_(+2)_2	44	65833	1	1	1	1	0.06	ENST00000331029.7_(+2)_2
ENST00000366806.2_(+2)_2	44	207174	1	1	1	1	0.02	ENST00000366806.2_(+2)_2
ENST00000262375.6_(+3)_2	44	53707	1	1	1	1	0.07	ENST00000262375.6_(+3)_2
ENST00000316059.6_(+1)_5	43	64087	1	1	1	1	0.06	ENST00000316059.6_(+1)_5
CUFF.19573.2_(+3)	43	59064	1	1	1	1	0.07	CUFF.19573.2_(+3)
CUFF.1652.2_(+1)_2	43	78937	1	1	1	1	0.05	>CUFF.1652.2_(+1)_2
ENST00000308580.7_(+3)_5	43	40189	1	1	1	1	0.1	ENST00000308580.7_(+3)_5
CUFF.3081.1_(+1)_4	43	208008	1	1	1	1	0.02	CUFF.3081.1_(+1)_4
CUFF.4402.10_(+2)_4	43	8505	1	1	1	1	0.52	CUFF.4402.10_(+2)_4
ENST00000401088.4_(+2)_2	43	19892	1	1	1	1	0.2	ENST00000401088.4_(+2)_2
ENST00000267257.7_(+3)_2	43	66750	1	1	1	1	0.06	>ENST00000267257.7_(+3)_2
ENST00000286614.6_(+3)_153	43	1603	1	1	1	1	5.33	ENST00000286614.6_(+3)_153
ENST00000265100.2_(+1)	42	18984	1	1	1	1	0.21	ENST00000265100.2_(+1)
ENST00000264954.4_(+1)_3	42	27453	1	1	1	1	0.15	ENST00000264954.4_(+1)_3
ENST00000339468.3_(+2)_48	42	21961	1	1	1	1	0.18	ENST00000339468.3_(+2)_48
CUFF.8209.4_(+1)_2	42	99173	1	1	1	1	0.04	CUFF.8209.4_(+1)_2
ENST00000531413.1_(+3)	42	20077	1	1	1	1	0.2	ENST00000531413.1_(+3)
ENST00000356415.1_(+2)_5	42	21440	1	1	1	1	0.19	ENST00000356415.1_(+2)_5
ENST00000527613.1_(+3)_3	42	87433	1	1	1	1	0.04	ENST00000527613.1_(+3)_3
CUFF.12413.7_(+3)_3	42	28511	1	1	1	1	0.14	CUFF.12413.7_(+3)_3
ENST00000361436.5_(+2)	42	21137	1	1	1	1	0.19	ENST00000361436.5_(+2)
ENST00000274137.5_(+1)	42	14456	1	1	1	1	0.29	ENST00000274137.5_(+1)
ENST00000591397.1_(+1)_3	41	13384	1	1	1	1	0.31	>ENST00000591397.1_(+1)_3
ENST00000361901.2_(+1)_4	41	62978	1	1	1	1	0.06	ENST00000361901.2_(+1)_4
ENST00000290552.7_(+3)_26	41	12308	1	1	1	1	0.34	ENST00000290552.7_(+3)_26
ENST00000588301.1_(+1)_2	41	14248	1	1	1	1	0.29	ENST00000588301.1_(+1)_2
ENST00000261600.6_(+3)	41	75876	1	1	1	1	0.05	ENST00000261600.6_(+3)
ENST00000268797.7_(+3)_23	41	6708	1	1	1	1	0.7	ENST00000268797.7_(+3)_23
CUFF.597.4_(+3)_2	41	101733	1	1	1	1	0.04	>CUFF.597.4_(+3)_2
ENST00000433132.1_(+1)	41	7028	1	1	1	1	0.66	ENST00000433132.1_(+1)
CUFF.10800.5_(+3)	41	26083	3	3	3	3	0.53	>CUFF.10800.5_(+3)
CUFF.11402.1_(+2)_4	41	3610	1	1	1	1	1.49	CUFF.11402.1_(+2)_4
ENST00000392798.3_(+1)	41	12491	2	2	1	1	0.34	ENST00000392798.3_(+1)
CUFF.4248.1_(+2)_5	40	38193	1	1	1	1	0.1	CUFF.4248.1_(+2)_5
ENST00000334828.5_(+2)_2	40	29885	1	1	1	1	0.13	ENST00000334828.5_(+2)_2
CUFF.5405.3_(+1)_2	40	114560	1	1	1	1	0.03	CUFF.5405.3_(+1)_2
ENST00000272091.7_(+2)	40	50336	1	1	1	1	0.08	ENST00000272091.7_(+2)
CUFF.17745.1_(+3)_5	40	15411	1	1	1	1	0.27	CUFF.17745.1_(+3)_5
ENST00000574426.2_(+3)_2	40	140043	1	1	1	1	0.03	ENST00000574426.2_(+3)_2
ENST00000405995.1_(+2)_2	40	165893	1	1	1	1	0.02	ENST00000405995.1_(+2)_2
ENST00000530705.1_(+2)_3	40	20787	1	1	1	1	0.2	ENST00000530705.1_(+2)_3
ENST00000530481.1_(+3)_2	40	95725	1	1	1	1	0.04	ENST00000530481.1_(+3)_2
CUFF.6107.1_(+3)_5	40	107603	1	1	1	1	0.04	CUFF.6107.1_(+3)_5
ENST00000397239.3_(+2)_3	40	47996	1	1	1	1	0.08	ENST00000397239.3_(+2)_3
ENST00000374266.5_(+3)_2	40	17911	1	1	1	1	0.23	ENST00000374266.5_(+3)_2
CUFF.11781.2_(+2)_4	40	66255	1	1	1	1	0.06	>CUFF.11781.2_(+2)_4
ENST00000376730.4_(+1)_28	39	14416	1	1	1	1	0.29	ENST00000376730.4_(+1)_28
CUFF.22804.2_(+3)	39	286596	1	1	1	1	0.01	CUFF.22804.2_(+3)
ENST00000439686.2_(+2)_2	39	26898	1	1	1	1	0.15	ENST00000439686.2_(+2)_2
ENST00000270538.3_(+2)_2	39	3842	1	1	1	1	1.37	ENST00000270538.3_(+2)_2
ENST00000321265.5_(+1)_2	39	41527	1	1	1	1	0.09	ENST00000321265.5_(+1)_2
ENST00000290231.6_(+1)	39	71181	1	1	1	1	0.05	ENST00000290231.6_(+1)
ENST00000374865.4_(+2)	39	19069	1	1	1	1	0.21	ENST00000374865.4_(+2)
ENST00000260197.7_(+3)_202	39	3507	1	1	1	1	1.55	ENST00000260197.7_(+3)_202
ENST00000239666.4_(+2)_2	39	18353	1	1	1	1	0.22	ENST00000239666.4_(+2)_2
CUFF.5012.1_(+3)_2	39	77538	1	1	1	1	0.05	CUFF.5012.1_(+3)_2
CUFF.10915.1_(+1)_31	39	13190	1	1	1	1	0.32	CUFF.10915.1_(+1)_31
ENST00000262428.4_(+2)_2	39	19958	1	1	1	1	0.2	ENST00000262428.4_(+2)_2
ENST00000369085.3_(+1)	39	72344	1	1	1	1	0.05	ENST00000369085.3_(+1)
ENST00000334478.4_(+2)	39	17797	1	1	1	1	0.23	ENST00000334478.4_(+2)
ENST00000553635.1_(+1)_4	38	31165	1	1	1	1	0.13	ENST00000553635.1_(+1)_4
ENST00000484980.1_(+2)_33	38	2801	1	1	1	1	2.18	>ENST00000484980.1_(+2)_33
ENST00000423034.2_(+3)_3	38	68622	1	1	1	1	0.06	ENST00000423034.2_(+3)_3
ENST00000482262.1_(+2)	38	13948	1	1	1	1	0.3	ENST00000482262.1_(+2)
ENST00000333651.6_(+3)	38	15088	1	1	1	1	0.28	ENST00000333651.6_(+3)
CUFF.18385.1_(+2)_2	38	29320	1	1	1	1	0.14	CUFF.18385.1_(+2)_2
ENST00000395323.3_(+2)_3	38	12471	1	1	1	1	0.34	ENST00000395323.3_(+2)_3
ENST00000370007.5_(+3)	37	74500	1	1	1	1	0.05	ENST00000370007.5_(+3)
ENST00000296328.4_(+1)	37	57107	1	1	1	1	0.07	ENST00000296328.4_(+1)
CUFF.1641.4_(+3)_35	37	11773	1	1	1	1	0.36	CUFF.1641.4_(+3)_35
ENST00000508973.1_(+3)	37	8867	1	1	1	1	0.5	ENST00000508973.1_(+3)
ENST00000377245.4_(+2)_2	37	136257	1	1	1	1	0.03	ENST00000377245.4_(+2)_2
CUFF.12088.2_(+2)_3	37	15250	1	1	1	1	0.27	CUFF.12088.2_(+2)_3
ENST00000553458.1_(+1)_56	37	2826	1	1	1	1	2.18	ENST00000553458.1_(+1)_56
CUFF.2370.2_(+3)_53	37	4245	1	1	1	1	1.23	CUFF.2370.2_(+3)_53
ENST00000216456.6_(+2)_3	37	25788	1	1	1	1	0.16	ENST00000216456.6_(+2)_3
ENST00000257430.4_(+3)_2	37	311708	1	1	1	1	0.01	ENST00000257430.4_(+3)_2
CUFF.22751.5_(+2)_32	37	22500	1	1	1	1	0.18	CUFF.22751.5_(+2)_32
ENST00000267811.5_(+2)_2	37	73460	1	1	1	1	0.05	ENST00000267811.5_(+2)_2
ENST00000335793.3_(+3)_3	36	39941	1	1	1	1	0.1	ENST00000335793.3_(+3)_3
ENST00000216520.6_(+2)	36	10182	1	1	1	1	0.42	ENST00000216520.6_(+2)
CUFF.993.3_(+1)	36	21872	1	1	1	1	0.18	CUFF.993.3_(+1)
CUFF.17726.6_(+2)	36	9896	1	1	1	1	0.44	CUFF.17726.6_(+2)
ENST00000332499.2_(+3)_19	36	41341	1	1	1	1	0.09	ENST00000332499.2_(+3)_19
ENST00000285767.4_(+3)_25	36	10489	1	1	1	1	0.41	ENST00000285767.4_(+3)_25
CUFF.4958.9_(+2)_2	36	70406	1	1	1	1	0.05	>CUFF.4958.9_(+2)_2
ENST00000323848.9_(+1)_3	36	103130	1	1	1	1	0.04	ENST00000323848.9_(+1)_3
ENST00000397519.2_(+3)	35	40997	2	2	2	2	0.2	ENST00000397519.2_(+3)
CUFF.19309.4_(+2)_3	35	52686	1	1	1	1	0.07	CUFF.19309.4_(+2)_3
CUFF.2715.2_(+2)_6	35	32898	1	1	1	1	0.12	CUFF.2715.2_(+2)_6
ENST00000262584.3_(+3)_5	35	28433	1	1	1	1	0.14	ENST00000262584.3_(+3)_5
ENST00000353341.4_(+3)_3	35	35731	1	1	1	1	0.11	ENST00000353341.4_(+3)_3
ENST00000002501.6_(+1)	35	21393	1	1	1	1	0.19	ENST00000002501.6_(+1)
ENST00000209875.4_(+3)	35	26565	1	1	1	1	0.15	ENST00000209875.4_(+3)
ENST00000263645.5_(+2)	35	35057	1	1	1	1	0.11	ENST00000263645.5_(+2)
ENST00000557342.1_(+3)	35	13817	1	1	1	1	0.3	ENST00000557342.1_(+3)
ENST00000544228.1_(+2)	35	79058	1	1	1	1	0.05	ENST00000544228.1_(+2)
ENST00000310942.4_(+3)	35	59613	1	1	1	1	0.07	ENST00000310942.4_(+3)
ENST00000254029.3_(+3)_5	35	101304	1	1	1	1	0.04	ENST00000254029.3_(+3)_5
CUFF.19555.1_(+3)_10	35	394606	1	1	1	1	0.01	CUFF.19555.1_(+3)_10
ENST00000218364.4_(+1)_4	34	86071	1	1	1	1	0.04	ENST00000218364.4_(+1)_4
ENST00000354250.2_(+1)	34	52846	1	1	1	1	0.07	ENST00000354250.2_(+1)
ENST00000371975.4_(+1)_21	34	2979	1	1	1	1	1.96	ENST00000371975.4_(+1)_21
ENST00000333090.4_(+1)_3	34	6403	1	1	1	1	0.73	ENST00000333090.4_(+1)_3
CUFF.12398.3_(+3)_5	34	7809	1	1	1	1	0.58	CUFF.12398.3_(+3)_5
ENST00000309032.3_(+3)	33	19915	1	1	1	1	0.2	ENST00000309032.3_(+3)
CUFF.19572.7_(+1)_7	33	64933	1	1	1	1	0.06	>CUFF.19572.7_(+1)_7
CUFF.8266.2_(+1)_2	33	55820	1	1	1	1	0.07	CUFF.8266.2_(+1)_2
ENST00000374610.2_(+1)_4	33	15073	1	1	1	1	0.28	ENST00000374610.2_(+1)_4
CUFF.9640.2_(+2)_2	33	6055	1	1	1	1	0.77	>CUFF.9640.2_(+2)_2
ENST00000227503.9_(+2)_3	33	63793	2	2	2	2	0.13	ENST00000227503.9_(+2)_3
ENST00000253754.3_(+2)	33	38080	1	1	1	1	0.1	ENST00000253754.3_(+2)
CUFF.20375.8_(+3)	33	20735	1	1	1	1	0.2	CUFF.20375.8_(+3)
ENST00000370574.3_(+3)	32	58619	1	1	1	1	0.07	ENST00000370574.3_(+3)
CUFF.18854.8_(+1)_3	32	59249	1	1	1	1	0.07	CUFF.18854.8_(+1)_3
CUFF.9376.1_(+1)_8	32	29748	2	2	2	2	0.28	>CUFF.9376.1_(+1)_8
ENST00000379238.1_(+2)_2	32	120198	1	1	1	1	0.03	ENST00000379238.1_(+2)_2
CUFF.6862.2_(+1)_2	32	68271	1	1	1	1	0.06	CUFF.6862.2_(+1)_2
ENST00000215793.8_(+3)_2	32	90541	2	2	2	2	0.09	ENST00000215793.8_(+3)_2
CUFF.3490.1_(+2)_10	31	3133	1	1	1	1	1.86	CUFF.3490.1_(+2)_10
ENST00000571957.1_(+3)_2	31	13305	1	1	1	1	0.32	ENST00000571957.1_(+3)_2
CUFF.13874.1_(+1)_2	31	4880	1	1	1	1	1.02	CUFF.13874.1_(+1)_2
ENST00000266674.5_(+3)_2	31	103156	1	1	1	1	0.04	ENST00000266674.5_(+3)_2
CUFF.18320.4_(+3)_2	31	53346	1	1	1	1	0.07	CUFF.18320.4_(+3)_2
CUFF.12863.1_(+3)_20	31	2162	1	1	1	1	3.27	>CUFF.12863.1_(+3)_20
ENST00000230431.6_(+3)_4	30	5807	1	1	1	1	0.83	ENST00000230431.6_(+3)_4
ENST00000610189.1_(+3)_10	30	2743	1	1	1	1	2.18	ENST00000610189.1_(+3)_10
ENST00000401730.1_(+3)_15	30	38142	1	1	1	1	0.1	ENST00000401730.1_(+3)_15
ENST00000370206.4_(+1)	30	50640	1	1	1	1	0.08	ENST00000370206.4_(+1)
ENST00000324453.8_(+2)_12	30	4457	1	1	1	1	1.15	ENST00000324453.8_(+2)_12
ENST00000307892.8_(+3)_3	30	17326	1	1	1	1	0.24	ENST00000307892.8_(+3)_3
ENST00000371250.3_(+1)_12	29	7022	1	1	1	1	0.66	ENST00000371250.3_(+1)_12
ENST00000372718.3_(+2)_2	29	59351	1	1	1	1	0.07	ENST00000372718.3_(+2)_2
CUFF.3193.4_(+1)	29	75261	1	1	1	1	0.05	CUFF.3193.4_(+1)
ENST00000261890.2_(+3)	29	28544	1	1	1	1	0.14	ENST00000261890.2_(+3)
ENST00000574876.1_(+1)	29	120225	1	1	1	1	0.03	ENST00000574876.1_(+1)
ENST00000376007.4_(+2)_4	29	229040	1	1	1	1	0.02	ENST00000376007.4_(+2)_4
ENST00000323668.7_(+1)_2	26	146516	1	1	1	1	0.03	ENST00000323668.7_(+1)_2
CUFF.13861.2_(+1)	25	68841	1	1	1	1	0.06	CUFF.13861.2_(+1)

## Sheet: Alt-RPL36_peptide_HT1080
Query	Observed	Mr(expt)	Mr(calc)	Delta M	Score	Expect	Peptide Sequnece	Variable Modifications
11193	901.954	1801.89	1801.89	0.0058	136	7.6e-10	MVGGEAAAAVEELVSGVR	Acetyl (N-term); Oxidation (M)
10649	865.387	1728.76	1728.75	0.0087	130	1.5e-10	ETADTDTADQVMASFK
12380	1041.06	2080.1	2080.09	0.011	129	5.4e-11	ISFDEYWTLIGGITGPIAK
12376	1040.58	2079.15	2079.14	0.0108	129	6.1e-11	VFSSSQGVEQVVLGLYIVR
12377	1040.98	2079.94	2079.93	0.0093	126	5.5e-11	QTSGGPVDASSEYQQELER
11354	918.424	1834.83	1834.83	0.002	126	2.6e-10	MTDQEAIQDLWQWR	Oxidation (M)
11867	966.482	1930.95	1930.94	0.0085	125	6.2e-11	LQQTQNQVDEVVDIMR	Oxidation (M)
11537	934.992	1867.97	1867.97	0.0023	123	1.1e-10	YVASYLLAALGGNSSPSAK
13566	1021.54	3061.59	3061.59	0.0039	120	4.7e-09	NIILEEGKEILVGDVGQTVDDPYATFVK
8830	759.815	1517.62	1517.61	0.0067	119	6.2e-10	MEGGFGSDFGGSGSGK	Acetyl (N-term)
13684	1192.63	3574.87	3574.87	0.003	118	2.1e-10	FAAEEFKVPAATSAIITNDGIGINPAQTAGNVFLK
11515	933.455	1864.9	1864.89	0.0041	116	2.3e-09	TEFLSFMNTELAAFTK	Oxidation (M)
11069	893.959	1785.9	1785.89	0.0104	116	9.1e-09	MVGGEAAAAVEELVSGVR	Acetyl (N-term)
10794	874.432	1746.85	1746.84	0.0062	114	1.2e-09	GPDGLTAFEATDNQAIK
11129	897.053	1792.09	1792.08	0.0083	112	2e-08	VAVLGASGGIGQPLSLLLK
12785	1114.01	2226.01	2226	0.0103	110	1.3e-09	AMLSGPGQFAENETNEVNFR	Oxidation (M)
12532	1063.54	2125.07	2125.06	0.0082	110	1.7e-09	LLQDSVDFSLADAINTEFK
12603	1073.05	2144.08	2144.07	0.0064	110	1.4e-08	YVQLPADEVDTQLLQDAAR
12740	1106.01	2210.02	2210.01	0.0089	108	6.4e-09	AMLSGPGQFAENETNEVNFR
12170	1004.45	2006.89	2006.89	0.0088	108	2.6e-09	TIGGGDDSFNTFFSETGAGK
10245	838.895	1675.78	1675.77	0.0087	107	2.8e-07	MFLQYYLNEQGDR
12282	1021	2039.99	2039.98	0.0137	107	4.7e-09	GIVDQSQQAYQEAFEISK
12647	1083.55	2165.09	2165.09	0.004	107	1.4e-08	EILVGDVGQTVDDPYATFVK
11434	925.459	1848.9	1848.9	0.0065	106	3.2e-09	TEFLSFMNTELAAFTK
12460	1053.04	2104.06	2104.05	0.0033	106	1.2e-09	QIVWNGPVGVFEWEAFAR
12744	1106.06	2210.1	2210.1	0.006	105	1.1e-07	LGEHNIDVLEGNEQFINAAK
9373	788.4	1574.79	1574.78	0.0068	105	2.1e-08	ILGADTSVDLEETGR
11837	962.989	1923.96	1923.96	0.0054	105	1e-08	NLSALENYNFELVDGVK
11174	899.967	1797.92	1797.91	0.005	104	1.1e-07	LFIGGLSFETTEESLR
10960	885.951	1769.89	1769.88	0.0035	104	5.7e-08	LFIGGLSFETTDDSLR
10218	836.929	1671.84	1671.84	0.0061	102	3.8e-07	NFINNPLAQADWAAK
11054	892.959	1783.9	1783.9	0.0048	102	5.5e-08	LFIGGLSFETTDESLR
9893	815.909	1629.8	1629.8	0.0076	102	7.3e-08	AAATGAVAASAASGQAEGK	Acetyl (N-term)
11863	966.092	1930.17	1930.16	0.0077	102	1.6e-08	VTIAQGGVLPNIQAVLLPK
10256	839.411	1676.81	1676.8	0.0064	101	5.4e-07	NQLTSNPENTVFDAK
11289	911.973	1821.93	1821.93	0.0053	101	1.7e-06	LFVGGLDWSTTQETLR
12457	701.734	2102.18	2102.17	0.0072	101	1.9e-06	VNNSSLIGLGYTQTLKPGIK
12346	1034.01	2066	2065.98	0.0154	101	1.3e-08	IFYPEIEEVQALDDTER
7136	679.376	1356.74	1356.73	0.0088	100	6.8e-08	VDIGDTIIYLVH
12427	1049.55	2097.09	2097.09	0.0033	100	4.4e-08	PGGLLLGDVAPNFEANTTVGR
11099	597.006	1788	1787.99	0.0086	100	3.2e-08	IIVDELKQEVISTSSK
12270	1019.05	2036.09	2036.08	0.0088	100	9.7e-08	AANATTNPSQLLPLELVDK	Acetyl (N-term)
7174	680.854	1359.69	1359.69	0.0056	100	7.1e-07	EGDVLTLLESER
11446	926.993	1851.97	1851.96	0.0098	100	2.4e-08	NVFDEAILAALEPPEPK
9282	783.882	1565.75	1565.74	0.0054	99	1.1e-07	SVGGSGGGSFGDNLVTR
11150	898.423	1794.83	1794.82	0.0064	98	2e-08	MQNDAGEFVDLYVPR	Acetyl (N-term)
8991	767.813	1533.61	1533.6	0.007	98	1.5e-07	MEGGFGSDFGGSGSGK	Acetyl (N-term); Oxidation (M)
9806	810.886	1619.76	1619.75	0.0068	98	5.3e-08	MATEVAADALGEEWK
12921	759.685	2276.03	2276.03	0.0036	98	5.3e-08	WGDAGAEYVVESTGVFTTMEK
12163	1003.5	2004.99	2004.98	0.0101	98	3e-07	NGPVEGAFSVYSDFLLYK
11585	939.974	1877.93	1877.93	0.0077	97	5.3e-08	LQSSDGEIFEVDVEIAK
12351	690.682	2069.02	2069.02	0.0067	97	1.2e-07	HGVTEGLQGQTGPQIYQEK
12038	657.333	1968.98	1968.97	0.0089	97	3.8e-08	DHASIQMNVAEVDKVTGR
5415	616.337	1230.66	1230.66	0.0016	96	9.8e-07	QAASSLQQASLK
13476	933.454	2797.34	2797.34	0.0048	96	7.3e-08	SGPFGQIFRPDNFVFGQSGAGNNWAK
9709	806.39	1610.76	1610.76	0.0071	96	1.1e-06	AGPESDAQYQFTGIK
11799	959.014	1916.01	1916	0.0094	96	4.7e-07	PSPAISVSVSAPAFYAPQK
9636	802.423	1602.83	1602.83	0.0054	95	5.2e-07	SPAGLQVLNDYLADK
9492	794.449	1586.88	1586.88	0.0053	94	1.4e-06	TPALVNAAVTYSKPR
13130	796.054	2385.14	2385.13	0.0049	94	2.4e-07	STMDNPTTTQYASLMHSFILK
11892	970.538	1939.06	1939.05	0.0154	94	3.3e-08	VLDPNTVFALVNYISFK
10488	854.393	1706.77	1706.76	0.0061	93	1.3e-07	GSLGGGFSSGGFSGGSFSR
9058	771.363	1540.71	1540.7	0.0069	93	2.1e-06	FEAGQFEPSETTAK
13556	1010.53	3028.58	3028.58	0.0068	93	7.8e-08	ELASQPDVDGFLVGGASLKPEFVDIINAK
11638	945.456	1888.9	1888.9	0.0014	93	8.3e-08	SAIQNLHSFDPFADASK	Acetyl (N-term)
8029	717.855	1433.7	1433.69	0.0058	93	9.3e-07	SQGGEPTYNVAVGR
12568	1068.03	2134.05	2134.04	0.0062	92	4.3e-08	MVNPTVFFDIAVDGEPLGR	Acetyl (N-term); Oxidation (M)
6891	669.359	1336.7	1336.7	0.0037	92	9.4e-07	GLGTGTLYIAESR
11020	890.926	1779.84	1779.83	0.0088	92	7.1e-07	VDATEESDLAQQYGVR
8557	747.354	1492.69	1492.69	0.0061	92	7.2e-07	WMEEQAQSLIDK	Oxidation (M)
12518	1060.03	2118.05	2118.05	0.0083	92	3.9e-08	MVNPTVFFDIAVDGEPLGR	Acetyl (N-term)
10569	859.397	1716.78	1716.77	0.0091	92	7.9e-07	MEATLEQHLEDTMK	Acetyl (N-term)
12426	700.036	2097.09	2097.09	0.002	91	1.8e-07	PGGLLLGDVAPNFEANTTVGR
9969	820.933	1639.85	1639.84	0.0099	91	2.2e-06	VSEGGPAEIAGLQIGDK
8415	740.403	1478.79	1478.79	0.0034	91	6e-06	LGEYGFQNALIVR
8983	767.364	1532.71	1532.7	0.0101	91	9.8e-07	GWEEGVAQMSVGQR
8829	759.453	1516.89	1516.89	0.0055	90	8.6e-07	LTSFIGAIAIGDLVK
10067	826.943	1651.87	1651.86	0.0072	90	2.4e-06	GQAAVQQLQAEGLSPR
10917	882.897	1763.78	1763.76	0.0139	90	3.8e-07	QMFGNADMNTFPTFK	Oxidation (M)
10144	831.423	1660.83	1660.83	0.005	90	3.2e-07	EAATQAQQTLGSTIDK
10563	858.932	1715.85	1715.84	0.006	90	2.1e-06	QISNLQQSISDAEQR
11923	973.507	1945	1944.99	0.0046	90	2e-07	VNPTVFFDIAVDGEPLGR
11993	654.66	1960.96	1960.95	0.0102	90	2.7e-07	AIGSASEGAQSSLQEVYHK
11950	975.48	1948.95	1948.94	0.0077	90	4.8e-07	GNDISSGTVLSDYVGSGPPK
10758	871.415	1740.81	1740.81	0.0093	90	2.2e-07	ETTDTDTADQVIASFK
11973	653.321	1956.94	1956.93	0.0108	90	1.5e-07	TKPSDEEMLFIYGHYK
11512	933.021	1864.03	1864.02	0.0103	89	8.3e-07	GPVVIGSTSAPGQGGILAQR
9601	800.46	1598.91	1598.9	0.0067	89	2.9e-06	NLTALGLNLVASGGTAK
10847	877.973	1753.93	1753.92	0.01	89	3.2e-07	TEPTAQQNLALQLAEK
8921	764.379	1526.74	1526.74	0.0075	89	3.8e-07	PVQEAWAEDVDLR
9183	777.897	1553.78	1553.77	0.0062	89	5.2e-07	AQQAADKYLYVDK	Acetyl (N-term)
11906	971.97	1941.93	1941.92	0.008	88	2.2e-07	VWLDPNETNEIANANSR
11086	894.472	1786.93	1786.92	0.0092	88	6.5e-07	TITLEVEPSDTIENVK
12642	722.007	2163	2162.99	0.0056	88	2.6e-06	GFGFVTYATVEEVDAAMNAR	Oxidation (M)
13502	961.469	2881.39	2881.37	0.0133	87	1.1e-07	ASSTVPVSAAGSANETPEIPDNVGDWLR	Acetyl (N-term)
12257	1016.5	2030.98	2030.97	0.0095	87	1.9e-06	NIGWGTDQGIGGFGEEPGIK
11005	889.913	1777.81	1777.8	0.0099	87	1.3e-05	NQYDNDVTVWSPQGR
9135	775.359	1548.7	1548.7	0.0041	87	1.9e-06	GWEEGVAQMSVGQR	Oxidation (M)
11182	900.932	1799.85	1799.84	0.0102	86	2.6e-07	LNLEAINYMAADGDFK	Oxidation (M)
12442	1050.52	2099.03	2099.02	0.0089	86	1.9e-07	YGINTTDIFQTVDLWEGK
10332	843.912	1685.81	1685.8	0.0036	86	3.7e-06	QNLFQEAEEFLYR
11206	902.981	1803.95	1803.94	0.01	86	8.2e-05	AAVPSGASTGIYEALELR
9584	799.894	1597.77	1597.77	0.0078	86	1.9e-07	TYEAALETIQNMSK
9823	811.424	1620.83	1620.83	0.0067	86	1.1e-05	VTAAIASNIWAAYDR
6875	668.826	1335.64	1335.63	0.0058	85	2.2e-06	TAFQEALDAAGDK
11315	913.973	1825.93	1825.92	0.0108	85	1.4e-07	TVAGGAWTYNTTSAVTVK
12656	1086.07	2170.12	2170.11	0.0073	85	1.3e-06	ASMGTLAFDEYGRPFLIIK	Acetyl (N-term)
6829	666.857	1331.7	1331.69	0.0059	85	1.9e-06	GILAADESTGSIAK
9450	791.963	1581.91	1581.91	0.0027	84	1.3e-05	QVLLSAAEAAEVILR
11817	961.517	1921.02	1921	0.0144	84	8.5e-07	AALDSLSLFTSLGLSEQK	Acetyl (N-term)
7233	683.35	1364.69	1364.68	0.0033	84	1.3e-05	ALADDDFLTVTGK
13109	789.761	2366.26	2366.25	0.0132	84	1.4e-06	FENAFLSHVVSQHQALLGTIR
11080	894.46	1786.91	1786.9	0.0067	84	5.6e-07	AIGVLTSGGDAQGMNAAVR
12747	737.709	2210.1	2210.1	0.0076	84	3.2e-06	LGEHNIDVLEGNEQFINAAK
8708	754.849	1507.68	1507.68	0.0042	84	1e-05	MDQVMQFVEPSR	Acetyl (N-term)
13110	790.747	2369.22	2369.22	0.0008	84	3.4e-06	IQTYLQSTKPIIDLYEEMGK
10545	857.965	1713.92	1713.9	0.011	84	1.4e-06	SSGPTSLFAVTVAPPGAR
4892	593.367	1184.72	1184.71	0.0061	83	5.4e-05	TAVETAVLLLR
10989	888.472	1774.93	1774.92	0.0091	83	1.3e-06	IQYQLVDISQDNALR
7817	708.351	1414.69	1414.68	0.0068	83	7.6e-06	TVMENFVAFVDK	Oxidation (M)
12872	1129.08	2256.14	2256.13	0.009	83	7.7e-06	AEEGIAAGGVMDVNTALQEVLK	Acetyl (N-term)
10342	844.458	1686.9	1686.89	0.0077	83	4.9e-06	IINEPTAAAIAYGLDR
13344	862.414	2584.22	2584.21	0.0102	82	9.5e-07	AASAAAASAAAASAASGSPGPGEGSAGGEKR	Acetyl (N-term)
8301	733.385	1464.76	1464.75	0.0102	82	7.3e-07	VITEYLNAQESAK
12071	660.356	1978.05	1978.04	0.0094	82	3.1e-06	ILTEAEIDAHLVALAERD
6761	663.854	1325.69	1325.69	0.0039	82	2.1e-06	TVTAMDVVYALK	Oxidation (M)
8048	718.378	1434.74	1434.74	0.0067	81	3.2e-05	LFIGGLNTETNEK
7412	691.377	1380.74	1380.74	0.0039	81	1.5e-06	SSGIHVALVTGGNK	Acetyl (N-term)
9014	768.904	1535.79	1535.79	0.0024	81	1.4e-06	TFAPEEISAMVLTK
9942	818.99	1635.96	1635.96	0.0087	81	2.6e-05	GVQGIIVVNTEGIPIK
9676	804.396	1606.78	1606.77	0.01	81	1.8e-06	FYALSASFEPFSNK
11132	897.452	1792.89	1792.88	0.0057	81	4.4e-06	ETIPLQETSLYTQDR
10168	833.41	1664.81	1664.8	0.0059	80	1.5e-05	ADALQAGASQFETSAAK
7811	707.893	1413.77	1413.77	0.006	80	1e-05	IMVANIEEVLQR
8992	767.846	1533.68	1533.67	0.0046	80	9e-07	GQGTYEDYLEGFR
13349	863.803	2588.39	2588.38	0.0052	80	2.2e-06	IITITGTQDQIQNAQYLLQNSVK
11269	910.429	1818.84	1818.84	0.0081	80	5.2e-06	MTDQEAIQDLWQWR
10575	859.915	1717.82	1717.81	0.0051	80	3.3e-06	DPVSSQYSSFLFWR
9974	821.378	1640.74	1640.74	0.0064	80	0.00036	DSLLQDGEFSMDLR	Oxidation (M)
13453	918.501	2752.48	2752.48	0.0048	80	8e-07	VPAATSAIITNDGIGINPAQTAGNVFLK
10445	851.457	1700.9	1700.9	0.0016	80	2e-05	AVFVDLEPTVIDEVR
8010	716.402	1430.79	1430.79	0.001	79	0.00043	TGALLLQGFIQDR
11084	596.649	1786.93	1786.92	0.0067	79	3.6e-06	TITLEVEPSDTIENVK
8060	718.875	1435.73	1435.73	0.0039	79	0.00045	GYLSLLQDSGEVR
11387	920.908	1839.8	1839.8	0.0023	79	1.2e-05	IDFYFDENPYFENK
7049	675.415	1348.81	1348.81	0.0031	79	0.00022	AYVVLGQFLVLK
12434	700.303	2097.89	2097.88	0.0105	79	2.1e-06	PSQMEHAMETMMFTFHK	Oxidation (M)
7502	694.884	1387.75	1387.75	0.007	79	6.9e-05	ASGQAFELILSPR
9039	770.384	1538.75	1538.75	0.0063	79	2.2e-05	TLTTVQGIADDYDK
13294	843.79	2528.35	2528.35	-0.0007	79	3.1e-06	ATLKDQLIYNLLKEEQTPQNK	Acetyl (N-term)
10984	888.412	1774.81	1774.8	0.0077	79	1.5e-06	AMGIMNSFVNDIFER	2 Oxidation (M)
10359	845.964	1689.91	1689.9	0.0091	79	2.9e-05	LFIGGLNVQTSESGLR
11868	966.5	1930.98	1930.98	0.0015	78	5.7e-06	LAALPENPPAIDWAYYK
8252	487.65	1459.93	1459.92	0.0032	78	7.7e-06	ILGGSVLHLVLALR
8296	732.867	1463.72	1463.72	0.0038	78	8.3e-06	PASQGAYYIPGQGR
9726	807.407	1612.8	1612.79	0.0079	78	6.8e-06	FGIQAQMVTTDFQK
8343	735.885	1469.76	1469.75	0.0046	78	3.9e-05	SSFYVNGLTLGGQK
8003	716.358	1430.7	1430.7	0.0021	78	6.4e-06	AQAELVGTADEATR
12769	740.726	2219.16	2219.15	0.0092	78	2e-06	ALLELQLEPEELYQTFQR
8786	757.915	1513.82	1513.81	0.0059	78	0.00012	TPVTQVNEVTGTLR
10988	592.651	1774.93	1774.92	0.0087	78	1.6e-05	IQYQLVDISQDNALR
12266	1017.99	2033.97	2033.97	0.0093	78	1.4e-06	QQLSAEELDAQLDAYNAR
8379	738.401	1474.79	1474.78	0.0089	78	0.00037	FLEQQNQVLQTK
12665	1088.07	2174.12	2174.11	0.0128	77	3e-06	LAPITSDPTEATAVGAVEASFK
12746	737.709	2210.1	2210.1	0.0073	77	3.6e-05	LGEHNIDVLEGNEQFINAAK
10477	853.44	1704.87	1704.86	0.0086	77	7.3e-06	VFVGGLSPDTSEEQIK
12465	703.001	2105.98	2105.97	0.0071	77	5.6e-06	ATSNVFAMFDQSQIQEFK	Oxidation (M)
4047	561.76	1121.51	1121.5	0.0027	77	0.00024	MGESDDSILR
10161	832.895	1663.78	1663.77	0.0074	77	2.2e-05	AAAEDVNVTFEDQQK
6879	668.867	1335.72	1335.71	0.0057	76	2.3e-05	IGGNEGIDVPIPR
12037	657.332	1968.97	1968.97	0.0043	76	8.4e-06	DHASIQMNVAEVDKVTGR
9379	788.462	1574.91	1574.9	0.006	76	2.2e-05	KIEEIKDFLLTAR
12584	1071.02	2140.02	2140.01	0.0098	76	6.7e-06	QAWFIENEEQEYVQTVK
5266	609.863	1217.71	1217.71	0.0064	76	3.1e-05	TDKTLVLLMGK
9050	770.846	1539.68	1539.67	0.007	76	1.1e-05	MDQVMQFVEPSR	Acetyl (N-term); 2 Oxidation (M)
5248	609.33	1216.64	1216.64	0.0032	75	6.2e-05	AVENSSTAIGIR
8988	511.958	1532.85	1532.85	0.0065	75	0.0001	KVESLQEEIAFLK
8083	719.823	1437.63	1437.62	0.0073	75	0.00023	MEAAHFFEGTEK	Acetyl (N-term)
9729	807.455	1612.9	1612.89	0.0026	75	1.2e-05	LVINGNPITIFQER
6348	648.339	1294.66	1294.66	0.0046	75	0.00086	MALDIEIATYR
6228	644.844	1287.67	1287.67	0.0062	75	2.6e-05	DSAQNSVIIVDK
13206	1214.04	2426.07	2426.06	0.0098	75	3.9e-06	VYINYYDMNAANVGWNNSTFA
5969	635.827	1269.64	1269.64	0.005	75	3.1e-05	PLANDVAEQWK
9291	784.377	1566.74	1566.74	0.0036	75	3.6e-05	DAFLGSFLYEYSR
6294	646.816	1291.62	1291.62	0.0024	74	0.00057	MEEVVIAGMSGK	Acetyl (N-term)
9426	791.36	1580.71	1580.7	0.0023	74	8.6e-06	ADKPDMGEIASFDK	Acetyl (N-term); Oxidation (M)
2349	492.276	982.538	982.535	0.0035	74	0.00058	HGSLGFLPR
11085	894.471	1786.93	1786.92	0.0085	74	4.5e-05	TITLEVEPSDTIENVK
9767	539.636	1615.88	1615.88	0.0055	74	1.7e-05	QATINIGTIGHVAHGK
7908	712.34	1422.66	1422.66	0.002	74	2.6e-05	ELAEDGYSGVEVR
11218	904.932	1807.85	1807.85	0.005	74	5.9e-06	MAPYQGPDAVPGALDYK	Oxidation (M)
13685	894.726	3574.88	3574.87	0.0096	74	4.4e-06	FAAEEFKVPAATSAIITNDGIGINPAQTAGNVFLK
13157	801.389	2401.15	2401.13	0.0174	74	3.8e-06	STMDNPTTTQYASLMHSFILK	Oxidation (M)
8034	717.882	1433.75	1433.74	0.0058	74	2.5e-05	LLASANLEEVTMK	Oxidation (M)
8098	720.34	1438.66	1438.66	0.004	73	3.1e-05	TGTAEMSSILEER	Oxidation (M)
10131	830.455	1658.9	1658.89	0.0075	73	0.00017	IINEPTAAAIAYGLDK
10474	853.433	1704.85	1704.84	0.0085	73	1.8e-05	NQPTNVTLSSGFVADR
8624	750.399	1498.78	1498.78	0.0061	73	0.0014	PFLELDTNLPANR
7860	709.925	1417.84	1417.83	0.0065	73	6.6e-05	ELVTQQLPHLLK
6781	664.829	1327.64	1327.64	0.0028	73	5.5e-05	INVYYNEATGGK
7978	715.37	1428.72	1428.72	0.0042	73	0.0015	NSQLEQENNLLK
10075	827.382	1652.75	1652.74	0.0058	73	1.5e-05	TTFNIQDGPDFQDR
12646	722.705	2165.09	2165.09	0.0023	73	2.8e-05	EILVGDVGQTVDDPYATFVK
11891	647.361	1939.06	1939.05	0.0147	73	1.2e-05	VLDPNTVFALVNYISFK
4831	590.307	1178.6	1178.59	0.0067	72	0.00038	YEELQITAGR
9961	547.319	1638.94	1638.93	0.0054	72	7.3e-05	KVPQVSTPTLVEVSR
6520	654.815	1307.62	1307.61	0.005	72	0.00063	MEEVVIAGMSGK	Acetyl (N-term); Oxidation (M)
5764	628.802	1255.59	1255.58	0.0059	72	0.00033	SLAEGYFDAAGR
9997	822.473	1642.93	1642.93	0.0028	72	1.3e-05	TFVNITPAEVGVLVGK
11416	615.642	1843.9	1843.9	0.0085	72	4.4e-05	LSLEGDHSTPPSAYGSVK
10026	824.428	1646.84	1646.84	0.0043	72	0.0021	NFILDQTNVSAAAQR
8987	767.41	1532.81	1532.79	0.0107	72	7.9e-06	AINQQTGAFVEISR
9493	529.969	1586.89	1586.88	0.0075	72	5.4e-05	TPALVNAAVTYSKPR
8909	763.86	1525.71	1525.7	0.0071	72	7e-06	FYEQMNGPVAGASR
8533	745.887	1489.76	1489.75	0.0063	72	0.00057	ETLAQLQQEFQR
11283	607.97	1820.89	1820.88	0.0029	72	3.9e-05	NQVAMNPTNTVFDAKR	Oxidation (M)
12456	701.725	2102.15	2102.15	0.0047	72	0.001	VNNSSLIGVGYTQTLRPGVK
5652	416.564	1246.67	1246.67	0.0031	72	0.0019	TPVEPEVAIHR
10783	873.429	1744.84	1744.84	0.0018	72	3.7e-05	SAFSNLFGGEPLSYTR
8654	751.389	1500.76	1500.76	0.0067	71	1.8e-05	GDGPVQGIINFEQK
8768	757.347	1512.68	1512.67	0.0066	71	9.6e-05	EVSFQSTGESEWK
9203	779.395	1556.78	1556.77	0.0033	71	0.00017	LQMEQQQQLQQR
6641	658.902	1315.79	1315.79	0.0035	71	7.7e-05	VFIGNLNTLVVK
11178	600.638	1798.89	1798.89	0.0017	71	6.7e-05	AYLPVNESFGFTADLR
11936	649.685	1946.03	1946.02	0.0105	71	7.7e-05	EVLGEHIVPSDQQQIVR
5193	607.316	1212.62	1212.61	0.0036	71	3.4e-05	DSPSVWAAVPGK
9131	774.903	1547.79	1547.79	0.0056	71	8.9e-05	DASLMVTNDGATILK
11520	933.503	1864.99	1864.98	0.0132	71	2.3e-05	NLIYLATIADASPTSTSK
12318	1029	2055.98	2055.97	0.0088	71	5.3e-05	LYSSSDDVIELTPSNFNR
6420	650.844	1299.67	1299.67	0.0067	71	0.0035	LLQEALEAEER
11686	633.008	1896	1896	0.0038	71	4.4e-05	LIALSIDSVEDHLAWSK
10302	841.965	1681.92	1681.91	0.009	71	6.7e-05	MIAGQVLDINLAAEPK
11050	892.933	1783.85	1783.85	0.0075	71	2.5e-05	LNLEAINYMAADGDFK
10052	825.966	1649.92	1649.91	0.0073	70	0.00016	LVLEVAQHLGESTVR
7632	700.349	1398.68	1398.69	-0.0011	70	1.2e-05	TVMENFVAFVDK
2918	515.813	1029.61	1029.61	0.0039	70	0.00029	LTLSALIDGK
11862	644.397	1930.17	1930.16	0.0063	70	1.7e-05	VTIAQGGVLPNIQAVLLPK
10156	832.415	1662.82	1662.81	0.0057	70	2.6e-05	AAAFEEQENETVVVK
12435	700.304	2097.89	2097.88	0.0112	70	4e-05	PSQMEHAMETMMFTFHK	Oxidation (M)
2751	508.805	1015.6	1015.59	0.0044	70	0.0003	LTLSALVDGK
2919	515.813	1029.61	1029.61	0.0039	70	0.00026	LTLSALIDGK
2750	508.805	1015.6	1015.59	0.0043	70	0.00029	LTLSALVDGK
9941	546.329	1635.96	1635.96	0.0086	70	0.00015	GVQGIIVVNTEGIPIK
9849	812.927	1623.84	1623.83	0.0094	70	0.0004	MGELPLDINIQEPR
10446	567.974	1700.9	1700.9	0.0029	70	1.7e-05	AVFVDLEPTVIDEVR
12137	666.66	1996.96	1996.95	0.0088	70	6.8e-05	GVNTGAVGSYIYDRDPEGK
12743	737.708	2210.1	2210.1	0.0057	70	6.5e-05	LGEHNIDVLEGNEQFINAAK
9736	807.89	1613.77	1613.76	0.0014	70	0.0038	IQALQQQADEAEDR
12039	493.252	1968.98	1968.97	0.0095	70	3.3e-05	DHASIQMNVAEVDKVTGR
13230	817.088	2448.24	2448.23	0.0108	70	1.8e-05	AITVFSPDGHLFQVEYAQEAVK
11614	942.484	1882.95	1882.94	0.0107	70	3.3e-05	FQDGDLTLYQSNTILR
9812	540.95	1619.83	1619.83	0.001	70	0.0001	LHFFMPGFAPLTSR
7104	677.89	1353.77	1353.76	0.0043	69	8.4e-05	LVAIVDVIDQNR
10130	830.452	1658.89	1658.89	0.0004	69	1.4e-05	ALTVPELTQQVFDAK
7909	712.342	1422.67	1422.67	0.0039	69	0.00021	TGTAEMSSILEER
12428	1049.56	2097.11	2097.1	0.0102	69	1.6e-05	TVATPLNQVANPNSAIFGGAR
9192	778.876	1555.74	1555.73	0.007	69	0.0002	DHASIQMNVAEVDK
9499	794.888	1587.76	1587.76	0.0052	69	0.0002	MEPAASSQAAVEELR
9527	796.416	1590.82	1590.81	0.0057	69	0.00011	AGGEAGVTLGQPHLSR	Acetyl (N-term)
13142	798.422	2392.24	2392.23	0.0121	69	2.9e-05	LDQILLNGNNITMLVPGGEGPEV
11896	970.976	1939.94	1939.93	0.0101	69	1.2e-05	LGEHNIDVLEGNEQFIN
11090	894.472	1786.93	1786.92	0.0102	69	2e-05	TITLEVEPSDTIENVK
7219	682.859	1363.7	1363.7	0.0045	69	1e-05	TVDNFVALATGEK
13000	769.721	2306.14	2306.13	0.0103	69	9.5e-05	IQYQLVDISQDNALRDEMR
8464	742.874	1483.73	1483.72	0.0133	69	2e-05	SPASDTYIVFGEAK
8141	722.897	1443.78	1443.78	0.0033	69	6e-05	GNSIIMLEALERV
6893	669.368	1336.72	1336.72	0.0036	69	8.5e-05	PPYTVVYFPVR
13296	844.468	2530.38	2530.37	0.01	69	5.8e-05	VETGVLKPGMVVTFAPVNVTTEVK	Oxidation (M)
6313	647.347	1292.68	1292.67	0.0065	69	6.9e-05	DTQSGSLLFIGR
5522	619.828	1237.64	1237.64	0.004	69	0.00047	FSMVVQDGIVK	Oxidation (M)
11652	946.004	1889.99	1889.98	0.0093	68	9.5e-05	LTAELIEQAAQYTNAVR
6426	651.323	1300.63	1300.63	0.0019	68	2.5e-05	ISVYYNEATGGK
9876	543.6	1627.78	1627.77	0.0032	68	0.00019	SSGPYGGGGQYFAKPR
10799	874.895	1747.78	1747.77	0.0059	68	9.7e-06	QMFGNADMNTFPTFK
9269	783.365	1564.72	1564.71	0.0073	68	4.5e-05	ADKPDMGEIASFDK	Acetyl (N-term)
547	388.738	775.462	775.459	0.0032	68	0.0081	NGFVVLK
8137	722.871	1443.73	1443.72	0.0073	68	0.0025	LDPGSEETQTLVR
9308	784.891	1567.77	1567.76	0.0035	68	0.00056	QAVTNPNNTFYATK
4936	594.83	1187.64	1187.64	0.0049	68	0.0011	IDTIEIITDR
10664	865.942	1729.87	1729.86	0.0054	68	3.8e-05	INPDGSQSVVEVPYAR
11546	935.961	1869.91	1869.9	0.0084	68	8e-05	TEWETAAPAVAETPDIK	Acetyl (N-term)
6338	647.878	1293.74	1293.73	0.0075	68	0.0015	AVIVLVENFYK
6161	642.817	1283.62	1283.61	0.0044	68	6.8e-05	YLNQDYEALR
10129	830.431	1658.85	1658.84	0.0071	68	5.1e-05	PVEVYESLPEELQK
12091	497.251	1984.97	1984.96	0.0102	68	8.3e-05	DHASIQMNVAEVDKVTGR	Oxidation (M)
5814	630.372	1258.73	1258.72	0.0059	68	0.00029	LQTSSVLVSGLR
4328	571.863	1141.71	1141.71	0.0038	68	0.0033	KQTALVELLK
3925	556.329	1110.64	1110.64	0.0042	68	0.004	TGAAPIIDVVR
4967	595.863	1189.71	1189.71	0.0044	68	0.00017	VANVSLLALYK
9073	771.93	1541.84	1541.84	0.0034	68	0.001	GVDEVTIVNILTNR
9444	791.883	1581.75	1581.75	0.0057	68	2.6e-05	TVMVQEGNVESAYR
9789	809.895	1617.78	1617.77	0.0082	68	6.2e-05	YAPSGFYIASGDVSGK
9753	808.425	1614.84	1614.79	0.0432	68	0.00037	AALVDLEPGTMDSVR	Acetyl (N-term)
5228	608.812	1215.61	1215.61	-0.0002	68	0.00027	PGSEETQTLVR
5865	632.371	1262.73	1262.72	0.0047	67	0.0028	KSDGIYIINLK
11060	595.996	1784.97	1784.96	0.0039	67	0.00016	LTEDKADVQSIIGLQR
11179	900.454	1798.89	1798.89	0.0039	67	6.4e-05	AYLPVNESFGFTADLR
12160	1003.02	2004.02	2004.02	0.0051	67	8.2e-05	AAAVAAAGAGEPQSPDELLPK	Acetyl (N-term)
9627	801.949	1601.88	1601.88	0.0017	67	2.3e-05	VVLAYEPVWAIGTGK
8491	743.865	1485.72	1485.71	0.0054	67	6.5e-05	GGSTTGSQFLEQFK
9474	529.278	1584.81	1584.81	0.0023	67	0.00036	IEDVTPIPSDSTRR
9884	543.942	1628.8	1628.8	0.0053	67	0.00013	KYEMFAQTLQQSR
11631	630.017	1887.03	1887.02	0.0076	67	3.2e-05	DPQALSEHLKNPVIAQK
9299	523.289	1566.85	1566.84	0.002	67	0.00056	DAVSGMGVIVHIIEK
8470	742.929	1483.84	1483.84	0.0082	67	0.002	IQQLTALGAAQATAK
9344	524.916	1571.73	1571.72	0.0024	67	7.9e-05	DHASIQMNVAEVDK	Oxidation (M)
7666	468.267	1401.78	1401.78	0.0045	67	0.0017	KQQISLATQMVR
9996	548.65	1642.93	1642.93	0.0004	67	0.00012	TFVNITPAEVGVLVGK
9100	515.616	1543.83	1543.82	0.0052	67	0.00043	ELISNASDALDKIR
7229	683.343	1364.67	1364.66	0.0067	67	9.3e-05	MLGTEGGEGFVVK	Acetyl (N-term)
12912	758.386	2272.14	2272.13	0.0114	67	5.2e-05	AEEGIAAGGVMDVNTALQEVLK	Acetyl (N-term); Oxidation (M)
11627	629.65	1885.93	1885.92	0.0101	67	3.3e-05	GFDQTINLILDESHER
5061	599.33	1196.65	1196.64	0.0053	67	0.00031	LDIDSPPITAR
13038	775.053	2322.14	2322.13	0.011	66	4.8e-05	IQYQLVDISQDNALRDEMR	Oxidation (M)
8332	735.371	1468.73	1468.72	0.0042	66	0.00051	NLSDIDLMAPQPGV
9074	514.956	1541.84	1541.84	0.0035	66	0.00023	GVDEVTIVNILTNR
10376	846.933	1691.85	1691.84	0.0074	66	2.8e-05	GINTLVTYDMVPEPK	Oxidation (M)
6369	648.835	1295.66	1295.65	0.0052	66	2.4e-05	PVNYYVDTAVR
7682	702.856	1403.7	1403.69	0.0048	66	4e-05	LAPDYDALDVANK
7176	680.855	1359.7	1359.69	0.007	66	0.0011	EGDVLTLLESER
7289	685.851	1369.69	1369.69	0.0007	66	0.0044	ELSDFISYLQR
10042	550.623	1648.85	1648.84	0.0035	66	0.00016	VAVNDAHLLQYNHR
10646	864.969	1727.92	1727.92	0.0036	66	4.5e-05	LVINGNPITIFQERD
10469	852.959	1703.9	1703.89	0.0099	66	2.4e-05	GLGTDEESILTLLTSR
10068	551.631	1651.87	1651.86	0.0072	66	0.00013	GQAAVQQLQAEGLSPR
2961	517.787	1033.56	1033.56	0.004	66	0.0051	GGVADALLYR
6844	667.344	1332.67	1332.67	0.0053	66	0.0003	LPSTSGSEGVPFR
8645	500.961	1499.86	1499.85	0.0077	66	9.4e-05	PFLNGLTGKPVMVK
6134	641.823	1281.63	1281.63	0.0037	65	9.8e-05	ALDTMNFDVIK	Oxidation (M)
7019	674.352	1346.69	1346.68	0.0061	65	0.00038	SIQADGLVWGSSK
13187	605.318	2417.24	2417.23	0.0087	65	3.4e-05	NIDNPALADIYTEHAHQVVVAK
8405	740.361	1478.71	1478.7	0.0074	65	0.00012	AGGIETIANEFSDR
9382	525.977	1574.91	1574.9	0.0066	65	8.8e-05	KIEEIKDFLLTAR
5219	608.351	1214.69	1214.68	0.0076	65	0.00016	TLMNLGGLAVAR
6070	426.876	1277.61	1277.6	0.003	65	0.0027	RMGESDDSILR
10454	852.392	1702.77	1702.76	0.0073	65	5.3e-05	ELAPYDENWFYTR
6679	660.863	1319.71	1319.7	0.0074	65	0.0052	TSAALSTVGSAISR
6465	652.347	1302.68	1302.68	0.0049	65	0.0061	PMFIVNTNVPR	Oxidation (M)
6078	639.877	1277.74	1277.73	0.0057	65	0.00064	SHTILLVQPTK	Acetyl (N-term)
9626	534.968	1601.88	1601.88	0.0013	65	0.00032	VVLAYEPVWAIGTGK
3980	558.801	1115.59	1115.58	0.0048	65	0.015	AEVEETLKR	Acetyl (N-term)
9574	533.266	1596.78	1596.77	0.0074	65	0.00018	NLYHSEAFSINFR
8580	748.359	1494.7	1494.69	0.0076	65	0.00035	AGGIETIANEYSDR
6680	660.865	1319.72	1319.71	0.0071	65	0.00037	AVLTFALDSVER
10183	834.404	1666.79	1666.79	0.0058	65	9e-05	NVQAEEMVEFSSGLK
7050	675.805	1349.6	1349.6	-0.001	65	5.2e-05	ADQFEYVMYGK
11433	617.307	1848.9	1848.9	0.0025	65	0.00021	TEFLSFMNTELAAFTK
12787	1114.52	2227.03	2227.02	0.0081	65	4.9e-05	YTPSGQAGAAASESLFVSNHAY
9505	530.3	1587.88	1587.87	0.0054	65	0.00046	THINIVVIGHVDSGK
8812	758.915	1515.82	1515.81	0.0078	64	0.00021	SQNVMAAASIANIVK
10822	876.426	1750.84	1750.83	0.0081	64	0.00011	AEEYEFLTPVEEAPK
9088	772.849	1543.68	1543.68	0.0041	64	8.2e-05	DQGTYEDYVEGLR
10781	873.384	1744.75	1744.75	0.007	64	0.00014	ETADTDTADQVMASFK	Oxidation (M)
3822	552.809	1103.6	1103.6	0.006	64	0.003	VFLENVIRD
12269	679.703	2036.09	2036.08	0.008	64	0.00016	AANATTNPSQLLPLELVDK	Acetyl (N-term)
4050	561.777	1121.54	1121.54	0.0013	64	0.0018	MSTEEIIQR	Oxidation (M)
12529	709.002	2123.98	2123.97	0.0104	64	0.00011	EGAAHAFAQYNMDQFTPVK
9281	783.88	1565.75	1565.73	0.0135	64	0.00016	LGEHNIDVLEGNEQ
11344	917.451	1832.89	1832.88	0.0089	64	0.00026	DPDTEQAALAAVDYINK
12101	994.514	1987.01	1987.01	0.0094	64	4.1e-05	VNPTVFFDIAVDGEPLGR	Acetyl (N-term)
9099	772.92	1543.82	1543.82	0.0044	64	0.0011	ELISNASDALDKIR
5108	601.822	1201.63	1201.62	0.0054	64	0.0001	NVIGLQMGTNR
8948	765.406	1528.8	1528.79	0.0055	64	0.00012	VVLDDKDYFLFR
9555	797.91	1593.8	1593.8	0.0073	64	5.4e-05	IQVWLYEQVNMR	Oxidation (M)
2708	507.305	1012.6	1012.59	0.004	64	0.0016	PETSVLVLR
9193	519.586	1555.74	1555.73	0.0074	64	0.00052	DHASIQMNVAEVDK
9333	786.393	1570.77	1570.77	0.0061	64	0.0043	SDMPPLTLEGIQDR
7916	712.409	1422.8	1422.8	0.0065	64	0.016	EYIEIITSSIKK
7903	711.861	1421.71	1421.7	0.004	64	0.0001	QVAEAYEVLSDAK
11018	890.892	1779.77	1779.76	0.0098	64	0.00013	QMFGNADMNTFPTFK	2 Oxidation (M)
4668	583.851	1165.69	1165.68	0.0058	64	0.00029	AVAQALEVIPR
4267	569.756	1137.5	1137.5	0.0009	64	0.0013	MGESDDSILR	Oxidation (M)
8059	718.855	1435.69	1435.69	0.0067	64	0.0029	HTGPGILSMANAGPN
10417	849.448	1696.88	1696.87	0.0081	64	0.00017	SELVANNVTLPAGEQR
4344	572.332	1142.65	1142.64	0.0043	64	0.00058	FSPAGPVLSIR
11507	621.958	1862.85	1862.84	0.0075	64	7.6e-05	AFDQGADAIYDHINEGK
6622	439.259	1314.76	1314.75	0.0054	64	0.0008	VLQATVVAVGSGSK
11366	918.973	1835.93	1835.93	0.006	63	0.00032	SQIFSTASDNQPTVTIK
8673	752.392	1502.77	1502.76	0.0073	63	0.00093	IFVGGLNPEATEEK
11793	639.325	1914.95	1914.95	0.0074	63	0.00015	LQQTQNQVDEVVDIMR
8951	510.607	1528.8	1528.79	0.0076	63	0.00017	VVLDDKDYFLFR
9678	804.412	1606.81	1606.8	0.0074	63	0.00026	FNGNTLDNDIMLIK
11152	599.322	1794.94	1794.94	0.0079	63	0.0004	TLTTVQGIADDYDKKK
7131	679.352	1356.69	1356.69	0.002	63	0.00028	LNDLEDALQQAK
9983	821.908	1641.8	1641.8	0.006	63	0.00036	IQVLQQQADDAEER
8864	761.377	1520.74	1520.74	0.003	63	0.00014	DAYSGGAVNLYHVR
10795	583.291	1746.85	1746.84	0.0082	63	0.00022	GPDGLTAFEATDNQAIK
11796	958.997	1915.98	1915.97	0.0084	63	0.00044	YGPIVDVYVPLDFYTR
7683	702.868	1403.72	1403.71	0.0075	63	0.0029	ETVQTTEDQILK
12717	1101.99	2201.96	2201.95	0.0042	63	2.7e-05	EMEENFAVEAANYQDTIGR	Oxidation (M)
10655	865.509	1729	1728.99	0.0128	63	0.00012	EIVDSYLPVILDIIK
12655	1085.57	2169.13	2169.12	0.0088	62	8.2e-05	LIVDEAINEDNSVVSLSQPK
9768	404.979	1615.89	1615.88	0.0092	62	0.00013	QATINIGTIGHVAHGK
10987	888.472	1774.93	1774.92	0.0079	62	6.4e-05	IQYQLVDISQDNALR
7191	681.361	1360.71	1360.7	0.0052	62	0.003	GNSIIMLEALER	Oxidation (M)
9403	789.91	1577.81	1577.8	0.0031	62	0.00019	IQVWLYEQVNMR
12672	545.808	2179.2	2179.19	0.0119	62	0.00034	KYVATLGVEVHPLVFHTNR
11361	612.668	1834.98	1834.97	0.0136	62	0.0003	GLEHVTVDDLVAEITPK
3594	544.316	1086.62	1086.61	0.0062	62	0.0014	ILMVGLDAAGK
10626	576.31	1725.91	1725.9	0.0021	62	0.00026	IHTEPQLSAALEYVR
12601	715.68	2144.02	2144.01	0.0079	62	0.00018	DELHIVEAEAMNYEGSPIK
6285	646.352	1290.69	1290.68	0.0073	62	0.00018	GPFTDVVTTNLK
6927	670.896	1339.78	1339.77	0.0068	62	0.00041	LGGSAVISLEGKPL
6550	655.858	1309.7	1309.7	0.0066	62	0.002	TVTAMDVVYALK
10716	579.628	1735.86	1735.86	0.0072	62	0.0012	TGEEIFGTIGMRPNAK	Oxidation (M)
4759	587.329	1172.64	1172.64	0.0035	62	0.0017	IGSLIDVNQSK
7032	674.845	1347.68	1347.67	0.0058	62	0.00077	GILAADESVGSMAK
10709	868.911	1735.81	1735.8	0.0094	62	0.00091	YEEENFYLEPYLK
13101	789.09	2364.25	2364.23	0.0151	62	0.00014	LTLYDIAHTPGVAADLSHIETK
8193	726.864	1451.71	1451.71	0.0042	62	0.00011	AFLGSFLYEYSR
10694	867.432	1732.85	1732.84	0.0072	62	0.00015	AASAFFTYVSLSQEGR
5815	630.38	1258.74	1258.74	0.0052	62	0.0015	LLLGAGAVAYGVR
9380	525.977	1574.91	1574.9	0.0061	62	0.00014	KIEEIKDFLLTAR
6441	651.38	1300.75	1300.74	0.0071	62	0.0026	ASLSLAPVNIFK	Acetyl (N-term)
8904	763.419	1524.82	1524.82	0.0039	61	0.00015	APIASIHSFELDLL
10249	838.933	1675.85	1675.85	0.003	61	8e-05	GINTLVTYDMVPEPK
6279	646.324	1290.63	1290.63	0.0035	61	0.00044	ELISNSSDALDK
3481	540.316	1078.62	1078.61	0.0046	61	0.0073	HEVININLK
12934	761.734	2282.18	2282.17	0.0084	61	0.00014	IITHPNFNGNTLDNDIMLIK
5769	628.847	1255.68	1255.68	0.0026	61	0.0004	VPAINVNDSVTK
6928	670.907	1339.8	1339.8	0.0037	61	0.0062	IILDLISESPIK
7351	689.343	1376.67	1376.66	0.007	61	0.00078	MLGPEGGEGFVVK	Acetyl (N-term); Oxidation (M)
6127	641.793	1281.57	1281.57	0.0028	61	0.00049	SLGTDLMNEMR	Oxidation (M)
9417	790.887	1579.76	1579.76	0.0007	61	0.00036	PVSSAASVYAGAGGSGSR
7251	684.359	1366.7	1366.7	0.0057	61	0.0012	PLENLEEEGLPK
10311	842.463	1682.91	1682.9	0.0077	61	0.00012	ALPFWNEEIVPQIK
6214	429.902	1286.68	1286.68	0.0027	61	0.0014	PMFIVNTNVPR
9888	815.422	1628.83	1628.82	0.0102	61	0.00018	FIAVGYVDDTQFVR
5844	631.372	1260.73	1260.73	0.0032	61	0.00075	NFVVVMVTKPK
7021	674.374	1346.73	1346.73	0.0031	61	0.034	ALIAAQYSGAQVR
6431	651.334	1300.65	1300.65	0.003	61	0.0041	ALEEANADLEVK
13081	784.418	2350.23	2350.22	0.0107	61	9.8e-05	AGAAPYVQAFDSLLAGPVAEYLK
9739	807.908	1613.8	1613.8	0.0006	61	0.00028	AFYPEEISSMVLTK
10387	565.315	1692.92	1692.92	0.008	61	0.00062	SKVDEAVAVLQAHQAK
10757	870.965	1739.91	1739.91	0.0092	61	5.6e-05	VSHVSTGGGASLELLEGK
7001	673.388	1344.76	1344.76	0.0023	61	0.0063	VMVQPINLIFR	Oxidation (M)
5559	620.85	1239.69	1239.68	0.0038	61	0.014	AEVQVLVLDGR	Acetyl (N-term)
7393	690.847	1379.68	1379.67	0.0072	61	0.0021	DAGEFVDLYVPR
9225	520.948	1559.82	1559.82	0.0074	60	0.033	ELISNSSDALDKIR
5907	633.877	1265.74	1265.73	0.0047	60	0.0045	VQIEHISSLIK
3500	541.277	1080.54	1080.54	0.0037	60	0.00046	FAFQAEVNR
4956	595.337	1188.66	1188.65	0.0058	60	0.015	DSTLIMQLLR
5171	605.871	1209.73	1209.73	0.0016	60	0.0062	LIGNMALLPIR
3924	556.323	1110.63	1110.63	0.0032	60	0.0014	TPTAVVAPVEK
9227	780.92	1559.82	1559.82	0.0051	60	0.00037	LYTLVLTDPDAPSR
8512	744.9	1487.79	1487.78	0.0086	60	0.0028	YSALFLGVAYGATR
4953	595.31	1188.61	1188.6	0.0015	60	0.0049	VATWFNQPAR
11246	605.659	1813.96	1813.94	0.0123	60	0.00045	NQVALNPQNTVFDAKR
6609	438.921	1313.74	1313.73	0.0065	60	0.0013	EHALLAYTLGVK
10604	574.953	1721.84	1721.83	0.0056	60	0.0019	LTELSMQDEELMKR
7902	474.909	1421.7	1421.71	-0.0002	60	0.0004	VHVGDEDFVHLR
7967	714.862	1427.71	1427.7	0.0044	60	0.0011	SLYASSPGGVYATR
12468	703.04	2106.1	2106.09	0.0083	60	0.00039	IGEHTPSALAIMENANVLAR
11724	635.356	1903.05	1903.04	0.0046	60	0.0006	GHVDILAPTVQELAALEK
9832	541.62	1621.84	1621.83	0.0073	60	0.00045	ALAALEEHVADENLK
2736	508.293	1014.57	1014.57	0.0004	60	0.0027	SAVTTVVNPK
4566	579.849	1157.68	1157.68	0.007	60	0.00018	ASAATTAILIAR
7711	703.864	1405.71	1405.71	0.0052	60	0.042	GNPTVEVDLYTAK
13182	806.09	2415.25	2415.24	0.0124	60	6e-05	DFVAEPMGEKPVGSLAGIGEVLGK	Oxidation (M)
2739	508.295	1014.58	1014.57	0.004	60	0.0032	LVLVGDGGTGK
5371	614.816	1227.62	1227.61	0.003	60	0.00077	VYSLFLDESR
9267	783.364	1564.71	1564.71	0.0063	60	0.00041	ADKPDMGEIASFDK	Acetyl (N-term)
8597	748.896	1495.78	1495.77	0.004	59	0.00078	SGAVQGAGSLGPGSPVR
4836	590.816	1179.62	1179.61	0.0045	59	0.0077	ISGLIYEETR
12159	669.002	2003.99	2003.97	0.0119	59	0.0014	MNVDHEVNLLVEEIHR	Acetyl (N-term); Oxidation (M)
9889	543.972	1628.9	1628.89	0.0069	59	0.00061	LVGGKDFEQPLAISR
12429	700.043	2097.11	2097.1	0.0106	59	6.8e-05	TVATPLNQVANPNSAIFGGAR
10451	851.913	1701.81	1701.81	0.0048	59	0.0036	ADLEEQLSDEEKVR	Acetyl (N-term)
9021	769.394	1536.77	1536.77	0.0072	59	0.00034	FAIQDISVEETSAK
8273	731.9	1461.79	1461.78	0.0026	59	0.0009	DYGVLLEGSGLALR
5450	617.367	1232.72	1232.71	0.0064	59	0.001	IFGVTTLDIVR
6846	667.38	1332.75	1332.74	0.0054	59	0.0022	LFVTNDAATILR
10277	560.631	1678.87	1678.86	0.0075	59	0.0013	AENLQLLTENELHR
4183	566.313	1130.61	1130.61	0.0041	59	0.0038	QVATAVQWTK
13352	865.115	2592.32	2592.31	0.0084	59	0.0003	KNEIMVAPDKDYFLIVIQNPTE	Oxidation (M)
5447	617.348	1232.68	1232.68	0.0052	59	0.00031	DFLAGGIAAAISK
4520	578.782	1155.55	1155.54	0.0037	59	0.00063	FYTEDSPGLK
12393	1042.01	2082.01	2082	0.007	59	0.00024	LGEHNIDVLEGNEQFINAA
6090	640.355	1278.69	1278.69	0.0012	59	0.0066	KIVNSAQTGSFK
6440	651.377	1300.74	1300.73	0.0052	59	0.00042	ALTSEIALLQSR
2363	492.815	983.616	983.613	0.0033	59	0.041	GLVGEIIKR
2047	479.755	957.496	957.459	0.0372	59	0.021	MATLYSRT	Oxidation (M)
8196	484.944	1451.81	1451.81	0.0015	59	0.001	VGQAVDVVGQAGKPK
8688	753.381	1504.75	1504.74	0.0098	59	0.00055	VKEGMNIVEAMER
9276	522.607	1564.8	1564.79	0.0069	59	0.0014	VEYHFLSPYVSPK
11320	609.988	1826.94	1826.93	0.0118	59	0.00016	GIYAYGFEKPSAIQQR
10406	848.923	1695.83	1695.83	0.0062	59	0.0001	NSSYFVEWIPNNVK
8649	751.364	1500.71	1500.71	0.0061	59	0.0014	PEVQQIMSDPAMR
3619	545.302	1088.59	1088.59	0.0033	58	0.00054	LLADPTGAFGK
6239	645.327	1288.64	1288.63	0.0053	58	0.0039	MEQVNELKEK	Acetyl (N-term)
7331	688.318	1374.62	1374.62	0.0008	58	0.00038	SSGPYGGGGQYFAK
6188	429.264	1284.77	1284.77	0.0063	58	0.0019	SLVGKDVVVELK
3654	546.803	1091.59	1091.59	0.0055	58	0.0042	EGDLLFTVAK
9821	541.282	1620.82	1620.82	0.002	58	0.00025	SAGLPSHSSVISQHSK
5881	632.845	1263.68	1263.67	0.0053	58	0.00048	QVVESAYEVIK
12006	982.981	1963.95	1963.94	0.007	58	8.5e-05	QETEVELYNEFPEPIK
13446	915.796	2744.37	2744.35	0.0126	58	0.00015	NIADLMTQAGVEELESENKIPATQK	Oxidation (M)
2404	494.776	987.537	987.535	0.0021	58	0.0012	SAINEVVTR
10760	581.316	1740.93	1740.92	0.0094	58	0.0011	FGTVLTEHVAAAELGAR
9083	772.38	1542.75	1542.74	0.0077	58	0.00044	LVQSPNSYFMDVK	Oxidation (M)
8950	510.607	1528.8	1528.79	0.0069	58	0.00032	VVLDDKDYFLFR
6996	673.365	1344.72	1344.71	0.0084	58	0.0028	GNSIIMLEALER
4055	561.795	1121.58	1121.57	0.0047	58	0.0018	VGITEVFSDR
3437	538.35	1074.68	1074.68	0.0047	58	0.078	KIAFAITAIK
5724	626.845	1251.68	1251.67	0.0048	58	0.0033	TAVDSLVAYSVK
11067	596.281	1785.82	1785.82	0.0052	58	0.00017	NKDQGTYEDYVEGLR
8711	754.867	1507.72	1507.72	0.0041	58	0.0011	NQDATVYVGGLDEK
6981	448.912	1343.71	1343.71	0.0059	58	0.023	LISSDGHEFIVK
10241	838.438	1674.86	1674.86	0.004	58	0.00025	LQLDNQYAVLENQK
1860	471.792	941.569	941.566	0.0037	58	0.084	GVQTLVIGR
13299	845.116	2532.33	2532.31	0.0127	58	0.00019	AGQVVTIWAAGAGATHSPPTDLVWK
1693	464.287	926.56	926.555	0.0049	58	0.0058	ELGVGIALR
12130	665.692	1994.05	1994.04	0.011	58	0.0021	GTLSDEHAGVISVLAQQAAK
10039	825.404	1648.79	1648.79	0.0066	58	0.00056	NQVAMNPTNTVFDAK
10348	563.601	1687.78	1687.78	0.0025	58	0.00038	PTGTYHGDSDLQLER
7588	698.423	1394.83	1394.82	0.0063	58	0.017	RAQEILSQLPIK
5669	416.897	1247.67	1247.66	0.0055	58	0.01	NFITAEELRR
4707	585.363	1168.71	1168.71	0.005	58	0.048	ALLAELEKIK	Acetyl (N-term)
7430	692.312	1382.61	1382.61	0.0031	57	0.00038	GASQAGMTGYGMPR
8107	480.611	1438.81	1438.8	0.0052	57	0.0018	RHPEYAVSVLLR
5524	619.85	1237.69	1237.68	0.0043	57	0.006	ALFLGVAYGATR
9453	792.381	1582.75	1582.74	0.0056	57	0.00029	AAGTLYTYPENWR	Acetyl (N-term)
12236	675.359	2023.05	2023.05	0.0022	57	0.00087	TVQQHQMVNQALKEEIK
5261	609.848	1217.68	1217.68	0.0051	57	0.0066	VAQLEQVYIR
5199	607.37	1212.72	1212.72	0.0057	57	0.0024	ALLANALTSALR
3756	550.831	1099.65	1099.64	0.0047	57	0.0074	LMDVGLIAIR
1721	465.769	929.523	929.518	0.0046	57	0.025	ALENVLSGK
4343	572.329	1142.64	1142.64	0.0032	57	0.09	TQSQLAVQIR
1053	426.755	851.495	851.49	0.0042	57	0.054	IGGIFAFK
5779	629.325	1256.63	1256.63	0.0059	57	0.081	TKDIEDVFYK
3207	529.318	1056.62	1056.62	0.0041	57	0.005	VIILGDSGVGK
4851	591.783	1181.55	1181.55	0.0051	57	0.00055	QAADFAEQFR
10282	840.884	1679.75	1679.75	0.0079	57	0.002	MDATANDVPSPYEVR	Oxidation (M)
8291	366.702	1462.78	1462.76	0.0125	57	0.00056	MIKPFFHSLSEK
9730	538.639	1612.9	1612.89	0.0029	57	0.003	LVINGNPITIFQER
3159	527.786	1053.56	1053.56	0.001	57	0.025	TPGPGAQSALR
11985	654.014	1959.02	1959.01	0.014	57	0.00042	VQASLAANTFTITGHAETK
3349	535.254	1068.49	1068.46	0.0356	57	0.013	GEGMKMADAK	2 Oxidation (M)
7218	682.853	1363.69	1363.68	0.0086	57	0.0013	ESETTTSLVLER
6422	650.862	1299.71	1299.7	0.0058	57	0.0065	DLLQADQLGSLK
3640	546.33	1090.64	1090.52	0.1294	57	0.0023	MALIQPCQAT	Oxidation (M)
2374	493.307	984.599	984.597	0.0023	57	0.0017	LVVLGSGGVGK
5756	628.35	1254.69	1254.68	0.0032	57	0.00028	QLQAETEPIVK
10824	584.641	1750.9	1750.89	0.008	57	0.0005	ILAGDKNYITMDELR
5454	617.805	1233.6	1233.59	0.0004	56	0.00029	SNVSDAVAQSTR
7372	689.885	1377.76	1377.75	0.0056	56	0.0011	LNVTVGVDGTLYK
13143	1197.13	2392.24	2392.23	0.0135	56	0.00035	LDQILLNGNNITMLVPGGEGPEV
2942	516.798	1031.58	1031.6	-0.0193	56	0.052	IDIFKAVLN
6874	668.825	1335.64	1335.63	0.0051	56	0.00045	TAFQEALDAAGDK
6771	663.899	1325.78	1325.78	0.0025	56	0.0017	ALGVLAQLIWSR
9078	771.95	1541.89	1541.88	0.0077	56	0.0017	KQSLGELIGTLNAAK
4526	578.813	1155.61	1155.66	-0.0486	56	0.03	LGAALAEKLDR
5744	627.79	1253.56	1253.56	0.0049	56	0.00034	FDDAVVQSDMK
7854	473.598	1417.77	1417.77	0.002	56	0.0083	KQQISLATQMVR	Oxidation (M)
8146	723.868	1445.72	1445.72	0.0064	56	0.00071	DIDPQNDLTFLR
3377	536.327	1070.64	1070.63	0.0057	56	0.0071	LLIIGDSGVGK
11900	971.435	1940.86	1940.85	0.0069	56	0.00029	STDTGVSLPSYEEDQGSK	Acetyl (N-term)
4474	577.282	1152.55	1152.55	0.0008	56	0.0017	MELSAEYLR	Acetyl (N-term)
1385	450.253	898.492	898.487	0.0048	56	0.042	AEIQQLR	Acetyl (N-term)
5306	611.818	1221.62	1221.62	0.0033	56	0.0024	MVNFTVDQIR
7212	682.358	1362.7	1362.69	0.0081	56	0.0046	SVVTGGVQSVMGSR
6633	658.836	1315.66	1315.62	0.0413	56	0.0013	AQIWDTAGQER	Acetyl (N-term)
9489	794.39	1586.77	1586.76	0.0044	56	0.004	SDMPPLTLEGIQDR	Oxidation (M)
10081	827.452	1652.89	1652.88	0.0055	56	0.0022	VTAEVVLAHLGGGSTSR
9059	771.385	1540.76	1540.75	0.0081	56	0.0033	NLENGALQPSDLDR
7451	692.856	1383.7	1383.69	0.0063	56	0.00063	IFDSEEILAGYK
9378	525.977	1574.91	1574.9	0.0058	56	0.0034	KIEEIKDFLLTAR
11538	623.665	1867.97	1867.97	0.0043	56	0.0053	YVASYLLAALGGNSSPSAK
8250	730.896	1459.78	1459.77	0.0074	56	0.00057	GNSIIMLEALERV	Oxidation (M)
11982	980.48	1958.95	1958.94	0.0088	56	0.0009	FNVTGTPEQYVPYSTTR
10862	585.984	1754.93	1754.93	0.0029	56	0.00031	GMGGAFVLVLYDEIKK	Oxidation (M)
10083	551.971	1652.89	1652.88	0.0066	56	0.011	VTAEVVLAHLGGGSTSR
5379	614.848	1227.68	1227.68	0.006	56	0.0023	YLYTLVITDK
6411	650.358	1298.7	1298.69	0.0076	56	0.013	AAAAAATAAAAASIR	Acetyl (N-term)
8572	747.88	1493.74	1493.74	0.0087	56	0.00022	TASNVEEAFINTAK
13417	901.758	2702.25	2702.25	0.0016	56	0.0004	VTGQHQGYGFVEFLSEEDADYAIK
5351	613.861	1225.71	1225.7	0.0035	56	0.009	APILIATDVASR
9262	782.901	1563.79	1563.78	0.0061	56	0.0012	DASLMVTNDGATILK	Oxidation (M)
4046	561.76	1121.51	1121.5	0.0027	56	0.044	MGESDDSILR
6215	644.35	1286.69	1286.68	0.0053	56	0.047	PMFIVNTNVPR
4685	584.842	1167.67	1167.66	0.0083	56	0.044	AAVLQQVLER	Acetyl (N-term)
13004	770.109	2307.3	2307.3	0.002	56	0.00013	SLPLNPKPFLNGLTGKPVMVK	Acetyl (N-term); Oxidation (M)
9155	776.947	1551.88	1551.87	0.0051	56	0.0012	VQIAVANAQELLQR
4737	586.366	1170.72	1170.68	0.0422	56	0.044	GLQLLGIYPR	Acetyl (N-term)
6745	663.382	1324.75	1324.75	0.0032	55	0.073	DNIQGITKPAIR
7595	466.238	1395.69	1395.69	0.0049	55	0.002	LDHKFDLMYAK	Oxidation (M)
6485	653.341	1304.67	1304.66	0.0039	55	0.0024	ETMDVLLEISR
5519	619.819	1237.62	1237.68	-0.0587	55	0.0022	ALFLGVAYGATR
9005	768.41	1534.81	1534.8	0.0038	55	0.00039	SLGGGTGSGMGTLLISK
12466	1054	2105.98	2105.97	0.0118	55	7.6e-05	ATSNVFAMFDQSQIQEFK	Oxidation (M)
6998	673.373	1344.73	1344.72	0.0057	55	0.00037	AGVNTVTTLVENK
4093	563.321	1124.63	1124.62	0.0053	55	0.0074	VFGFSLITNK
12544	533.297	2129.16	2129.15	0.0092	55	0.00043	TLSDYNIQKESTLHLVLR
11782	638.674	1913	1912.99	0.0092	55	0.0012	YGQFSGLNPGGRPITPPR
5478	618.303	1234.59	1234.59	0.0042	55	0.0018	MGESDDSILRL
7659	701.866	1401.72	1401.71	0.0081	55	0.0014	TVLSNVQEELDR
9514	795.421	1588.83	1588.82	0.0059	55	0.00082	EAINVEQAFQTIAR
9482	793.887	1585.76	1585.76	0.001	55	0.0013	VQALEEANNDLENK
12311	513.783	2051.1	2051.1	0.0094	55	0.00091	YVATLGVEVHPLVFHTNR
3631	546.281	1090.55	1090.54	0.0022	55	0.0016	PFFHSLSEK
8949	510.607	1528.8	1528.79	0.0056	55	0.013	VVLDDKDYFLFR
10291	841.397	1680.78	1680.77	0.0084	55	0.00017	TTGFGMIYDSLDYAK
12918	759.083	2274.23	2274.21	0.0112	55	0.0021	VLVALYEEPEKPNSALDFLK
5366	614.356	1226.7	1226.69	0.007	55	0.0066	LSFLVSYIASK
11068	596.283	1785.83	1785.82	0.0089	55	0.00078	NKDQGTYEDYVEGLR
4524	578.812	1155.61	1155.6	0.0053	55	0.11	HITIFSPEGR
9343	786.87	1571.73	1571.72	0.0014	55	0.001	DHASIQMNVAEVDK	Oxidation (M)
8223	729.393	1456.77	1456.76	0.0072	55	0.0035	QQIQSIQQSIER
5589	621.877	1241.74	1241.73	0.0058	55	0.0024	LSTIALALGVER
7767	470.939	1409.79	1409.79	0.0064	55	0.0086	GGVVLKEDALPGQK
5496	618.834	1235.65	1235.65	0.003	55	0.0048	GNNVLYISTQK
7287	685.836	1369.66	1369.66	-0.0004	55	0.00078	PGPTPSGTNVGSSGR
5893	633.326	1264.64	1264.63	0.0043	55	0.0053	KESYSVYVYK
3424	538.285	1074.56	1074.56	0.0006	55	0.0065	SVEAAAELSAK
4641	582.818	1163.62	1163.55	0.0755	55	0.0025	FQEALDAAGDK
2423	495.772	989.529	989.521	0.008	55	0.011	MNVLADALK	Oxidation (M)
4156	565.317	1128.62	1128.61	0.0065	55	0.11	LSELEAALQR
5902	633.796	1265.58	1265.57	0.0035	55	0.0018	SLGTDLMNEMR
5354	613.891	1225.77	1225.76	0.0028	55	0.041	LIALLEVLSQK
5456	617.809	1233.6	1233.6	0.0014	54	0.0024	LGSFLYEYSR
10145	831.447	1660.88	1660.87	0.0092	54	0.00031	VTPPEGYEVVTVFPK
10088	827.964	1653.91	1653.9	0.0078	54	0.0025	LDLQQGQNLLQGLSK
1186	436.76	871.506	871.501	0.0042	54	0.01	AALEELVK
8929	764.442	1526.87	1526.87	0.003	54	0.0027	TLTAAAVSGAQPILSK
10959	885.923	1769.83	1769.83	0.006	54	0.00045	APVPTGEVYFADSFDR
12449	701.026	2100.06	2100.04	0.0138	54	0.00049	FIIHAPPGEFNEVFNDVR
2413	495.294	988.573	988.571	0.0023	54	0.0046	PGSLLSLFR
12968	1147.03	2292.04	2292.03	0.012	54	0.0003	WGDAGAEYVVESTGVFTTMEK	Oxidation (M)
4823	589.823	1177.63	1177.62	0.0077	54	0.0005	LVDTFLEDVK
12090	497.25	1984.97	1984.96	0.006	54	0.0017	DHASIQMNVAEVDKVTGR	Oxidation (M)
4901	593.827	1185.64	1185.64	0.0046	54	0.00054	TIALNGVEDVR
4964	595.824	1189.63	1189.63	0.0052	54	0.021	MFIVNTNVPR
6853	667.871	1333.73	1333.72	0.0035	54	0.00084	TPALVNAAVTYSK
7120	678.846	1355.68	1355.67	0.006	54	0.0055	AVTLDKDAYYR	Acetyl (N-term)
6375	648.882	1295.75	1295.74	0.0051	54	0.0014	NITPAEVGVLVGK
6935	671.337	1340.66	1340.66	0.0004	54	0.00081	FGQGGAGPVGGQGPR
6562	656.338	1310.66	1310.65	0.0085	54	0.018	MALDIEIATYR	Oxidation (M)
10343	844.495	1686.98	1686.97	0.0052	54	0.0011	VVPSDLYPLVLGFLR
6386	649.365	1296.72	1296.71	0.0045	54	0.00096	MLLAHVDLIEK	Oxidation (M)
5759	628.361	1254.71	1254.7	0.0041	54	0.00078	AQAALAVNISAAR
7010	449.554	1345.64	1345.64	0.0028	54	0.0022	VVDLMAHMASKE	Oxidation (M)
8683	752.884	1503.75	1503.75	0.0038	54	0.00036	TLNDELEIIEGMK
9783	809.457	1616.9	1616.9	0.0032	54	0.018	LVFIFWAPESAPLK
11773	478.756	1911	1910.98	0.015	54	0.04	AQSPGAVEEILDRENKR
1952	475.772	949.529	949.523	0.0058	54	0.042	EAVLSLYR
11103	597.3	1788.88	1788.88	0.0034	54	0.0079	PFDNSSRPSQVVAETR
13225	1222.04	2442.06	2442.06	0.0025	54	0.00018	VYINYYDMNAANVGWNNSTFA	Oxidation (M)
6621	658.385	1314.75	1314.75	0.0042	54	0.0011	VLQATVVAVGSGSK
10053	550.98	1649.92	1649.91	0.0085	54	0.0019	LVLEVAQHLGESTVR
13286	839.136	2514.38	2514.38	0.0081	54	0.00033	VETGVLKPGMVVTFAPVNVTTEVK
1414	451.278	900.541	900.539	0.0019	54	0.043	TTAQVLIR
4705	585.356	1168.7	1168.69	0.0045	53	0.004	VVLVTGAGAGLGR
1591	459.759	917.503	917.497	0.0055	53	0.0029	VGDVYIPR
11991	980.974	1959.93	1959.92	0.0153	53	0.00082	DATNVGDEGGFAPNILENK
8933	764.87	1527.73	1527.72	0.0049	53	0.001	SQQAYQEAFEISK
4253	569.279	1136.54	1136.54	0.0051	53	0.00041	ESYSVYVYK
7728	470.234	1407.68	1407.68	0.0018	53	0.00078	GHQQLYWSHPR
9456	528.611	1582.81	1582.81	0.0015	53	0.0015	YTIHSQLEHLQSK
11183	601.019	1800.03	1800.03	0.0085	53	0.022	ALIEVLQPLIAEHQAR
12154	668.681	2003.02	2003.01	0.0073	53	0.0011	AGGSASAMLQPLLDNQVGFK
5987	636.347	1270.68	1270.63	0.0533	53	0.0026	RDGTSLSSPGPR	Acetyl (N-term)
12763	740.332	2217.97	2217.96	0.0096	53	0.00018	QIYYSDKYFDEHYEYR
3624	545.324	1088.63	1088.66	-0.0255	53	0.099	FLLINKQLT
7084	677.351	1352.69	1352.68	0.0061	53	0.02	SLFSSIGEVESAK
3961	558.29	1114.57	1114.56	0.0032	53	0.043	VELQELNDR
1813	469.795	937.575	937.571	0.0039	53	0.036	STLHLVLR
3763	550.84	1099.66	1099.7	-0.039	53	0.23	KMEIIILLK
1930	475.246	948.478	948.474	0.004	53	0.0026	VDFNVPMK
1753	467.276	932.538	932.533	0.0044	53	0.035	VNLAELFK
3687	547.865	1093.71	1093.71	0.0039	53	0.022	LLEPVLLLGK
5129	602.822	1203.63	1203.62	0.0056	53	0.0087	LLNENSYVPR
5177	606.343	1210.67	1210.67	0.004	53	0.00074	QITVNDLPVGR
13183	806.09	2415.25	2415.24	0.0127	53	0.00025	DFVAEPMGEKPVGSLAGIGEVLGK	Oxidation (M)
2395	494.318	986.621	986.616	0.0045	53	0.071	FLILLGSPK
3373	536.316	1070.62	1070.61	0.0052	53	0.0085	KLVWVPSDK
2205	486.769	971.523	971.522	0.0012	53	0.0029	VLMTQQPR
12678	729.024	2184.05	2184.04	0.0083	53	0.0016	SLAGSSGPGASSGTSGDHGELVVR
1458	453.771	905.527	905.522	0.005	53	0.038	AALTTLFK	Acetyl (N-term)
9819	811.39	1620.77	1620.76	0.0091	53	0.0008	NPPGFAFVEFEDPR
9872	814.432	1626.85	1626.84	0.0089	53	0.0007	LFIYNPTTGEFLGR
8976	766.891	1531.77	1531.76	0.005	53	0.0016	PAGGYVGDSALQLER
5017	597.83	1193.64	1193.64	0.0043	53	0.055	IDIIPNPQER
3206	529.318	1056.62	1056.61	0.0139	53	0.25	ALLLKHSHP	Acetyl (N-term)
12218	674.66	2020.96	2020.95	0.0131	53	0.001	MRDPVSSQYSSFLFWR	Oxidation (M)
7747	705.822	1409.63	1409.62	0.0075	53	0.011	EQFLDGDGWTSR
1698	464.765	927.516	927.514	0.0026	53	0.096	LGEGGGVALR
1629	461.75	921.485	921.444	0.0408	53	0.084	EGTDLPYK
2063	480.281	958.548	958.545	0.0035	53	0.037	GLTSVINQK
5748	418.909	1253.71	1253.7	0.0077	53	0.049	SQKTPADPKLK	Acetyl (N-term)
10565	572.975	1715.9	1715.89	0.0094	53	0.00068	SSPVDLVTATDQKVEK
12396	695.679	2084.02	2084.01	0.0076	53	0.0016	RSLGYAYVNFQQPADAER
8952	510.607	1528.8	1528.79	0.0077	53	0.00074	VVLDDKDYFLFR
10243	559.307	1674.9	1674.89	0.0064	53	0.00086	VLAGDKNFITAEELR
2405	494.781	987.547	987.542	0.0045	53	0.051	MLLVDELR
11093	596.667	1786.98	1786.97	0.0061	53	0.0015	KGDVVIVLTGWRPGSGF
3661	547.269	1092.52	1092.52	0.003	53	0.023	FADLSEAANR
11162	599.684	1796.03	1796.02	0.0078	53	0.0047	GFDKAYVVLGQFLVLK
7467	693.378	1384.74	1384.74	0.003	53	0.071	TPLLLMLGQEDR
9494	794.456	1586.9	1586.89	0.0054	53	0.0072	VLSVPESTPFTAVLK
6022	637.85	1273.69	1273.68	0.0047	52	0.0095	QQISLATQMVR
12388	1041.51	2081.01	2081	0.0105	52	0.00073	VTTMDAELEFAIQPNTTGK	Oxidation (M)
10235	838.014	1674.01	1674.01	0.0054	52	0.00047	ILEPGLNILIPVLDR
5771	628.849	1255.68	1255.68	0.0058	52	0.0051	NIEDVIAQGIGK
8510	744.885	1487.76	1487.75	0.0053	52	0.0035	IFVGGLSPDTPEEK
3762	550.84	1099.66	1099.61	0.0524	52	0.27	TLNDLIELK	Acetyl (N-term)
5627	623.365	1244.72	1244.71	0.0031	52	0.0026	ASILNTWISLK
6884	669.32	1336.62	1336.62	0.006	52	0.0018	YALYDATYETK
10549	572.621	1714.84	1714.84	0.0028	52	0.0012	NQQITHANNTVSNFK
9149	776.427	1550.84	1550.83	0.0045	52	0.00041	LKEIVTNFLAGFEA
8375	737.925	1473.83	1473.83	0.0044	52	0.0047	TPIVGQPSIPGGPVR
5556	620.824	1239.63	1239.64	-0.0055	52	0.24	AAAAAAAAAAPLCR	Acetyl (N-term)
6982	448.912	1343.71	1343.71	0.006	52	0.065	LISSDGHEFIVK
12370	693.35	2077.03	2077.02	0.0062	52	0.00029	AQQNNVEHKVETFSGVYK
4975	596.327	1190.64	1190.63	0.0059	52	0.0041	FSDQFPLPLK
2846	513.258	1024.5	1024.5	0.004	52	0.046	EAFQLFDR
3551	542.824	1083.63	1083.63	0.0042	52	0.012	LITPAVVSER
10327	562.626	1684.86	1684.85	0.0045	52	0.0045	EIEIDIEPTDKVER
5757	628.352	1254.69	1254.65	0.0432	52	0.0086	IEAEILGSHSVT
6387	433.247	1296.72	1296.71	0.0077	52	0.0042	MLLAHVDLIEK	Oxidation (M)
8156	483.278	1446.81	1446.81	0.005	52	0.0036	IEEIKDFLLTAR
8182	725.901	1449.79	1449.78	0.0055	52	0.0031	AGIVQEDVQPPGLK
9251	782.384	1562.75	1562.75	0.0067	52	0.0017	ADQLTEEQIAEFK	Acetyl (N-term)
9987	822.401	1642.79	1642.78	0.0081	52	0.0023	NVTELNEPLSNEER
10373	846.891	1691.77	1691.76	0.0054	52	0.003	MFLQYYLNEQGDR	Oxidation (M)
8714	754.873	1507.73	1507.73	-0.0018	52	0.003	LVSQEEMEFIQR
2198	486.282	970.549	970.545	0.004	52	0.0081	IEVNVELR
11718	635.339	1903	1902.99	0.0047	52	0.0013	VLDFEHFLPMLQTVAK	Oxidation (M)
9885	815.41	1628.8	1628.8	0.0066	52	0.00077	KYEMFAQTLQQSR
11846	643.014	1926.02	1926.01	0.0094	52	0.0014	KLFIGGLSFETTEESLR
7623	699.877	1397.74	1397.73	0.0048	52	0.0024	TTPDVIFVFGFR
6800	665.831	1329.65	1329.64	0.0054	52	0.0088	VVDLMAHMASKE
2041	479.323	956.631	956.627	0.0039	52	0.041	LLVITVATK
7685	468.918	1403.73	1403.72	0.0108	52	0.0034	YYVTIIDAPGHR
12487	705.634	2113.88	2113.87	0.0078	52	0.00064	PSQMEHAMETMMFTFHK	2 Oxidation (M)
1919	474.302	946.59	946.585	0.0051	52	0.041	IAFAITAIK
11995	654.667	1960.98	1960.97	0.0063	52	0.0016	GHVFEESQVAGTPMFVVK
5363	614.349	1226.68	1226.68	0.0057	52	0.012	PQAPATVGLAFR
7628	700.308	1398.6	1398.6	0	52	0.00088	GASQAGMTGYGMPR	Oxidation (M)
3849	553.797	1105.58	1105.58	0.0035	52	0.0048	SEIDLFNIR
4374	573.797	1145.58	1145.58	0.0011	52	0.0017	TASTNNIAQAR
13377	885.771	2654.29	2654.27	0.0178	52	0.0018	GAGYTFGQDISETFNHANGLTLVSR
9483	793.888	1585.76	1585.76	0.0026	51	0.0022	AVTELNEPLSNEDR
3804	552.299	1102.58	1102.58	0.0058	51	0.014	AAAAVVEFQR	Acetyl (N-term)
11508	621.97	1862.89	1862.88	0.0079	51	0.0044	FGGSFAGSFGGAGGHAPGVAR
5891	633.32	1264.63	1264.62	0.0052	51	0.0087	SVIDYQTHFR
3845	553.78	1105.55	1105.54	0.002	51	0.051	MSTEEIIQR
8310	489.579	1465.72	1465.72	0.0006	51	0.0017	TATPQQAQEVHEK
9877	814.896	1627.78	1627.77	0.0038	51	0.00091	SSGPYGGGGQYFAKPR
9683	804.892	1607.77	1607.76	0.0075	51	0.00073	QSFTMVADTPENLR
11087	894.472	1786.93	1786.92	0.0093	51	0.0019	TITLEVEPSDTIENVK
5256	609.818	1217.62	1217.62	0.0019	51	0.0034	NVIGLQMGTNR	Oxidation (M)
8687	502.589	1504.74	1504.74	0.0061	51	0.0054	VKEGMNIVEAMER
5738	627.361	1252.71	1252.7	0.0055	51	0.0014	LANLPEEVIQK
4383	573.831	1145.65	1145.64	0.0032	51	0.05	LVFLGLDNAGK
13391	890.117	2667.33	2667.31	0.0198	51	0.00054	LGALSGAAALGFASYGAHGAQFPDAYGK
3872	554.326	1106.64	1106.63	0.004	51	0.0057	VFSGLVSTGLK
3810	552.328	1102.64	1102.64	0.0034	51	0.0096	DAVLLLFANK
3075	523.798	1045.58	1045.58	0.0038	51	0.015	SASVVSVISR	Acetyl (N-term)
6466	652.348	1302.68	1302.68	0.0061	51	0.029	PMFIVNTNVPR	Oxidation (M)
2949	517.275	1032.54	1032.54	0.0011	51	0.045	LFEQNVQR
5309	611.832	1221.65	1221.64	0.0059	51	0.0022	FSMVVQDGIVK
4979	596.337	1190.66	1190.65	0.0055	51	0.0021	AAELFVETIAK
3623	545.321	1088.63	1088.62	0.0042	51	0.17	DAVLLVFANK
6678	660.847	1319.68	1319.68	0.0044	51	0.0046	YATLSLFNTYK
10351	563.649	1687.93	1687.91	0.011	51	0.011	LYTLVLTDPDAPSRK
7180	680.875	1359.74	1359.73	0.0033	51	0.0022	ILTMDGLIEDIK
9972	547.644	1639.91	1639.9	0.0066	51	0.0013	VYNVTQHAVGIVVNK
8500	744.359	1486.7	1486.69	0.0095	51	0.0015	TTPSYVAFTDTER
362	369.72	737.426	737.363	0.0632	51	0.36	MGVLTTT	Oxidation (M)
3334	534.317	1066.62	1066.61	0.005	51	0.061	ESTLHLVLR
11929	974	1945.99	1945.98	0.0071	51	0.0019	EFPGFLENQKDPLAVDK
11396	921.453	1840.89	1840.88	0.0066	51	0.0038	STGEAFVQFASQEIAEK
9245	781.903	1561.79	1561.79	0.003	51	0.0049	HVISYSLSPFEQR
664	401.241	800.467	800.464	0.0024	51	0.12	EGLELLK
1735	466.292	930.569	930.565	0.0038	51	0.052	FAVGIVIGR
7141	679.398	1356.78	1356.78	0.0038	51	0.0025	VASSVFITLAPPR
10181	834.384	1666.75	1666.75	0.0053	51	0.00076	GPVEGYEENEEFLR
5852	631.862	1261.71	1261.66	0.0482	51	0.066	WVWLSFIRN	Acetyl (N-term)
3180	528.315	1054.62	1054.61	0.0028	51	0.0049	LIVNVNDLR
4859	591.861	1181.71	1181.7	0.0054	51	0.0014	ITPAEVGVLVGK
5582	621.844	1241.67	1241.67	0.0045	51	0.0079	LDPGLIMEQVK
8392	493.267	1476.78	1476.78	0.0017	51	0.0043	RPDLLTMVVDYR
11617	628.993	1883.96	1884.04	-0.0846	51	0.084	TEPGPQQLLLMFLVLK	Acetyl (N-term); Oxidation (M)
6551	437.578	1309.71	1309.71	0.0031	50	0.015	LQQTQSLHSLR
10190	834.929	1667.84	1667.84	0.0066	50	0.0017	ETNLDSLPLVDTHSK
5586	621.857	1241.7	1241.7	0.0017	50	0.016	ADLINNLGTIAK
13077	782.68	2345.02	2345.01	0.0128	50	0.0049	AFVHWYVGEGMEEGEFSEAR	Oxidation (M)
5320	612.314	1222.61	1222.61	0.0049	50	0.0038	EVEIAYSDVAK
4381	573.805	1145.6	1145.59	0.0031	50	0.013	ASVSQVEADLK
5700	625.85	1249.68	1249.68	0.003	50	0.004	GNVGVVLFNFGK
9919	817.448	1632.88	1632.88	0.0012	50	0.0019	ELLVPLTSSMYVPGK
6187	643.393	1284.77	1284.77	0.0054	50	0.0055	SLVGKDVVVELK
12481	1057.08	2112.14	2112.13	0.0115	50	0.0019	TILSNQTVDIPENVDITLK
7464	693.335	1384.66	1384.65	0.0052	50	0.0018	SYNDELQFLEK
8414	370.699	1478.77	1478.76	0.006	50	0.0054	MIKPFFHSLSEK	Oxidation (M)
3263	531.815	1061.62	1061.61	0.0038	50	0.03	LVGIDIFTGK
8637	750.908	1499.8	1499.79	0.0069	50	0.027	NILLTNEQLESAR
12489	705.635	2113.88	2113.87	0.0103	50	0.00083	PSQMEHAMETMMFTFHK	2 Oxidation (M)
10606	575.013	1722.02	1722	0.0131	50	0.0034	VVLSVSSGGQHTVLLVK
7921	712.863	1423.71	1423.79	-0.0786	50	0.1	STFWCILVSKIK
11055	595.643	1783.91	1783.9	0.0032	50	0.0032	SNYNFEKPFLWLAR
5101	601.312	1200.61	1200.61	0.0004	50	0.0042	ELQSQIQEAR
12103	663.669	1987.99	1987.98	0.0027	50	0.0062	YQVFFFGTHETAFLGPK
4793	588.874	1175.73	1175.73	0.0056	50	0.0039	VPPVQVSPLIK
5741	627.385	1252.75	1252.75	0.0041	50	0.0036	LSTPAGVQVILR
4139	564.804	1127.59	1127.59	0.0006	50	0.0062	QPVLSQTEAR
4335	572.283	1142.55	1142.55	0.0039	50	0.26	SAAEAGGVFHR	Acetyl (N-term)
5185	606.819	1211.62	1211.62	0.0049	50	0.0015	LVQAFQYTDK
10844	585.631	1753.87	1753.86	0.0084	50	0.01	VFDKDGNGYISAAELR
3198	529.299	1056.58	1056.58	0.0027	50	0.0079	ATAEVLNIGK	Acetyl (N-term)
7684	702.871	1403.73	1403.72	0.0087	50	0.004	YYVTIIDAPGHR
9197	778.895	1555.78	1555.77	0.0049	50	0.004	VVIGMDVAASEFFR	Oxidation (M)
10524	571.316	1710.93	1710.92	0.0069	50	0.0045	PKPGDGEFVEVISLPK
10335	562.973	1685.9	1685.89	0.0018	50	0.0026	NTLPTKETIEQEKR
2900	515.26	1028.5	1028.51	-0.0029	50	0.015	MAGDPVANVR
6346	648.327	1294.64	1294.63	0.0064	50	0.0026	FQTMSDQIIGR
7076	676.851	1351.69	1351.68	0.0062	50	0.0016	VAMFLTDSNNIK
9408	526.948	1577.82	1577.82	0.0055	50	0.0019	NALQQENHIIDGVK
9883	815.404	1628.79	1628.79	0.0073	50	0.0012	FGIQAQMVTTDFQK	Oxidation (M)
10329	562.627	1684.86	1684.85	0.0073	50	0.016	EIEIDIEPTDKVER
12644	722.691	2165.05	2165.04	0.0102	50	0.00022	QATVGDINTERPGMLDFTGK	Oxidation (M)
9268	783.364	1564.71	1564.71	0.0064	50	0.0022	ADKPDMGEIASFDK	Acetyl (N-term)

## Sheet: Alt-RPL36_protein_HT1080
Accession	Score	Mass	Matches	Match(sig)	Sequences	Seq(sig)	emPAI	Description
P60712	595	41710	21	21	16	16	4.5	SWISS-PROT:P60712 (Bos taurus) Actin, cytoplasmic 1
ENST00000343986.4_(+1)	458	10685	16	16	7	7	28.88	ENST00000343986.4_(+1)
P00761	426	24394	20	20	12	12	6.22	SWISS-PROT:P00761|TRYP_PIG Trypsin - Sus scrofa (Pig).
ENST00000396859.1_(+2)_2	327	37848	17	17	10	10	2.61	ENST00000396859.1_(+2)_2
ENST00000327892.8_(+1)_3	311	49966	13	13	12	12	1.66	ENST00000327892.8_(+1)_3
ENST00000340384.4_(+2)_3	266	52207	11	11	11	11	1.21	ENST00000340384.4_(+2)_3
CUFF.10210.1_(+1)_2	173	50447	8	8	7	7	0.81	CUFF.10210.1_(+1)_2
ENST00000358455.4_(+1)	303	18001	11	11	8	8	6.77	ENST00000358455.4_(+1)
P02769	293	69248	12	12	11	11	0.92	SWISS-PROT:P02769 (Bos taurus) Bovine serum albumin precursor
ENST00000224237.5_(+2)	277	58706	17	17	15	15	1.78	ENST00000224237.5_(+2)
ENST00000531413.1_(+3)	276	20077	8	8	6	6	2.02	ENST00000531413.1_(+3)
ENST00000225655.5_(+3)_4	263	22197	9	9	7	7	2.8	ENST00000225655.5_(+3)_4
ENST00000357156.2_(+3)	257	12689	8	8	5	5	6.51	ENST00000357156.2_(+3)
ENST00000282050.2_(+2)_2	255	61394	6	6	5	5	0.44	>ENST00000282050.2_(+2)_2
ENST00000396705.5_(+1)	246	27867	10	10	8	8	2.33	ENST00000396705.5_(+1)
ENST00000284971.3_(+2)_2	242	14128	5	5	3	3	2.66	ENST00000284971.3_(+2)_2
ENST00000442744.2_(+2)	239	16615	8	8	4	4	1.42	ENST00000442744.2_(+2)
ENST00000336023.5_(+3)_3	231	50492	7	7	6	6	0.56	ENST00000336023.5_(+3)_3
ENST00000309311.6_(+3)	229	98239	13	13	11	11	0.53	ENST00000309311.6_(+3)
ENST00000319041.6_(+2)	220	10497	7	7	3	3	2.95	ENST00000319041.6_(+2)
ENST00000239878.4_(+1)	218	10643	4	4	3	3	1.77	ENST00000239878.4_(+1)
ENST00000458198.2_(+3)	214	14598	3	3	2	2	1.12	ENST00000458198.2_(+3)
CUFF.1650.3_(+3)	213	25123	9	9	6	6	2.27	CUFF.1650.3_(+3)
CUFF.10613.3_(+2)_23	213	10837	5	5	4	4	4.29	CUFF.10613.3_(+2)_23
ENST00000271638.2_(+1)_2	209	14588	3	3	1	1	0.66	ENST00000271638.2_(+1)_2
ENST00000547276.1_(+2)	208	30299	5	5	4	4	0.64	ENST00000547276.1_(+2)
CUFF.21492.10_(+1)_2	204	8647	6	6	3	3	4.23	CUFF.21492.10_(+1)_2
ENST00000311111.6_(+3)_3	198	10076	11	11	4	4	3.18	>ENST00000311111.6_(+3)_3
ENST00000324460.6_(+1)_2	198	78900	7	7	7	7	0.4	ENST00000324460.6_(+1)_2
ENST00000227378.3_(+3)	160	71026	8	8	7	7	0.45	ENST00000227378.3_(+3)
ENST00000375650.3_(+1)_3	140	75520	5	5	4	4	0.22	ENST00000375650.3_(+1)_3
ENST00000193403.6_(+1)_6	197	103571	5	5	4	4	0.2	ENST00000193403.6_(+1)_6
CUFF.11333.8_(+3)_4	185	99028	6	6	5	5	0.26	CUFF.11333.8_(+3)_4
P34955	196	46075	5	5	4	4	0.38	SWISS-PROT:P34955 (Bos taurus) Alpha-1-antiproteinase precursor
ENST00000054666.6_(+2)_2	192	12395	5	5	2	2	1.41	ENST00000054666.6_(+2)_2
ENST00000335181.5_(+3)	192	61398	8	8	7	7	0.54	ENST00000335181.5_(+3)
ENST00000368809.1_(+3)	191	13971	10	10	3	3	1.85	ENST00000368809.1_(+3)
CUFF.18568.2_(+2)_2	189	41218	3	3	2	2	0.31	CUFF.18568.2_(+2)_2
ENST00000299300.6_(+3)_2	187	61548	5	5	4	4	0.36	ENST00000299300.6_(+3)_2
ENST00000340385.5_(+1)	185	29875	3	3	2	2	0.28	ENST00000340385.5_(+1)
CUFF.4424.1_(+3)_3	179	12265	9	9	6	6	4.98	CUFF.4424.1_(+3)_3
ENST00000450169.2_(+3)_2	176	10702	4	4	2	2	0.97	ENST00000450169.2_(+3)_2
ENST00000374517.5_(+2)	173	18463	9	9	4	4	1.72	ENST00000374517.5_(+2)
ENST00000417025.1_(+3)	172	20771	4	4	4	4	1.04	ENST00000417025.1_(+3)
CUFF.26736.3_(+3)	166	42074	5	5	4	4	0.43	>CUFF.26736.3_(+3)
ENST00000436459.2_(+1)	164	50153	9	9	7	7	0.82	ENST00000436459.2_(+1)
ENST00000215754.7_(+1)_5	164	20663	9	9	3	3	1.45	ENST00000215754.7_(+1)_5
CUFF.14185.1_(+1)	163	8554	7	7	2	2	2.51	>CUFF.14185.1_(+1)
CUFF.20658.2_(+1)	162	17053	3	3	3	3	0.91	CUFF.20658.2_(+1)
ENST00000375661.5_(+3)	161	18619	7	7	4	4	1.69	ENST00000375661.5_(+3)
CUFF.20394.1_(+1)	161	49848	6	6	5	5	0.46	CUFF.20394.1_(+1)
CUFF.9458.1_(+2)	159	19924	4	4	3	3	0.75	CUFF.9458.1_(+2)
P04264	158	65978	4	4	4	4	0.26	SWISS-PROT:P04264 Tax_Id=9606 Gene_Symbol=KRT1 Keratin, type II cytoskeletal 1
ENST00000290349.6_(+2)_2	157	35761	3	3	2	2	0.23	ENST00000290349.6_(+2)_2
ENST00000368706.4_(+3)_2	155	15467	4	4	4	4	1.59	ENST00000368706.4_(+3)_2
ENST00000216181.5_(+1)_2	154	226592	3	3	3	3	0.05	ENST00000216181.5_(+1)_2
ENST00000559254.1_(+1)_2	151	9114	10	10	3	3	2.27	>ENST00000559254.1_(+1)_2
ENST00000321153.4_(+2)_6	150	12706	5	5	4	4	2.17	ENST00000321153.4_(+2)_6
ENST00000547649.1_(+2)_2	147	17248	8	8	6	6	2.61	ENST00000547649.1_(+2)_2
ENST00000355057.1_(+2)	146	12068	8	8	6	6	10.09	ENST00000355057.1_(+2)
ENST00000330180.2_(+1)	144	14083	3	3	2	2	0.68	>ENST00000330180.2_(+1)
ENST00000355857.3_(+3)	144	14616	7	7	4	4	3.48	ENST00000355857.3_(+3)
ENST00000395044.3_(+1)	141	33839	4	4	3	3	0.39	ENST00000395044.3_(+1)
ENST00000395240.3_(+2)_2	140	45068	4	4	3	3	0.39	ENST00000395240.3_(+2)_2
CUFF.20836.3_(+2)_2	139	14526	2	2	1	1	0.29	CUFF.20836.3_(+2)_2
CUFF.3996.6_(+1)	138	11617	6	6	4	4	2.48	CUFF.3996.6_(+1)
ENST00000415292.1_(+1)	136	27725	3	3	3	3	0.5	ENST00000415292.1_(+1)
ENST00000307630.3_(+2)	66	35755	2	2	2	2	0.23	ENST00000307630.3_(+2)
ENST00000248975.5_(+1)_2	66	29199	2	2	2	2	0.29	ENST00000248975.5_(+1)_2
ENST00000360110.4_(+3)_5	135	85811	5	5	5	5	0.25	ENST00000360110.4_(+3)_5
ENST00000356674.7_(+2)	135	41758	3	3	3	3	0.31	ENST00000356674.7_(+2)
ENST00000368921.3_(+1)_41	134	10383	4	4	4	4	3	ENST00000368921.3_(+1)_41
ENST00000215909.5_(+3)_2	133	16238	3	3	1	1	0.57	ENST00000215909.5_(+3)_2
CUFF.22093.2_(+2)	133	97421	6	6	4	4	0.21	CUFF.22093.2_(+2)
ENST00000400137.4_(+3)_2	133	16185	3	3	1	1	0.57	ENST00000400137.4_(+3)_2
ENST00000225426.4_(+2)_4	131	23382	5	5	4	4	1.21	ENST00000225426.4_(+2)_4
ENST00000515390.1_(+3)	128	58204	5	5	4	4	0.38	ENST00000515390.1_(+3)
ENST00000538173.1_(+2)	128	51601	3	3	2	2	0.16	ENST00000538173.1_(+2)
ENST00000261313.2_(+2)_2	126	26936	4	4	4	4	0.74	ENST00000261313.2_(+2)_2
ENST00000331200.3_(+1)	125	29752	4	4	4	4	0.65	ENST00000331200.3_(+1)
ENST00000305218.4_(+1)_2	124	66722	7	7	6	6	0.48	ENST00000305218.4_(+1)_2
ENST00000328848.4_(+3)_4	123	7885	3	3	2	2	2.88	ENST00000328848.4_(+3)_4
ENST00000234590.4_(+1)_3	123	47516	6	6	6	6	0.61	ENST00000234590.4_(+1)_3
ENST00000229277.1_(+1)_3	88	48148	2	2	2	2	0.17	ENST00000229277.1_(+1)_3
CUFF.21901.6_(+2)_2	121	75274	5	5	5	5	0.28	CUFF.21901.6_(+2)_2
CUFF.655.2_(+2)_6	117	19974	4	4	4	4	1.1	CUFF.655.2_(+2)_6
ENST00000414487.2_(+1)_2	121	11099	6	6	3	3	2.69	ENST00000414487.2_(+1)_2
ENST00000441378.1_(+1)	120	7836	4	4	2	2	1.47	ENST00000441378.1_(+1)
ENST00000265062.3_(+1)_4	120	23631	5	5	4	4	0.87	ENST00000265062.3_(+1)_4
ENST00000253024.5_(+2)_3	119	88493	4	4	4	4	0.19	ENST00000253024.5_(+2)_3
ENST00000352861.4_(+3)_3	119	7906	3	3	2	2	2.88	ENST00000352861.4_(+3)_3
CUFF.1599.15_(+3)	119	62745	2	2	2	2	0.13	CUFF.1599.15_(+3)
ENST00000272348.2_(+3)_2	117	9138	4	4	2	2	3.85	ENST00000272348.2_(+3)_2
ENST00000236957.5_(+2)_2	116	26556	2	2	2	2	0.32	>ENST00000236957.5_(+2)_2
ENST00000329251.4_(+3)	116	54565	7	7	7	7	0.62	ENST00000329251.4_(+3)
CUFF.8345.7_(+3)	116	39110	4	4	3	3	0.33	>CUFF.8345.7_(+3)
ENST00000398881.3_(+1)	115	9110	2	2	2	2	1.2	ENST00000398881.3_(+1)
ENST00000392367.3_(+3)	115	27422	5	5	5	5	0.97	ENST00000392367.3_(+3)
ENST00000369167.1_(+1)_2	114	15007	3	3	3	3	1.08	>ENST00000369167.1_(+1)_2
ENST00000303806.4_(+3)	81	15080	2	2	2	2	0.63	>ENST00000303806.4_(+3)
ENST00000457654.2_(+3)	114	48977	3	3	3	3	0.26	ENST00000457654.2_(+3)
CUFF.18174.4_(+1)_6	114	72459	3	3	3	3	0.17	CUFF.18174.4_(+1)_6
CUFF.2918.4_(+1)_2	113	32283	3	3	2	2	0.26	CUFF.2918.4_(+1)_2
ENST00000265462.4_(+3)	112	25967	5	5	4	4	1.05	ENST00000265462.4_(+3)
CUFF.6112.1_(+3)	111	13442	5	5	4	4	1.97	>CUFF.6112.1_(+3)
CUFF.22232.1_(+1)_2	110	13193	2	2	1	1	0.74	>CUFF.22232.1_(+1)_2
CUFF.2440.7_(+2)_5	108	89379	2	2	2	2	0.09	CUFF.2440.7_(+2)_5
ENST00000602318.1_(+2)	106	12557	2	2	2	2	0.79	ENST00000602318.1_(+2)
ENST00000511473.1_(+3)_2	106	31057	3	3	3	3	0.43	ENST00000511473.1_(+3)_2
ENST00000353047.6_(+3)_2	106	38281	3	3	2	2	0.34	ENST00000353047.6_(+3)_2
CUFF.4153.1_(+1)_2	105	41324	3	3	3	3	0.31	>CUFF.4153.1_(+1)_2
CUFF.2563.3_(+1)_3	105	106616	1	1	1	1	0.04	CUFF.2563.3_(+1)_3
CUFF.22991.7_(+1)_2	104	12099	2	2	2	2	0.83	CUFF.22991.7_(+1)_2
CUFF.4544.17_(+2)	104	25502	2	2	2	2	0.34	CUFF.4544.17_(+2)
ENST00000424736.2_(+1)	104	8325	1	1	1	1	0.54	ENST00000424736.2_(+1)
CUFF.16567.1_(+3)	103	69136	3	3	2	2	0.11	CUFF.16567.1_(+3)
ENST00000354434.4_(+1)	103	57606	3	3	2	2	0.14	>ENST00000354434.4_(+1)
ENST00000217652.3_(+3)_3	103	20685	3	3	2	2	0.43	ENST00000217652.3_(+3)_3
ENST00000299767.5_(+3)_2	103	96842	3	3	2	2	0.08	ENST00000299767.5_(+3)_2
ENST00000371646.5_(+2)	91	87263	4	4	3	3	0.14	ENST00000371646.5_(+2)
ENST00000216281.8_(+3)_2	77	90787	3	3	3	3	0.13	ENST00000216281.8_(+3)_2
ENST00000368259.2_(+2)	102	58303	3	3	3	3	0.21	ENST00000368259.2_(+2)
ENST00000449098.1_(+3)_3	102	33060	4	4	3	3	0.57	ENST00000449098.1_(+3)_3
ENST00000557924.1_(+2)	102	7654	1	1	1	1	0.59	ENST00000557924.1_(+2)
CUFF.8950.2_(+3)_2	102	21260	5	5	5	5	1.38	CUFF.8950.2_(+3)_2
CUFF.10534.1_(+1)_2	101	39926	1	1	1	1	0.1	CUFF.10534.1_(+1)_2
ENST00000274562.9_(+2)_2	100	135277	1	1	1	1	0.03	ENST00000274562.9_(+2)_2
ENST00000464930.1_(+1)	100	23598	2	2	2	2	0.37	ENST00000464930.1_(+1)
ENST00000316448.5_(+2)_2	100	49295	3	3	3	3	0.26	ENST00000316448.5_(+2)_2
ENST00000344548.3_(+3)_5	100	22052	1	1	1	1	0.18	ENST00000344548.3_(+3)_5
CUFF.1301.4_(+3)	99	25834	2	2	2	2	0.33	>CUFF.1301.4_(+3)
CUFF.22398.5_(+1)_3	99	51239	4	4	4	4	0.34	CUFF.22398.5_(+1)_3
ENST00000328392.6_(+1)_2	97	19727	1	1	1	1	0.21	ENST00000328392.6_(+1)_2
ENST00000374018.1_(+1)	97	16344	2	2	1	1	0.57	ENST00000374018.1_(+1)
ENST00000347512.3_(+2)	97	16973	1	1	1	1	0.24	ENST00000347512.3_(+2)
ENST00000250495.5_(+2)_2	97	10734	4	4	3	3	1.74	ENST00000250495.5_(+2)_2
ENST00000265753.8_(+2)	97	32505	2	2	1	1	0.12	>ENST00000265753.8_(+2)
CUFF.14845.2_(+2)	96	16536	2	2	2	2	0.56	CUFF.14845.2_(+2)
ENST00000331483.4_(+2)_3	96	57469	2	2	2	2	0.14	ENST00000331483.4_(+2)_3
ENST00000309579.3_(+2)	96	9170	1	1	1	1	0.48	ENST00000309579.3_(+2)
ENST00000381125.4_(+2)	95	87942	2	2	1	1	0.09	ENST00000381125.4_(+2)
CUFF.17133.5_(+2)_2	95	36184	4	4	4	4	0.51	CUFF.17133.5_(+2)_2
ENST00000567270.1_(+1)	95	14387	2	2	1	1	0.66	ENST00000567270.1_(+1)
ENST00000304312.4_(+2)	94	11061	5	5	4	4	2.69	ENST00000304312.4_(+2)
P13645	93	59475	1	1	1	1	0.07	SWISS-PROT:P13645 Tax_Id=9606 Gene_Symbol=KRT10 Keratin, type I cytoskeletal 10
ENST00000366613.1_(+1)_2	93	15218	1	1	1	1	0.27	ENST00000366613.1_(+1)_2
ENST00000302278.3_(+3)	93	90686	4	4	3	3	0.18	ENST00000302278.3_(+3)
CUFF.16210.12_(+1)_4	93	13519	1	1	1	1	0.31	CUFF.16210.12_(+1)_4
CUFF.4187.6_(+2)_2	92	29018	1	1	1	1	0.14	CUFF.4187.6_(+2)_2
ENST00000371873.5_(+3)	91	30770	3	3	3	3	0.44	ENST00000371873.5_(+3)
ENST00000225525.3_(+1)_3	91	16389	1	1	1	1	0.25	ENST00000225525.3_(+1)_3
CUFF.608.1_(+2)_2	91	17407	2	2	2	2	0.53	CUFF.608.1_(+2)_2
ENST00000306749.2_(+1)_3	91	277923	3	3	2	2	0.04	ENST00000306749.2_(+1)_3
ENST00000395119.3_(+1)_3	90	34862	2	2	2	2	0.24	ENST00000395119.3_(+1)_3
CUFF.8760.2_(+2)	89	59516	5	5	4	4	0.37	>CUFF.8760.2_(+2)
CUFF.1366.2_(+1)_5	89	20276	2	2	2	2	0.44	CUFF.1366.2_(+1)_5
ENST00000295702.4_(+1)	89	22654	1	1	1	1	0.18	ENST00000295702.4_(+1)
CUFF.13368.7_(+2)_2	89	62586	1	1	1	1	0.06	CUFF.13368.7_(+2)_2
ENST00000381401.5_(+2)_4	89	35361	4	4	3	3	0.53	ENST00000381401.5_(+2)_4
ENST00000380876.4_(+1)_2	89	106054	1	1	1	1	0.04	ENST00000380876.4_(+1)_2
ENST00000225430.4_(+3)_2	88	25293	1	1	1	1	0.16	ENST00000225430.4_(+3)_2
P12763	88	38394	3	3	3	3	0.34	SWISS-PROT:P12763 (Bos taurus) Alpha-2-HS-glycoprotein precursor
ENST00000262030.3_(+1)	88	58237	4	4	3	3	0.21	ENST00000262030.3_(+1)
ENST00000394934.1_(+3)_3	87	59502	5	5	4	4	0.29	ENST00000394934.1_(+3)_3
ENST00000256433.3_(+2)	87	12517	1	1	1	1	0.34	ENST00000256433.3_(+2)
ENST00000396393.1_(+1)	87	29537	1	1	1	1	0.13	ENST00000396393.1_(+1)
ENST00000300026.3_(+1)	86	30929	3	3	3	3	0.44	ENST00000300026.3_(+1)
CUFF.6333.1_(+3)_3	86	25672	1	1	1	1	0.16	CUFF.6333.1_(+3)_3
ENST00000368305.4_(+1)_2	86	17927	1	1	1	1	0.23	ENST00000368305.4_(+1)_2
ENST00000456586.1_(+1)_2	85	10137	1	1	1	1	0.43	ENST00000456586.1_(+1)_2
ENST00000296255.3_(+2)	85	70196	3	3	2	2	0.11	ENST00000296255.3_(+2)
ENST00000261479.4_(+1)_2	84	27929	2	2	2	2	0.31	ENST00000261479.4_(+1)_2
ENST00000523944.1_(+3)	84	101345	1	1	1	1	0.04	ENST00000523944.1_(+3)
CUFF.1453.1_(+1)_3	83	5642	2	2	2	2	2.42	CUFF.1453.1_(+1)_3
ENST00000358171.3_(+2)_3	82	49812	2	2	2	2	0.16	ENST00000358171.3_(+2)_3
ENST00000007516.3_(+1)	82	19982	4	4	2	2	0.74	ENST00000007516.3_(+1)
ENST00000454001.1_(+3)	82	15148	4	4	4	4	1.64	ENST00000454001.1_(+3)
ENST00000354725.3_(+3)	82	108659	1	1	1	1	0.04	ENST00000354725.3_(+3)
CUFF.1154.7_(+3)_7	81	43533	1	1	1	1	0.09	>CUFF.1154.7_(+3)_7
ENST00000322028.4_(+2)	81	8705	5	5	2	2	2.46	>ENST00000322028.4_(+2)
ENST00000256441.4_(+2)	81	13735	3	3	3	3	1.22	ENST00000256441.4_(+2)
ENST00000360830.4_(+2)_3	81	15356	4	4	4	4	1.61	ENST00000360830.4_(+2)_3
ENST00000207437.5_(+2)	80	26814	1	1	1	1	0.15	ENST00000207437.5_(+2)
CUFF.5867.6_(+3)_3	80	106674	2	2	2	2	0.07	CUFF.5867.6_(+3)_3
CUFF.16930.2_(+2)_6	80	44949	2	2	2	2	0.18	CUFF.16930.2_(+2)_6
ENST00000397239.3_(+2)_3	80	47996	2	2	2	2	0.17	ENST00000397239.3_(+2)_3
ENST00000345358.7_(+2)	79	22915	1	1	1	1	0.18	ENST00000345358.7_(+2)
ENST00000497538.1_(+1)_2	79	27923	1	1	1	1	0.14	ENST00000497538.1_(+1)_2
CUFF.354.1_(+3)_2	79	18174	1	1	1	1	0.22	CUFF.354.1_(+3)_2
ENST00000314940.4_(+3)_4	79	33071	1	1	1	1	0.12	ENST00000314940.4_(+3)_4
ENST00000393432.4_(+1)_4	78	49428	2	2	2	2	0.16	ENST00000393432.4_(+1)_4
ENST00000301587.4_(+1)	78	20128	1	1	1	1	0.2	ENST00000301587.4_(+1)
CUFF.20480.1_(+2)_4	78	176994	1	1	1	1	0.02	CUFF.20480.1_(+2)_4
ENST00000330188.9_(+3)_3	78	30998	3	3	3	3	0.44	ENST00000330188.9_(+3)_3
ENST00000300933.4_(+3)	65	37145	2	2	2	2	0.22	ENST00000300933.4_(+3)
ENST00000215375.2_(+3)	78	21016	1	1	1	1	0.19	ENST00000215375.2_(+3)
ENST00000541422.1_(+3)_2	78	47460	2	2	2	2	0.17	>ENST00000541422.1_(+3)_2
ENST00000329146.4_(+3)_3	78	30898	2	2	2	2	0.27	ENST00000329146.4_(+3)_3
ENST00000279242.2_(+2)_2	78	19541	1	1	1	1	0.21	ENST00000279242.2_(+2)_2
ENST00000329399.6_(+2)	78	39948	2	2	2	2	0.21	ENST00000329399.6_(+2)
ENST00000331204.4_(+1)	78	27767	1	1	1	1	0.14	ENST00000331204.4_(+1)
CUFF.978.1_(+2)_3	76	68387	1	1	1	1	0.06	CUFF.978.1_(+2)_3
CUFF.10726.1_(+1)	76	66694	2	2	2	2	0.12	CUFF.10726.1_(+1)
ENST00000440685.2_(+3)_3	76	12804	3	3	3	3	1.36	ENST00000440685.2_(+3)_3
ENST00000371419.2_(+3)_3	76	15704	2	2	2	2	0.6	ENST00000371419.2_(+3)_3
ENST00000554777.2_(+1)	76	7644	2	2	1	1	0.59	ENST00000554777.2_(+1)
ENST00000223641.4_(+1)_2	76	11687	2	2	2	2	0.87	ENST00000223641.4_(+1)_2
ENST00000271628.8_(+1)_8	76	45898	2	2	2	2	0.18	ENST00000271628.8_(+1)_8
ENST00000318066.2_(+1)_3	76	19109	2	2	2	2	0.47	ENST00000318066.2_(+1)_3
ENST00000443213.1_(+1)	76	18559	4	4	4	4	1.22	ENST00000443213.1_(+1)
ENST00000257497.6_(+3)_2	76	43719	1	1	1	1	0.09	ENST00000257497.6_(+3)_2
ENST00000296223.3_(+1)	75	20290	3	3	2	2	0.73	ENST00000296223.3_(+1)
ENST00000368885.3_(+1)_3	75	39869	1	1	1	1	0.1	ENST00000368885.3_(+1)_3
ENST00000458284.2_(+3)	74	21813	3	3	3	3	0.66	ENST00000458284.2_(+3)
ENST00000448875.1_(+1)	74	5856	1	1	1	1	0.81	ENST00000448875.1_(+1)
ENST00000263168.3_(+1)_4	74	37097	3	3	3	3	0.35	ENST00000263168.3_(+1)_4
ENST00000335972.6_(+1)	74	124097	3	3	2	2	0.06	ENST00000335972.6_(+1)
ENST00000265304.6_(+2)_4	74	17947	3	3	3	3	0.85	ENST00000265304.6_(+2)_4
CUFF.3853.3_(+1)	74	95244	4	4	4	4	0.17	CUFF.3853.3_(+1)
ENST00000433866.2_(+1)_4	73	9536	2	2	2	2	1.13	ENST00000433866.2_(+1)_4
ENST00000349693.3_(+2)_3	73	114636	1	1	1	1	0.03	ENST00000349693.3_(+2)_3
ENST00000334478.4_(+2)	73	17797	2	2	2	2	0.51	ENST00000334478.4_(+2)
CUFF.5949.2_(+1)_4	73	11034	1	1	1	1	0.39	CUFF.5949.2_(+1)_4
CUFF.16804.3_(+1)_2	73	20003	1	1	1	1	0.2	>CUFF.16804.3_(+1)_2
ENST00000216455.4_(+1)_2	73	30158	3	3	3	3	0.45	ENST00000216455.4_(+1)_2
ENST00000321394.7_(+3)_2	73	64686	2	2	2	2	0.12	ENST00000321394.7_(+3)_2
CUFF.13358.4_(+2)	72	47459	1	1	1	1	0.08	CUFF.13358.4_(+2)
CUFF.1632.2_(+3)_2	72	103867	2	2	2	2	0.08	CUFF.1632.2_(+3)_2
CUFF.4848.5_(+3)_2	72	38849	3	3	2	2	0.33	CUFF.4848.5_(+3)_2
ENST00000374610.2_(+1)_4	72	15073	1	1	1	1	0.28	ENST00000374610.2_(+1)_4
ENST00000303436.6_(+2)_3	72	22840	3	3	3	3	0.63	ENST00000303436.6_(+2)_3
ENST00000009589.3_(+1)_2	67	15432	2	2	2	2	0.61	ENST00000009589.3_(+1)_2
CUFF.5467.2_(+2)_2	72	76224	3	3	3	3	0.16	CUFF.5467.2_(+2)_2
ENST00000401695.3_(+3)	71	18077	3	3	3	3	0.84	ENST00000401695.3_(+3)
CUFF.14233.1_(+2)_3	71	13625	1	1	1	1	0.31	CUFF.14233.1_(+2)_3
ENST00000225698.4_(+2)	71	34017	1	1	1	1	0.12	ENST00000225698.4_(+2)
ENST00000221975.2_(+3)	71	16997	2	2	2	2	0.54	ENST00000221975.2_(+3)
ENST00000526451.1_(+3)_4	71	19888	1	1	1	1	0.2	ENST00000526451.1_(+3)_4
ENST00000011691.4_(+3)_2	71	11082	1	1	1	1	0.39	ENST00000011691.4_(+3)_2
ENST00000272227.3_(+2)	71	52874	1	1	1	1	0.07	ENST00000272227.3_(+2)
ENST00000350608.3_(+3)_2	71	13495	4	4	4	4	1.94	ENST00000350608.3_(+3)_2
ENST00000430850.2_(+3)	71	17035	1	1	1	1	0.24	ENST00000430850.2_(+3)
CUFF.25341.3_(+2)_3	70	265326	1	1	1	1	0.01	>CUFF.25341.3_(+2)_3
CUFF.15421.2_(+1)	70	18894	2	2	2	2	0.48	CUFF.15421.2_(+1)
ENST00000217426.2_(+1)	70	50310	2	2	2	2	0.16	ENST00000217426.2_(+1)
ENST00000224807.5_(+1)_3	70	36553	1	1	1	1	0.11	ENST00000224807.5_(+1)_3
ENST00000370873.4_(+2)_2	70	31038	1	1	1	1	0.13	ENST00000370873.4_(+2)_2
ENST00000547914.1_(+2)_5	69	14150	1	1	1	1	0.3	ENST00000547914.1_(+2)_5
ENST00000557016.1_(+2)_5	69	12967	2	2	2	2	0.75	ENST00000557016.1_(+2)_5
CUFF.14033.7_(+1)	69	22580	2	2	2	2	0.39	>CUFF.14033.7_(+1)
ENST00000254193.6_(+2)	68	30881	1	1	1	1	0.13	ENST00000254193.6_(+2)
ENST00000521662.1_(+2)_2	68	12247	2	2	2	2	0.82	ENST00000521662.1_(+2)_2
ENST00000550979.1_(+1)	68	9872	2	2	2	2	1.08	>ENST00000550979.1_(+1)
ENST00000273308.4_(+2)_8	68	23653	1	1	1	1	0.17	ENST00000273308.4_(+2)_8
ENST00000196551.3_(+1)_2	68	23918	1	1	1	1	0.17	ENST00000196551.3_(+1)_2
ENST00000254301.9_(+1)_2	68	29080	2	2	2	2	0.29	ENST00000254301.9_(+1)_2
ENST00000295006.5_(+1)_2	68	84408	1	1	1	1	0.05	ENST00000295006.5_(+1)_2
ENST00000567436.1_(+1)	68	9737	2	2	2	2	1.09	ENST00000567436.1_(+1)
ENST00000524496.1_(+2)_2	68	14488	1	1	1	1	0.29	ENST00000524496.1_(+2)_2
ENST00000429775.2_(+1)	68	11747	1	1	1	1	0.36	ENST00000429775.2_(+1)
ENST00000586807.1_(+2)_12	68	35653	2	2	2	2	0.23	ENST00000586807.1_(+2)_12
CUFF.16825.8_(+3)	67	24012	3	3	2	2	0.36	CUFF.16825.8_(+3)
CUFF.16291.2_(+2)	67	10517	2	2	2	2	0.99	>CUFF.16291.2_(+2)
CUFF.19601.2_(+3)	67	16291	2	2	1	1	0.57	CUFF.19601.2_(+3)
CUFF.19668.5_(+1)_3	67	48640	3	3	3	3	0.26	>CUFF.19668.5_(+1)_3
ENST00000355731.4_(+3)	66	17681	1	1	1	1	0.23	>ENST00000355731.4_(+3)
ENST00000509698.1_(+2)	66	12384	1	1	1	1	0.34	ENST00000509698.1_(+2)
CUFF.208.1_(+1)	66	78969	1	1	1	1	0.05	CUFF.208.1_(+1)
ENST00000301522.2_(+1)_3	65	22714	2	2	2	2	0.39	ENST00000301522.2_(+1)_3
ENST00000319248.8_(+2)	57	27003	2	2	2	2	0.32	ENST00000319248.8_(+2)
ENST00000348257.5_(+2)_2	65	21250	1	1	1	1	0.19	ENST00000348257.5_(+2)_2
ENST00000290541.6_(+1)	65	30911	3	3	3	3	0.44	ENST00000290541.6_(+1)
ENST00000293831.8_(+2)_2	65	46654	2	2	2	2	0.17	ENST00000293831.8_(+2)_2
ENST00000221957.4_(+1)	65	53361	3	3	3	3	0.23	ENST00000221957.4_(+1)
CUFF.18162.1_(+2)_2	65	90402	1	1	1	1	0.04	CUFF.18162.1_(+2)_2
ENST00000221233.4_(+2)_2	65	29590	1	1	1	1	0.13	ENST00000221233.4_(+2)_2
CUFF.7355.2_(+2)_7	65	9057	2	2	2	2	1.2	CUFF.7355.2_(+2)_7
CUFF.4600.1_(+2)	58	9906	2	2	2	2	1.08	CUFF.4600.1_(+2)
ENST00000269321.7_(+2)_2	64	24922	1	1	1	1	0.16	ENST00000269321.7_(+2)_2
CUFF.7708.2_(+2)	64	22801	3	3	3	3	0.63	>CUFF.7708.2_(+2)
ENST00000220849.5_(+1)	64	54389	2	2	2	2	0.15	ENST00000220849.5_(+1)
ENST00000298852.3_(+3)	64	54998	1	1	1	1	0.07	ENST00000298852.3_(+3)
ENST00000222005.2_(+1)	64	46531	2	2	2	2	0.17	ENST00000222005.2_(+1)
ENST00000320756.2_(+2)_3	64	19378	2	2	2	2	0.46	ENST00000320756.2_(+2)_3
CUFF.13373.3_(+1)_2	64	61557	2	2	2	2	0.13	CUFF.13373.3_(+1)_2
ENST00000256463.6_(+2)	64	8953	1	1	1	1	0.49	ENST00000256463.6_(+2)
ENST00000262177.4_(+2)_2	64	36179	1	1	1	1	0.11	ENST00000262177.4_(+2)_2
ENST00000556029.1_(+3)_3	64	53706	1	1	1	1	0.07	ENST00000556029.1_(+3)_3
CUFF.14770.2_(+1)_2	64	7574	1	1	1	1	0.6	CUFF.14770.2_(+1)_2
ENST00000258405.4_(+1)_3	63	48886	2	2	2	2	0.17	ENST00000258405.4_(+1)_3
CUFF.18487.1_(+1)_3	63	38544	1	1	1	1	0.1	CUFF.18487.1_(+1)_3
ENST00000447432.2_(+1)	63	30529	3	3	3	3	0.44	ENST00000447432.2_(+1)
ENST00000361611.6_(+1)_6	63	29296	1	1	1	1	0.14	ENST00000361611.6_(+1)_6
ENST00000343255.5_(+1)_3	63	32128	1	1	1	1	0.12	ENST00000343255.5_(+1)_3
ENST00000568588.1_(+2)_5	63	57448	3	3	3	3	0.22	ENST00000568588.1_(+2)_5
ENST00000395802.3_(+1)_4	62	12683	1	1	1	1	0.33	ENST00000395802.3_(+1)_4
ENST00000391851.4_(+1)_3	62	41004	1	1	1	1	0.1	ENST00000391851.4_(+1)_3
ENST00000462990.1_(+3)_14	62	62453	2	2	2	2	0.13	ENST00000462990.1_(+3)_14
ENST00000395319.3_(+2)	62	39444	1	1	1	1	0.1	ENST00000395319.3_(+2)
CUFF.21624.7_(+3)_5	62	15811	1	1	1	1	0.26	CUFF.21624.7_(+3)_5
ENST00000608083.1_(+2)	62	39129	1	1	1	1	0.1	ENST00000608083.1_(+2)
ENST00000535923.1_(+1)_5	62	34279	1	1	1	1	0.12	ENST00000535923.1_(+1)_5
CUFF.2629.6_(+1)_6	61	45957	1	1	1	1	0.09	CUFF.2629.6_(+1)_6
ENST00000372755.3_(+2)_2	61	119974	3	3	3	3	0.1	ENST00000372755.3_(+2)_2
ENST00000388835.3_(+1)	61	55398	1	1	1	1	0.07	ENST00000388835.3_(+1)
CUFF.15616.9_(+1)_2	61	46259	1	1	1	1	0.08	CUFF.15616.9_(+1)_2
CUFF.23401.1_(+1)	61	28759	1	1	1	1	0.14	CUFF.23401.1_(+1)
ENST00000376809.5_(+2)	61	41597	1	1	1	1	0.09	ENST00000376809.5_(+2)
ENST00000358015.3_(+1)_4	61	47585	1	1	1	1	0.08	ENST00000358015.3_(+1)_4
P13646-1	61	49555	1	1	1	1	0.08	SWISS-PROT:P13646-1 Tax_Id=9606 Gene_Symbol=KRT13 Isoform 1 of Keratin, type I cytoskeletal 13
ENST00000372805.3_(+1)_2	61	52739	1	1	1	1	0.07	ENST00000372805.3_(+1)_2
ENST00000270634.6_(+1)	61	16846	1	1	1	1	0.24	ENST00000270634.6_(+1)
ENST00000257245.4_(+1)_3	60	10526	2	2	2	2	0.99	ENST00000257245.4_(+1)_3
CUFF.5675.2_(+1)_3	60	157179	1	1	1	1	0.02	CUFF.5675.2_(+1)_3
CUFF.8966.1_(+1)_2	60	17720	1	1	1	1	0.23	CUFF.8966.1_(+1)_2
CUFF.5986.8_(+1)_2	60	16101	2	2	2	2	0.58	CUFF.5986.8_(+1)_2
ENST00000233084.3_(+1)_2	60	86382	1	1	1	1	0.04	ENST00000233084.3_(+1)_2
CUFF.22483.3_(+1)_3	60	26630	2	2	2	2	0.32	>CUFF.22483.3_(+1)_3
ENST00000374741.3_(+3)	60	16169	1	1	1	1	0.25	ENST00000374741.3_(+3)
ENST00000221413.6_(+3)_9	60	31492	1	1	1	1	0.13	ENST00000221413.6_(+3)_9
CUFF.19021.2_(+2)_2	59	40086	1	1	1	1	0.1	>CUFF.19021.2_(+2)_2
ENST00000237858.6_(+2)_7	59	12922	2	2	2	2	0.76	ENST00000237858.6_(+2)_7
ENST00000321442.5_(+3)_3	59	36938	2	2	2	2	0.22	ENST00000321442.5_(+3)_3
ENST00000256108.5_(+2)_8	59	32044	2	2	2	2	0.26	ENST00000256108.5_(+2)_8
ENST00000332499.2_(+3)_19	59	41341	1	1	1	1	0.09	ENST00000332499.2_(+3)_19
ENST00000293379.4_(+2)_2	59	120520	1	1	1	1	0.03	ENST00000293379.4_(+2)_2
ENST00000446677.1_(+2)	59	22821	1	1	1	1	0.18	ENST00000446677.1_(+2)
ENST00000435761.1_(+2)_6	59	83537	1	1	1	1	0.05	ENST00000435761.1_(+2)_6
ENST00000373586.1_(+1)_2	58	38610	1	1	1	1	0.1	ENST00000373586.1_(+1)_2
ENST00000298510.2_(+2)	58	29147	2	2	2	2	0.29	ENST00000298510.2_(+2)
ENST00000304921.5_(+3)_2	58	24467	3	3	2	2	0.36	ENST00000304921.5_(+3)_2
ENST00000409028.4_(+1)	58	15921	1	1	1	1	0.26	ENST00000409028.4_(+1)
ENST00000393987.2_(+2)	58	16821	1	1	1	1	0.24	>ENST00000393987.2_(+2)
CUFF.6730.5_(+2)	58	12182	3	3	3	3	1.45	CUFF.6730.5_(+2)
CUFF.16044.1_(+1)_28	58	6717	1	1	1	1	0.68	CUFF.16044.1_(+1)_28
ENST00000297258.6_(+3)_2	58	21684	1	1	1	1	0.19	ENST00000297258.6_(+3)_2
ENST00000327428.5_(+1)_2	57	15967	1	1	1	1	0.26	ENST00000327428.5_(+1)_2
CUFF.14709.1_(+3)_6	57	16321	1	1	1	1	0.25	CUFF.14709.1_(+3)_6
ENST00000325094.5_(+1)_3	57	28128	1	1	1	1	0.14	>ENST00000325094.5_(+1)_3
ENST00000393196.3_(+3)	57	22115	3	3	3	3	0.65	ENST00000393196.3_(+3)
ENST00000335895.8_(+2)_3	57	18909	1	1	1	1	0.22	ENST00000335895.8_(+2)_3
CUFF.5388.3_(+3)_2	57	112773	1	1	1	1	0.03	CUFF.5388.3_(+3)_2
CUFF.2249.3_(+3)_4	57	129480	1	1	1	1	0.03	CUFF.2249.3_(+3)_4
ENST00000297107.6_(+3)_38	57	5226	1	1	1	1	0.94	ENST00000297107.6_(+3)_38
CUFF.5295.1_(+1)_5	57	21227	1	1	1	1	0.19	CUFF.5295.1_(+1)_5
CUFF.4958.9_(+2)_2	57	70406	2	2	2	2	0.11	>CUFF.4958.9_(+2)_2
ENST00000250498.4_(+2)	57	16431	2	2	1	1	0.56	ENST00000250498.4_(+2)
ENST00000275603.4_(+1)_2	56	60387	2	2	2	2	0.13	ENST00000275603.4_(+1)_2
ENST00000359426.6_(+3)	56	105851	1	1	1	1	0.04	ENST00000359426.6_(+3)
CUFF.11009.1_(+3)_11	56	15454	1	1	1	1	0.27	CUFF.11009.1_(+3)_11
ENST00000255992.10_(+3)_14	56	50782	1	1	1	1	0.08	ENST00000255992.10_(+3)_14
ENST00000369713.5_(+3)	56	34810	2	2	2	2	0.24	ENST00000369713.5_(+3)
ENST00000037869.3_(+2)	52	18084	2	2	2	2	0.5	ENST00000037869.3_(+2)
CUFF.6143.4_(+3)	56	47373	1	1	1	1	0.08	CUFF.6143.4_(+3)
ENST00000327772.2_(+1)_2	56	19333	1	1	1	1	0.21	ENST00000327772.2_(+1)_2
ENST00000421551.3_(+3)	56	5748	1	1	1	1	0.83	ENST00000421551.3_(+3)
ENST00000530071.1_(+2)	56	17795	1	1	1	1	0.23	ENST00000530071.1_(+2)
CUFF.10067.1_(+1)	56	70624	1	1	1	1	0.05	CUFF.10067.1_(+1)
ENST00000582730.2_(+2)	56	26749	4	4	4	4	0.74	ENST00000582730.2_(+2)
ENST00000474852.1_(+1)_4	56	90197	1	1	1	1	0.04	ENST00000474852.1_(+1)_4
CUFF.15933.1_(+3)_20	56	4116	1	1	1	1	1.28	CUFF.15933.1_(+3)_20
ENST00000338663.7_(+3)_2	55	61874	2	2	2	2	0.13	ENST00000338663.7_(+3)_2
ENST00000377818.3_(+2)_2	55	10791	1	1	1	1	0.4	ENST00000377818.3_(+2)_2
ENST00000467076.1_(+3)_3	55	30183	2	2	2	2	0.28	ENST00000467076.1_(+3)_3
ENST00000361505.5_(+3)_2	55	34792	1	1	1	1	0.11	ENST00000361505.5_(+3)_2
ENST00000312989.7_(+3)	55	38805	1	1	1	1	0.1	>ENST00000312989.7_(+3)
CUFF.8417.2_(+1)_2	55	49700	1	1	1	1	0.08	CUFF.8417.2_(+1)_2
P35527	55	62092	1	1	1	1	0.06	SWISS-PROT:P35527 Tax_Id=9606 Gene_Symbol=KRT9 Keratin, type I cytoskeletal 9
CUFF.569.2_(+3)_3	55	11950	1	1	1	1	0.35	CUFF.569.2_(+3)_3
ENST00000355257.3_(+3)_4	55	14692	1	1	1	1	0.28	ENST00000355257.3_(+3)_4
ENST00000353555.4_(+1)_2	55	29970	1	1	1	1	0.13	ENST00000353555.4_(+1)_2
ENST00000309083.6_(+3)	55	23041	1	1	1	1	0.17	ENST00000309083.6_(+3)
ENST00000563390.1_(+2)_3	55	16751	1	1	1	1	0.25	ENST00000563390.1_(+2)_3
ENST00000360319.4_(+3)	51	281260	3	3	3	3	0.04	ENST00000360319.4_(+3)
ENST00000557342.1_(+3)	54	13817	3	3	2	2	0.7	ENST00000557342.1_(+3)
ENST00000357443.2_(+1)	54	119276	1	1	1	1	0.03	ENST00000357443.2_(+1)
ENST00000438307.2_(+2)	54	54070	1	1	1	1	0.07	ENST00000438307.2_(+2)
ENST00000415618.2_(+1)	54	74274	1	1	1	1	0.05	ENST00000415618.2_(+1)
CUFF.12838.15_(+3)	54	38837	1	1	1	1	0.1	>CUFF.12838.15_(+3)
CUFF.6258.3_(+1)_3	54	12902	1	1	1	1	0.33	CUFF.6258.3_(+1)_3
ENST00000357214.5_(+1)	54	79901	1	1	1	1	0.05	ENST00000357214.5_(+1)
CUFF.16186.2_(+1)_3	54	60285	2	2	2	2	0.13	>CUFF.16186.2_(+1)_3
CUFF.3110.1_(+2)_5	54	76665	1	1	1	1	0.05	CUFF.3110.1_(+2)_5
ENST00000382762.3_(+3)_3	54	14019	1	1	1	1	0.3	ENST00000382762.3_(+3)_3
ENST00000325301.2_(+3)_2	54	11453	1	1	1	1	0.37	ENST00000325301.2_(+3)_2
ENST00000285930.4_(+3)	54	38333	1	1	1	1	0.1	ENST00000285930.4_(+3)
ENST00000256216.6_(+2)	53	84285	1	1	1	1	0.05	ENST00000256216.6_(+2)
ENST00000359995.5_(+2)_3	53	32016	1	1	1	1	0.12	ENST00000359995.5_(+2)_3
ENST00000245458.6_(+1)	53	7771	1	1	1	1	0.58	ENST00000245458.6_(+1)
ENST00000358655.4_(+2)_2	53	50344	1	1	1	1	0.08	ENST00000358655.4_(+2)_2
CUFF.16539.2_(+2)_28	53	3283	1	1	1	1	1.69	>CUFF.16539.2_(+2)_28
ENST00000314355.6_(+3)	53	13449	1	1	1	1	0.31	ENST00000314355.6_(+3)
ENST00000407627.2_(+2)	53	41339	1	1	1	1	0.09	ENST00000407627.2_(+2)
CUFF.19547.2_(+3)_2	53	11030	2	2	2	2	0.93	CUFF.19547.2_(+3)_2
ENST00000251453.3_(+3)_2	53	16864	1	1	1	1	0.24	ENST00000251453.3_(+3)_2
ENST00000228825.7_(+1)_2	53	21072	2	2	1	1	0.42	ENST00000228825.7_(+1)_2
CUFF.10489.13_(+1)_2	53	52973	1	1	1	1	0.07	CUFF.10489.13_(+1)_2
ENST00000286371.3_(+3)_2	53	35922	1	1	1	1	0.11	ENST00000286371.3_(+3)_2
ENST00000252102.4_(+2)_2	53	16814	2	2	2	2	0.55	ENST00000252102.4_(+2)_2
CUFF.18016.1_(+3)_2	53	53066	1	1	1	1	0.07	CUFF.18016.1_(+3)_2
ENST00000356493.5_(+1)	52	41355	1	1	1	1	0.09	ENST00000356493.5_(+1)
ENST00000509263.1_(+1)	52	29649	1	1	1	1	0.13	ENST00000509263.1_(+1)
CUFF.1678.1_(+2)_2	52	24214	2	2	2	2	0.36	CUFF.1678.1_(+2)_2
CUFF.17784.7_(+1)_3	52	102490	2	2	2	2	0.08	CUFF.17784.7_(+1)_3
CUFF.17987.1_(+2)	52	10755	1	1	1	1	0.4	CUFF.17987.1_(+2)
CUFF.6081.2_(+2)_10	52	3032	1	1	1	1	1.96	CUFF.6081.2_(+2)_10
ENST00000506197.2_(+3)	52	11087	1	1	1	1	0.39	ENST00000506197.2_(+3)
ENST00000578492.1_(+3)_13	52	19459	1	1	1	1	0.21	ENST00000578492.1_(+3)_13
ENST00000396386.2_(+1)_3	52	20926	4	4	4	4	1.03	ENST00000396386.2_(+1)_3
ENST00000196061.4_(+1)	52	84456	1	1	1	1	0.05	ENST00000196061.4_(+1)
ENST00000439602.2_(+3)_2	52	19667	1	1	1	1	0.21	ENST00000439602.2_(+3)_2
ENST00000262306.7_(+3)	52	18915	1	1	1	1	0.22	ENST00000262306.7_(+3)
ENST00000370982.3_(+3)_4	52	8242	1	1	1	1	0.54	ENST00000370982.3_(+3)_4
CUFF.21293.3_(+2)	52	30860	1	1	1	1	0.13	CUFF.21293.3_(+2)
ENST00000325495.4_(+3)	51	78819	1	1	1	1	0.05	ENST00000325495.4_(+3)
CUFF.18004.8_(+1)_6	51	25964	1	1	1	1	0.15	CUFF.18004.8_(+1)_6
ENST00000318008.6_(+2)_3	51	39898	1	1	1	1	0.1	ENST00000318008.6_(+2)_3
ENST00000445503.1_(+1)_4	51	130423	1	1	1	1	0.03	ENST00000445503.1_(+1)_4
CUFF.2838.8_(+2)_2	48	22650	2	2	2	2	0.39	CUFF.2838.8_(+2)_2
ENST00000302422.3_(+3)	51	13504	1	1	1	1	0.31	ENST00000302422.3_(+3)
ENST00000595957.1_(+1)_2	51	21346	1	1	1	1	0.19	>ENST00000595957.1_(+1)_2
ENST00000485527.1_(+3)	51	13082	1	1	1	1	0.32	ENST00000485527.1_(+3)
CUFF.1786.1_(+3)_5	51	304443	1	1	1	1	0.01	CUFF.1786.1_(+3)_5
ENST00000216038.5_(+1)	51	58853	2	2	2	2	0.14	ENST00000216038.5_(+1)
CUFF.17271.2_(+3)_3	51	10420	2	2	2	2	1	CUFF.17271.2_(+3)_3
CUFF.18086.2_(+1)_4	51	10398	1	1	1	1	0.41	CUFF.18086.2_(+1)_4
ENST00000354926.4_(+1)_2	51	57480	2	2	1	1	0.14	ENST00000354926.4_(+1)_2
CUFF.206.8_(+2)_4	51	42940	1	1	1	1	0.09	CUFF.206.8_(+2)_4
ENST00000308774.2_(+3)	51	14628	1	1	1	1	0.28	ENST00000308774.2_(+3)
ENST00000229854.7_(+3)	51	93429	1	1	1	1	0.04	ENST00000229854.7_(+3)
ENST00000360472.4_(+3)_3	51	15701	1	1	1	1	0.26	ENST00000360472.4_(+3)_3
CUFF.155.2_(+3)	50	38981	1	1	1	1	0.1	CUFF.155.2_(+3)
ENST00000453177.2_(+2)_3	50	3738	1	1	1	1	1.43	ENST00000453177.2_(+2)_3
ENST00000373832.1_(+3)	50	51545	1	1	1	1	0.08	ENST00000373832.1_(+3)
ENST00000341298.3_(+2)_2	50	11166	1	1	1	1	0.38	ENST00000341298.3_(+2)_2
ENST00000252602.1_(+1)_3	50	12637	1	1	1	1	0.33	ENST00000252602.1_(+1)_3
ENST00000379341.4_(+3)	50	35089	1	1	1	1	0.11	ENST00000379341.4_(+3)
ENST00000242577.6_(+3)_4	50	12479	2	2	2	2	0.8	ENST00000242577.6_(+3)_4
ENST00000491614.1_(+1)_6	50	25703	1	1	1	1	0.16	ENST00000491614.1_(+1)_6
ENST00000302445.3_(+2)	50	69546	1	1	1	1	0.06	ENST00000302445.3_(+2)
ENST00000311331.7_(+2)_38	49	2025	1	1	1	1	3.56	ENST00000311331.7_(+2)_38
ENST00000296102.3_(+2)	49	9492	1	1	1	1	0.46	ENST00000296102.3_(+2)
ENST00000360079.3_(+3)_2	48	70154	2	2	2	2	0.11	ENST00000360079.3_(+3)_2
CUFF.14310.1_(+3)_4	49	74665	1	1	1	1	0.05	>CUFF.14310.1_(+3)_4
ENST00000340175.5_(+1)_2	49	24950	1	1	1	1	0.16	ENST00000340175.5_(+1)_2
ENST00000326586.6_(+2)	49	16161	1	1	1	1	0.25	>ENST00000326586.6_(+2)
ENST00000377390.3_(+3)_3	49	72405	2	2	2	2	0.11	ENST00000377390.3_(+3)_3
ENST00000264167.4_(+3)	49	77759	1	1	1	1	0.05	ENST00000264167.4_(+3)
CUFF.1255.1_(+1)_48	49	3266	1	1	1	1	1.77	CUFF.1255.1_(+1)_48
ENST00000548044.1_(+3)	49	45286	2	2	2	2	0.18	ENST00000548044.1_(+3)
ENST00000291552.4_(+1)	49	30905	1	1	1	1	0.13	ENST00000291552.4_(+1)
ENST00000455959.3_(+3)_7	49	19290	1	1	1	1	0.21	ENST00000455959.3_(+3)_7
ENST00000346246.5_(+3)_32	48	11737	1	1	1	1	0.36	ENST00000346246.5_(+3)_32
ENST00000547897.1_(+2)	48	16868	1	1	1	1	0.24	ENST00000547897.1_(+2)
ENST00000356187.5_(+3)_3	48	52087	1	1	1	1	0.07	ENST00000356187.5_(+3)_3
CUFF.8052.2_(+2)_2	48	18932	1	1	1	1	0.21	CUFF.8052.2_(+2)_2
CUFF.124.2_(+1)_3	48	17752	1	1	1	1	0.23	CUFF.124.2_(+1)_3
Q0IIK2	48	77689	1	1	1	1	0.05	TREMBL:Q0IIK2 (Bos taurus) Transferrin
CUFF.18664.2_(+1)_4	48	9245	1	1	1	1	0.48	>CUFF.18664.2_(+1)_4
ENST00000375980.4_(+3)	48	29406	1	1	1	1	0.14	ENST00000375980.4_(+3)
ENST00000247970.4_(+2)	48	18744	1	1	1	1	0.22	ENST00000247970.4_(+2)
ENST00000581204.1_(+2)	48	7591	1	1	1	1	0.6	ENST00000581204.1_(+2)
ENST00000225972.7_(+3)_3	48	40774	1	1	1	1	0.1	ENST00000225972.7_(+3)_3
ENST00000374436.3_(+1)_2	48	28804	1	1	1	1	0.14	>ENST00000374436.3_(+1)_2
CUFF.8016.2_(+2)	48	30686	1	1	1	1	0.13	>CUFF.8016.2_(+2)
CUFF.10932.1_(+2)_10	48	10014	1	1	1	1	0.44	CUFF.10932.1_(+2)_10
ENST00000253452.2_(+2)_2	48	20447	3	3	3	3	0.72	ENST00000253452.2_(+2)_2
ENST00000521271.1_(+1)_5	48	60436	1	1	1	1	0.06	ENST00000521271.1_(+1)_5
CUFF.302.5_(+1)_3	47	30961	1	1	1	1	0.13	>CUFF.302.5_(+1)_3
ENST00000601238.1_(+1)	47	15295	1	1	1	1	0.27	ENST00000601238.1_(+1)
ENST00000328257.8_(+3)_5	47	43116	1	1	1	1	0.09	ENST00000328257.8_(+3)_5
ENST00000219252.5_(+3)_5	47	33942	1	1	1	1	0.12	ENST00000219252.5_(+3)_5
CUFF.23823.16_(+2)_89	47	2419	2	2	1	1	2.63	CUFF.23823.16_(+2)_89
CUFF.18226.2_(+2)_5	47	64118	1	1	1	1	0.06	CUFF.18226.2_(+2)_5
ENST00000287038.3_(+2)_3	47	13117	1	1	1	1	0.32	ENST00000287038.3_(+2)_3
ENST00000605997.1_(+2)	47	9909	2	2	2	2	1.08	ENST00000605997.1_(+2)
CUFF.6464.7_(+3)_7	47	9089	1	1	1	1	0.48	CUFF.6464.7_(+3)_7
ENST00000254351.4_(+3)_2	47	37809	1	1	1	1	0.1	ENST00000254351.4_(+3)_2
ENST00000443998.1_(+1)	47	17357	1	1	1	1	0.24	ENST00000443998.1_(+1)
CUFF.14986.2_(+3)	47	56145	1	1	1	1	0.07	CUFF.14986.2_(+3)
ENST00000378756.3_(+3)_21	47	15205	1	1	1	1	0.27	ENST00000378756.3_(+3)_21
ENST00000302418.4_(+3)_4	46	110992	2	2	2	2	0.07	ENST00000302418.4_(+3)_4
CUFF.26568.1_(+3)_3	46	7785	1	1	1	1	0.58	>CUFF.26568.1_(+3)_3
ENST00000375663.3_(+1)_3	46	142846	1	1	1	1	0.03	ENST00000375663.3_(+1)_3
CUFF.304.7_(+1)	46	69812	1	1	1	1	0.06	CUFF.304.7_(+1)
CUFF.20405.1_(+2)_66	46	3094	1	1	1	1	1.86	CUFF.20405.1_(+2)_66
ENST00000367001.4_(+2)	46	59206	1	1	1	1	0.07	ENST00000367001.4_(+2)
ENST00000314797.6_(+3)	46	101024	1	1	1	1	0.04	ENST00000314797.6_(+3)
CUFF.4918.2_(+3)_69	46	6352	1	1	1	1	0.74	CUFF.4918.2_(+3)_69
ENST00000259477.6_(+3)	46	19745	1	1	1	1	0.21	ENST00000259477.6_(+3)
CUFF.22869.3_(+3)_20	46	17380	1	1	1	1	0.24	CUFF.22869.3_(+3)_20
ENST00000300571.2_(+1)	46	50911	1	1	1	1	0.08	ENST00000300571.2_(+1)
ENST00000241704.7_(+3)_5	46	138387	1	1	1	1	0.03	ENST00000241704.7_(+3)_5
ENST00000304786.7_(+2)_3	46	10277	1	1	1	1	0.42	ENST00000304786.7_(+2)_3
ENST00000244763.4_(+1)_160	46	1829	1	1	1	1	4.29	ENST00000244763.4_(+1)_160
ENST00000258405.4_(+3)	46	13641	1	1	1	1	0.31	ENST00000258405.4_(+3)
ENST00000361421.1_(+3)_20	46	9429	1	1	1	1	0.46	ENST00000361421.1_(+3)_20
CUFF.23180.2_(+2)_3	46	115309	1	1	1	1	0.03	CUFF.23180.2_(+2)_3
ENST00000367380.5_(+1)	46	31323	1	1	1	1	0.13	ENST00000367380.5_(+1)
CUFF.22804.2_(+3)	45	286596	1	1	1	1	0.01	CUFF.22804.2_(+3)
ENST00000370206.4_(+1)	45	50640	1	1	1	1	0.08	ENST00000370206.4_(+1)
ENST00000261866.7_(+3)	45	279315	1	1	1	1	0.01	ENST00000261866.7_(+3)
ENST00000590247.2_(+3)_4	45	14660	2	2	2	2	0.65	ENST00000590247.2_(+3)_4
ENST00000323744.6_(+3)	45	40794	1	1	1	1	0.1	ENST00000323744.6_(+3)
ENST00000395422.3_(+2)_2	45	19258	1	1	1	1	0.21	ENST00000395422.3_(+2)_2
CUFF.17794.8_(+1)_7	45	6632	1	1	1	1	0.7	CUFF.17794.8_(+1)_7
CUFF.223.6_(+3)_3	45	83062	1	1	1	1	0.05	CUFF.223.6_(+3)_3
ENST00000347512.3_(+3)_3	45	14706	1	1	1	1	0.28	ENST00000347512.3_(+3)_3
ENST00000274457.3_(+1)_101	45	3109	1	1	1	1	1.86	ENST00000274457.3_(+1)_101
ENST00000307602.4_(+2)_178	45	5383	1	1	1	1	0.92	ENST00000307602.4_(+2)_178
CUFF.14199.1_(+2)_18	44	5086	1	1	1	1	0.97	CUFF.14199.1_(+2)_18
ENST00000341049.2_(+3)_2	44	22242	1	1	1	1	0.18	ENST00000341049.2_(+3)_2
ENST00000451311.2_(+3)	44	7707	2	2	2	2	1.53	ENST00000451311.2_(+3)
ENST00000315127.4_(+3)_3	44	56156	1	1	1	1	0.07	ENST00000315127.4_(+3)_3
ENST00000351677.2_(+1)_2	44	69336	1	1	1	1	0.06	ENST00000351677.2_(+1)_2
ENST00000424783.1_(+1)	44	27429	1	1	1	1	0.15	ENST00000424783.1_(+1)
ENST00000455833.2_(+1)_2	44	4697	1	1	1	1	1.08	ENST00000455833.2_(+1)_2
CUFF.6659.6_(+3)_3	44	16032	1	1	1	1	0.26	CUFF.6659.6_(+3)_3
ENST00000426335.2_(+3)	44	43015	1	1	1	1	0.09	>ENST00000426335.2_(+3)
ENST00000550487.1_(+2)_4	44	12615	1	1	1	1	0.33	ENST00000550487.1_(+2)_4
ENST00000258424.2_(+3)	44	15271	1	1	1	1	0.27	ENST00000258424.2_(+3)
ENST00000371817.3_(+2)_32	44	9609	1	1	1	1	0.45	ENST00000371817.3_(+2)_32
ENST00000481247.1_(+3)_29	44	5984	1	1	1	1	0.79	ENST00000481247.1_(+3)_29
ENST00000216605.8_(+1)	44	103848	1	1	1	1	0.04	ENST00000216605.8_(+1)
ENST00000261070.2_(+1)_2	43	7605	1	1	1	1	0.59	ENST00000261070.2_(+1)_2
ENST00000246747.4_(+3)_2	43	22898	1	1	1	1	0.18	ENST00000246747.4_(+3)_2
CUFF.13466.1_(+2)_10	43	1193	1	1	1	1	8.04	CUFF.13466.1_(+2)_10
ENST00000544619.1_(+1)	43	85355	1	1	1	1	0.05	ENST00000544619.1_(+1)
ENST00000228140.2_(+2)	43	17610	2	2	2	2	0.52	ENST00000228140.2_(+2)
CUFF.26862.1_(+1)_2	43	22656	1	1	1	1	0.18	>CUFF.26862.1_(+1)_2
ENST00000309244.4_(+3)	43	31137	1	1	1	1	0.13	ENST00000309244.4_(+3)
ENST00000376007.4_(+2)_4	43	229040	1	1	1	1	0.02	ENST00000376007.4_(+2)_4
ENST00000368719.4_(+2)_3	43	16570	2	2	2	2	0.56	>ENST00000368719.4_(+2)_3
ENST00000360597.4_(+2)_5	43	18804	1	1	1	1	0.22	>ENST00000360597.4_(+2)_5
Q3SX09	43	22047	1	1	1	1	0.18	TREMBL:Q3SX09 (Bos taurus) similar to HBG protein
ENST00000356956.1_(+2)	43	278967	1	1	1	1	0.01	ENST00000356956.1_(+2)
ENST00000369409.4_(+2)_2	43	60946	1	1	1	1	0.06	ENST00000369409.4_(+2)_2
CUFF.376.3_(+1)	43	23887	1	1	1	1	0.17	CUFF.376.3_(+1)
ENST00000523983.2_(+2)_2	42	53466	1	1	1	1	0.07	ENST00000523983.2_(+2)_2
Q9U6Y5	42	28089	1	1	1	1	0.14	SWISS-PROT:Q9U6Y5 Green fluorescent protein (GFP-Cter-HisTag)
ENST00000307602.4_(+2)_69	42	2287	1	1	1	1	2.81	ENST00000307602.4_(+2)_69
ENST00000558958.1_(+1)_2	42	46980	1	1	1	1	0.08	ENST00000558958.1_(+1)_2
ENST00000399027.3_(+1)_5	42	2403	1	1	1	1	2.63	>ENST00000399027.3_(+1)_5
ENST00000456935.2_(+3)_2	42	113743	1	1	1	1	0.03	ENST00000456935.2_(+3)_2
ENST00000368841.2_(+3)	42	11370	1	1	1	1	0.38	ENST00000368841.2_(+3)
ENST00000361475.2_(+1)_2	42	80672	1	1	1	1	0.05	ENST00000361475.2_(+1)_2
CUFF.22492.1_(+2)_2	42	34194	1	1	1	1	0.12	CUFF.22492.1_(+2)_2
ENST00000517682.2_(+1)_2	42	9754	1	1	1	1	0.45	ENST00000517682.2_(+1)_2
ENST00000540627.1_(+2)_3	42	94158	1	1	1	1	0.04	ENST00000540627.1_(+2)_3
ENST00000369842.4_(+1)_4	42	30329	1	1	1	1	0.13	ENST00000369842.4_(+1)_4
CUFF.8987.7_(+2)	42	30132	1	1	1	1	0.13	CUFF.8987.7_(+2)
ENST00000279387.7_(+1)_3	42	38704	1	1	1	1	0.1	ENST00000279387.7_(+1)_3
CUFF.20603.4_(+3)_7	42	33988	1	1	1	1	0.12	CUFF.20603.4_(+3)_7
ENST00000319074.4_(+2)_5	42	17600	1	1	1	1	0.23	ENST00000319074.4_(+2)_5
ENST00000303575.4_(+1)_69	42	5317	1	1	1	1	0.92	ENST00000303575.4_(+1)_69
ENST00000357067.3_(+1)_2	42	23014	1	1	1	1	0.18	ENST00000357067.3_(+1)_2
ENST00000283290.5_(+1)_3	41	48456	1	1	1	1	0.08	ENST00000283290.5_(+1)_3
CUFF.2265.1_(+3)	41	45099	1	1	1	1	0.09	CUFF.2265.1_(+3)
CUFF.18320.4_(+3)_2	41	53346	1	1	1	1	0.07	CUFF.18320.4_(+3)_2
ENST00000360647.4_(+3)_149	41	1246	1	1	1	1	8.04	ENST00000360647.4_(+3)_149
ENST00000229390.3_(+2)_2	41	28811	1	1	1	1	0.14	ENST00000229390.3_(+2)_2
ENST00000361436.5_(+2)	41	21137	1	1	1	1	0.19	ENST00000361436.5_(+2)
ENST00000221419.5_(+2)_3	41	64913	1	1	1	1	0.06	ENST00000221419.5_(+2)_3
ENST00000255389.5_(+2)_6	41	6877	1	1	1	1	0.67	ENST00000255389.5_(+2)_6
CUFF.8155.3_(+1)_3	41	40782	1	1	1	1	0.1	CUFF.8155.3_(+1)_3
ENST00000355572.2_(+1)	41	26281	1	1	1	1	0.15	ENST00000355572.2_(+1)
CUFF.17560.7_(+2)_123	41	12252	1	1	1	1	0.35	CUFF.17560.7_(+2)_123
CUFF.16851.10_(+3)_59	41	49460	1	1	1	1	0.08	CUFF.16851.10_(+3)_59
ENST00000283645.4_(+3)_66	41	2480	1	1	1	1	2.63	ENST00000283645.4_(+3)_66
CUFF.23635.7_(+1)_3	41	70705	1	1	1	1	0.05	CUFF.23635.7_(+1)_3
ENST00000377705.5_(+1)_7	41	19954	1	1	1	1	0.2	ENST00000377705.5_(+1)_7
ENST00000379802.3_(+3)_2	40	336642	1	1	1	1	0.01	ENST00000379802.3_(+3)_2
CUFF.18099.1_(+2)_52	40	6521	1	1	1	1	0.71	>CUFF.18099.1_(+2)_52
CUFF.6549.5_(+2)_7	40	11060	1	1	1	1	0.39	CUFF.6549.5_(+2)_7
ENST00000367089.3_(+2)	40	13427	1	1	1	1	0.31	ENST00000367089.3_(+2)
ENST00000304218.3_(+1)	40	24058	1	1	1	1	0.17	>ENST00000304218.3_(+1)
ENST00000245206.5_(+1)	40	51702	1	1	1	1	0.08	ENST00000245206.5_(+1)
ENST00000513998.1_(+1)_12	40	65025	1	1	1	1	0.06	ENST00000513998.1_(+1)_12
CUFF.4352.18_(+2)_3	40	22201	1	1	1	1	0.18	CUFF.4352.18_(+2)_3
CUFF.2054.1_(+3)_153	40	1884	1	1	1	1	3.89	CUFF.2054.1_(+3)_153
ENST00000296603.4_(+3)_11	40	8594	1	1	1	1	0.52	ENST00000296603.4_(+3)_11
ENST00000391763.3_(+3)	39	10053	2	2	2	2	1.04	ENST00000391763.3_(+3)
ENST00000336133.3_(+2)	40	25304	1	1	1	1	0.16	ENST00000336133.3_(+2)
ENST00000548125.1_(+3)_2	40	19887	1	1	1	1	0.2	ENST00000548125.1_(+3)_2
ENST00000377242.3_(+1)_4	40	27877	1	1	1	1	0.14	ENST00000377242.3_(+1)_4
CUFF.12506.5_(+2)	40	52010	1	1	1	1	0.07	CUFF.12506.5_(+2)
CUFF.15443.1_(+3)_3	39	122004	1	1	1	1	0.03	CUFF.15443.1_(+3)_3
CUFF.16014.2_(+1)_36	39	11061	1	1	1	1	0.39	CUFF.16014.2_(+1)_36
ENST00000301843.8_(+3)_2	39	62756	1	1	1	1	0.06	ENST00000301843.8_(+3)_2
ENST00000307227.5_(+2)	39	47500	1	1	1	1	0.08	ENST00000307227.5_(+2)
ENST00000290299.2_(+2)_3	39	24016	1	1	1	1	0.17	ENST00000290299.2_(+2)_3
CUFF.4745.2_(+3)_11	39	7641	1	1	1	1	0.59	>CUFF.4745.2_(+3)_11
CUFF.13703.3_(+3)_7	39	7447	1	1	1	1	0.61	CUFF.13703.3_(+3)_7
CUFF.12537.2_(+1)_167	39	14615	1	1	1	1	0.28	CUFF.12537.2_(+1)_167
CUFF.4786.3_(+2)_22	39	3836	1	1	1	1	1.37	CUFF.4786.3_(+2)_22
ENST00000371084.3_(+1)	39	69327	1	1	1	1	0.06	ENST00000371084.3_(+1)
CUFF.3756.2_(+2)_2	39	21413	1	1	1	1	0.19	>CUFF.3756.2_(+2)_2
ENST00000263277.3_(+3)	39	69838	1	1	1	1	0.06	ENST00000263277.3_(+3)
ENST00000394440.3_(+1)_2	39	68247	1	1	1	1	0.06	ENST00000394440.3_(+1)_2
ENST00000330244.6_(+2)_2	38	17502	1	1	1	1	0.23	ENST00000330244.6_(+2)_2
ENST00000430334.3_(+2)_51	38	8269	1	1	1	1	0.54	ENST00000430334.3_(+2)_51
CUFF.7719.2_(+1)_44	38	13307	1	1	1	1	0.32	CUFF.7719.2_(+1)_44
ENST00000237889.4_(+3)_5	38	12207	1	1	1	1	0.35	ENST00000237889.4_(+3)_5
ENST00000328299.3_(+1)_55	38	5882	1	1	1	1	0.81	ENST00000328299.3_(+1)_55
CUFF.20888.2_(+3)_17	38	1288	1	1	1	1	6.91	CUFF.20888.2_(+3)_17
ENST00000279259.3_(+2)_5	38	5388	1	1	1	1	0.89	ENST00000279259.3_(+2)_5
ENST00000382361.3_(+1)	38	58042	1	1	1	1	0.07	ENST00000382361.3_(+1)
CUFF.25061.4_(+2)_4	38	99982	1	1	1	1	0.04	>CUFF.25061.4_(+2)_4
ENST00000229268.8_(+2)	38	97109	1	1	1	1	0.04	ENST00000229268.8_(+2)
ENST00000242719.3_(+1)_45	38	3153	1	1	1	1	1.86	ENST00000242719.3_(+1)_45
ENST00000219169.4_(+2)_4	38	14868	1	1	1	1	0.28	ENST00000219169.4_(+2)_4
ENST00000260952.4_(+3)_4	38	12364	1	1	1	1	0.34	ENST00000260952.4_(+3)_4
CUFF.19865.1_(+2)_3	37	108112	1	1	1	1	0.04	CUFF.19865.1_(+2)_3
CUFF.21281.1_(+1)_99	37	1236	1	1	1	1	8.04	CUFF.21281.1_(+1)_99
ENST00000223129.4_(+3)_13	37	18804	1	1	1	1	0.22	ENST00000223129.4_(+3)_13
ENST00000379056.1_(+1)_4	37	16291	1	1	1	1	0.25	ENST00000379056.1_(+1)_4
ENST00000348956.2_(+2)_2	37	47180	2	2	2	2	0.17	ENST00000348956.2_(+2)_2
CUFF.26611.4_(+1)_12	37	18696	1	1	1	1	0.22	>CUFF.26611.4_(+1)_12
CUFF.8061.3_(+1)_4	37	39077	1	1	1	1	0.1	>CUFF.8061.3_(+1)_4
ENST00000303575.4_(+2)	37	26549	1	1	1	1	0.15	ENST00000303575.4_(+2)
ENST00000215793.8_(+3)_2	36	90541	1	1	1	1	0.04	ENST00000215793.8_(+3)_2
CUFF.12088.2_(+2)_3	36	15250	1	1	1	1	0.27	CUFF.12088.2_(+2)_3
ENST00000349264.6_(+3)_3	36	9454	1	1	1	1	0.46	ENST00000349264.6_(+3)_3
ENST00000299138.7_(+3)	36	93575	1	1	1	1	0.04	ENST00000299138.7_(+3)
CUFF.17226.2_(+1)_37	36	4691	1	1	1	1	1.08	CUFF.17226.2_(+1)_37
CUFF.2582.3_(+1)	36	44687	1	1	1	1	0.09	>CUFF.2582.3_(+1)
ENST00000334295.4_(+1)_36	35	1686	1	1	1	1	4.76	>ENST00000334295.4_(+1)_36
ENST00000300648.6_(+2)	35	292970	1	1	1	1	0.01	ENST00000300648.6_(+2)
CUFF.8414.3_(+3)_96	35	3034	1	1	1	1	1.96	CUFF.8414.3_(+3)_96
ENST00000242784.4_(+2)	35	22376	1	1	1	1	0.18	ENST00000242784.4_(+2)
ENST00000003607.4_(+3)	34	43941	1	1	1	1	0.09	ENST00000003607.4_(+3)
ENST00000249289.4_(+2)_2	34	14060	1	1	1	1	0.3	ENST00000249289.4_(+2)_2
ENST00000396651.3_(+2)_4	34	25506	1	1	1	1	0.16	ENST00000396651.3_(+2)_4
ENST00000371221.3_(+1)_3	34	87512	1	1	1	1	0.04	ENST00000371221.3_(+1)_3
CUFF.21113.2_(+2)	34	18660	1	1	1	1	0.22	>CUFF.21113.2_(+2)
CUFF.15743.11_(+1)_50	34	3102	1	1	1	1	1.86	>CUFF.15743.11_(+1)_50
ENST00000317968.4_(+2)_2	33	64346	1	1	1	1	0.06	ENST00000317968.4_(+2)_2
ENST00000402069.1_(+1)_3	33	13245	1	1	1	1	0.32	ENST00000402069.1_(+1)_3
ENST00000392837.4_(+2)	33	68379	1	1	1	1	0.06	ENST00000392837.4_(+2)
CUFF.4575.1_(+2)_2	33	38392	1	1	1	1	0.1	>CUFF.4575.1_(+2)_2
CUFF.2522.2_(+3)_91	33	10972	1	1	1	1	0.39	CUFF.2522.2_(+3)_91
ENST00000430715.2_(+3)	33	25510	1	1	1	1	0.16	ENST00000430715.2_(+3)
Q14533	32	54936	1	1	1	1	0.07	SWISS-PROT:Q14533 Keratin, type II cuticular Hb1 (Hair keratin, type II Hb1) (ghHKb1) (ghHb1) (MLN 137) - Homo sapiens (Human).
CUFF.19321.1_(+3)_59	32	3743	1	1	1	1	1.43	CUFF.19321.1_(+3)_59
ENST00000300413.5_(+2)_3	32	16225	1	1	1	1	0.25	ENST00000300413.5_(+2)_3
CUFF.12478.1_(+2)_2	32	39185	1	1	1	1	0.1	CUFF.12478.1_(+2)_2
CUFF.18428.2_(+1)_2	32	71514	1	1	1	1	0.05	CUFF.18428.2_(+1)_2
Q9QWL7	32	48132	1	1	1	1	0.08	SWISS-PROT:Q9QWL7 Tax_Id=10090 Gene_Symbol=Krt17 Keratin, type I cytoskeletal 17
ENST00000321233.6_(+2)_3	32	51031	1	1	1	1	0.08	ENST00000321233.6_(+2)_3
CUFF.16553.1_(+3)_38	32	3143	1	1	1	1	1.86	>CUFF.16553.1_(+3)_38
CUFF.13096.1_(+1)_12	32	1947	1	1	1	1	3.56	CUFF.13096.1_(+1)_12
CUFF.9888.4_(+1)_5	30	14247	1	1	1	1	0.29	CUFF.9888.4_(+1)_5
CUFF.20979.1_(+3)_26	29	2550	1	1	1	1	2.46	>CUFF.20979.1_(+3)_26
CUFF.12410.4_(+1)_2	27	123393	1	1	1	1	0.03	CUFF.12410.4_(+1)_2
ENST00000389063.2_(+1)_2	25	54851	1	1	1	1	0.07	ENST00000389063.2_(+1)_2

## Sheet: Alt-RPL36_peptide_MOLT4
Query	Observed	Mr(expt)	Mr(calc)	Delta M	Score	Expect	Peptide Sequnece	Variable Modifications
22974	1322.08	2642.15	2642.13	0.016	174	5.7e-16	NWDQEDEAEEVGTFSMASEEVLK
24811	1153.89	3458.64	3458.62	0.0178	173	4.8e-16	SHVAVENALGLDQQFAGLDLNSSDNQSGGSTASK	Acetyl (N-term)
15819	904.444	1806.87	1806.86	0.0107	157	1e-13	VLLGFSSDESDVEASPR
15657	898.441	1794.87	1794.86	0.0045	156	5.1e-13	LSASSSISSADLFEEPR
24810	865.666	3458.63	3458.62	0.0157	156	3.5e-14	SHVAVENALGLDQQFAGLDLNSSDNQSGGSTASK	Acetyl (N-term)
19911	1085.57	2169.12	2169.12	0.0028	155	1.1e-12	LIVDEAINEDNSVVSLSQPK
20348	1108.04	2214.07	2214.06	0.0072	153	9.6e-14	DLYANTVLSGGTTMYPGIADR
18542	1014.98	2027.95	2027.94	0.0118	152	8.8e-12	MDNYADLSDTELTTLLR	Acetyl (N-term); Oxidation (M)
22588	849.773	2546.3	2546.29	0.0082	152	1e-12	VISESTPIAETIMASSNESLVVNR
20465	1115.03	2228.05	2228.05	0.0063	150	2.4e-12	GAGSSAFSQSSGTLASNPATFQR
19396	1058.98	2115.95	2115.94	0.004	149	1.6e-12	AIEDEGGNPDEIEITSEGNK
22765	1293.12	2584.22	2584.21	0.0116	148	5.3e-13	AASAAAASAAAASAASGSPGPGEGSAGGEKR	Acetyl (N-term)
22741	1290.16	2578.31	2578.29	0.0145	148	2.6e-13	VYAPASTLVDQPYANEGTVVVTER
22838	1303.58	2605.15	2605.14	0.0113	148	1.9e-13	TLSVAAAFNEDEDSEPEEMPPEAK
18416	1009	2015.99	2015.98	0.007	148	1e-12	NYGSYSTQASAAAATAELLK
23995	1469.16	2936.31	2936.29	0.0176	148	8.9e-13	AALDEAQGVGLDSTGYYDQEIYGGSDSR
19029	1040.98	2079.94	2079.93	0.0087	147	9.1e-13	QTSGGPVDASSEYQQELER
21574	1192.06	2382.11	2382.09	0.0165	144	2.3e-12	LDAITDEENDMLDLAYGLTDR
22899	1311.58	2621.14	2621.13	0.0086	142	1.2e-11	TLSVAAAFNEDEDSEPEEMPPEAK	Oxidation (M)
15131	880.419	1758.82	1758.82	0.0071	141	2.5e-12	VLGSEGEEEDEALSPAK
16190	917.969	1833.92	1833.92	0.0005	141	7.9e-12	IATSLDGFDVASVQQQR
19970	1089.11	2176.2	2176.19	0.0178	141	1.8e-12	QVTITGSAASISLAQYLINAR
20600	1122.12	2242.22	2242.2	0.0166	139	5.5e-11	MSVQPTVSLGGFEITPPVVLR	Oxidation (M)
16963	948.955	1895.9	1895.89	0.0064	139	3.9e-10	TSTMQDETLNSSVQSIR
15548	894.917	1787.82	1787.82	0.0015	138	1.3e-10	AEAAASALADADADLEER
20464	1115.01	2228	2227.99	0.0082	138	1.5e-11	AQQLAAELEVEMMADMYNR	Oxidation (M)
20863	1137.58	2273.14	2273.13	0.0118	138	3.8e-12	IVDIIDTTGSGDVNTATEVEPK
21160	1158.52	2315.02	2315.02	0.0041	138	1.8e-11	MTLSNPSELDELMSEEAYEK
24836	1167.91	3500.69	3500.68	0.0129	137	2.5e-12	AGLQTADKYAALANLDNIFSAGQGGDQGSGFGTTGK
19068	1043.46	2084.9	2084.89	0.0078	136	1.9e-11	SDMMEENIDTSAQAVAETK	Oxidation (M)
16112	915.444	1828.87	1828.87	0.0038	136	1.5e-11	SPPDSESEQLLLETER
19134	1046.01	2090	2089.98	0.0135	135	2.6e-11	NIADLMTQAGVEELESENK
19652	1071.08	2140.14	2140.13	0.0105	135	1.3e-11	IIITGDEDVDQDQALALAIK
18063	993.492	1984.97	1984.96	0.006	135	8.6e-10	DHASIQMNVAEVDKVTGR	Oxidation (M)
15969	909.929	1817.84	1817.84	0.0083	135	6.2e-12	ETSFGSSENITMTSLSK
23134	896.058	2685.15	2685.14	0.0121	135	5.2e-12	AASGESGTSGGGGSTEEAFMTFYSEVK	Acetyl (N-term)
20881	1139.06	2276.1	2276.08	0.0134	135	4.4e-12	GLGAAEFGGAAGNVEAPGETFAQR
24264	1026.48	3076.43	3076.43	0.003	134	2.5e-11	MDSSSSSSAAGLGAVDPQLQHFIEVETQK	Acetyl (N-term); Oxidation (M)
15061	877.941	1753.87	1753.86	0.0041	134	2.5e-10	VFDKDGNGYISAAELR
15484	892.486	1782.96	1782.95	0.0108	134	4.1e-11	ETSSDVALASHILTALR
24242	1022.47	3064.4	3064.39	0.0124	134	2.2e-11	KAALDEAQGVGLDSTGYYDQEIYGGSDSR
18102	994.98	1987.94	1987.94	0.0059	134	7.5e-11	HDIAFVEFDNEVQAGAAR
21205	1162.49	2322.97	2322.97	0.0093	133	2.2e-11	MMNADMDAVDAENQVELEEK	Acetyl (N-term)
19863	1082.95	2163.88	2163.86	0.0175	133	1e-11	MEDMNEYSNIEEFAEGSK	Acetyl (N-term)
20053	1093.05	2184.08	2184.07	0.0121	133	7.6e-12	YAGSALQYEDVSTAVQNLQK
19101	1044.54	2087.07	2087.06	0.0082	133	1.3e-11	KPANDITSQLEINFGDLGR
20879	1139.03	2276.04	2276.03	0.0102	133	6.9e-11	WGDAGAEYVVESTGVFTTMEK
21135	1156.59	2311.16	2311.15	0.0129	133	1.3e-11	VEGTEPTTAFNLFVGNLNFNK
17974	989.428	1976.84	1976.83	0.0071	132	4.8e-10	DDLGSSNWEAADLGNEER
16876	945.476	1888.94	1888.93	0.0091	132	3.6e-11	VLLQASQDENFGNTTPR
20980	1145.58	2289.15	2289.13	0.0151	132	3.5e-11	SVNVSLTQEELDSGLDELSVR
11637	771.906	1541.8	1541.79	0.0037	131	9.9e-10	AAGVEAAAEVAATEIK	Acetyl (N-term)
20767	1131.56	2261.11	2261.1	0.0128	131	7.6e-12	TEQGPTGVTMTSNPITWGQIK	Oxidation (M)
15607	896.948	1791.88	1791.86	0.0174	131	1e-10	KAAAEDVNVTFEDQQK
18129	664.672	1990.99	1990.98	0.0088	131	2.2e-11	VTQDELKEVFEDAAEIR
19185	1049	2095.99	2095.98	0.0086	131	1.6e-11	GPNAAYDFSQAATTGELAANK
18210	666.702	1997.08	1997.08	0.0056	130	8.8e-11	AAELIANSLATAGDGLIELR
21427	1180.58	2359.14	2359.13	0.0106	130	1.7e-10	SGGVYGGDEVGALVFDIGSYTVR	Acetyl (N-term)
19279	1053.01	2104	2103.99	0.0138	130	1.9e-10	MEAVLTEELDEEEQLLR	Acetyl (N-term); Oxidation (M)
20004	1090.94	2179.86	2179.86	0.0068	129	4.9e-11	MEDMNEYSNIEEFAEGSK	Acetyl (N-term); Oxidation (M)
22786	1295.2	2588.39	2588.38	0.0109	129	2.8e-11	IITITGTQDQIQNAQYLLQNSVK
18543	676.99	2027.95	2027.94	0.0119	129	1.2e-10	MDNYADLSDTELTTLLR	Acetyl (N-term); Oxidation (M)
18426	1009.47	2016.92	2016.91	0.0101	129	5.8e-11	SFMESGGTVLSTNWSDVGK	Oxidation (M)
17030	950.979	1899.94	1899.94	0.0033	127	9.2e-10	GINSSNVENQLQATQAAR
19238	1051.45	2100.89	2100.88	0.0031	127	1.4e-10	SDMMEENIDTSAQAVAETK	2 Oxidation (M)
17104	953.516	1905.02	1905.01	0.0089	127	1.1e-10	LLEATSAVSAQVEELAFK
20270	1104.54	2207.07	2207.06	0.0075	126	2.4e-10	ILENEKDLEEAEEYKEAR
21042	1150	2297.99	2297.98	0.0114	126	7.6e-11	NSVEEWTTEDWTEDLSETK
21071	1152.1	2302.18	2302.16	0.0141	126	3.6e-10	GLAFIQDPDGYWIEILNPNK
18014	991.01	1980.01	1979.99	0.0141	125	3.9e-10	NVEQSSDLQDQLNHLLK
21621	1196.59	2391.17	2391.16	0.0095	125	5.2e-11	TPQGPPEIYSDTQFPSLQSTAK
24443	1066.83	3197.46	3197.44	0.0198	125	1.7e-11	FAGYVTSIAATELEDDDDDYSSSTSLLGQK
12763	803.435	1604.86	1604.85	0.0032	125	8.7e-10	LSVFANGVVTSIQDR
23265	906.438	2716.29	2716.27	0.02	125	1.2e-10	YAALANLDNIFSAGQGGDQGSGFGTTGK
18460	1010.98	2019.94	2019.93	0.0057	125	1.1e-10	SGFNFGGTGAPTGGFTFGTAK	Acetyl (N-term)
17682	977.499	1952.98	1952.97	0.0137	125	3.3e-10	TGLTSGNVTENLQTYIDK
18805	1028.98	2055.94	2055.94	-0.0016	125	9.3e-10	KINEELESQYQQSMDSK
16962	948.932	1895.85	1895.84	0.007	125	1.8e-10	NATDLQNSSMSEEELTK
21349	1174.52	2347.02	2347.01	0.0106	125	8.4e-11	MTLSNPSELDELMSEEAYEK	2 Oxidation (M)
19496	1064.01	2126.01	2126	0.0091	125	5.9e-11	AASADSTTEGTPADGFTVLSTK
21496	1186.07	2370.14	2370.12	0.011	124	1.1e-10	YAFGQETNVPLNNFSADQVTR
15892	907.017	1812.02	1812.01	0.0086	124	6.1e-10	GLVAVITGGASGLGLATAER
22764	862.414	2584.22	2584.21	0.0089	123	1.1e-10	AASAAAASAAAASAASGSPGPGEGSAGGEKR	Acetyl (N-term)
11263	761.892	1521.77	1521.77	0.0013	123	1.2e-09	VAAETQSPSLFGSTK
18933	1035.46	2068.91	2068.89	0.0139	123	2.6e-10	SDMMEENIDTSAQAVAETK
17068	952.005	1901.99	1901.99	0.0004	122	4.5e-10	AQTLPTSVVTITSESSPGK
21943	1220	2437.99	2437.97	0.0186	122	5.9e-10	MEDEEVAESWEEAADSGEIDR	Acetyl (N-term)
22377	1253.55	2505.08	2505.07	0.0117	122	6.1e-11	EADIDGDGQVNYEEFVQMMTAK	Oxidation (M)
20874	1138.55	2275.09	2275.09	0.0087	122	1.1e-10	TISLTDFLAEDGGTGGGSTYVSK
24382	1049.86	3146.56	3146.54	0.0177	122	9.3e-11	LKSENQVLGQYIENLMSASSVFQTTDTK	Oxidation (M)
14886	872.418	1742.82	1742.81	0.0096	122	1.8e-10	AMGIMNSFVNDIFER
15241	884.365	1766.72	1766.71	0.0068	121	1.4e-09	DAEDAMDAMDGAVLDGR	Oxidation (M)
17639	975.48	1948.94	1948.94	0.0071	121	1.9e-10	GNDISSGTVLSDYVGSGPPK
15203	882.913	1763.81	1763.81	0.0008	121	8.6e-10	PSGEAFVELESEDEVK
16966	948.991	1895.97	1895.96	0.0037	121	4e-10	SFYGSGTIDALSNPILNK
20797	1134.05	2266.08	2266.09	-0.0017	121	3.9e-10	EAGGNYTPALTEQEVYAQVAR
12271	789.913	1577.81	1577.8	0.0062	120	1.9e-09	SGGSAGEITFLEALAR
14961	874.463	1746.91	1746.9	0.0107	120	8.7e-10	AGIATQFSTANGQVNLR
20710	1128.51	2255	2254.99	0.008	120	2.8e-10	AFEDWLNDDLGSYQGAQGNR
14455	857.939	1713.86	1713.85	0.0096	120	5e-10	LDVGNAEVKLEEENR
19027	694.319	2079.93	2079.93	0.0003	120	8.3e-10	QTSGGPVDASSEYQQELER
16623	935.876	1869.74	1869.73	0.0052	120	9.5e-10	SSSFSSWDDSSDSYWK
15872	906.452	1810.89	1810.88	0.0086	119	1.9e-09	GQQGGGSEPAAAAAVVAAGDK
13207	817.906	1633.8	1633.79	0.0055	119	4e-09	MAVLANGVMNSLQDR	Oxidation (M)
16025	911.974	1821.93	1821.93	0.0069	119	2.3e-08	LFVGGLDWSTTQETLR
13208	817.907	1633.8	1633.79	0.0078	119	1.6e-09	MAVLANGVMNSLQDR	Oxidation (M)
19876	1083.53	2165.05	2165.04	0.0049	119	4.7e-10	QATVGDINTERPGMLDFTGK	Oxidation (M)
17521	971.022	1940.03	1940.02	0.0085	118	2.5e-09	SPLTILQDDNSPGTLTLR
14459	857.959	1713.9	1713.9	-0.0023	118	3.4e-09	SSGPTSLFAVTVAPPGAR
16080	913.992	1825.97	1825.96	0.0043	118	5.1e-08	ASQSQGIQQLLQAEKR	Acetyl (N-term)
19446	707.705	2120.09	2120.09	0.0079	118	1.1e-09	IVITGDGDIDHDQALAQAIR
17401	965.973	1929.93	1929.93	0.0042	118	3.6e-10	GPADSLSTAAGAAELSAEGAGK
19653	714.386	2140.14	2140.13	0.0109	118	1.4e-09	IIITGDEDVDQDQALALAIK
17192	957.034	1912.05	1912.04	0.0123	117	2.2e-08	VVLAEVIQAFSAPENAVR
24701	1130.55	3388.64	3388.62	0.0178	117	1.8e-10	ADQLTEEQIAEFKEAFSLFDKDGDGTITTK	Acetyl (N-term)
22371	1253.54	2505.07	2505.07	0.0063	117	4.5e-10	EADIDGDGQVNYEEFVQMMTAK	Oxidation (M)
15012	876.365	1750.71	1750.71	0.0011	116	5.7e-09	DAEDAMDAMDGAVLDGR
19444	1061.03	2120.04	2120.03	0.0057	116	1.1e-09	ILPGSMIVSSDDTVDSTIDR
14420	856.932	1711.85	1711.85	-0.0028	116	6.5e-10	IIGATDSSGELMFLMK
15609	896.95	1791.89	1791.88	0.0111	116	2.2e-08	GDADQASNILASFGLSAR
18943	1035.98	2069.95	2069.94	0.0121	116	1.4e-09	TLNASDVLSAMEEMEFQR
13142	815.908	1629.8	1629.8	0.0048	116	9.6e-10	AAATGAVAASAASGQAEGK	Acetyl (N-term)
15479	892.455	1782.9	1782.89	0.0051	116	2e-09	VFTNSASSNTVLPYQR
19095	1044.49	2086.97	2086.96	0.0109	116	2.3e-09	AAFDDAIAELDTLSEESYK
19294	1054	2105.99	2105.98	0.0109	115	1.7e-08	EGRPSGEAFVELESEDEVK
21935	1218.12	2434.23	2434.22	0.0145	115	1e-09	YPVGPIYPPGSTVLVEGGYDAGAR
21600	796.429	2386.27	2386.25	0.0137	115	6.8e-10	DLSAAGIGLLAAATQSLSMPASLGR	Oxidation (M)
15980	910.428	1818.84	1818.84	0.006	115	2.6e-09	MTDQEAIQDLWQWR
18782	1027.98	2053.95	2053.94	0.0083	115	8e-10	MEGDAVEAIVEESETFIK	Acetyl (N-term); Oxidation (M)
20138	1096.97	2191.93	2191.92	0.0094	115	3.2e-09	MNADMDAVDAENQVELEEK	Acetyl (N-term)
15964	909.469	1816.92	1816.92	0.0077	115	1.8e-08	SLETENSALQLQVTER
14828	869.896	1737.78	1737.77	0.008	115	2.7e-08	GLDEDETNFLDEVSR
9090	697.342	1392.67	1392.67	-0.0022	114	3.4e-08	KLGEMWSEQSAK
24323	1038.9	3113.68	3113.66	0.0171	114	9.5e-10	AVAAAAAAAVTPAAIAAATTTLAQEEPVAAPEPK
22332	1251.14	2500.27	2500.26	0.014	114	2.9e-10	TLVLSNLSYSATEETLQEVFEK
19420	1060.02	2118.03	2118.01	0.0105	114	4.5e-09	EDEMEENLTQVGSILGNLK
24781	1144.21	3429.6	3429.59	0.0139	114	1.5e-10	TDPVPEEGEDVAATISATETLSEEEQEELRR
16936	947.956	1893.9	1893.89	0.0046	114	1.5e-09	GPAFNMASPESDFGINLK
13486	826.408	1650.8	1650.8	0.0052	114	2.5e-09	SQSSGTLASNPATFQR
18179	998.034	1994.05	1994.04	0.0097	114	2.5e-08	GTLSDEHAGVISVLAQQAAK
19729	1075.53	2149.05	2149.05	0.0048	113	1e-09	QATVGDINTERPGMLDFTGK
13255	819.374	1636.73	1636.74	-0.0025	113	3.1e-08	TSASLEMNQGVSEER
20629	1123.56	2245.11	2245.1	0.0058	113	5.7e-10	TEQGPTGVTMTSNPITWGQIK
16525	931.915	1861.81	1861.81	0.007	113	2.9e-08	DLGSSNWEAADLGNEER
24457	1071.83	3212.48	3212.48	-0.0035	113	1.1e-09	EAESCDCLQGFQLTHSLGGGTGSGMGTLLISK	Oxidation (M)
24235	1021.54	3061.6	3061.59	0.0143	113	3.2e-08	NIILEEGKEILVGDVGQTVDDPYATFVK
17767	980.016	1958.02	1958.01	0.0098	113	4.3e-09	NLSELQDTSLQQLVSQR
22827	867.41	2599.21	2599.19	0.0142	113	5.6e-08	AAPSEVAAIAPGEGDGGGGGFGSWLDGR	Acetyl (N-term)
10555	740.877	1479.74	1479.73	0.0069	113	9e-08	ATAAAEEAAAGPGPVR	Acetyl (N-term)
14625	863.89	1725.77	1725.76	0.0045	113	6.1e-09	FGGNPGGFGNQGGFGNSR
13777	835.94	1669.87	1669.86	0.0017	112	1.6e-09	ASQSQGIQQLLQAEK	Acetyl (N-term)
19079	1043.98	2085.94	2085.93	0.006	112	7.2e-10	TLNASDVLSAMEEMEFQR	Oxidation (M)
20999	1147.02	2292.03	2292.03	0.0059	112	4.9e-10	WGDAGAEYVVESTGVFTTMEK	Oxidation (M)
18678	1022.04	2042.06	2042.05	0.0088	112	8.7e-10	LILPVGPAGGNQMLEQYDK
15379	888.959	1775.9	1775.9	0.0057	112	9.2e-09	MSSSDTPLGTVALLQEK
17909	986.464	1970.91	1970.9	0.0137	112	7.7e-10	TSLFEEDEEDDLFAIAK
23143	896.779	2687.32	2687.3	0.013	112	1.8e-08	QEDKDDLDVTELTNEDLLDQLVK
17886	985.495	1968.97	1968.97	0.006	112	1.6e-08	DHASIQMNVAEVDKVTGR
12568	797.892	1593.77	1593.76	0.0057	112	9.7e-09	AITDGQAGFGNDTLSK
16113	915.463	1828.91	1828.91	0.0064	111	8.3e-09	DILELGGPEGDAASGTISK
24791	1148.61	3442.8	3442.78	0.0243	111	7.4e-10	VPAGPAGGQQVDLASVLTPEIMAPILANADVQER	Oxidation (M)
12350	791.952	1581.89	1581.88	0.0048	111	4.6e-08	LAGAQQVQTQIQVAK
14504	859.395	1716.78	1716.77	0.0064	111	1.8e-08	MEATLEQHLEDTMK	Acetyl (N-term)
17657	976.441	1950.87	1950.86	0.008	111	4.4e-09	DGLNDDDFEPYLSPQAR
18565	1016.45	2030.88	2030.87	0.0087	111	3e-09	ASSTPSSETQEEFVDDFR
19972	1089.51	2177	2176.99	0.008	111	9.6e-10	YLYGEGDLNFSDDSGISGLR
12236	788.898	1575.78	1575.77	0.0074	111	7.6e-09	DTVATQLSEAVDATR
16904	946.497	1890.98	1890.98	0.0005	111	5.6e-09	LGELSDKIGSTIDDTISK
18215	999.937	1997.86	1997.85	0.0138	111	7.1e-09	MMEDAEAPGEQLYQQSR	Oxidation (M)
10224	730.906	1459.8	1459.79	0.0057	111	3.3e-07	VDLLNQEIEFLK
13718	833.417	1664.82	1664.81	0.0045	111	4.7e-09	DNATEEEILVYLEK
21204	775.332	2322.97	2322.97	0.0093	111	3.7e-09	MMNADMDAVDAENQVELEEK	Acetyl (N-term)
20248	736.04	2205.1	2205.09	0.0109	111	6.7e-10	GPAVGIDLGTTYSCVGVFQHGK
16253	920.463	1838.91	1838.9	0.01	110	1.9e-09	HSQAVEELAEQLEQTK
22223	1243.08	2484.15	2484.13	0.0145	110	8.5e-10	VDYIVEYDYDAVHDDELTIR	Acetyl (N-term)
17237	958.985	1915.96	1915.95	0.0068	110	1.4e-08	DTAEGVSQELISAGLVDGR
13239	818.889	1635.76	1635.76	0.008	110	1.1e-07	MNVSPDVNYEELAR
20279	1104.97	2207.93	2207.92	0.0137	110	2e-09	MNADMDAVDAENQVELEEK	Acetyl (N-term); Oxidation (M)
13876	839.405	1676.79	1676.78	0.0119	110	1.4e-07	KLGEMWNNLNDSEK
12531	796.9	1591.78	1591.78	0.0005	110	4.8e-08	ELSEALGQIFDSQR
18137	996.928	1991.84	1991.84	0.0028	110	8.1e-09	DDDKNNDGYIDYAEFAK
15653	898.424	1794.83	1794.82	0.0089	110	7e-09	MQNDAGEFVDLYVPR	Acetyl (N-term)
19107	1045.01	2088	2087.99	0.0068	110	3e-08	MEAVLTEELDEEEQLLR	Acetyl (N-term)
19594	1068.05	2134.08	2134.07	0.0132	110	1.9e-09	PVIVEPLEQLDDEDGLPEK
14662	864.951	1727.89	1727.88	0.0073	110	4.3e-08	SNLVDNTNQVEVLQR
18274	1002.45	2002.89	2002.88	0.01	110	7.6e-10	SIFDDDMDDIFSSGIQAK
23029	887.053	2658.14	2658.13	0.0092	109	1.4e-09	NWDQEDEAEEVGTFSMASEEVLK	Oxidation (M)
19882	1083.56	2165.1	2165.09	0.0085	109	5.9e-09	EILVGDVGQTVDDPYATFVK
13342	822.413	1642.81	1642.81	0.0061	109	1.7e-08	PDNIELTVSTDTPNK
13543	827.484	1652.95	1652.95	0.0072	109	7.4e-09	LPGAIDVIGQTITISR
17302	961.972	1921.93	1921.92	0.0134	109	2.5e-09	ASPTDGTDLEASLLSFEK	Acetyl (N-term)
12345	791.902	1581.79	1581.78	0.0125	109	6.5e-09	AETLELSDLYVSDK
17962	988.527	1975.04	1975.03	0.0137	109	3.4e-09	STFSLDQPGGTLDLTLIR	Acetyl (N-term)
16690	938.439	1874.86	1874.86	0.0054	109	4.2e-09	AIYDFEAAEDNELTFK
21239	777.087	2328.24	2328.23	0.0111	109	7.8e-09	SAAASNLSGLSLQEAQQILNVSK
17554	972.465	1942.92	1942.91	0.0033	109	1.1e-08	ESGNDTIDEEELILPNR
13284	820.371	1638.73	1638.72	0.0062	109	1.2e-07	SSDTSGNEASEIESVK
18195	999.001	1995.99	1995.97	0.0176	108	4.4e-09	ATENDIYNFFSPLNPVR
14407	856.473	1710.93	1710.93	0.0053	108	1.7e-08	LQAQLNELQAQLSQK
20175	1098.93	2195.85	2195.85	-0.0048	108	2.4e-09	MEDMNEYSNIEEFAEGSK	Acetyl (N-term); 2 Oxidation (M)
22723	859.463	2575.37	2575.36	0.0094	108	3.8e-09	PGVLLTAQTITSETPSSTTTTQITK
15302	886.899	1771.78	1771.78	0.0051	108	2e-09	AFTFDDEDDELSQLK
11202	759.818	1517.62	1517.61	0.0115	108	5.4e-08	MEGGFGSDFGGSGSGK	Acetyl (N-term)
15649	898.42	1794.83	1794.82	0.0016	108	1.3e-08	MQNDAGEFVDLYVPR	Acetyl (N-term)
12121	785.909	1569.8	1569.8	0.0042	108	2.7e-08	GAGTGGLGLAVEGPSEAK
18557	677.354	2029.04	2029.03	0.0104	108	5.4e-09	TGEMSGPVFTDSGIHIILR
14334	853.931	1705.85	1705.84	0.007	107	4.3e-08	EALLGVQEDVDEYVK
18469	1011.47	2020.93	2020.93	0.006	107	8.9e-09	WVSNQAEWFEDDVIQR
12952	810.432	1618.85	1618.84	0.007	107	7.3e-09	AIDDSSASISLAQLTK
14228	850.476	1698.94	1698.93	0.0078	107	3.5e-09	IPAAVNAFQEAASLLGK
15987	910.5	1818.98	1818.97	0.0119	107	2.2e-08	LVLVSPTSEQYDSLLR
15866	906.42	1810.82	1810.82	0.0051	107	5.2e-09	MQNDAGEFVDLYVPR	Acetyl (N-term); Oxidation (M)
21555	794.368	2380.08	2380.07	0.0107	107	7.2e-09	GEAVAASGAAAAAAFGESAGQMSNER
15388	889.441	1776.87	1776.86	0.0103	107	3.4e-08	LQPSSTSESMDQLLNK
21355	1174.59	2347.16	2347.15	0.0107	107	5.9e-09	DYEIESQNPLASPTNTLLGSAK
18193	998.997	1995.98	1995.96	0.0155	107	1e-08	ELTTEIDNNIEQISSYK
18010	991.005	1980	1979.98	0.0121	107	4.8e-09	SVSTPQSTGSAATMTALAATK
19280	702.342	2104	2103.99	0.0151	107	6.5e-08	MEAVLTEELDEEEQLLR	Acetyl (N-term); Oxidation (M)
14144	847.923	1693.83	1693.83	0.0042	107	3e-08	KLTELSMQDEELMK
24282	1030.16	3087.47	3087.45	0.0134	107	4.9e-09	GAVDDDVAEADIISTVEFNHSGELLATGDK
22154	1236.64	2471.27	2471.25	0.0177	107	1.4e-09	LAPEEEAGGAGTPVITEIFSLGGTR
15648	898.415	1794.82	1794.81	0.0066	107	1.3e-07	SSMAPSQPEESDVFLR	Oxidation (M)
19108	697.009	2088	2087.99	0.0114	106	3.4e-07	MEAVLTEELDEEEQLLR	Acetyl (N-term)
16312	922.952	1843.89	1843.88	0.0056	106	1.1e-07	EAFSLFDKDGDGTITTK
18592	1017.99	2033.97	2033.97	0.0062	106	2.7e-09	QQLSAEELDAQLDAYNAR
21863	809.405	2425.19	2425.19	0.0065	106	5.6e-09	HSLPSGLGLSETQITSHGFDNTK
17031	950.988	1899.96	1899.96	0.0053	106	1.1e-08	WFGSDVLQQPLPSMPAK
18640	680.361	2038.06	2038.05	0.0085	106	1.1e-08	IIGAKDHASIQMNVAEVDK
8111	670.385	1338.76	1338.75	0.0049	106	8.5e-08	VTGPGAEAVQIVAK
14767	867.884	1733.75	1733.75	0.0058	106	1.2e-08	DDEVDVDGTVEEDLGK
18662	1021.49	2040.97	2040.96	0.0077	106	2.6e-09	ALSNSVSNMGLSESSSLGSAK	Oxidation (M)
21313	1171.09	2340.16	2340.15	0.0115	106	3.3e-09	SPPYTAFLGNLPYDVTEESIK
22518	845.047	2532.12	2532.11	0.0076	106	1.1e-08	LQEALDAEMLEDEAGGGGAGPGGACKA	Oxidation (M)
12467	794.926	1587.84	1587.84	0.0019	106	5.4e-08	LLSDLEELNSSIQK
24729	1135.84	3404.49	3404.48	0.0118	106	1.1e-08	MEPEQMLEGQTQVAENPHSEYGLTDNVER	Acetyl (N-term); 2 Oxidation (M)
16474	929.462	1856.91	1856.9	0.0088	106	6.7e-09	GALVVEDNDSGVPVEETK
14818	869.425	1736.84	1736.83	0.0034	105	2.2e-08	NSGELEATSAFLASGQR
16198	918.427	1834.84	1834.83	0.0083	105	3.4e-08	MTDQEAIQDLWQWR	Oxidation (M)
19677	715.701	2144.08	2144.07	0.0073	105	1.9e-08	YVQLPADEVDTQLLQDAAR
12364	792.449	1582.88	1582.88	0.0078	105	1.9e-07	ASTNAMLISAGLPPLK
17598	973.957	1945.9	1945.89	0.0086	105	2.8e-08	HDIAFVEFENDGQAGAAR
8627	683.352	1364.69	1364.68	0.0074	105	2.7e-08	ALADDDFLTVTGK
13471	825.917	1649.82	1649.81	0.0044	105	2.3e-09	IVDDDVSWTAISTTK
20727	1129.08	2256.15	2256.13	0.0193	105	1.2e-07	AEEGIAAGGVMDVNTALQEVLK	Acetyl (N-term)
15867	906.421	1810.83	1810.82	0.0082	105	5e-09	MQNDAGEFVDLYVPR	Acetyl (N-term); Oxidation (M)
15986	910.49	1818.97	1818.95	0.0176	105	1.4e-08	QLAQIDGTLSTIEFQR
15569	895.912	1789.81	1789.8	0.0081	104	2.6e-09	GQVNYEEFVQMMTAK	Oxidation (M)
18052	993.437	1984.86	1984.85	0.0054	104	6.2e-08	NLLEDDSDEEEDFFLR
21376	1176.52	2351.02	2351.02	0.0056	104	1.3e-08	AAEEAFVNDIDESSPGTEWER
17955	988.015	1974.02	1974	0.0147	104	2.1e-07	TAAELLQSQGSQAGGSQTLK
21623	798.081	2391.22	2391.2	0.0179	104	1.2e-08	TIEDAIAVLSVAEEAADRHPER
15773	602.323	1803.95	1803.94	0.0114	104	1.2e-06	AAVPSGASTGIYEALELR
17557	972.478	1942.94	1942.93	0.0071	104	2.6e-08	ANNSQEPSPQLASSVASTR
12634	799.86	1597.71	1597.7	0.0046	103	2.9e-07	FADQDDIGNVSFDR
22760	1292.67	2583.33	2583.32	0.0085	103	1.7e-08	EGPYDVVVLPGGNLGAQNLSESAAVK
12419	793.925	1585.84	1585.83	0.0041	103	2.6e-08	AQDLSNLENTVAALK
13861	838.933	1675.85	1675.85	0.0018	103	5.7e-09	GINTLVTYDMVPEPK
14132	847.47	1692.93	1692.92	0.0096	103	1.1e-07	SKVDEAVAVLQAHQAK
16873	945.46	1888.91	1888.9	0.0101	103	1.3e-08	SAIQNLHSFDPFADASK	Acetyl (N-term)
21967	814.759	2441.25	2441.24	0.0108	103	3e-08	VAEKLDEIYVAGLVAHSDLDER
16391	617.651	1849.93	1849.93	0.0032	103	2.6e-08	KLTELSMQDEELMKR
17992	990.481	1978.95	1978.94	0.004	103	3.3e-09	TTYQIENFAQAFGSQFK
10628	743.38	1484.75	1484.74	0.0086	103	2.8e-07	PGAPSQGLFGQPSSR
24519	1086.49	3256.44	3256.44	0.0084	103	1.9e-08	ELTDRNWDQEDEAEEVGTFSMASEEVLK
18942	690.991	2069.95	2069.94	0.0102	102	2.5e-08	TLNASDVLSAMEEMEFQR
18905	1034	2065.98	2065.97	0.0084	102	2.2e-08	SEEWADNHLPLTDAELAR
12924	809.453	1616.89	1616.89	0.0029	102	2.1e-06	KKQQDVLGFLEANK
13715	833.402	1664.79	1664.78	0.0072	102	1.3e-08	NQVAMNPTNTVFDAK	Oxidation (M)
19855	1082.5	2162.99	2162.99	0.0005	102	3.7e-09	GFGFVTYATVEEVDAAMNAR	Oxidation (M)
19519	1065.02	2128.03	2128.03	0.0089	102	1.4e-08	DMVTELFDPLVQGEVQHR	Oxidation (M)
20533	746.091	2235.25	2235.25	0.0008	102	1.6e-08	LVHAALAEELGGPVHALAIQAR
21304	1170.49	2338.96	2338.96	0.0037	102	1.4e-08	MMNADMDAVDAENQVELEEK	Acetyl (N-term); Oxidation (M)
13651	831.881	1661.75	1661.74	0.0094	102	2.8e-08	DVQGTDASLDEELDR
17783	654.011	1959.01	1959.01	0.0067	101	2.3e-08	VQASLAANTFTITGHAETK
13201	817.896	1633.78	1633.78	0.001	101	2e-07	ASEWVQQVSGLMDGK
22761	862.118	2583.33	2583.32	0.0133	101	4.2e-09	EGPYDVVVLPGGNLGAQNLSESAAVK
18545	1015.01	2028.01	2028	0.0069	101	2.2e-07	VKKDDEEEDPLDQLISR
14746	867.391	1732.77	1732.76	0.002	101	4.3e-08	MEATLEQHLEDTMK	Acetyl (N-term); Oxidation (M)
11482	767.812	1533.61	1533.6	0.0042	101	4.1e-08	MEGGFGSDFGGSGSGK	Acetyl (N-term); Oxidation (M)
9019	694.883	1387.75	1387.75	0.0055	101	9.7e-08	ASGQAFELILSPR
9215	700.822	1399.63	1399.63	0.003	101	1.2e-07	FNEVAAQYSEDK
18309	669.682	2006.02	2006.02	0.0078	101	1.1e-08	AQTITSESVSTTTTTHITK
12729	802.423	1602.83	1602.83	0.0069	101	7.9e-08	SPAGLQVLNDYLADK
15042	877.377	1752.74	1752.74	-0.0041	101	5.2e-08	GFDTSSSSSNSAASSSFK
14259	851.461	1700.91	1700.9	0.0094	101	1.3e-06	AVFVDLEPTVIDEVR
19862	722.299	2163.88	2163.86	0.0142	101	2.1e-08	MEDMNEYSNIEEFAEGSK	Acetyl (N-term)
16518	931.443	1860.87	1860.86	0.0076	100	2.7e-08	GSGGGALGSDAPAMTSSPVSR
22047	1228.58	2455.14	2455.13	0.0125	100	2.2e-08	LLEPSVGSLFGDDEDDDLFSSAK
12627	799.441	1596.87	1596.86	0.0067	100	1.5e-07	VLASTISTTSTIEFK
22224	829.058	2484.15	2484.13	0.0177	100	1.8e-08	VDYIVEYDYDAVHDDELTIR	Acetyl (N-term)
16769	941.967	1881.92	1881.91	0.0077	100	3.8e-08	LEQELFSGGNTGINFEK
8695	685.309	1368.6	1368.6	0.0048	100	1.9e-07	VDETNMYEGVGR
24343	1042.71	3125.12	3125.11	0.0065	100	1.3e-08	KKNEPEDEEEEEEEEDEDEEEEDED
20117	1095.57	2189.13	2189.12	0.0087	100	2.2e-08	SVAEGLSGSLVQEPFQLATEK
8114	670.417	1338.82	1338.81	0.0071	100	6.9e-07	PSLLGLDLLASLK
18004	990.965	1979.92	1979.91	0.0064	100	1.8e-07	VEEVLEEEEEEYVVEK
11797	776.9	1551.79	1551.78	0.0078	100	1.1e-06	IFDDVSSGVSQLASK
12567	797.892	1593.77	1593.76	0.0052	100	6.8e-07	AITDGQAGFGNDTLSK
24233	1021.16	3060.45	3060.43	0.0181	99	9.2e-09	MDSSSSSSAAGLGAVDPQLQHFIEVETQK	Acetyl (N-term)
11351	764.443	1526.87	1526.87	0.0041	99	3.2e-06	TLTAAAVSGAQPILSK
19589	1068.02	2134.02	2134.01	0.0125	99	2.5e-08	EDEMEENLTQVGSILGNLK	Oxidation (M)
11309	763.345	1524.68	1524.67	0.006	99	8.3e-08	NGSEADIDEGLYSR
24093	999.443	2995.31	2995.3	0.0106	99	1.1e-08	SLFGTTSGFGTSGTSMFGSATTDNHNPMK	Acetyl (N-term); Oxidation (M)
12034	783.408	1564.8	1564.8	0.0062	99	3.2e-06	SLEAQVAHADQQLR
14570	861.464	1720.91	1720.9	0.0098	99	2e-07	VESLESLYFTPIPAR
15285	885.976	1769.94	1769.93	0.0067	99	2.4e-07	PSQAPSLAQPLVFSNSK
18064	662.664	1984.97	1984.96	0.0063	99	2e-08	DHASIQMNVAEVDKVTGR	Oxidation (M)
15503	892.962	1783.91	1783.9	0.0105	99	8.7e-08	LFIGGLSFETTDESLR
10315	733.848	1465.68	1465.68	0.0038	99	1.4e-07	SDAAVDTSSEITTK	Acetyl (N-term)
17428	644.98	1931.92	1931.91	0.0062	99	8.2e-08	LADSGDGAGPSPEEKDFLK
18521	1013.5	2024.98	2024.97	0.0152	99	5e-09	ALSNSVSNMGLSESSSLGSAK
19845	1081.55	2161.09	2161.08	0.0081	99	4.3e-08	TNLIVNYLPQNMTQDELR
23379	915.794	2744.36	2744.35	0.0058	99	9.1e-08	NIADLMTQAGVEELESENKIPATQK	Oxidation (M)
18725	1024.06	2046.1	2046.1	-0.0018	99	1.7e-07	LSPFVLSAGSGSPSATSILQK
16521	931.496	1860.98	1860.97	0.009	99	1.3e-07	AQSSPQLDIQVLHDLR	Acetyl (N-term)
19123	1045.53	2089.04	2089.04	0.0067	99	7.1e-08	ETYYLSDSPLLGPPVGEPR
16022	911.953	1821.89	1821.88	0.0069	99	4.3e-07	SDAAVDTSSEITTKDLK	Acetyl (N-term)
15351	887.912	1773.81	1773.81	0.0031	98	2.2e-08	GQVNYEEFVQMMTAK
14457	857.956	1713.9	1713.89	0.008	98	8.4e-08	VQLDLAETDLSQGVAR
16420	618.339	1851.99	1851.85	0.1457	98	3.5e-08	NEKDLEEAEEYKEAR
12637	799.872	1597.73	1597.72	0.0087	98	1.3e-07	LTELSMQDEELMK	2 Oxidation (M)
16399	926.409	1850.8	1850.8	0.0013	98	1.9e-07	DDDIAALVVDNGSGMCKA	Acetyl (N-term); Oxidation (M)
9877	721.857	1441.7	1441.69	0.0062	98	1.6e-06	GLSTEDATSAYISK
17707	978.512	1955.01	1955	0.009	98	8.4e-08	TVLDDLDPENALLPAGFR
17095	953.432	1904.85	1904.84	0.0072	98	2.8e-08	AMADPEVQQIMSDPAMR	Oxidation (M)
18359	1006.98	2011.95	2011.94	0.0095	98	4.2e-08	MDNYADLSDTELTTLLR	Acetyl (N-term)
15850	905.924	1809.83	1809.83	0.0072	98	2.7e-07	DDTIYEDEDVKEAIR
18963	1037.05	2072.09	2072.07	0.0127	98	2.2e-08	VVLLSQEMDAGLQAWQLR	Oxidation (M)
16241	919.97	1837.92	1837.91	0.0178	98	3.7e-08	SISISVAGGGGGFGAAGGFGGR
22428	1258.2	2514.39	2514.38	0.0083	97	7.7e-08	VETGVLKPGMVVTFAPVNVTTEVK
18609	1018.96	2035.9	2035.89	0.0106	97	5.4e-08	NVPQEESLEDSDVDADFK
14518	859.924	1717.83	1717.83	0.0072	97	2.8e-07	YEAPQATDGLAGALDAR
13910	840.882	1679.75	1679.75	0.0027	97	4.2e-07	MDATANDVPSPYEVR	Oxidation (M)
13294	820.899	1639.78	1639.77	0.0099	97	1.8e-06	VAASEEQEFAEGFVK
22264	1245.55	2489.08	2489.07	0.0106	97	1.8e-08	EADIDGDGQVNYEEFVQMMTAK
14357	854.899	1707.78	1707.78	0.006	97	1.5e-07	ILDQGEDFPASEMTR
17765	653.667	1957.98	1957.97	0.0049	97	3.3e-07	GHYTEGAELVDSVLDVVR
16168	917.42	1832.83	1832.82	0.0046	97	2.7e-07	FNFQQTNEDELSFSK
18907	1034	2065.99	2065.98	0.0061	97	2.5e-08	IFYPEIEEVQALDDTER
19328	703.99	2108.95	2108.95	0.002	97	1.8e-07	LGEMWNNTAADDKQPYEK
24276	1029.52	3085.54	3085.53	0.0138	97	3.6e-08	LGVNNISGIEEVNMFTNQGTVIHFNNPK
21043	767.024	2298.05	2298.04	0.0116	97	3.3e-08	AHSLLFENSDSFSEDSSTLGR
20243	1103.12	2204.23	2204.22	0.0158	97	1.4e-07	QVTITGSAASISLAQYLINVR
8786	688.384	1374.75	1374.75	0.0068	97	3.1e-07	SVVSGSINTVLGSR
19384	1058.05	2114.09	2114.08	0.0121	97	2.1e-07	AVADLALIPDVDIDSDGVFK	Acetyl (N-term)
11747	775.379	1548.74	1548.74	0.0063	97	1.2e-06	DISSSLNSLADSNAR
19186	699.671	2095.99	2095.98	0.0091	97	5.3e-07	GPNAAYDFSQAATTGELAANK
17913	986.5	1970.99	1970.98	0.0054	97	7.9e-08	LQGINLGLEDDGVADESVK
19192	1049.45	2096.89	2096.88	0.0086	97	1.8e-07	AEGEAEEESDFDVFPSSPR
18961	1037.04	2072.06	2072.05	0.0122	97	3.9e-07	DLDVTELTNEDLLDQLVK
21381	784.756	2351.25	2351.23	0.0164	96	4.6e-08	HLVMGDIPAAVNAFQEAASLLGK
17027	950.961	1899.91	1899.9	0.0032	96	1.3e-07	ASWSSLSMDEKVELYR
19430	707.34	2119	2119	0.0012	96	1.1e-07	HTFSGVASVESSSGEAFHVGK
24362	1044.53	3130.57	3130.55	0.023	96	8.2e-08	LKSENQVLGQYIENLMSASSVFQTTDTK
9390	706.912	1411.81	1411.8	0.0055	96	9.1e-06	KVEAQLQELQVK
18190	998.959	1995.9	1995.9	0.0042	96	6.1e-07	MASNIFGTPEENQASWAK	Oxidation (M)
13638	831.376	1660.74	1660.74	0.002	96	2.1e-06	MDSAGQDINLNSPNK	Acetyl (N-term); Oxidation (M)
21500	791.095	2370.26	2370.26	0.0058	96	3.1e-07	DLSAAGIGLLAAATQSLSMPASLGR
15340	887.456	1772.9	1772.89	0.0076	96	2.9e-07	TSQEELLAEVVQGQSR
8975	693.839	1385.66	1385.66	0.0058	96	2e-07	NPSDSAVHSPFTK
13849	838.878	1675.74	1675.73	0.0081	96	1.2e-06	GEDGEGDDLDLWTVR
17856	983.937	1965.86	1965.85	0.007	96	2e-08	EGSGGGGGMDDIFSHIFGGGL
11451	766.915	1531.82	1531.8	0.0122	96	8.3e-07	SQNVMAAASIANIVK	Oxidation (M)
22975	881.724	2642.15	2642.13	0.018	96	5.6e-08	NWDQEDEAEEVGTFSMASEEVLK
18026	991.938	1981.86	1981.85	0.0095	96	4.1e-07	MMEDAEAPGEQLYQQSR
16526	931.919	1861.82	1861.82	0.0081	96	6.8e-07	LAQMISDHNDADFEEK
14496	858.933	1715.85	1715.84	0.0076	96	5.2e-07	QISNLQQSISDAEQR
17443	645.356	1933.05	1933.04	0.0099	95	2.4e-07	PAASITSKPATLTTTSATSK
17752	979.574	1957.13	1957.12	0.0082	95	3.6e-08	VPLAPITDPQQLQLSPLK
15863	906.417	1810.82	1810.82	-0.0006	95	8.1e-08	MQNDAGEFVDLYVPR	Acetyl (N-term); Oxidation (M)
13163	816.393	1630.77	1630.77	0.0031	95	1.1e-07	AQEPESGLSEETQVK
24337	1041.54	3121.59	3121.58	0.0164	95	2.4e-08	TSKPSALAQETSLGAPEPLSGEQLVGSPQDK
5785	605.293	1208.57	1208.57	0.0011	95	9.7e-07	VSGAQEMVSSAK	Oxidation (M)
15057	877.926	1753.84	1753.83	0.0101	95	1.1e-07	SYQDPSNAQFLESIR
21993	815.747	2444.22	2444.21	0.0103	95	4.5e-08	LKDIALGMQTEIEEQDDILDR
15537	894.47	1786.93	1786.92	0.006	95	9.6e-08	TITLEVEPSDTIENVK
23445	922.129	2763.37	2763.36	0.0099	95	1.5e-07	LPGPTGSVVSTGTSFSSSSPGLASAGAAEGK
6919	638.845	1275.68	1275.67	0.0051	95	9.2e-07	ALEDAFLAIDAK
13130	815.408	1628.8	1628.8	0.0036	95	5.5e-08	KYEMFAQTLQQSR
19077	696.319	2085.94	2085.92	0.0115	95	2.5e-08	DPPELHAAASSESTGFGEER
14450	857.912	1713.81	1713.8	0.0138	95	1.4e-07	SSEPVVTMSVEYQMK
17670	651.675	1952	1952	0.0068	95	6.7e-06	HATALEELSEQLEQAKR
24194	761.65	3042.57	3042.55	0.0149	95	7e-08	LTKEEIVDKYDLFVGSQATDFGEALVR
11448	766.905	1531.8	1531.79	0.004	94	1.7e-07	VPGISSIEQGMTGLK	Oxidation (M)
15660	898.478	1794.94	1794.94	0.0048	94	2e-07	TLTTVQGIADDYDKKK
22646	854.089	2559.25	2559.24	0.0041	94	3.1e-08	LVQDVANNTNEEAGDGTTTATVLAR
9690	715.93	1429.84	1429.84	0.0055	94	5.9e-07	ILESSQTLLSVLK
22747	861.088	2580.24	2580.23	0.0122	94	4.8e-08	SEVERPASIPLSSGYSTASSDSTPR
18981	1038.47	2074.93	2074.92	0.009	94	1.2e-07	FEGPYTDFTPWTTEEQK
16109	915.409	1828.8	1828.8	0.0068	94	1.8e-07	TDASSASSFLDSDELER
19359	1057.03	2112.04	2112.03	0.0093	94	2.6e-08	DMVTELFDPLVQGEVQHR
19021	694.016	2079.03	2079.02	0.0037	94	9.4e-08	SDAAVDTSSEITTKDLKEK	Acetyl (N-term)
19534	711.043	2130.11	2130.1	0.0059	94	1.2e-06	TAAELLQSQGSQAGGSQTLKR
15710	900.907	1799.8	1799.79	0.0037	94	2.5e-08	GLSEDTTEETLKESFD
18921	1034.57	2067.12	2067.11	0.0097	94	5.8e-07	LAESLLALSQQEELADLPK
19329	1055.48	2108.95	2108.95	0.0073	94	6e-08	LGEMWNNTAADDKQPYEK
15616	896.986	1791.96	1791.95	0.0052	94	1.3e-07	HASPILPITEFSDIPR
16487	929.965	1857.91	1857.91	0.0081	94	8.4e-07	LAGLDINKTEGEEDAQR
10767	747.349	1492.68	1492.68	0.0003	94	4.8e-07	GLLASDLNTDGDMR	Oxidation (M)
15075	877.966	1753.92	1753.91	0.0037	94	3.7e-08	IAFTDADDVAILTYVK
18598	1018.05	2034.09	2034.08	0.0077	94	6.7e-08	EGVLPLTAASTAPISFGFTR
15188	882.439	1762.86	1762.86	0.0079	94	3.1e-07	AMDQEITVNPQFVQK	Oxidation (M)
11416	765.886	1529.76	1529.76	0.0006	94	3.3e-06	IAQLEEQLDNETK
12955	810.482	1618.95	1618.94	0.0087	94	8e-07	SAPTPIQALTLAPAIR
9748	717.882	1433.75	1433.74	0.006	94	2.5e-07	LLASANLEEVTMK	Oxidation (M)
21886	810.441	2428.3	2428.28	0.0157	94	7.3e-07	ISELDAFLKEPALNEANLSNLK
15989	910.934	1819.85	1819.85	0.0003	94	6.8e-08	TQALQNTMQEWTDVR
20948	1143.09	2284.16	2284.14	0.0185	94	1.7e-07	DDFLGQVDVPLYPLPTENPR
17103	636.013	1905.02	1905.01	0.0085	94	4.8e-07	LLEATSAVSAQVEELAFK
17430	966.972	1931.93	1931.92	0.0071	94	5.4e-07	ESQEQSLVQLEATEWR
17595	973.936	1945.86	1945.86	0.0031	93	3.4e-08	GDGQVNYEEFVQMMTAK
13301	820.916	1639.82	1639.81	0.008	93	2.1e-07	LNEGVVEFASYGDLK
10041	725.864	1449.71	1449.71	0.0032	93	2.1e-06	TTPSVVAFTADGER
13515	826.923	1651.83	1651.82	0.008	93	2.7e-07	KLVSQEEMEFIQR	Oxidation (M)
15579	895.953	1789.89	1789.88	0.0066	93	6.6e-08	SYELPDGQVITIGNER
15891	605.014	1812.02	1812.01	0.0081	93	5e-08	GLVAVITGGASGLGLATAER
22620	852.419	2554.24	2554.23	0.0051	93	4e-07	ALVEFESNPEETREPGSPPSVQR
16125	915.935	1829.86	1829.85	0.005	93	1.2e-06	GEADAMSLDGGYLYIAGK
15700	899.966	1797.92	1797.91	0.0035	93	8.4e-07	LFIGGLSFETTEESLR
15510	893.492	1784.97	1784.96	0.0072	93	2.1e-07	LTEDKADVQSIIGLQR
23628	935.795	2804.36	2804.35	0.015	93	3.9e-08	ITNDAREDEMEENLTQVGSILGNLK	Oxidation (M)
22038	818.761	2453.26	2453.26	0.0074	93	1.3e-07	EAAAAAAAAVAAAAAAAAAAEPYPVSGAK
22194	827.035	2478.08	2478.07	0.0102	93	5e-08	VHNDAQSFDYDHDAFLGAEEAK
15067	877.945	1753.88	1753.86	0.0122	93	3.5e-07	AGLYSLGVSVFSDQGGR	Acetyl (N-term)
23196	901.135	2700.38	2700.36	0.0176	93	1.2e-07	GPVISESTPIAETIMASSNESLVVNR
11913	780.391	1558.77	1558.76	0.0092	93	1.7e-06	AATGAVAASAASGQAEGK	Acetyl (N-term)
19852	1082.09	2162.17	2162.16	0.0084	93	8.6e-08	IVITGDADIDHDQVLVQAIK
15150	881.4	1760.79	1760.78	0.0076	93	7.8e-06	MDAVDAENQVELEEK	Acetyl (N-term)
16118	915.498	1828.98	1828.97	0.0123	93	2.3e-07	LQFQQNNAESTIVPIK
11215	760.361	1518.71	1518.69	0.0115	93	1.8e-06	PYEEADAQIAQER
13620	830.453	1658.89	1658.89	0.0037	93	2.9e-07	IINEPTAAAIAYGLDK
12435	794.355	1586.7	1586.68	0.0106	93	1.4e-07	GGLVSDAYGEDDFSR
16660	936.985	1871.95	1871.95	0.0061	93	2.4e-07	AAQGVGPGPGSAAPPGLEAAR	Acetyl (N-term)
23509	1388.76	2775.5	2775.48	0.0218	93	2.2e-08	TTPLPAVSGSPGAAITPLPSTQNGPVFAK
8970	693.407	1384.8	1384.79	0.0074	93	3e-06	IIETLTQQLQAK
16434	927.949	1853.88	1853.88	0.007	93	6.4e-08	MAVLANGVMNSLQDRYG	Oxidation (M)
17240	959.022	1916.03	1916.03	0.0034	93	3.2e-07	GSYGDLGGPIITTQVTIPK
23257	906.083	2715.23	2715.22	0.0088	93	1.1e-07	TGEEDKKINEELESQYQQSMDSK
13602	829.938	1657.86	1657.86	0.0055	93	4.3e-07	LDLDLTADSQPPVFK
15684	899.45	1796.88	1796.88	0.0057	93	3.2e-07	TTSEIFLSSTAEGADLR
11185	759.366	1516.72	1516.71	0.0097	93	1.2e-06	FEDTLEFVGFDAK
22462	841.771	2522.29	2522.28	0.012	93	1.6e-07	IGDVVLSIDGINAQGMTHLEAQNK
15795	602.65	1804.93	1804.92	0.009	93	1.2e-07	SLSTSGESLYHVLGLDK
22419	838.759	2513.25	2513.24	0.0151	93	6.3e-08	WNTEDKVSHVSTGGGASLELLEGK
24146	1007.79	3020.33	3020.32	0.0162	93	1.6e-07	MLTESGDPEEEEEEEEELVDPLTTVR	Oxidation (M)
11175	758.908	1515.8	1515.8	0.0045	93	2.1e-05	VPGISSIEQGMTGLK
15652	599.284	1794.83	1794.82	0.0064	93	1.1e-07	MQNDAGEFVDLYVPR	Acetyl (N-term)
15409	890.424	1778.83	1778.84	-0.0054	92	1.1e-07	VQEETTLVDDPFQMK
24074	994.116	2979.33	2979.3	0.024	92	1.3e-07	SLFGTTSGFGTSGTSMFGSATTDNHNPMK	Acetyl (N-term)
16747	627.336	1878.98	1878.98	0.0048	92	1.7e-06	NAQLQSLELAHADQLTK
13134	815.429	1628.84	1628.84	0.0065	92	2.4e-06	SLQVLNDKNVSNEK	Acetyl (N-term)
15496	892.948	1783.88	1783.87	0.0067	92	1.9e-05	LFQQIYSDGSDEVKR
8222	673.373	1344.73	1344.72	0.0072	92	1.2e-06	VALSSETEVALAR
18037	992.499	1982.98	1982.97	0.0104	92	3.5e-07	DMALNIGNEIDAQNPQIK
6510	627.274	1252.53	1252.53	0.0011	92	2.1e-06	FGSDQSENVDR
22197	827.082	2478.22	2478.22	0.0015	92	1.1e-07	RPTPQDNLTDAENGNIQLQAQR
8378	677.35	1352.69	1352.68	0.0036	92	1.2e-06	SLFSSIGEVESAK
24435	1063.53	3187.56	3187.54	0.0141	92	2.1e-07	AMESTATAAVAAELVSADKIEDVPAPSTSADK	Acetyl (N-term)
20154	732.007	2193	2192.99	0.0087	91	9.7e-07	VTGEADVEFATHEDAVAAMSK	Oxidation (M)
18653	1020.97	2039.93	2039.92	0.0037	91	5.2e-08	LQAALDDEEAGGRPAMEPGN
21647	799.699	2396.08	2396.07	0.0093	91	9e-08	GEAVAASGAAAAAAFGESAGQMSNER	Oxidation (M)
16478	929.5	1856.98	1856.97	0.0116	91	1.2e-07	QAPELSLSSQDLELVTK
10962	752.831	1503.65	1503.64	0.0035	91	1.2e-06	EQDENGAEASADLR
9641	714.399	1426.78	1426.78	0.0056	91	2e-06	VTTVVATLGQGPER
19028	1040.98	2079.94	2079.93	0.006	91	3.6e-07	QTSGGPVDASSEYQQELER
16352	924.465	1846.92	1846.91	0.0027	91	1.1e-06	MELLGEYVGQEGKPQK	Acetyl (N-term)
17402	644.319	1929.94	1929.93	0.0087	91	2.2e-06	GPADSLSTAAGAAELSAEGAGK
11086	756.41	1510.81	1510.8	0.0072	91	7.9e-07	PAAVSLPTSSVPETR
17721	979.011	1956.01	1956	0.0041	91	8.8e-07	AAAQLLQSQAQQSGAQQTK
11478	767.433	1532.85	1532.85	0.0063	91	1.6e-06	KVESLQEEIAFLK
16077	913.971	1825.93	1825.92	0.0062	91	1.4e-07	TVAGGAWTYNTTSAVTVK
10314	733.848	1465.68	1465.68	0.0035	91	4.1e-07	SDAAVDTSSEITTK	Acetyl (N-term)
14580	861.927	1721.84	1721.83	0.0098	91	2.6e-07	LITNDTFQPEIMER	Oxidation (M)
14766	867.871	1733.73	1733.72	0.0042	91	1.7e-06	SDQDHSMDEMTAVVK	Acetyl (N-term)
18808	1029	2055.99	2055.97	0.0149	91	1.5e-07	LEGMLSQSVSSQYNMAGVR
19856	722.008	2163	2162.99	0.007	91	1.2e-06	GFGFVTYATVEEVDAAMNAR	Oxidation (M)
8485	679.864	1357.71	1357.71	0.0036	91	7.5e-07	ISDTGLAAGTVPEK
12110	785.835	1569.65	1569.65	0.003	91	3.8e-07	MGQMAMGGAMGINNR	2 Oxidation (M)
12724	802.371	1602.73	1602.72	0.0074	91	6.7e-07	MNINGQWEGEVNGR
14584	861.931	1721.85	1721.84	0.006	91	2.1e-07	VFDKEGNGTVMGAEIR
14935	873.946	1745.88	1745.87	0.0046	91	6.3e-07	VSWSGEPVGSISWSIR
17501	970.47	1938.93	1938.91	0.0115	91	2.4e-07	MQNDAGEFVDLYVPRK	Acetyl (N-term); Oxidation (M)
10049	725.892	1449.77	1449.76	0.0087	91	2.8e-07	APGPWDPLASAAGLK
20272	736.697	2207.07	2207.06	0.0086	91	3e-06	ILENEKDLEEAEEYKEAR
23994	979.775	2936.3	2936.29	0.0084	91	2.2e-07	AALDEAQGVGLDSTGYYDQEIYGGSDSR
19518	710.352	2128.03	2128.03	0.0073	91	2e-07	DMVTELFDPLVQGEVQHR	Oxidation (M)
12850	806.382	1610.75	1610.74	0.0063	91	2.4e-07	SGDSEVYQLGDVSQK
20268	736.695	2207.06	2207.06	0.0045	91	3.6e-07	ILENEKDLEEAEEYKEAR
23927	969.468	2905.38	2905.37	0.0186	90	8.4e-08	SENQVLGQYIENLMSASSVFQTTDTK	Oxidation (M)
10397	735.866	1469.72	1469.72	0.0023	90	5e-07	PSSLGATSASFNFGK
15098	878.912	1755.81	1755.8	0.0135	90	3.1e-07	LEFDFTEDTGNIEAR
10970	752.88	1503.74	1503.74	0.003	90	6.7e-07	DVDETGITVASLER
11729	774.864	1547.71	1547.71	0.0061	90	7e-06	SVTEQGAELSNEER
19763	718.382	2152.12	2152.11	0.0112	90	1.7e-07	NAIHDILVSSASGNSNELALK
13056	813.407	1624.8	1624.8	0.0008	90	1.8e-07	EISFAYEVLSNPEK
7760	660.861	1319.71	1319.7	0.0027	90	2.8e-06	TSAALSTVGSAISR
9332	705.342	1408.67	1408.67	0.0045	90	5.1e-07	KLGEMWSEQSAK	Oxidation (M)
10545	740.825	1479.64	1479.63	0.0054	90	1.8e-07	LGEMWNNTAADDK	Oxidation (M)
14788	868.41	1734.81	1734.8	0.004	90	9.3e-07	ADDIDIEAMLEAPYK	Acetyl (N-term)
19960	1088.99	2175.98	2175.97	0.0082	90	4.9e-06	EYFGGFGEVESIELPMDNK	Oxidation (M)
12461	794.888	1587.76	1587.76	0.0051	90	6.2e-07	MEPAASSQAAVEELR
10297	733.364	1464.71	1464.71	0.0035	90	3e-06	NGDLDEVKDYVAK
21455	788.771	2363.29	2363.28	0.0114	90	2.9e-07	ADVLTTGAGNPVGDKLNVITVGPR
13689	832.887	1663.76	1663.75	0.0076	90	1.8e-06	MDATANDVPSPYEVR
14737	866.951	1731.89	1731.88	0.0085	90	7.5e-07	AALGPSSQNVTEYVVR	Acetyl (N-term)
7093	643.798	1285.58	1285.58	0.0019	90	8.1e-06	SPDELPSAGGDGGK
12748	802.924	1603.83	1603.83	0.0031	90	7.7e-06	SVEVQGETETIIATK
13305	820.928	1639.84	1639.84	0.0003	90	8e-07	AAVQAAEVKVDGSEPK	Acetyl (N-term)
22714	858.74	2573.2	2573.19	0.0107	90	4.7e-07	VEHSPFSSFASQASGSSSSATTVTSK
11459	767.362	1532.71	1532.7	0.0053	90	9.6e-07	GWEEGVAQMSVGQR
14363	854.936	1707.86	1707.85	0.01	90	1.4e-06	EFNEDGALAVLQQFK
6648	630.858	1259.7	1259.7	0.0038	90	1.9e-05	GSTLTEILEGLK
14186	849.426	1696.84	1696.83	0.0067	90	5.3e-07	AFVDFLSDEIKEER
14342	854.393	1706.77	1706.76	0.0068	90	3e-07	GSLGGGFSSGGFSGGSFSR
22173	825.748	2474.22	2474.21	0.0095	89	9.1e-07	EAPATQASSTTQLTDTQVLAAENK
18294	1003.02	2004.03	2004.02	0.0102	89	5.1e-07	AAAVAAAGAGEPQSPDELLPK	Acetyl (N-term)
15129	880.415	1758.82	1758.81	0.0083	89	1.7e-07	AMGIMNSFVNDIFER	Oxidation (M)
15779	903.384	1804.75	1804.75	0.0071	89	9.3e-07	MNEYSNIEEFAEGSK	Acetyl (N-term); Oxidation (M)
15016	876.411	1750.81	1750.8	0.0102	89	7.1e-07	ADDIDIEAMLEAPYK	Acetyl (N-term); Oxidation (M)
12619	799.383	1596.75	1596.75	0.005	89	3.6e-07	SQELNFVMDVNSSK
16115	915.477	1828.94	1828.93	0.007	89	1.3e-05	LQAEAQELLGYQVDPR
14902	872.921	1743.83	1743.82	0.005	89	1.5e-06	FLQEHGSDSFLAEHK
12923	809.448	1616.88	1616.88	0.0044	89	1.7e-06	HEQILVLDPPTDLK
16081	609.664	1825.97	1825.96	0.0061	89	1.5e-06	ASQSQGIQQLLQAEKR	Acetyl (N-term)
14670	864.984	1727.95	1727.94	0.0117	89	1.5e-06	TLSADASVNTLPVVVSR
5859	607.345	1212.68	1212.67	0.004	89	1.4e-05	KVTQLDLDGPK
11511	768.382	1534.75	1534.74	0.0078	89	1.8e-07	GQDEASAGGIWGFIK
15702	900.431	1798.85	1798.84	0.0088	89	6.6e-07	GNGTIDFPEFLTMMAR
20798	756.371	2266.09	2266.09	0.0049	89	7.3e-07	EAGGNYTPALTEQEVYAQVAR
11348	764.427	1526.84	1526.83	0.0096	89	4.6e-05	SLQALGEVIEAELR
20385	740.699	2219.07	2219.06	0.0111	89	3.6e-07	DYFEEYGKIDTIEIITDR
12973	811.355	1620.7	1620.69	0.0076	89	1.1e-06	SQDDAMVDYFFQR
17629	650.372	1948.09	1948.09	0.0067	89	1e-07	LVLPAPQISDAELQEVVK
4707	569.758	1137.5	1137.5	0.0037	89	6.2e-06	MGESDDSILR	Oxidation (M)
22063	820.088	2457.24	2457.23	0.0154	89	2.3e-07	ALTSFLPAPTQLSQDQLEAEEK	Acetyl (N-term)
9428	707.889	1413.76	1413.76	0.0057	89	1.7e-06	NSILAQVLDQSAR
11178	758.925	1515.84	1515.83	0.0028	89	1.1e-06	LGQMVLSGVDTVLGK
15983	910.451	1818.89	1818.88	0.0095	89	3.8e-06	GFSEGLWEIENNPTVK
24387	1051.27	3150.79	3150.78	0.014	89	4e-08	IIQTAQTTPVQTVTIVQQAPLGQHQLPIK
22221	828.745	2483.21	2483.2	0.0095	89	1.8e-07	VAELALSLSSTSDDEPPSSVSHGAK
11273	761.934	1521.85	1521.85	0.0021	89	4.9e-05	DPAVQAAILAQLNAK
24884	1192.64	3574.89	3574.87	0.0218	89	1.7e-07	FAAEEFKVPAATSAIITNDGIGINPAQTAGNVFLK
11137	757.89	1513.77	1513.76	0.0085	89	2e-06	FANDGSFLQQFLK
18447	1010.45	2018.88	2018.88	0.007	89	3.6e-07	SIFDDDMDDIFSSGIQAK	Oxidation (M)
18932	690.642	2068.9	2068.89	0.0112	89	1.6e-07	SDMMEENIDTSAQAVAETK
9046	695.855	1389.69	1389.69	0.0027	89	3.4e-07	LMTQAQLEEATR
16400	926.448	1850.88	1850.88	0.0031	89	1.3e-06	ILENEKDLEEAEEYK
8487	679.869	1357.72	1357.72	0.0031	89	9.1e-06	DVVGNDVATILSR
10236	731.365	1460.71	1460.71	0.004	89	1.2e-06	DPSLSDSSTVGLQR
13003	811.916	1621.82	1621.82	0.0009	89	3.2e-07	VLVEATYNPNMPFK
14810	868.947	1735.88	1735.87	0.0053	88	6.5e-07	SVNENGLVTVADYISR
12718	801.952	1601.89	1601.88	0.0067	88	3.6e-07	VVLAYEPVWAIGTGK
18710	1023.55	2045.08	2045.06	0.0129	88	1.4e-07	LVSPGSANETSSILVESVTR
19189	699.718	2096.13	2096.12	0.0099	88	3.6e-07	RSPLTILQDDNSPGTLTLR
15270	885.497	1768.98	1768.96	0.0215	88	5.8e-06	LSDQIAELQAQIAELK
19770	718.692	2153.06	2153.05	0.0067	88	1.4e-07	DQPLQVFTGSSSSSDLISGTK
19769	1077.53	2153.06	2153.05	0.0064	88	7.3e-07	DQPLQVFTGSSSSSDLISGTK
16020	911.952	1821.89	1821.88	0.0061	88	5.5e-06	SDAAVDTSSEITTKDLK	Acetyl (N-term)
12113	785.837	1569.66	1569.65	0.0069	88	1.2e-06	MGQMAMGGAMGINNR	2 Oxidation (M)
20889	759.739	2276.19	2276.19	0.0066	88	1e-06	RIVITGDGDIDHDQALAQAIR
15306	886.937	1771.86	1771.85	0.0112	88	2.2e-05	TPAVEGLTEAEEEELR
17494	970.038	1938.06	1938.05	0.0082	88	5.1e-06	LKSELVANNVTLPAGEQR
12023	783.364	1564.71	1564.71	0.0045	88	1.6e-06	ADKPDMGEIASFDK	Acetyl (N-term)
19268	1052.53	2103.04	2103.03	0.0078	88	1.7e-07	GMSLNLEPDNVGVVVFGNDK
9022	694.883	1387.75	1387.75	0.0062	88	3.3e-06	ASGQAFELILSPR
15865	604.615	1810.82	1810.82	0.0048	88	3.6e-07	MQNDAGEFVDLYVPR	Acetyl (N-term); Oxidation (M)
15848	604.026	1809.06	1809.05	0.0098	88	2.3e-06	RLPGAIDVIGQTITISR
12739	802.891	1603.77	1603.76	0.005	88	7.8e-06	LETSVQGGGGLAMNDR
17779	980.49	1958.97	1958.95	0.0107	88	4.5e-07	DTNGENIAESLVAEGLATR
20005	727.63	2179.87	2179.86	0.0133	88	4.2e-07	MEDMNEYSNIEEFAEGSK	Acetyl (N-term); Oxidation (M)
17654	976.036	1950.06	1950.05	0.0044	88	1.3e-06	IQTLPNQNQSQTQPLLK
18033	661.987	1982.94	1982.93	0.0061	88	1.4e-07	SPPSSSEIFTPAHEENVR
15875	906.485	1810.96	1810.82	0.1355	88	3.9e-06	MQNDAGEFVDLYVPR	Acetyl (N-term); Oxidation (M)
24358	1043.89	3128.65	3128.64	0.0162	88	1.2e-07	GPGQVPTATSALSLELQEVEPLGLPQASPSR
15121	879.957	1757.9	1757.89	0.0086	88	2.9e-06	AAATGAVAASAASGQAEGKK	Acetyl (N-term)
6217	618.338	1234.66	1234.66	0.0059	88	4.4e-05	LATATFAGIENK
18013	661.009	1980	1979.99	0.0126	88	8.8e-07	NVEQSSDLQDQLNHLLK
14965	874.896	1747.78	1747.77	0.0074	88	3.7e-07	QMFGNADMNTFPTFK
20910	1140.56	2279.11	2279.11	0.0053	88	5.7e-07	LPPGDYSTTPGGTLFSTTPGGTR
14619	863.403	1724.79	1724.79	0.0054	88	4.1e-07	ESSDQTGINISGFENK
24324	779.428	3113.68	3113.66	0.0222	88	6.4e-07	AVAAAAAAAVTPAAIAAATTTLAQEEPVAAPEPK
6714	633.297	1264.58	1264.58	0.0031	88	3.1e-06	LGEMWSEQSAK
11019	754.868	1507.72	1507.72	0.0062	88	3.7e-07	GGTGFAGIDSSSPEVK
24859	1178.23	3531.66	3531.64	0.0208	87	4e-07	LGLGIDEDEVAAEEPNAAVPDEIPPLEGDEDASR
10805	747.882	1493.75	1493.75	0.0018	87	4.8e-07	SGFSAQQVATQATAK
19180	699.352	2095.03	2095.03	0.004	87	7.1e-07	SGLHANANLSADQSPSALSAGK
21821	807.385	2419.13	2419.13	0.0072	87	5.7e-06	LQEQFDEQSKENENIGDQLR
15864	906.418	1810.82	1810.82	0.0024	87	4.6e-07	MQNDAGEFVDLYVPR	Acetyl (N-term); Oxidation (M)
19678	715.715	2144.12	2144.12	0.0013	87	5.3e-07	ALMLQGVDLLADAVAVTMGPK	2 Oxidation (M)
14180	848.96	1695.91	1695.89	0.0155	87	4.4e-06	VLEATGPGGSQAINNLR
24271	1028.87	3083.58	3083.57	0.0062	87	6.2e-08	SQPLQNVSTVLQKPNPLYNQNTDMVQK
11805	776.942	1551.87	1551.86	0.0068	87	6.7e-05	LGIGGAQELSLRPLE
11707	773.932	1545.85	1545.84	0.0059	87	3.2e-06	TEGLSVLSQAMAVIK
19658	714.683	2141.03	2141.02	0.0105	87	1.2e-06	YVELFLNSTAGASGGAYEHR
12975	811.381	1620.75	1620.75	0.0024	87	1.2e-05	MSGGWELELNGTEAK
8355	676.824	1351.63	1351.63	0.0042	87	8.1e-07	AAEDEEVPAFFK
9243	701.88	1401.75	1401.75	-0.0005	87	1.1e-06	ISVATGALEAAQGSK
16924	947.405	1892.8	1892.8	-0.0002	87	2.7e-07	FEGDFDFESANAQFNR
20718	1128.59	2255.17	2255.15	0.0152	87	9e-08	NIILEEGKEILVGDVGQTVDD
20849	758.057	2271.15	2271.13	0.0145	87	3.1e-07	GVVPLAGTNGETTTQGLDGLSER
11230	760.894	1519.77	1519.77	0.0064	87	7.9e-07	TIMASSNESLVVNR
24160	1009.51	3025.52	3025.49	0.026	87	3.5e-07	IPMAYYPVGPIYPPGSTVLVEGGYDAGAR	Oxidation (M)
6774	634.848	1267.68	1267.68	0.0047	87	1.9e-05	LAISEDHVASVK
9322	704.879	1407.74	1407.74	0.0066	87	6.3e-06	SLTQTFATVEVGR
18975	1038	2073.99	2073.99	0.0003	87	5.4e-07	AEDNADTLALVFEAPNQEK
6809	635.857	1269.7	1269.69	0.0066	87	5.9e-05	VAADLQLSTPQK
5786	605.294	1208.57	1208.57	0.0021	87	5e-06	VSGAQEMVSSAK	Oxidation (M)
19495	1064	2125.98	2125.97	0.0124	87	6.2e-07	AAGSDLLDEVFFNSEVDEK	Acetyl (N-term)
13747	834.868	1667.72	1667.72	0.0046	87	3.5e-05	SSDSWEVWGSASTNR
13793	836.927	1671.84	1671.84	0.0032	87	3.1e-06	NFINNPLAQADWAAK
15276	885.922	1769.83	1769.83	0.0029	87	2.9e-07	APVPTGEVYFADSFDR
8152	671.339	1340.66	1340.66	0.0044	87	2.5e-06	FGQGGAGPVGGQGPR
21537	793.361	2377.06	2377.06	0.0022	87	4.9e-07	ADAFGDELFSVFEGDSTTAAGTK	Acetyl (N-term)
16490	620.314	1857.92	1857.92	0.006	87	4e-07	AAMAPALTDAAAEAHHIR	Acetyl (N-term)
10985	753.399	1504.78	1504.78	0.0034	87	8.2e-05	MGLEVIPVTSTTNK	Oxidation (M)
11201	759.455	1516.9	1516.89	0.0093	87	4.1e-06	LTSFIGAIAIGDLVK
21319	781.403	2341.19	2341.18	0.0099	86	1.9e-05	TGIASSILDAISQGSESQHALEK
14121	847.408	1692.8	1692.8	0.0009	86	7.6e-07	VSEGVEQFEDIWQK
15730	900.994	1799.97	1799.97	0.0071	86	6e-07	GLVEEYVEKVPNPSLK
12195	787.908	1573.8	1573.79	0.0073	86	1.6e-05	SIGSAVDQGNESIVAK
23792	951.471	2851.39	2851.38	0.0082	86	6.4e-07	GTRPEDSSVLIPTDNSTPHKEDLSSK	Acetyl (N-term)
11703	773.918	1545.82	1545.82	0.007	86	1.8e-05	IVQLLGQNEVDYR
18008	660.987	1979.94	1979.93	0.0047	86	5.9e-07	LPQQSHSAFGATSSSSGFGK
24313	1036.53	3106.57	3106.56	0.0123	86	5.3e-06	KGPAPELQGVEVALAPEELELDPMAMTQK	Oxidation (M)
8845	690.329	1378.64	1378.64	0.0038	86	1.1e-06	SSNTDFAFSLYK
13805	837.442	1672.87	1672.86	0.0067	86	1.9e-06	TVEEAENIAVTSGVVR
16870	945.435	1888.85	1888.85	0.0067	86	7.1e-07	AMADPEVQQIMSDPAMR
9507	710.38	1418.75	1418.74	0.0049	86	9.6e-06	AGLQVLNDYLADK
15105	879.432	1756.85	1756.85	0.0046	86	4e-07	MEEPPAVSLLQDWSR
19449	707.706	2120.1	2120.09	0.0111	86	5e-06	IVITGDGDIDHDQALAQAIR
15874	906.468	1810.92	1810.92	0.0042	86	4.8e-06	TLQEQLENGPNTQLAR
20507	745.043	2232.11	2232.1	0.0063	86	6.3e-06	LSSQISAGEEKWNSVSPASAGK
8455	678.911	1355.81	1355.8	0.0048	86	3.8e-05	KVSEQGLIEILK
11733	774.904	1547.79	1547.79	0.008	86	1e-06	DASLMVTNDGATILK
11806	776.947	1551.88	1551.87	0.0068	86	1.1e-05	VQIAVANAQELLQR
22859	871.075	2610.2	2610.19	0.0093	86	2.1e-06	YEDLKESSNSVSNHQLSGFDQAR
10898	751.362	1500.71	1500.7	0.0062	86	1.1e-06	YEMFAQTLQQSR
16273	614.321	1839.94	1839.93	0.0071	86	7.2e-06	VTHGLVTVEGQLTSDER
8926	692.351	1382.69	1382.68	0.0037	86	5.7e-06	SLNNQFASFIDK
21345	783.057	2346.15	2346.14	0.0108	86	4.3e-07	MESADQAVAELNGTQVESVQLK
11464	767.377	1532.74	1532.73	0.0076	86	1.7e-05	APGMNTIDQGMAALK	Oxidation (M)
17091	953.4	1904.79	1904.77	0.013	86	4.1e-07	DASMQDSDTFEIYDPR	Oxidation (M)
6511	627.274	1252.53	1252.53	0.0012	86	8.7e-06	FGSDQSENVDR
14059	845.419	1688.82	1688.81	0.0121	86	9e-07	GALQGSAWQVSSEDVR
18635	1019.98	2037.95	2037.95	0.0091	86	6.2e-07	MEGDAVEAIVEESETFIK	Acetyl (N-term)
10123	728.335	1454.66	1454.65	0.0029	86	1.1e-06	VSEFNVSSEGSGEK
8693	685.293	1368.57	1368.57	0.0027	86	1.2e-05	FDIEGSDEADGSK
9520	710.89	1419.77	1419.76	0.0091	86	4.8e-07	TQSSLTVSEVLTR
23096	892.489	2674.45	2674.43	0.0125	86	4.9e-07	TPLPAVSGSPGAAITPLPSTQNGPVFAK
14107	846.934	1691.85	1691.84	0.0101	86	4.5e-07	GINTLVTYDMVPEPK	Oxidation (M)
19051	1042.01	2082.01	2082	0.0039	86	3.9e-07	LGEHNIDVLEGNEQFINAA
10516	739.862	1477.71	1477.71	0.0015	86	0.0001	MSNALAIQVDSEGK	Oxidation (M)
18038	662.008	1983	1982.99	0.0075	86	1.2e-06	FSQLAEAYEVLSDEVKR
13870	838.95	1675.89	1675.88	0.0081	85	4.8e-06	FLGDSANLSILSGGTPK
10302	733.402	1464.79	1464.78	0.0077	85	3.2e-06	LESLSYQLSGLQK
8524	680.853	1359.69	1359.69	0.0026	85	2.1e-05	EGDVLTLLESER
14836	869.936	1737.86	1737.86	0.0003	85	5.2e-06	EFNEEGALSVLQQFK
20242	735.751	2204.23	2204.22	0.0152	85	8.4e-06	QVTITGSAASISLAQYLINVR
10096	727.388	1452.76	1452.76	0.0042	85	1.5e-06	ILNDLSSDAPGVPR
14288	852.439	1702.86	1702.86	0.0086	85	6.5e-06	TQEQLALEMAELTAR
13026	812.909	1623.8	1623.8	0.0051	85	4.7e-06	LEGEVTPNSLSTSYK
10820	748.414	1494.81	1494.8	0.009	85	5.4e-06	VVDALGNAIDGKGPIG
20882	759.706	2276.1	2276.08	0.014	85	7.1e-07	GLGAAEFGGAAGNVEAPGETFAQR
21645	799.418	2395.23	2395.22	0.0081	85	2e-05	VPLEVQEADEAKLQQTEAELR
16857	944.96	1887.9	1887.9	0.0049	85	2.1e-06	VGMVETNSQDRPVDDVK
12947	810.367	1618.72	1618.72	0.0039	85	2e-06	MNINGQWEGEVNGR	Oxidation (M)
17649	975.986	1949.96	1949.95	0.0034	85	2.4e-06	SSPETLTDVGTSSQVSSLR
12515	796.415	1590.82	1590.81	0.0047	85	1e-05	AGGEAGVTLGQPHLSR	Acetyl (N-term)
24219	764.613	3054.42	3054.41	0.0103	85	1.7e-07	KPEYDLEEDDQEVLKDQNYVEIMGR
10158	729.37	1456.72	1456.72	0.005	85	1.4e-06	DTNGSQFFITTVK
16449	928.422	1854.83	1854.82	0.0046	85	4.4e-07	ISENMNLQFENQMNK	Oxidation (M)
18630	1019.52	2037.03	2037.02	0.0144	85	3.3e-06	IQEIIEQLDVTTSEYEK
22004	816.44	2446.3	2446.29	0.0126	85	3.9e-07	ILGGVISAISEAAAQYNPEPPPPR
17923	987.449	1972.88	1972.88	0.0064	85	1.4e-06	IGGDAGTSLNSNDYGYGGQK
19951	725.741	2174.2	2174.19	0.0052	85	7.6e-07	KLSPFVLSAGSGSPSATSILQK
18334	1005.01	2008.01	2008	0.0108	85	2.4e-06	ESDLPSAILQTSGVSEFTK
21601	1194.51	2387	2386.99	0.0145	85	6.9e-07	AVHADFFNDFEDLFDDDDIQ
20263	736.678	2207.01	2207.01	0.0073	85	3.6e-07	VTGEADVEFATHEEAVAAMSK	Oxidation (M)
21970	815.068	2442.18	2442.17	0.0118	85	1.7e-06	ATLVESSTSGFTPGGGGSSVSMIASR
10875	750.396	1498.78	1498.77	0.0101	85	3.4e-06	YNVSTTPYLQSVK
22817	866.751	2597.23	2597.22	0.0065	85	1.4e-07	QTSGGPVDASSEYQQELERELFK
12237	788.899	1575.78	1575.77	0.0096	85	6.8e-07	DTVATQLSEAVDATR
23137	896.421	2686.24	2686.23	0.0119	85	4.9e-07	HSSVYPTQEELEAVQNMVSHTER	Oxidation (M)
12112	785.836	1569.66	1569.65	0.0062	85	2.4e-06	MGQMAMGGAMGINNR	2 Oxidation (M)
15868	906.422	1810.83	1810.82	0.0093	85	1.1e-06	MQNDAGEFVDLYVPR	Acetyl (N-term); Oxidation (M)
16341	616.346	1846.02	1846.01	0.0057	85	4.4e-06	KDVYVQLYLQHLTAR
13380	823.404	1644.79	1644.79	0.0007	85	4.3e-07	KYEMFAQTLQQSR	Oxidation (M)
10644	743.865	1485.72	1485.71	0.0053	84	2.8e-06	GGSTTGSQFLEQFK
19133	697.671	2089.99	2089.98	0.0081	84	8e-07	NIADLMTQAGVEELESENK
9695	716.36	1430.71	1430.7	0.0058	84	3.7e-06	AQAELVGTADEATR
10903	751.388	1500.76	1500.76	0.0048	84	6.9e-07	GDGPVQGIINFEQK
19969	726.408	2176.2	2176.19	0.0165	84	3.2e-07	QVTITGSAASISLAQYLINAR
8454	678.892	1355.77	1355.77	0.004	84	2.7e-06	AVSTVVVTTAPSPK
22664	641.571	2562.25	2562.24	0.0133	84	9.1e-07	MVVNEGSDGGQSVYHVHLHVLGGR	Oxidation (M)
9545	711.85	1421.69	1421.68	0.0066	84	4.6e-06	FSAEDEALSNIAR
3428	523.3	1044.59	1044.58	0.0042	84	6.7e-05	IGGDLTAAVTK
20198	734.015	2199.02	2199.02	0.0054	84	8e-07	GLSEDTTEETLKESFDGSVR
9854	720.908	1439.8	1439.8	0.003	84	7.8e-05	EQQLQQELLALK
14155	848.449	1694.88	1694.88	0.0031	84	3.2e-06	SADPEVMLLTLSLYK	Oxidation (M)
14084	846.404	1690.79	1690.79	0.0033	84	1.1e-06	GAEEMETVIPVDVMR	Oxidation (M)
17114	953.962	1905.91	1905.9	0.0102	84	4.7e-07	SLSEQPVMDTATATEQAK
7087	643.379	1284.74	1284.74	0.0037	84	0.00017	KLQATVQELQK
21255	1166.52	2331.02	2331.01	0.0073	84	4.3e-06	MTLSNPSELDELMSEEAYEK	Oxidation (M)
9886	722.373	1442.73	1442.73	0.0062	84	9.5e-06	NDLEAEASLPEKK
18986	692.681	2075.02	2075.01	0.0147	84	1.8e-06	AAALGGPEDEPGAAEAHFLPR
15034	876.946	1751.88	1751.87	0.0049	84	1.9e-06	FKEIAEAYDVLSDPR
24645	1116.91	3347.72	3347.7	0.0157	84	1.7e-07	ESDTGLAPPALWDLAADKQTLQSEQPLQVAR
19448	1061.06	2120.1	2120.09	0.0101	84	9.6e-06	IVITGDGDIDHDQALAQAIR
16625	935.957	1869.9	1869.89	0.0106	84	5.4e-06	ADTQTYQPYNKDWIK
14615	862.947	1723.88	1723.87	0.0133	84	4.8e-05	FKEVAEAYEVLSDPK
18372	1007.49	2012.96	2012.95	0.0101	84	2.6e-07	TPQPIGEVYFAETFDSGR
14149	847.956	1693.9	1693.89	0.0077	84	1.5e-06	LIAPVAEEEATVPNNK
19684	1073.58	2145.14	2145.13	0.0129	84	3.7e-07	ADGAPSAAPPDGLLASPDLGLLK
15492	892.936	1783.86	1783.85	0.0126	84	8.9e-06	LNLEAINYMAADGDFK
13048	813.379	1624.74	1624.74	0.0032	84	1.3e-05	DSLLQDGEFSMDLR
19788	1078.5	2154.98	2154.97	0.0062	84	5.1e-07	QTNPSAMEVEEDDPVPEIR
11826	777.838	1553.66	1553.66	0.0049	84	2.5e-06	MGQMAMGGAMGINNR	Oxidation (M)
18387	672.316	2013.93	2013.92	0.0055	84	2.1e-05	ALDFEQEMATAASSSSLEK
18011	661.006	1980	1979.98	0.0121	84	6.6e-07	SVSTPQSTGSAATMTALAATK
12168	787.376	1572.74	1572.74	0.0016	84	8.3e-07	MNHDFQALALESR	Acetyl (N-term)
20777	755.419	2263.24	2263.22	0.0115	84	7.3e-06	MPPTTVILGPSQPQSLIVTER
13253	818.986	1635.96	1635.96	0.0022	84	3.1e-06	GVQGIIVVNTEGIPIK
17684	652.018	1953.03	1953.03	0.0028	84	1.4e-06	NSASVQNSSVAVLSVNHIK
19638	714.034	2139.08	2139.07	0.0071	84	5.5e-06	DMALNIGNEIDAQNPQIKR
18892	1033.07	2064.12	2064.11	0.0063	83	2.8e-06	GLDKLEENLPILQQPTEK
16203	918.494	1834.97	1834.97	0.0056	83	4.7e-06	GLEHVTVDDLVAEITPK
16543	932.463	1862.91	1862.91	0.0036	83	5.3e-05	MELLGEYVGQEGKPQK	Acetyl (N-term); Oxidation (M)
22939	878.777	2633.31	2633.29	0.0151	83	5e-07	KTEEMLSNQMLSGIPEVDLGIDAK	Oxidation (M)
15538	894.471	1786.93	1786.92	0.0067	83	1.8e-06	TITLEVEPSDTIENVK
22010	817.081	2448.22	2448.2	0.0182	83	7.7e-06	NNVPSDDVVSNTEEITFEALKK
10426	736.874	1471.73	1471.72	0.0089	83	1.2e-06	FYGPAGPYGIFAGR
17530	648.002	1940.98	1940.98	0.0037	83	5.1e-06	LNDLEDALQQAKEDLAR
12807	804.892	1607.77	1607.76	0.0082	83	4.9e-06	QSFTMVADTPENLR
18719	1024.01	2046.01	2045.99	0.012	83	1.6e-05	VGDSQNPLLSDGDLSTMIGK
5899	608.35	1214.68	1214.68	0.0044	83	5.8e-06	TLMNLGGLAVAR
15942	606.295	1815.86	1815.86	0.0066	83	2.6e-06	VPMTFITNSNGEVDHR
19657	1071.52	2141.02	2141.02	0.0014	83	2.6e-05	YVELFLNSTAGASGGAYEHR
22374	836.034	2505.08	2505.07	0.0112	83	1.7e-07	EADIDGDGQVNYEEFVQMMTAK	Oxidation (M)
10173	729.884	1457.75	1457.75	0.0055	83	9.5e-07	NAIANASTLAEVER
10849	749.408	1496.8	1496.79	0.0063	83	1.9e-05	QTLQSEQPLQVAR
12203	788.36	1574.7	1574.71	-0.0056	83	2e-06	YSGAYGASVSDEELK
16370	617.005	1847.99	1847.98	0.0109	83	2e-06	LQGGKDFNMPLTISSLK
14682	865.438	1728.86	1728.86	-0.0023	83	2.3e-05	QTLENERGELANEVK
18335	1005.01	2008.01	2008	0.0156	83	9.7e-07	ALSSSADDASLVNASISSSVK
16700	938.942	1875.87	1875.86	0.0098	83	6e-07	NVSSFPDDATSPLQENR
19974	726.675	2177	2176.99	0.0086	83	0.00013	VTGEADVEFATHEDAVAAMAK	Oxidation (M)
19622	713.386	2137.14	2137.13	0.0074	83	1.5e-05	PAPVAQPPAAAPPSAVGSSAAAPR
23884	963.138	2886.39	2886.38	0.0133	83	4.5e-07	GPSGLGFNIVGGTDQQYVSNDSGIYVSR
15162	881.938	1761.86	1761.85	0.008	83	5e-06	SDNGELEDKPPAPPVR	Acetyl (N-term)
18094	994.479	1986.94	1986.94	0.0051	83	1.1e-05	IPQEETEEEEVSTVNVR
13886	839.897	1677.78	1677.77	0.0091	83	7.7e-07	NNSNDIVNAIMELTM
17431	966.98	1931.95	1931.94	0.0057	83	1.4e-06	SVELEEALPVTTAEGMAK	Acetyl (N-term); Oxidation (M)
17517	970.978	1939.94	1939.93	0.0133	83	6.5e-07	LGEHNIDVLEGNEQFIN
21335	782.363	2344.07	2344.06	0.0092	82	1.8e-06	SSSADFGTFNTSQSHQTASAVSK
18392	672.344	2014.01	2014	0.0086	82	7.3e-07	LDEIYVAGLVAHSDLDER
22082	821.079	2460.21	2460.21	0.0085	82	2.6e-05	LKDIALGMQTEIEEQDDILDR	Oxidation (M)
13192	817.4	1632.78	1632.77	0.0103	82	6.4e-05	AWSLVDSADNSEAIR
16465	928.937	1855.86	1855.85	0.0064	82	8.3e-07	MWDLSSNQAIQIAQHD
15774	902.983	1803.95	1803.94	0.0149	82	0.00018	AAVPSGASTGIYEALELR
17280	960.957	1919.9	1919.9	0.003	82	1.9e-06	VDSLVSLSEEDLESDQR
20299	737.344	2209.01	2209	0.0137	82	2.8e-06	GAAAAAAAMASETSGHQGYQGFR
20054	1093.08	2184.15	2184.14	0.0106	82	7.7e-06	STNVIVDSGGGLLKPTVASQNQ
12354	792.373	1582.73	1582.73	0.0013	82	9.6e-05	MGSNLTASEEEFLR
21573	795.042	2382.11	2382.09	0.0153	82	1.1e-06	LDAITDEENDMLDLAYGLTDR
15575	895.941	1789.87	1789.86	0.0056	82	4.1e-07	TTYDSSLSSYTVPLEK
9602	713.374	1424.73	1424.73	0.0073	82	5.3e-06	GVEGLIDIENPNR
15030	876.911	1751.81	1751.8	0.0066	82	9.1e-06	DFNLPEYDLNVEER
14614	862.947	1723.88	1723.87	0.0126	82	0.0002	EFADSLGIPFLETSAK
13672	831.98	1661.94	1661.94	0.0095	82	3.1e-06	VPTLAVPAISLPDDVR
15432	890.94	1779.87	1779.86	0.0027	82	4.8e-06	MTLADDVTLDDLIMAK	Oxidation (M)
16356	924.518	1847.02	1847.02	0.0053	82	3.2e-06	TLNINGQIPTGEGPPLVK
23116	894.756	2681.25	2681.23	0.0135	82	7.8e-06	RVEHNQSYSQAGITETEWTSGSSK
15985	607.323	1818.95	1818.94	0.009	82	2.6e-06	SVLQDMSLTSAAVEQIK
22931	877.74	2630.2	2630.2	0.0039	82	5.7e-06	NSAAEIPVTSNGEVDDSREHSFNR
16170	611.96	1832.86	1832.85	0.0036	82	3.3e-06	THGNTGFSGIESSSPEVK
20455	1114.52	2227.03	2227.02	0.0114	82	2.5e-07	YTPSGQAGAAASESLFVSNHAY
7043	642.385	1282.75	1282.75	0.0048	82	1.5e-05	QSTVLAPVIDLK
9419	707.87	1413.73	1413.73	0.0013	82	0.00013	AEHDQLLLNYAK
8850	690.372	1378.73	1378.72	0.0088	82	0.00026	PPILEGAVGGNEAR
17803	654.644	1960.91	1960.89	0.0141	82	1.7e-06	SMDELNHDFQALALEGR	Oxidation (M)
16315	922.971	1843.93	1843.92	0.0049	82	1.7e-06	AAQAFFPAAELAQAGPER
16050	912.994	1823.97	1823.96	0.01	82	2e-06	IGIIGGTGLDDPEILEGR
10196	730.356	1458.7	1458.7	0.0016	82	2.3e-05	MGPAMGPALGAGIER	2 Oxidation (M)
20880	759.689	2276.04	2276.03	0.0131	82	3.1e-07	WGDAGAEYVVESTGVFTTMEK
20277	1104.97	2207.93	2207.92	0.0102	82	1.1e-06	MNADMDAVDAENQVELEEK	Acetyl (N-term); Oxidation (M)
6068	613.843	1225.67	1225.67	0.0047	82	6.1e-05	ADGQVAELLLR	Acetyl (N-term)
16835	944.027	1886.04	1886.03	0.0084	82	5.2e-05	ERPPNPIEFLASYLLK
24166	1010.54	3028.59	3028.58	0.0146	82	1.4e-06	ELASQPDVDGFLVGGASLKPEFVDIINAK
12020	783.351	1564.69	1564.68	0.0037	82	4e-05	LGEMWNNLNDSEK	Oxidation (M)
12879	807.892	1613.77	1613.76	0.0055	82	6.6e-05	IQALQQQADEAEDR
21343	782.718	2345.13	2345.12	0.0108	82	4.8e-05	EAMEDGEIDGNKVTLDWAKPK
13073	813.935	1625.85	1625.85	0.0036	81	3.9e-06	LLVVDPETDEQLQK
15180	882.409	1762.8	1762.8	0.0088	81	1.5e-06	LISWYDNEFGYSNR
16304	922.48	1842.94	1842.95	-0.0025	81	1.7e-06	ELQALGFQPGPITDTTR
20702	752.319	2253.94	2253.93	0.0059	81	6.4e-07	TSDAPYDSADDWSEHISSSGK
17630	975.055	1948.1	1948.09	0.0078	81	9.4e-06	LVLPAPQISDAELQEVVK
20466	743.693	2228.06	2228.05	0.0113	81	2.8e-06	GAGSSAFSQSSGTLASNPATFQR
19271	702.034	2103.08	2103.07	0.01	81	1.5e-06	TQAEAVAEAELKTESVTQAK
14119	847.399	1692.78	1692.78	0.0049	81	4.3e-05	KLGEMWNNLNDSEK	Oxidation (M)
16509	930.936	1859.86	1859.85	0.0069	81	3.1e-06	NSAAEIPVTSNGEVDDSR
18279	1002.51	2003	2002.99	0.0089	81	4.2e-07	SPDLLMYQGPPDTAEIIK	Oxidation (M)
14027	844.431	1686.85	1686.84	0.0048	81	3.5e-06	SNIDVNINSQEEVVK
16682	937.946	1873.88	1873.87	0.0072	81	5e-07	NASTFEDVTQVSSAYQK
17254	959.944	1917.87	1917.87	0.007	81	9.2e-07	TGYESGEYEMLGEGLGVK
9483	709.857	1417.7	1417.69	0.0042	81	0.00031	EGVIEAGAFQGGQR
13189	816.944	1631.87	1631.86	0.0096	81	1.8e-06	TAQAAASGTTLLPQFR
16139	916.471	1830.93	1830.92	0.0068	81	2.6e-06	IEEVSDTSSLQPQASLK
14395	855.942	1709.87	1709.86	0.0112	81	5.4e-05	SPAPADIAQTVQEDLR
14269	851.922	1701.83	1701.82	0.0123	81	6.8e-06	NLTEDNSQNQDLIAK
11575	770.462	1538.91	1538.9	0.0063	81	1.9e-05	ILLAELEQLKGQGK
10804	747.879	1493.74	1493.74	0.0069	81	1.1e-06	TASNVEEAFINTAK
17641	650.672	1948.99	1948.99	0.0085	81	9.2e-06	LQQELDDLLVDLDHQR
16450	928.422	1854.83	1854.82	0.0063	81	3.7e-06	ISENMNLQFENQMNK	Oxidation (M)
18284	668.694	2003.06	2003.06	0.0042	81	4.9e-06	LELKLDDIEEFENIRK
24888	1195.53	3583.56	3583.54	0.0193	81	2.8e-07	FDGQPINETDTPAQLEMEDEDTIDVFQQQTGG	Oxidation (M)
17823	981.99	1961.97	1961.96	0.01	81	3.8e-06	MDFENLFSKPPNPALGK	Acetyl (N-term); Oxidation (M)
14333	853.925	1705.84	1705.83	0.0008	81	1.4e-06	LITNDTFQPEIMER
7984	666.857	1331.7	1331.69	0.0059	81	7.5e-06	GILAADESTGSIAK
13658	831.904	1661.79	1661.79	0.0013	81	1.3e-06	LLSELDQQSTEMPR	Oxidation (M)
18962	691.701	2072.08	2072.06	0.0159	81	1.9e-05	LQNELDNVSTLLEEAEKK
14996	875.506	1749	1748.99	0.0073	81	9.6e-06	ANVAVVSGAPLQGQLVAR
11871	778.901	1555.79	1555.78	0.0037	81	5.2e-06	EASAPSLGNLNTPASK
22547	847.102	2538.28	2538.27	0.0093	81	5.1e-07	IGDVVLSIDGINAQGMTHLEAQNK	Oxidation (M)
14816	869.005	1736	1735.98	0.012	81	7.6e-06	AAQIPIVATTSTPGIVR	Acetyl (N-term)
11559	770.383	1538.75	1538.75	0.0051	81	5.1e-06	TLTTVQGIADDYDK
17274	960.517	1919.02	1919.01	0.0083	81	7.5e-06	ATSLHEGPTNQLDLLIR	Acetyl (N-term)
21507	791.72	2372.14	2372.13	0.0037	80	1.3e-06	QKEDVEVVGGSDGEGAIGLSSDPK
15675	599.64	1795.9	1795.9	0.0033	80	9.5e-06	HATALEELSEQLEQAK
23329	911.415	2731.22	2731.21	0.0097	80	1.2e-06	TGEEDKKINEELESQYQQSMDSK	Oxidation (M)
17866	984.474	1966.93	1966.93	0.0062	80	3.1e-07	NDQANYSLNTDDPLIFK
15709	900.495	1798.98	1798.97	0.0089	80	6.6e-06	LEGQLEALSLEASQALK
13000	811.898	1621.78	1621.77	0.0079	80	2.2e-06	QNDAGEFVDLYVPR
23586	933.456	2797.35	2797.34	0.0099	80	5.9e-07	SGPFGQIFRPDNFVFGQSGAGNNWAK
20182	733.373	2197.1	2197.09	0.0121	80	3.6e-06	HAASDVDLEIESLLNQQSTK
11330	763.916	1525.82	1525.81	0.0075	80	6.7e-05	ELLQEQLEQLQR
17102	953.504	1904.99	1904.98	0.0085	80	2.1e-06	LATQSNEITIPVTFESR
16541	932.46	1862.9	1862.9	0.0079	80	1.4e-05	ADDIDIEAMLEAPYKK	Acetyl (N-term)
14256	851.425	1700.83	1700.83	0.0019	80	5.4e-06	ANANLSADQSPSALSAGK
15913	908.428	1814.84	1814.83	0.0072	80	5.3e-07	GNGTIDFPEFLTMMAR	Oxidation (M)
13351	822.474	1642.93	1642.93	0.0043	80	1.9e-06	TFVNITPAEVGVLVGK
20844	758.02	2271.04	2271.03	0.0105	80	2.4e-06	PEEEEEEEEELVDPLTTVR
24882	1190.19	3567.55	3567.55	0.0019	80	8.8e-07	FDGQPINETDTPAQLEMEDEDTIDVFQQQTGG
11987	782.376	1562.74	1562.74	-0.0017	80	2.8e-05	MDVGELLSYQPNR	Acetyl (N-term)
21866	809.441	2425.3	2425.29	0.0095	80	2.6e-06	GLQLGQTSTATIQPSQQAQIVTR
10132	728.397	1454.78	1454.77	0.0061	80	3.2e-05	QQLQQAEEALVAK
22022	817.731	2450.17	2450.16	0.0148	80	1.1e-05	MFIGGLSWQTSPDSLRDYFSK	Oxidation (M)
21659	800.373	2398.1	2398.08	0.0126	80	1.1e-06	LDAITDEENDMLDLAYGLTDR	Oxidation (M)
23209	902.395	2704.16	2704.15	0.0096	80	9.9e-06	GGGGSFGYSYGGGSGGGFSASSLGGGFGGGSR
9463	708.909	1415.8	1415.8	0.0052	80	5.4e-06	KGDILTLLNSTNK
20003	727.418	2179.23	2179.22	0.0114	80	8.3e-06	ASIPATSAVQNVLINPSLIGSK
13074	813.937	1625.86	1625.85	0.0073	80	5.5e-06	LLVVDPETDEQLQK
20153	732.005	2192.99	2192.99	0.0049	80	5.7e-06	ATGEADVEFVTHEDAVAAMSK	Oxidation (M)
10802	747.876	1493.74	1493.73	0.0108	80	9.1e-05	SEFGSVDGPLPHPR
21399	785.995	2354.96	2354.96	0.0089	80	9.9e-07	MMNADMDAVDAENQVELEEK	Acetyl (N-term); 2 Oxidation (M)
13837	838.439	1674.86	1674.86	0.0067	80	1.3e-05	LQLDNQYAVLENQK
6812	635.871	1269.73	1269.72	0.0096	80	6.7e-06	GPTLTEILEGLK
17076	952.476	1902.94	1902.94	0.002	80	5.3e-06	GLLSDSMTDVPVDTGVAAR
14538	860.402	1718.79	1718.79	0.0039	80	1.4e-05	DPDAANYNDINDVKR
16639	936.449	1870.88	1870.88	0.004	80	1.9e-06	FGIVTSSAGTGTTEDTEAK
9724	717.353	1432.69	1432.68	0.0072	80	2.3e-05	AESDWDTVTVLR	Acetyl (N-term)
22106	1233.1	2464.19	2464.18	0.0053	80	4e-07	NLIPFDQMTIEDLNEAFPETK
17470	968.947	1935.88	1935.87	0.0092	80	2.6e-05	GTGQSDDSDIWDDTALIK
8590	682.354	1362.69	1362.69	0.0009	80	7.9e-06	SVVTGGVQSVMGSR
10042	725.864	1449.71	1449.71	0.0043	80	7e-05	TTPSVVAFTADGER
13038	812.951	1623.89	1623.88	0.0039	80	8.1e-06	TGAIVDVPVGEELLGR
16714	939.446	1876.88	1876.87	0.005	80	5.5e-06	TLFAYEGTNEDELTFK
23524	927.448	2779.32	2779.3	0.0182	80	1.7e-06	NKDVNVTEDFSFSEPLPNTTNQQR
19450	707.707	2120.1	2120.09	0.0114	79	2.1e-06	IVITGDGDIDHDQALAQAIR
10011	725.373	1448.73	1448.73	0.0051	79	3e-05	TPGGTLFSTTPGGTR
17993	660.657	1978.95	1978.94	0.0055	79	4.1e-06	TTYQIENFAQAFGSQFK
9433	708.305	1414.6	1414.6	-0.0006	79	2.3e-06	MGLAMGGGGGASFDR	2 Oxidation (M)
11547	769.91	1537.81	1537.8	0.0036	79	1.6e-05	GLLEESSFATLFPK
16528	931.935	1861.86	1861.85	0.0076	79	1.2e-06	WSGNEPTDEFSDLPLR
9044	695.846	1389.68	1389.67	0.0047	79	2.8e-05	QSLEASLAETEGR
11003	754.375	1506.74	1506.73	0.0044	79	3.5e-06	GISTASVDFEQPTR
17686	977.541	1953.07	1953.06	0.0108	79	1.1e-06	VAPEEHPVLLTEAPLNPK
7658	658.382	1314.75	1314.75	-0.0016	79	1.6e-05	VLQATVVAVGSGSK
19665	714.998	2141.97	2141.96	0.0095	79	6.8e-05	VNEHEQDGNELQTTPEFR
8160	671.354	1340.69	1340.69	0.0069	79	7.4e-05	TPAAAAAMNLASPR
18880	1032.49	2062.97	2062.95	0.0127	79	3.6e-06	ELSGESDELGISQDEQLSK
6440	625.343	1248.67	1248.67	0.0011	79	6e-06	LGGDLGTYVINK
16455	928.445	1854.88	1854.87	0.0027	79	4.3e-05	IIYDSDSESEETLQVK
19463	1062.04	2122.07	2122.05	0.0232	79	8.1e-06	APSVASSWQPWTPVPQAGEK
13579	828.921	1655.83	1655.82	0.0057	79	0.00023	TPSTVTLNNNSAPANR
15957	909.437	1816.86	1816.85	0.0114	79	1.8e-06	SFEVEEVETPNSTPPR
6611	630.293	1258.57	1258.57	0.0028	79	0.00015	IDEPLEGSEDR
16992	633.342	1897	1896.99	0.009	79	2.7e-06	SHTVVIGFGPSELQELGK
9701	716.405	1430.8	1430.79	0.0069	79	0.00043	TGALLLQGFIQDR
15423	890.89	1779.77	1779.76	0.0057	79	2.9e-06	QMFGNADMNTFPTFK	2 Oxidation (M)
18537	676.658	2026.95	2026.94	0.0069	79	2.5e-06	SAIKDAEEDDDTGGINLHK
9546	711.862	1421.71	1421.71	0.0023	79	7.5e-06	ELGSLTTANLMEK	Oxidation (M)
12628	799.448	1596.88	1596.88	0.0048	79	4.1e-06	ELVGPPLAETVFTPK
22331	834.412	2500.21	2500.2	0.0117	79	4.2e-05	ADQLTEEQIAEFKEAFSLFDK	Acetyl (N-term)
8672	684.838	1367.66	1367.66	0.004	79	0.00044	VVVHQETEIADE
19213	1049.92	2097.83	2097.83	0.0062	79	5.2e-07	WDFDTQEEYSEYMNNK
11093	756.858	1511.7	1511.7	0.0023	79	2.4e-05	GEFKDEEETVTTK
15654	898.427	1794.84	1794.83	0.0041	79	8e-06	VQEETTLVDDPFQMK	Oxidation (M)
22589	850.062	2547.16	2547.15	0.0078	79	3.5e-06	DMNQPSSSFFSISPTSNSSATIAR	Oxidation (M)
12064	784.377	1566.74	1566.74	0.0045	79	1.4e-05	DAFLGSFLYEYSR
8732	686.38	1370.75	1370.74	0.0059	79	0.00056	LEAQLTENNIVK
13307	820.933	1639.85	1639.84	0.0097	79	1.5e-06	VSEGGPAEIAGLQIGDK
19064	1043.03	2084.05	2084.04	0.0118	79	7.3e-06	ENLLEEQGSIALRQEQID
17298	961.894	1921.77	1921.76	0.0088	79	8.4e-07	GYNDDYYEESYFTTR
20603	1122.5	2242.99	2242.98	0.0105	78	4.8e-07	YEGSGEDGGAAAQSLYIANHAY
7134	644.838	1287.66	1287.66	0.0052	78	7.3e-06	GDGEVLEEIVTK
11434	766.387	1530.76	1530.75	0.0051	78	3.4e-06	APGMNSLEQGMVGLK
6913	638.827	1275.64	1275.63	0.0043	78	1.9e-05	SPNELVDDLFK
19071	1043.48	2084.95	2084.94	0.0079	78	1e-05	SPTDWALFTYEGNSNDIR
18884	688.698	2063.07	2063.06	0.0062	78	2.4e-06	ASELGHSLNENVLKPAQEK
16504	930.514	1859.01	1859	0.009	78	1.8e-06	SYGDLGGPIITTQVTIPK
16079	913.976	1825.94	1825.92	0.0154	78	1.3e-05	SISDVTFGAGVSYIGTPR
16791	942.477	1882.94	1882.93	0.0075	78	9.2e-06	SSTPPGESYFGVSSLQLK
18054	993.463	1984.91	1984.9	0.0089	78	1.2e-06	ADGNGTIDFPEFLTMMAR
19487	709.324	2124.95	2124.94	0.0086	78	9.1e-06	LGEMWNNTAADDKQPYEK	Oxidation (M)
15617	598.328	1791.96	1791.95	0.0093	78	0.00047	HASPILPITEFSDIPR
19606	713.015	2136.02	2136.03	-0.0028	78	1.3e-06	ILPGSMIVSSDDTVDSTIDR	Oxidation (M)
6678	631.852	1261.69	1261.69	0.0016	78	1.8e-05	STSQVAASLLASK
12671	800.433	1598.85	1598.85	0.0065	78	3.7e-06	DPWYSTVGLLPPVR
10249	731.866	1461.72	1461.71	0.0049	78	8.6e-06	MSNALAIQVDSEGK
17543	971.97	1941.92	1941.92	0.0069	78	8.3e-06	VWLDPNETNEIANANSR
22290	832.106	2493.3	2493.28	0.0136	78	3.1e-06	AAASLAAVSGTAAASLGSAQPTDLGAHK
8278	674.829	1347.64	1347.64	0.0022	78	0.0001	STAELEAEELEK
21254	778.014	2331.02	2331.01	0.0059	78	3.8e-05	MTLSNPSELDELMSEEAYEK	Oxidation (M)
22241	829.761	2486.26	2486.26	0.0017	78	0.00031	PNSLSNLDQDLPNNMIHQVPIK
11599	771.36	1540.71	1540.7	0.0005	78	1e-05	FEAGQFEPSETTAK
6975	640.797	1279.58	1279.58	0.003	78	4.7e-06	VPNDDMDIFSK
13240	818.898	1635.78	1635.77	0.0069	78	1.2e-05	AAFGEEVDAVDTGISR
6409	624.792	1247.57	1247.56	0.006	78	3e-05	SSSEDAESLAPR
7423	651.864	1301.71	1301.71	0.0052	78	0.00038	SLDLDSIIAEVK
13928	841.391	1680.77	1680.76	0.0094	78	7.6e-06	TSSFTEQLDEGTPNR
12352	792.306	1582.6	1582.59	0.0062	78	1.9e-05	DFVDDDDDDDLER
16048	912.956	1823.9	1823.89	0.0074	78	2.1e-06	TEPSVFTASSSNSELIR
16683	625.646	1873.92	1873.91	0.0054	78	5.3e-06	AAMAPALTDAAAEAHHIR	Acetyl (N-term); Oxidation (M)
19119	1045.5	2088.99	2088.97	0.015	78	8.7e-06	ESTGAQVQVAGDMLPNSTER
17241	639.684	1916.03	1916.03	0.0045	78	4.3e-06	GSYGDLGGPIITTQVTIPK
13075	813.94	1625.87	1625.86	0.0036	78	0.00014	SIQEAPAVSEDLVIR
16441	619.004	1853.99	1853.98	0.0041	78	5.3e-05	GLSLVDKENTPPALSGTR
12406	793.434	1584.85	1584.85	0.0071	78	3e-05	TTTLSGTAPAAGVVPSR
22036	818.757	2453.25	2453.24	0.012	78	1.3e-06	YLYVDKNFINNPLAQADWAAK
9893	722.403	1442.79	1442.79	0.005	78	9.8e-05	LLASTTPEEILEK
6475	626.299	1250.58	1250.58	0.0026	78	0.00073	MGESDDSILRL	Oxidation (M)
10499	739.371	1476.73	1476.72	0.0029	78	7.2e-06	DIELVMSQANVSR	Oxidation (M)
17985	989.996	1977.98	1977.97	0.0096	78	7.1e-06	EVTSSVLPNDFFSTNPPK
23551	930.452	2788.34	2788.33	0.0087	78	1.4e-06	SGTQDIQPGPLFNNNADGVATDITSTR
9239	701.867	1401.72	1401.71	0.009	78	2.2e-05	TVLSNVQEELDR
18292	669.001	2003.98	2003.97	0.0074	78	2.9e-05	MNVDHEVNLLVEEIHR	Acetyl (N-term); Oxidation (M)
17850	983.502	1964.99	1964.97	0.0166	78	1.2e-05	GLSDFLGVISDTFAPSPDK
19451	1061.07	2120.13	2120.12	0.0093	78	2.8e-05	MEDTLVNNVPLPNTLPLPK	Oxidation (M)
15083	878.424	1754.83	1754.83	0.0081	78	1.1e-05	TSGFTPGGGGSSVSMIASR
18941	690.714	2069.12	2069.11	0.0086	77	7.4e-05	IREQQEQLSLQQTIIDK
19502	1064.48	2126.96	2126.95	0.0088	77	2.2e-06	LNINPEDGMADYSDPSYVK
7754	660.847	1319.68	1319.68	0.004	77	1.8e-05	YATLSLFNTYK
6750	634.326	1266.64	1266.59	0.049	77	1.1e-05	ATTATMATSGSAR	Acetyl (N-term)
10320	733.85	1465.69	1465.68	0.0072	77	6.6e-05	SDAAVDTSSEITTK	Acetyl (N-term)
16731	940.009	1878	1877.99	0.0112	77	6e-06	MELQPPEASIAVVSIPR	Acetyl (N-term)
20454	743.35	2227.03	2227.02	0.009	77	2.3e-06	YTPSGQAGAAASESLFVSNHAY
16021	608.304	1821.89	1821.88	0.0069	77	9.9e-05	SDAAVDTSSEITTKDLK	Acetyl (N-term)
19251	701.682	2102.02	2102.02	0.0076	77	1.6e-05	GHQEVLEGYPSSETELSLK
21249	777.712	2330.11	2330.1	0.0122	77	1.4e-06	SDLEMQYETLQEELMALKK	2 Oxidation (M)
22153	824.751	2471.23	2471.22	0.0112	77	5.7e-06	SSVSHSVLSEMQVIEQETPVSAK
19651	1071.07	2140.13	2140.12	0.0145	77	2.5e-06	TSTVDLPIENQLLWQIDR
10160	729.379	1456.74	1456.74	0.0054	77	3.8e-06	SAGLAFSLYQAMAK
14295	852.894	1703.77	1703.77	0.0052	77	2.8e-06	MEVTGDAGVPESGEIR	Acetyl (N-term); Oxidation (M)
21096	1154.08	2306.14	2306.13	0.0096	77	8.6e-06	IQYQLVDISQDNALRDEMR
15771	902.963	1803.91	1803.9	0.0109	77	3e-05	ATLIYVDKENGEPGTR	Acetyl (N-term)
15731	601.001	1799.98	1799.97	0.0076	77	1.6e-05	RKEPSSLGSVGVTEINK
17391	965.493	1928.97	1928.96	0.0123	77	3.3e-06	LLALDPMMEQEIEEIR
22207	1241.1	2480.19	2480.18	0.0096	77	1.3e-06	NLIPFDQMTIEDLNEAFPETK	Oxidation (M)
16930	947.454	1892.89	1892.88	0.0103	77	4.2e-05	SVDGDQGLGMEGPYEVLK
18908	689.671	2065.99	2065.98	0.0069	77	2.1e-06	IFYPEIEEVQALDDTER
13696	832.905	1663.8	1663.79	0.0056	77	5.3e-05	SGSESEEAELSLSLAR
12115	785.87	1569.72	1569.72	0.0048	77	0.00015	MEMTEMTGVSLKR	Acetyl (N-term); Oxidation (M)
17666	976.99	1951.97	1951.96	0.0068	77	1.8e-06	KENVATTDTLESTTVGTSV
17599	649.642	1945.9	1945.89	0.0129	77	1.6e-06	HDIAFVEFENDGQAGAAR
12822	805.383	1608.75	1608.75	0.0025	77	7.2e-05	IESIQLMMDSETGR
14697	865.903	1729.79	1729.79	0.002	77	4.5e-06	SSEPVVTMSVEYQMK	Oxidation (M)
11928	780.882	1559.75	1559.75	0.0036	77	3.4e-05	LQEEQENAPEFVK
10333	733.881	1465.75	1465.74	0.0065	77	0.00081	HPELNISEEGITK
21326	781.73	2342.17	2342.16	0.0112	77	1.5e-05	KDLYANTVLSGGTTMYPGIADR
14022	844.396	1686.78	1686.77	0.0036	77	5.2e-06	TDVETTYADFIASGR	Acetyl (N-term)
13842	838.494	1674.97	1674.97	0.0067	77	2.5e-06	LQAVEVVITHLAPGTK
16488	620.312	1857.91	1857.91	0.0082	77	4.4e-05	LAGLDINKTEGEEDAQR
7888	663.885	1325.76	1325.76	0.0003	77	0.00016	KASGPPVSELITK
10560	740.917	1479.82	1479.81	0.0069	77	2.6e-05	TPTPAGPTIMPLIR	Oxidation (M)
11243	761.376	1520.74	1520.73	0.0053	77	3.1e-06	VKEGMNIVEAMER	Oxidation (M)
13592	829.457	1656.9	1656.89	0.0063	77	8.3e-05	VEEEIQTLSQVLAAK
18533	1014.05	2026.08	2026.07	0.0103	77	6.9e-07	LNDNVFATPSPIIQQLEK
22402	628.311	2509.22	2509.21	0.0102	76	3.4e-06	GFGFVTYATVEEVDAAMNARPHK
8567	681.856	1361.7	1361.7	0.0009	76	8.5e-06	TVLSGSIMQGTPR	Oxidation (M)
13881	839.462	1676.91	1676.9	0.0107	76	2.7e-06	VLLESEQFLTELTR
11608	771.415	1540.81	1540.81	0.0049	76	5.1e-05	TLQLVEEKPADGNK
12485	795.424	1588.83	1588.82	0.0122	76	1.9e-05	EAINVEQAFQTIAR
23018	885.769	2654.28	2654.27	0.0134	76	7.1e-06	ENSIEILSSTIKPYNAEDNENFK
18925	690.324	2067.95	2067.94	0.0072	76	1.6e-05	IIHGSESMDSGISLDNSYK	Oxidation (M)
8963	693.351	1384.69	1384.68	0.0051	76	4.9e-05	SSHETLNIVEEK
22757	862.082	2583.22	2583.21	0.0145	76	3.7e-06	TPSAFPQTPAAPPATLGEGSADTEDR
12102	785.396	1568.78	1568.77	0.0054	76	3.8e-06	TFGENYVQELLEK
15118	879.926	1757.84	1757.83	0.0075	76	1.8e-06	SLGEEQFSVGSVNFMK
22064	1229.63	2457.24	2457.23	0.0163	76	8.6e-07	ALTSFLPAPTQLSQDQLEAEEK	Acetyl (N-term)
9442	708.372	1414.73	1414.72	0.0051	76	2.3e-05	VASSPVMVSNPATR
18367	671.976	2012.91	2012.9	0.0058	76	1.8e-06	TSLFENDKDAGMENESVK
18360	671.659	2011.96	2011.94	0.0144	76	3e-06	MDNYADLSDTELTTLLR	Acetyl (N-term)
15581	895.961	1789.91	1789.9	0.0086	76	5.8e-06	NMPGLSAATLASLGGTSSR
8754	686.885	1371.76	1371.75	0.0062	76	0.00018	SVEELLEAELLK
16536	621.663	1861.97	1861.96	0.0045	76	4.4e-05	ISGSSASSTSSTPEVKPLK
8468	679.355	1356.69	1356.69	0.0062	76	9e-05	LNDLEDALQQAK
18488	675.02	2022.04	2022.03	0.0085	76	6.5e-06	ITLPVDFVTADKFDENAK
19100	696.697	2087.07	2087.06	0.0056	76	6.2e-06	KPANDITSQLEINFGDLGR
7937	665.377	1328.74	1328.65	0.0927	76	0.00028	PQIASASEYAHR
10542	740.405	1478.8	1478.79	0.0083	76	7.4e-05	LGEYGFQNALIVR
7685	658.855	1315.7	1315.69	0.004	76	7.3e-06	QGNMTAALQAALK
12270	789.907	1577.8	1577.79	0.009	76	8.5e-06	LTANETQSASSTLQK
10212	730.843	1459.67	1459.67	0.0067	76	0.00016	MDLFGDLPEPER	Acetyl (N-term)
9406	707.399	1412.78	1412.78	0.0059	76	0.00015	GAVGATIGGVAWIGGK
18470	674.653	2020.94	2020.93	0.0105	76	1.2e-05	WVSNQAEWFEDDVIQR
7516	654.345	1306.68	1306.67	0.006	76	9.2e-05	AVENYLIQMAR
16708	626.612	1876.82	1876.81	0.0083	76	3.1e-05	HSLEEDEGSDFITENR
16231	919.477	1836.94	1836.93	0.013	76	3e-06	TATESFASDPILYRPVA
7443	652.335	1302.66	1302.65	0.0063	76	0.0012	PSIVNISDEMAK
8808	689.341	1376.67	1376.66	0.0021	76	2.3e-05	MLGPEGGEGFVVK	Acetyl (N-term); Oxidation (M)
11214	760.359	1518.7	1518.7	0.0059	76	1e-05	IGDELDSNMELQR
25038	1291.25	3870.74	3870.72	0.0208	76	3.4e-06	FRFDGQPINETDTPAQLEMEDEDTIDVFQQQTGG
23782	950.503	2848.49	2848.47	0.0128	76	3.9e-06	LESLSAATTFEPLEPVKDTDIQGFLK
22539	846.393	2536.16	2536.15	0.0052	76	1.2e-06	QAVDFLSNEGHIYSTVDDDHFK
20696	752.022	2253.04	2253.04	0.0075	76	7.6e-06	KLGEMWNNTAADDKQPYEK	Oxidation (M)
10760	746.903	1491.79	1491.79	0.0022	76	0.00015	QSIAGSVSITSLSSR
17927	987.467	1972.92	1972.92	-0.0041	76	1.8e-06	TKPSDEEMLFIYGHYK	Oxidation (M)
8301	675.353	1348.69	1348.69	0.0046	76	0.00079	GAEADQIIEYLK
11325	763.869	1525.72	1525.72	0.0043	76	2e-05	FTPGGGGSSVSMIASR	Oxidation (M)
19762	1077.07	2152.12	2152.11	0.0074	76	1.5e-05	NAIHDILVSSASGNSNELALK
17731	979.474	1956.93	1956.93	0.0044	75	2.9e-06	TKPSDEEMLFIYGHYK
11452	766.925	1531.84	1531.83	0.0078	75	0.00032	LGQMVLSGVDTVLGK	Oxidation (M)
18544	677.01	2028.01	2028	0.0061	75	0.00015	VKKDDEEEDPLDQLISR
13027	812.911	1623.81	1623.8	0.0085	75	6.2e-06	VVSEDFLQDVSASTK
9957	723.895	1445.78	1445.77	0.0033	75	3.6e-05	IESLSSQLSNLQK
19898	1084.5	2166.99	2166.98	0.0106	75	3.8e-06	AAGYDLYSAYDYTIPPMEK
19127	697.368	2089.08	2089.07	0.0084	75	1e-05	MIQDGKGDVTITNDGATILK
10047	725.873	1449.73	1449.73	0.0068	75	4.4e-06	AAFTAFEEAQLPR
13955	842.404	1682.79	1682.78	0.0108	75	2.3e-05	NVQAEEMVEFSSGLK	Oxidation (M)
10945	752.366	1502.72	1502.71	0.0073	75	5.8e-05	TEELDEEEQLLR
15832	904.947	1807.88	1807.87	0.006	75	7.9e-06	FYEAGEELTGPGAVAAAR
13562	828.458	1654.9	1654.89	0.0082	75	0.00028	ASPILPITEFSDIPR
13450	825.405	1648.79	1648.79	0.0069	75	4.4e-06	NQVAMNPTNTVFDAK
16905	631.336	1890.98	1890.98	0.0061	75	1.7e-05	LGELSDKIGSTIDDTISK
17589	973.49	1944.96	1944.95	0.0112	75	3e-06	LLALDPMMEQEIEEIR	Oxidation (M)
17406	644.395	1930.16	1930.16	0.003	75	2.6e-06	VTIAQGGVLPNIQAVLLPK
17407	966.093	1930.17	1930.16	0.0099	75	3.8e-06	VTIAQGGVLPNIQAVLLPK
10990	753.849	1505.68	1505.68	0.0053	75	4.7e-05	PIDEEEEFEELK
20733	753.375	2257.1	2257.1	0.006	75	4.3e-05	AVKEEGQDPDEIGIELEATSK
16291	614.992	1841.95	1841.95	0.0067	75	2.8e-05	KLDVGNAEVKLEEENR
13745	834.451	1666.89	1666.88	0.0095	75	2.7e-05	LLHEVQELTTEVEK
20542	746.644	2236.91	2236.9	0.0062	75	4.9e-05	VVDYSQFQESDDADEDYGR
9051	695.868	1389.72	1389.72	0.0045	75	4e-05	IMQQETSVPTLK	Oxidation (M)
10632	743.41	1484.81	1484.79	0.0117	75	7.7e-05	NIQLVTSQIDAQR
6488	417.907	1250.7	1250.7	-0.0001	75	6.3e-05	ITAAVIEHLER
12899	808.407	1614.8	1614.79	0.0096	75	0.00027	PEFEAILDTVDPNR
19023	694.019	2079.03	2079.02	0.0124	75	8.4e-06	SDAAVDTSSEITTKDLKEK	Acetyl (N-term)
20422	742.026	2223.06	2223.05	0.0049	75	1.8e-05	KPDLGDPGTGAAAGGGGSSGGLDGPR
11784	776.409	1550.8	1550.8	0.0053	75	7.1e-06	SLGGGTGSGMGTLLISK	Oxidation (M)
16844	629.971	1886.89	1886.88	0.0081	75	4.1e-05	MPTKEDEEEDEPVVIK
18430	1009.49	2016.96	2016.95	0.0165	75	6.8e-06	LQQGYNAMGFSQGGQFLR	Oxidation (M)
23088	891.794	2672.36	2672.33	0.0295	75	4.5e-06	PAHLLQDDISSSYTTTTTITAPPSR
12546	797.406	1592.8	1592.79	0.009	75	8.1e-06	TASESISNLSEAGSIK
17303	961.978	1921.94	1921.93	0.0098	75	4.5e-06	GVPVEVFDSEEAEIFQK
7663	658.385	1314.75	1314.75	0.0041	75	0.00011	VLQATVVAVGSGSK
21156	772.395	2314.16	2314.15	0.0095	75	6.5e-06	TPAVEGLTEAEEEELRAELTK
16204	612.665	1834.97	1834.97	0.007	75	1.2e-05	GLEHVTVDDLVAEITPK
17213	639.028	1914.06	1914.06	0.0036	75	1.3e-05	TFVNITPAEVGVLVGKDR
18664	681.356	2041.04	2041.04	0.0073	75	4.6e-05	DGRPMNIQLVTSQIDAQR
18910	1034.01	2066	2065.99	0.007	75	6.3e-05	EENVGLHQTLDQTLNELN
18312	1004.45	2006.89	2006.89	0.0077	75	1.9e-05	TIGGGDDSFNTFFSETGAGK
22740	860.441	2578.3	2578.29	0.0088	75	1.4e-05	VYAPASTLVDQPYANEGTVVVTER
9707	716.852	1431.69	1431.68	0.0058	75	2.8e-05	AINGPTSASGDDISK
17267	960.477	1918.94	1918.93	0.0091	74	5.1e-05	GLLSDSMTDVPVDTGVAAR	Oxidation (M)
22454	1261.54	2521.07	2521.06	0.0101	74	5.9e-07	EADIDGDGQVNYEEFVQMMTAK	2 Oxidation (M)
13440	412.991	1647.93	1647.93	0.0042	74	4e-05	IKGEHPGLSIGDVAKK
15356	887.956	1773.9	1773.89	0.0039	74	3e-05	KPAPVPAEPFDNTTYK
16716	939.462	1876.91	1876.9	0.014	74	8e-06	LSPPYSSPQEFAQDVGR
11827	777.838	1553.66	1553.66	0.0051	74	3.6e-06	MGQMAMGGAMGINNR	Oxidation (M)
10816	748.378	1494.74	1494.73	0.0093	74	0.00032	GVSTVIDAASGTFDR
4478	561.76	1121.51	1121.5	0.003	74	0.00044	MGESDDSILR
15536	894.47	1786.93	1786.92	0.0053	74	1.5e-05	TITLEVEPSDTIENVK
18742	1025.51	2049.01	2049.01	-0.0019	74	0.00021	DVMQQQLAEYQELLDVK
11952	781.42	1560.83	1560.82	0.0073	74	2.7e-05	MANITSSQILDQLK
17427	966.964	1931.91	1931.9	0.0128	74	4.6e-06	FFQGSQEFLASASASAER
22961	880.453	2638.34	2638.32	0.0171	74	5.9e-05	TVLEGSTASTSPADHSALPNQSLTVR
6978	640.815	1279.62	1279.61	0.0034	74	0.00017	FVMEVEVDGQK
9430	707.891	1413.77	1413.76	0.003	74	1.1e-05	ALVIAQNNIEMAK
9983	724.84	1447.67	1447.66	0.0078	74	1.7e-05	PDAANYNDINDVK
7508	654.323	1306.63	1306.63	0.006	74	3.3e-05	EASGETTGVDITK
17246	639.976	1916.91	1916.9	0.0082	74	4.7e-06	ATQQQHDFTLTQTADGR
9024	694.884	1387.75	1387.75	0.0075	74	1.5e-05	ASGQAFELILSPR
13866	838.935	1675.86	1675.85	0.0071	74	1.6e-06	GINTLVTYDMVPEPK
19293	703.002	2105.99	2105.98	0.0099	74	2e-05	EGRPSGEAFVELESEDEVK
22362	835.737	2504.19	2504.18	0.0117	74	1.3e-05	SEDSTKDDIDLDALAAEIEGAGAAK
6660	631.345	1260.68	1260.67	0.0044	74	3.5e-05	GFENVELGVIGK
20909	760.709	2279.11	2279.09	0.0161	74	2.2e-05	LGEMWNNLNDSEKQPYITK
15876	604.659	1810.96	1810.95	0.0069	74	5e-06	SGPVILADEIKNPAMEK
23258	679.815	2715.23	2715.22	0.0123	74	7.8e-06	TGEEDKKINEELESQYQQSMDSK
5999	611.813	1221.61	1221.61	0.0035	74	7.5e-05	AAVDTSSEITTK
11717	774.382	1546.75	1546.75	0.002	74	6.1e-06	APGMNSLEQGMVGLK	Oxidation (M)
15292	886.418	1770.82	1770.82	0	74	6.6e-06	TSGFTPGGGGSSVSMIASR	Oxidation (M)
13416	824.416	1646.82	1646.81	0.0057	74	0.0014	SSTPLPTISSSAENTR
20729	1129.5	2256.99	2256.99	0.0061	74	2.1e-05	SVHFESSTSESSVLSSSSPEST
17538	971.894	1941.77	1941.77	0.0022	74	0.00044	DYLLSESEDEGDNDGER
18253	1001.48	2000.94	2000.93	0.0068	74	1.4e-05	TVDFTQDSNYLLTGGQDK
20611	749.005	2243.99	2243.99	0.0073	74	2.7e-06	AQQLAAELEVEMMADMYNR	2 Oxidation (M)
20261	736.418	2206.23	2206.22	0.0112	74	1.8e-05	SLQTGFAIGVQQLHPTLIQR
6137	615.831	1229.65	1229.64	0.0032	74	1.1e-05	SVFGGLVNYFK
6052	613.334	1224.65	1224.65	0.007	74	4e-05	PILANADVQER
21354	783.395	2347.16	2347.15	0.0093	74	3.3e-06	DYEIESQNPLASPTNTLLGSAK
20850	758.059	2271.16	2271.15	0.0103	74	5.9e-06	EKGSVGAVPSGTSPGGVATTAAAGSR
12296	790.442	1578.87	1578.86	0.0073	74	0.0015	AEAALLLLPEAAAER	Acetyl (N-term)
22732	860.041	2577.1	2577.09	0.0159	74	9.4e-06	RPDYAPMESSDEEDEEFQFIK	Oxidation (M)
12736	802.889	1603.76	1603.76	0.004	74	5.4e-05	PDAANYNDINDVKR
20508	745.062	2232.16	2232.16	0.0039	74	6.2e-06	TKEQANAVSEAVVSSVNTVATK
17710	652.702	1955.08	1955.07	0.0109	74	1.5e-05	ELQELNELFKPVVAAQK
10598	742.393	1482.77	1482.77	0.0038	74	9.8e-06	AAPTAITEAGTQPQK
5578	598.773	1195.53	1195.53	0.0057	73	1.1e-05	NDSWGSFDLR
5897	608.335	1214.66	1214.65	0.0056	73	0.00016	NAGVEGSLIVEK
10691	744.885	1487.76	1487.75	0.0048	73	0.00059	IFVGGLSPDTPEEK
14138	847.902	1693.79	1693.79	0.0023	73	5e-05	SDKPDMAEIEKFDK	Acetyl (N-term)
14775	867.923	1733.83	1733.82	0.0097	73	9.4e-05	IGFEEKDIAANEENR
22890	873.768	2618.28	2618.27	0.0108	73	1.2e-05	VGAGDTSDWPTVLSESSTTVAGKPEK
14658	864.93	1727.84	1727.85	-0.0028	73	3.5e-06	IIGATDSSGELMFLMK	Oxidation (M)
9025	694.885	1387.76	1387.75	0.0091	73	4.2e-05	ASGQAFELILSPR
22288	832.077	2493.21	2493.2	0.0117	73	1.6e-05	LSELDDRADALQAGASQFETSAAK
7668	658.386	1314.76	1314.75	0.0076	73	2.2e-05	VLQATVVAVGSGSK
19237	701.302	2100.89	2100.88	0.0026	73	8.8e-06	SDMMEENIDTSAQAVAETK	2 Oxidation (M)
18812	686.367	2056.08	2056.07	0.0096	73	6.1e-06	LASQGDSISSQLGPIHPPPR
23530	928.779	2783.32	2783.31	0.0078	73	2.3e-05	AAAMLPTVGEGYGYGPESELSQASAATR
6723	633.331	1264.65	1264.65	0.0018	73	0.00036	AGEFVDLYVPR
7936	665.371	1328.73	1328.72	0.0081	73	4.5e-05	NLDLDSIIAEVK
15350	887.911	1773.81	1773.8	0.0121	73	1.8e-05	EQYAWESSAGGSFTVR
17526	971.452	1940.89	1940.89	0.0038	73	8.3e-06	SNDIDLEGFDSVVSSTEK
19585	712.336	2133.98	2133.98	0.0034	73	8.4e-06	ISEEEDLHLGTSFSAETNR
9808	719.86	1437.71	1437.7	0.0075	73	5e-05	ESATADAGYAILEK
6844	636.845	1271.68	1271.67	0.0036	73	0.00032	NDEELNKLLGK
18575	678.043	2031.11	2031.1	0.0088	73	5.1e-06	AAKPEPVIEEVDLANLAPR
6801	635.816	1269.62	1269.61	0.0081	73	5.3e-05	ASSFADMMGILK
8650	684.292	1366.57	1366.57	0.0029	73	0.002	MESGSTAASEEAR	Acetyl (N-term)
17852	656.023	1965.05	1965.03	0.0138	73	3e-05	DSLTDLYVQHAIPLPQR
19479	1063	2123.98	2123.97	0.0022	73	1.5e-05	EGAAHAFAQYNMDQFTPVK
14750	867.395	1732.77	1732.76	0.0101	73	1.7e-05	MEATLEQHLEDTMK
19490	709.359	2125.05	2125.04	0.0098	73	5.9e-06	SIQTPQSHGTLTAELWDNK
20544	1119.53	2237.05	2237.04	0.0057	73	1.6e-05	KLGEMWNNTAADDKQPYEK
15449	891.868	1781.72	1781.71	0.0059	73	1.6e-06	NVATAEEETEEEVMSD
20075	729.665	2185.97	2185.97	0.0088	73	1.4e-05	NSQDITPVDNSMDSNIHQR	Oxidation (M)
17358	643.014	1926.02	1926.01	0.0086	73	9.4e-05	GRPMNIQLVTSQIDAQR
22445	840.761	2519.26	2519.25	0.0079	73	3.9e-06	KTPQGPPEIYSDTQFPSLQSTAK
23797	951.823	2852.45	2852.43	0.0175	73	5.7e-06	LVPMGGVMSGAVPAAAAQEAVEEDIPIAK	2 Oxidation (M)
8784	688.378	1374.74	1374.73	0.0081	73	3.6e-05	PFQGLLSGVAQMK
21497	791.054	2370.14	2370.12	0.0158	73	1e-05	YAFGQETNVPLNNFSADQVTR
8570	681.857	1361.7	1361.69	0.0066	73	0.00013	GAQVDFSQELIR
20968	763.065	2286.17	2286.16	0.0111	73	7.5e-06	VEEQEPELTSTPNFVVEVIK
10175	729.887	1457.76	1457.75	0.0083	73	4e-05	VTVVLGAQWGDEGK
11957	781.431	1560.85	1560.84	0.0075	73	7.7e-05	ILQESIDVAPFTTK
17737	653.319	1956.94	1956.93	0.0065	73	3.1e-05	TKPSDEEMLFIYGHYK
10996	753.884	1505.75	1505.75	0.005	73	2.5e-05	IVVAGNNEDVSFSR
8792	688.823	1375.63	1375.63	0.0064	72	6.5e-05	SLYESFVSSSDR
8795	688.841	1375.67	1375.67	0.0022	72	0.00013	SENEQIEMVAVK
10446	737.398	1472.78	1472.77	0.01	72	0.00021	TIDDLEEKLAQAK
11828	777.839	1553.66	1553.66	0.0063	72	1.3e-05	MGQMAMGGAMGINNR	Oxidation (M)
18083	663.026	1986.06	1986.05	0.0035	72	2.1e-05	TITLEVEPSDTIENVKAK
15240	884.362	1766.71	1766.71	0.0008	72	3.2e-06	DAEDAMDAMDGAVLDGR	Oxidation (M)
17771	653.957	1958.85	1958.85	-0.0001	72	2.6e-05	DHANYEEDENGDITPIK
16906	631.345	1891.01	1891.01	0.0084	72	4.3e-05	HLVGVDSLIGPETQIGEK
14541	860.418	1718.82	1718.82	0.0066	72	1.2e-05	FATASADGQIYIYDGK
18834	687.042	2058.1	2058.1	0.0075	72	9.7e-06	AQTLPTSVVTITSESSPGKR
14386	855.899	1709.78	1709.78	0.0027	72	0.00031	SDKPDMAEIEKFDK	Acetyl (N-term); Oxidation (M)
16240	919.953	1837.89	1837.88	0.0103	72	1.6e-05	MAVLANGVMNSLQDRYG
18100	994.512	1987.01	1987	0.0121	72	9.3e-06	SPDLLMYQGPPDTAEIIK
18395	672.356	2014.05	2014.04	0.0082	72	7.3e-06	VILHLKEDQTEYLEER
10639	743.849	1485.68	1485.68	0.0018	72	4e-05	LEDEFDMFALTR
22158	1237.03	2472.04	2472.03	0.0118	72	1.8e-06	METEQPEETFPNTETNGEFGK	Acetyl (N-term); Oxidation (M)
15741	601.289	1800.84	1800.84	0.0062	72	8.4e-05	KDDEEEDPLDQLISR
13750	834.913	1667.81	1667.8	0.0076	72	1.2e-05	EGAFSNFPISEETIK
11228	760.886	1519.76	1519.75	0.0058	72	9.8e-05	SETAPAAPAAPAPAEK	Acetyl (N-term)
8230	673.826	1345.64	1345.64	0.0018	72	6.3e-05	GDVGSADIQDLEK
8346	676.805	1351.59	1351.59	0.0024	72	0.00028	MKDTDSEEEIR
6776	634.88	1267.75	1267.74	0.0065	72	0.00037	IPEDILQLLSK
19364	705.056	2112.15	2112.13	0.0143	72	2.1e-05	ALMLQGVDLLADAVAVTMGPK
13480	826.386	1650.76	1650.75	0.0084	72	1.7e-05	TKNETDEDGWTTVR
6538	628.363	1254.71	1254.7	0.0075	72	1.5e-05	AQAALAVNISAAR
15198	882.894	1763.77	1763.76	0.0077	72	1.2e-05	QMFGNADMNTFPTFK	Oxidation (M)
21725	803.396	2407.17	2407.16	0.0095	72	1.2e-05	VNEFGALEVITDENEMENVKK
7870	663.821	1325.63	1325.63	0.0028	72	1.5e-05	GWQDVTATSAYK
7506	654.313	1306.61	1306.61	0.0049	72	2e-05	MEEQAQSLIDK	Oxidation (M)
11394	765.407	1528.8	1528.79	0.0077	72	0.00024	VVLDDKDYFLFR
22540	846.407	2536.2	2536.19	0.0101	72	3e-05	AETLSGLGDSGAAGAAALSSASSETGTR	Acetyl (N-term)
15834	904.989	1807.96	1807.95	0.0123	72	3.2e-06	HSQFIGYPITLYLEK
11713	774.37	1546.72	1546.72	0.0084	72	4.1e-06	MNFGDFLTVMTQK	Oxidation (M)
20313	737.709	2210.1	2210.1	0.008	72	4.5e-05	LGEHNIDVLEGNEQFINAAK
16220	919.398	1836.78	1836.78	0.0053	72	1.4e-05	RNQAIYAAVDDDDDDAA
12056	783.948	1565.88	1565.87	0.0114	72	0.0024	PPDPYVSLLLLPDK
10525	739.904	1477.79	1477.79	0.0046	72	0.0019	VDEAVAVLQAHQAK
22372	836.032	2505.07	2505.07	0.0072	72	1.8e-05	EADIDGDGQVNYEEFVQMMTAK	Oxidation (M)
8681	684.856	1367.7	1367.69	0.0045	72	7.3e-06	TGSYGALAEITASK
22375	836.034	2505.08	2505.07	0.0113	72	1.2e-05	EADIDGDGQVNYEEFVQMMTAK	Oxidation (M)
12911	808.916	1615.82	1615.81	0.0042	72	6.4e-05	LQSGMVPNQYNPLR
11915	780.398	1558.78	1558.77	0.0087	72	0.00095	ASEELQKDLEEVK	Acetyl (N-term)
1782	452.72	903.426	903.423	0.0023	72	0.00056	MGANNLER
11741	775.359	1548.7	1548.7	0.0033	72	2.6e-05	GWEEGVAQMSVGQR	Oxidation (M)
6954	639.85	1277.69	1277.68	0.0027	72	3.6e-05	STSLASVSQLASK
5206	586.323	1170.63	1170.62	0.0079	72	7.4e-05	VVDALGNAIDGK
9067	696.394	1390.77	1390.77	0.006	72	9.4e-06	VIAPNPAQLQGQR
13106	814.899	1627.78	1627.77	0.0089	72	0.0004	SSGPYGGGGQYFAKPR
6194	617.827	1233.64	1233.64	0.0031	71	0.0003	VAGQDGSVVQFK
5826	606.374	1210.73	1210.73	0.0056	71	0.00038	LSNLALVKPEK
14071	845.905	1689.8	1689.78	0.0105	71	4.7e-05	DVGSSVWAAGTSAPEEK
16258	920.5	1838.99	1838.98	0.01	71	5.7e-06	GIQGPGPINIGAGGPPQGPR
17734	653.319	1956.93	1956.93	0.0054	71	5.3e-06	TKPSDEEMLFIYGHYK
5799	605.381	1208.75	1208.74	0.0093	71	0.0031	LVLADLLEPVK
9513	710.833	1419.65	1419.65	0.0007	71	0.00073	GEATVSFDDPPSAK
9884	722.36	1442.71	1442.7	0.0043	71	2.2e-05	MGPAMGPALGAGIER	Oxidation (M)
6116	614.864	1227.71	1227.71	0.0053	71	7.6e-05	TALALEVGDIVK
7722	659.874	1317.73	1317.73	0.0034	71	0.0015	DKLNNLVLFDK
8591	682.365	1362.71	1362.71	0.0006	71	0.00032	LVFLEDGTSQVR
11465	767.378	1532.74	1532.74	0.0019	71	6.1e-05	VDPSIVNISDEMAK	Oxidation (M)
18060	662.661	1984.96	1984.95	0.0098	71	7.6e-05	NMVLQEDAILHSEDSLR	Oxidation (M)
7463	652.838	1303.66	1303.66	0.0047	71	1.9e-05	YVGFGNTPPPQK
20450	1114.07	2226.12	2226.11	0.0082	71	4.2e-05	AQLQQVEAALSGNGENEDLLK
17579	649.019	1944.04	1944.03	0.0061	71	1.7e-05	RPLDDGVGNQLGALVHQR
4609	566.269	1130.52	1130.52	0.002	71	0.00057	EVVEEAENGR
19660	714.969	2141.89	2141.88	0.0078	71	9.7e-06	LGTGEDDDYVDDFNSTSHR
17574	649.011	1944.01	1944.01	0.0047	71	8.3e-05	PDESAVLLEAIGPVHQNR
7914	664.83	1327.64	1327.64	0.0037	71	1.9e-05	INVYYNEATGGK
9684	715.88	1429.74	1429.74	0.0031	71	0.00033	GEILLTELQGDSR
18005	660.982	1979.92	1979.92	0.0038	71	1.3e-05	SDKTEEIAEEEETVFPK
7270	648.357	1294.7	1294.69	0.0072	71	0.0006	KLQEQEVFFK
15424	890.891	1779.77	1779.76	0.0075	71	1.6e-05	QMFGNADMNTFPTFK	2 Oxidation (M)
16302	922.441	1842.87	1842.86	0.0035	71	3.9e-06	TAESQTPTPSATSFFSGK
18922	690.047	2067.12	2067.11	0.0105	71	1.7e-05	LAESLLALSQQEELADLPK
23331	683.825	2731.27	2731.26	0.0143	71	7.1e-05	HAHLTDTEIMTLVDETNMYEGVGR
10617	742.929	1483.84	1483.84	0.0069	71	0.00015	IQQLTALGAAQATAK
19067	695.971	2084.89	2084.89	0.0034	71	9.4e-06	SDMMEENIDTSAQAVAETK	Oxidation (M)
8120	670.828	1339.64	1339.64	0.0045	71	2.4e-05	HVGDLGNVTADKD
5660	600.343	1198.67	1198.67	0.0051	71	0.00087	ADVQSIIGLQR
7667	658.386	1314.76	1314.75	0.0059	71	4.7e-05	VLQATVVAVGSGSK
16479	929.506	1857	1856.99	0.0083	71	3.3e-05	DSGPLPTPPGVSLLGEPPK
16517	931.433	1860.85	1860.84	0.0103	71	4.3e-05	AVDTDGVEPMESVLEDR
11311	763.378	1524.74	1524.73	0.0098	71	1.4e-05	SELTDSASVLDNFK
19259	701.733	2102.18	2102.17	0.0029	71	0.00015	VNNSSLIGLGYTQTLKPGIK
8098	670.327	1338.64	1338.63	0.005	71	4.4e-05	VPGPMGPNSGPSSR
8498	680.351	1358.69	1358.68	0.0046	71	5.6e-05	EALPGDNVGFNVK
20426	1112.97	2223.92	2223.91	0.0075	71	1.7e-05	MNADMDAVDAENQVELEEK	Acetyl (N-term); 2 Oxidation (M)
23664	938.443	2812.31	2812.3	0.0076	71	5.7e-06	SADGAEADGSTQVTVEEPVQQPSVVDR	Acetyl (N-term)
6999	641.302	1280.59	1280.59	0.0012	71	9.7e-05	AEDGENYDIKK
23063	889.784	2666.33	2666.32	0.0125	71	3.1e-06	TGLIPSNYVAEQAESIDNPLHEAAK
11387	510.606	1528.8	1528.79	0.004	71	4.9e-05	VVLDDKDYFLFR
7264	648.352	1294.69	1294.69	0.0014	71	8.9e-05	EGVVHGVATVAEK
9472	709.383	1416.75	1416.75	0.006	71	9.4e-05	NTSEVKEDVVLGK
6098	614.814	1227.61	1227.61	0.0045	71	9.3e-05	LNGTDPEDVIR
19078	696.321	2085.94	2085.93	0.0055	71	1.6e-05	TLNASDVLSAMEEMEFQR	Oxidation (M)
6769	634.833	1267.65	1267.65	0.0024	71	0.0035	MKEFLDSLASK
20688	751.728	2252.16	2252.15	0.0081	71	2.1e-05	TVPATDIAEETVISEEPPAKR
16787	628.64	1882.9	1882.9	0.0032	71	0.0014	LNFSHGTHEYHAETIK
24377	1048.82	3143.45	3143.44	0.0091	71	2.5e-05	TFSGSLSHLGESSSYQGTGSVQFPGDQDLR
7460	652.829	1303.64	1303.64	0.0027	71	0.00011	AIAAEDPSLDFR
15363	888.412	1774.81	1774.8	0.0078	71	6.2e-06	AMGIMNSFVNDIFER	2 Oxidation (M)
20490	744.072	2229.2	2229.19	0.0092	71	0.00012	IHLQQQQQQLLQEETLPR
7402	651.381	1300.75	1300.74	0.0076	71	0.00054	ASLSLAPVNIFK	Acetyl (N-term)
17961	659.353	1975.04	1975.03	0.0099	71	9.3e-05	STFSLDQPGGTLDLTLIR	Acetyl (N-term)
22233	829.408	2485.2	2485.19	0.0127	71	6.5e-06	QQQNSNIFFLADRTEMLSESK
12825	805.407	1608.8	1608.79	0.0079	71	0.0012	DLYEDELVPLFEK
17347	642.639	1924.89	1924.89	0.0067	70	1.2e-05	LLDDAMAADKSDEWFAK
17234	639.646	1915.92	1915.91	0.0045	70	1.8e-05	KAEAAASALADADADLEER
13595	829.893	1657.77	1657.77	0.0026	70	4e-05	SESGHSQPGLYGIER	Acetyl (N-term)
7637	657.832	1313.65	1313.65	0.0026	70	0.00041	VGEPVALSEEER
9183	699.851	1397.69	1397.68	0.0053	70	3.3e-05	DYVAQFEASALGK
12316	791.34	1580.67	1580.66	0.0039	70	1.4e-05	ELEDATETADAMNR	Oxidation (M)
6962	640.338	1278.66	1278.66	0.0045	70	0.00014	GEHPGLSIGDVAK
8771	687.864	1373.71	1373.71	0.0054	70	0.0013	PEFLEDPSVLTK
19872	722.68	2165.02	2165.01	0.0112	70	0.0013	MDSFDEDLARPSGLLAQER	Oxidation (M)
21246	777.686	2330.03	2330.03	0.0093	70	1.1e-05	TKSDMMEENIDTSAQAVAETK	2 Oxidation (M)
19811	720.015	2157.02	2157.02	0.0063	70	1e-05	SFMESGGTVLSTNWSDVGKR
20232	735.362	2203.06	2203.05	0.0086	70	8.2e-06	GHASAPYFGKEEPSVAPSSTGK
11600	771.384	1540.75	1540.75	0.0053	70	0.00068	NLENGALQPSDLDR
12282	790.375	1578.74	1578.73	0.0007	70	0.0034	MDVGELLSYQPNR	Acetyl (N-term); Oxidation (M)
18282	668.684	2003.03	2003.02	0.0083	70	2e-05	AAVGEEKDINTFVGTPVEK
16176	917.46	1832.9	1832.9	0.0033	70	0.00024	NQLTSNPENTVFDAKR
9863	721.34	1440.66	1440.66	0.0014	70	0.00021	AEAGAGSATEFQFR
16368	924.985	1847.96	1847.94	0.0146	70	2.9e-05	ENNAVYAFLGLTAPPGSK
24113	1002.45	3004.34	3004.32	0.0125	70	1.2e-05	MLTESGDPEEEEEEEEELVDPLTTVR
22821	866.806	2597.4	2597.38	0.015	70	7.7e-06	ATQVEPLLPGGATLLQAEEHGGLVR	Acetyl (N-term)
17661	651.352	1951.04	1951.03	0.0093	70	6.1e-05	EKLIAPVAEEEATVPNNK
12668	800.426	1598.84	1598.83	0.0106	70	0.00029	NKLNDLEDALQQAK
14801	868.911	1735.81	1735.8	0.0086	70	2.7e-05	YEEENFYLEPYLK
13132	815.419	1628.82	1628.81	0.0093	70	9.9e-05	IEQKEELDDVIALD
9611	713.85	1425.69	1425.68	0.0084	70	6.4e-05	ASGMTTLSAELSSR	Oxidation (M)
14171	848.927	1695.84	1695.83	0.0087	70	3.9e-05	VTSSITIYPSDSSSPR
15473	892.427	1782.84	1782.83	0.0055	70	1e-05	YSVDPSIVNISDEMAK	Oxidation (M)
7469	652.867	1303.72	1303.71	0.0058	70	6.3e-05	YNSNLATPIAIK
9620	713.884	1425.75	1425.75	0.0077	70	0.00028	NESVPEVEALLAR
22467	842.042	2523.1	2523.1	0.0073	70	6.5e-06	IMQSSSEVGYDAMAGDFVNMVEK	Oxidation (M)
18162	665.35	1993.03	1993.02	0.0042	70	0.00024	DDIASSENLLHLTANRPK
21368	784.046	2349.12	2349.1	0.0116	70	0.0006	ADDIDIEAMLEAPYKKDENK	Acetyl (N-term)
17191	638.358	1912.05	1912.04	0.0114	70	2.9e-05	VVLAEVIQAFSAPENAVR
7981	666.854	1331.69	1331.69	0.0059	70	9.3e-05	STNTVGLGLPMSR
16828	629.645	1885.91	1885.91	0.0074	70	5.1e-05	LGHGYHTLEDQALYNR
14805	868.934	1735.85	1735.85	0.0084	70	3e-05	VTNGAFTGEISPGMIKD
14928	873.908	1745.8	1745.79	0.0079	70	1.1e-05	IQYEMEYTEGISQR
11833	777.87	1553.72	1553.72	0.0038	70	6e-05	LSDGEINAQESTYK
9039	695.385	1388.76	1388.75	0.0032	70	0.00018	QPQPAQNVLAAPR
11236	760.927	1519.84	1519.84	0.0037	70	0.00023	IKGEHPGLSIGDVAK
23400	918.457	2752.35	2752.34	0.0058	70	3e-06	QQVAPTDDETGKELVLALYDYQEK
19674	1072.53	2143.05	2143.03	0.0161	70	2.7e-05	ILGDPEEESWSPSLTNLEK
17446	967.957	1933.9	1933.9	0.002	70	3.1e-05	AGAEYVVESTGVFTTMEK	Oxidation (M)
23441	922.112	2763.31	2763.3	0.0109	70	4.4e-06	DLPTIPGVTSPSSDEPPMEASQSHLR	Oxidation (M)
9682	715.877	1429.74	1429.73	0.0054	70	0.00013	IPAASAAAMNLASAR	Oxidation (M)
13588	829.432	1656.85	1656.85	0.0026	70	5.3e-05	EDALAFNSAISLPGPR
14679	865.432	1728.85	1728.84	0.0066	70	1.5e-05	ESLPVSGEESQLTPEK
15160	881.904	1761.79	1761.79	0.0066	70	1.8e-05	IQYEMEYTEGISQR	Oxidation (M)
16323	922.992	1843.97	1843.96	0.008	70	0.0003	PAAMISQPPTPPTGQPVR
19607	1069.02	2136.03	2136.03	0.0037	70	1.4e-05	ILPGSMIVSSDDTVDSTIDR	Oxidation (M)
19973	726.675	2177	2176.99	0.0083	70	2.9e-05	ATGEADVEFVTHEDAVAAMSK
14080	845.966	1689.92	1689.9	0.0121	70	2.4e-05	LFIGGLNVQTSESGLR
18408	672.692	2015.05	2015.05	0.0022	70	4.1e-05	MAIITTHLQYQQEAIQK
10887	750.907	1499.8	1499.79	0.0052	69	0.00011	NILLTNEQLESAR
20316	737.736	2210.19	2210.18	0.0072	69	6.6e-05	EIEELKQELIQAEIQNGVK
10951	752.392	1502.77	1502.76	0.0085	69	0.00015	IFVGGLNPEATEEK
7575	655.857	1309.7	1309.7	0.0041	69	8.6e-05	TVTAMDVVYALK
18194	666.336	1995.98	1995.98	0.0066	69	6.1e-06	SVSTPQSTGSAATMTALAATK	Oxidation (M)
14005	843.915	1685.82	1685.8	0.0105	69	0.0016	QNLFQEAEEFLYR
16576	622.993	1865.96	1865.95	0.0061	69	0.00017	ARPDDGELKELYGLYK
10971	752.887	1503.76	1503.75	0.0066	69	0.00014	ALTSELANARDESK
16151	611.627	1831.86	1831.85	0.008	69	1.8e-05	VPMTFITNSNGEVDHR	Oxidation (M)
19767	1077.51	2153.01	2153	0.0088	69	9.9e-06	IGGDAATTVNNSTPDFGFGGQK
18002	990.962	1979.91	1979.9	0.0037	69	7.9e-05	MASNIFGTPEENQASWAK
10401	735.897	1469.78	1469.77	0.0062	69	0.00012	VAAIEALNDGELQK
22193	620.527	2478.08	2478.07	0.0073	69	1.5e-05	VHNDAQSFDYDHDAFLGAEEAK
6009	611.841	1221.67	1221.66	0.0075	69	5.3e-05	IDTTSFLANLK
9646	714.829	1427.64	1427.64	0.0091	69	6.3e-05	DHASIQMNVAEVD
10747	746.397	1490.78	1490.77	0.0062	69	0.00011	LQQPTTGAASGGYIK
15727	900.974	1799.93	1799.93	0.0073	69	2.8e-05	EQQEQLSLQQTIIDK
13202	817.899	1633.78	1633.78	0.0061	69	2.9e-05	ASEWVQQVSGLMDGK
8022	667.89	1333.76	1333.76	0.0043	69	0.0014	AYINKVEELKK
4705	569.757	1137.5	1137.5	0.0028	69	0.0005	MGESDDSILR	Oxidation (M)
24696	1130.51	3388.49	3388.48	0.0116	69	1.4e-05	MEPEQMLEGQTQVAENPHSEYGLTDNVER	Acetyl (N-term); Oxidation (M)
18599	679.037	2034.09	2034.08	0.0093	69	2.7e-05	EGVLPLTAASTAPISFGFTR
13867	838.936	1675.86	1675.85	0.0036	69	4.7e-06	GLQNLAYQLGLDESR
14076	845.928	1689.84	1689.83	0.01	69	1.5e-05	NHVDAQVQTEAPVPVS
16317	615.651	1843.93	1843.92	0.0086	69	5.8e-05	AAQAFFPAAELAQAGPER
17124	954.488	1906.96	1906.96	0.0063	69	8.7e-06	TIGTGLVTNTLAMTEEEK
11389	765.406	1528.8	1528.79	0.0053	69	0.00029	VVLDDKDYFLFR
19083	696.335	2085.98	2085.97	0.0117	69	2.2e-05	QLHLEGASLELSDDDTESK
5466	594.829	1187.64	1187.64	0.0035	69	0.0011	IDTIEIITDR
11836	777.885	1553.76	1553.75	0.0085	69	3.3e-05	YTPSQQGVAFNSGAK
7808	662.329	1322.64	1322.64	0.0046	69	0.00023	DSVASTITGVMDK
10215	730.859	1459.7	1459.7	0.0012	69	5.8e-05	SAAQAAAQTNSNAAGK
18722	683.024	2046.05	2046.05	0.0047	69	3.7e-05	YKVEGFPTIYFAPSGDKK
16998	949.966	1897.92	1897.91	0.0043	69	2.5e-05	VVQVSAGDSHTAALTDDGR
3016	507.772	1013.53	1013.53	0.0032	69	0.0018	QGANINEIR
11354	764.859	1527.7	1527.69	0.0081	69	0.00018	MMLGTEGGEGFVVK	Acetyl (N-term); 2 Oxidation (M)
6953	639.845	1277.68	1277.67	0.0029	69	3.9e-05	NISAISYINQR
24275	772.39	3085.53	3085.52	0.0095	69	4.3e-05	VGGTKPAGGDFGEVLNSAANASATTTEPLPEK
10280	732.844	1463.67	1463.67	0.0051	69	0.00053	HPDSSVNFAEFSK
13230	818.423	1634.83	1634.83	0.005	69	2.9e-05	HNEETGDNVGPLIIK
19850	721.705	2162.09	2162.09	0.0069	69	0.0035	REEEEFNTGPLSVLTQSVK
20468	743.709	2228.1	2228.1	0.0078	69	9.7e-06	VIISAPSADAPMFVMGVNHEK	Oxidation (M)
10349	734.379	1466.74	1466.74	0.0078	69	0.00013	SDLSAYGSSIQALR
18110	663.977	1988.91	1988.9	0.0049	69	3.3e-05	TLEGEFSVTMWSSDEKK	Oxidation (M)
9622	713.895	1425.78	1425.77	0.0045	69	4.5e-05	IVEQPTVSVTEPK
9564	712.344	1422.67	1422.67	0.0081	69	0.00016	TGTAEMSSILEER
9487	709.884	1417.75	1417.75	0.0045	68	2.2e-05	LLASANLEEVTMK
18660	681.328	2040.96	2040.95	0.0077	68	4.8e-05	ALEEETKNHEAQIQDMR
7193	646.352	1290.69	1290.68	0.0076	68	8e-05	LIVAYVDDLDR
15838	905.437	1808.86	1808.85	0.0083	68	2.4e-05	SSQTSGTNEQSSAIVSAR
9120	698.327	1394.64	1394.63	0.0078	68	4.7e-05	SSTDFSELEQPR
14140	565.605	1693.79	1693.79	0.005	68	2.2e-05	SDKPDMAEIEKFDK	Acetyl (N-term)
14959	874.443	1746.87	1746.86	0.0089	68	0.00019	DIQDSLTVSNEVQTAK
23001	884.114	2649.32	2649.31	0.0073	68	3.5e-05	LTESINRDSEEPFSSVEIQAALSK
12144	786.868	1571.72	1571.72	-0.0028	68	5.6e-05	DHASIQMNVAEVDK	Oxidation (M)
6585	629.346	1256.68	1256.67	0.0059	68	0.0011	SASSLLEQRPK	Acetyl (N-term)
9060	696.347	1390.68	1390.68	0.0034	68	0.00011	AMSTTSISSPQPGK
19217	700.335	2097.98	2097.97	0.0091	68	0.00013	TFFEELAVEDKQAGEEEK
21471	789.694	2366.06	2366.05	0.012	68	9.6e-06	KPGADLSDYFNYGFNEDTWK
9385	706.841	1411.67	1411.66	0.0034	68	1.1e-05	GPNGYGFHLHGEK
11848	778.393	1554.77	1554.76	0.0074	68	4.1e-05	AAVGQESPGGLEAGNAK
14878	871.978	1741.94	1741.94	0.0048	68	1.8e-05	VQGIAGQPFVVLNSGEK
18443	673.688	2018.04	2018.04	0.0059	68	5.4e-05	IVAERPGTNSTGPAPMAPPR
11324	763.86	1525.71	1525.7	0.0089	68	2.3e-05	MDKYDDLGLEASK	Acetyl (N-term)
16773	628.326	1881.96	1881.95	0.0095	68	2e-05	IFVGGIKEDTEEYNLR
15844	905.464	1808.91	1808.91	0.0072	68	7.7e-05	TFANFPSGSPVSASTLAR
13961	842.461	1682.91	1682.9	0.0049	68	2.4e-05	ALPFWNEEIVPQIK
14382	855.893	1709.77	1709.76	0.0116	68	3.2e-05	NNSNDIVNAIMELTM	2 Oxidation (M)
20102	1095.08	2188.15	2188.14	0.0168	68	1.6e-05	LDVTLGPVPEIGGSEAPAPQNK
4197	550.83	1099.65	1099.64	0.0034	68	0.00016	LMDVGLIAIR
8990	694.39	1386.77	1386.76	0.0052	68	0.00019	GVDEATIIDILTK
19631	713.731	2138.17	2138.16	0.0138	68	0.00022	APLNVTNTAGTSLPSVDLLQK
6450	625.799	1249.58	1249.58	0.0042	68	0.001	SSEVDVSDLGSR
9588	712.864	1423.71	1423.71	0.0034	68	1.6e-05	EFGSSQQYLLPR
18822	686.999	2057.98	2057.97	0.0076	68	7.3e-05	TLEEEAKTHEAQIQEMR	Oxidation (M)
7971	666.371	1330.73	1330.66	0.0726	68	0.00088	LDDKDYFLFR
13431	824.91	1647.81	1647.8	0.0071	68	4.1e-05	FLEEGNLEEAEIQK
14066	845.482	1688.95	1688.94	0.012	68	0.00011	TITSVAMTSALPIIQK	Oxidation (M)
14832	869.923	1737.83	1737.83	0.0032	68	6.3e-05	LTELSMQDEELMKR	Oxidation (M)
8150	671.331	1340.65	1340.64	0.003	68	0.00011	MFIGGLSWDTSK
10152	728.905	1455.8	1455.79	0.0022	68	6.8e-05	ALNIVDQEGSLLGK
11772	775.965	1549.92	1549.91	0.0084	68	0.0005	EVVKPVPITSPAVSK
15229	883.9	1765.79	1765.78	0.0036	68	2.7e-05	EEPAASFSQPGSMGLDK	Oxidation (M)
15557	895.387	1788.76	1788.75	0.0082	68	1.8e-05	MNEYSNIEEFAEGSK	Acetyl (N-term)
23663	938.441	2812.3	2812.29	0.0156	68	1.6e-05	SGPSEVTGSDASGPDPQLAVTMGFTGFGK	Oxidation (M)
9300	703.881	1405.75	1405.75	0.0032	68	0.00075	LLEITEGSEFLR
9781	719.31	1436.6	1436.6	0.0018	68	1.9e-05	KGNFFMGGSDGGYT
12413	793.867	1585.72	1585.71	0.0046	68	0.00021	MEMTEMTGVSLKR	Acetyl (N-term); 2 Oxidation (M)
14137	565.603	1693.79	1693.79	0.0004	68	6.4e-05	SDKPDMAEIEKFDK	Acetyl (N-term)
9026	694.885	1387.76	1387.75	0.0099	68	3e-05	ASGQAFELILSPR
10316	733.849	1465.68	1465.68	0.0044	68	0.00032	SDAAVDTSSEITTK	Acetyl (N-term)
22429	839.138	2514.39	2514.38	0.0145	68	8.6e-06	VETGVLKPGMVVTFAPVNVTTEVK
8613	683.306	1364.6	1364.6	-0.0032	68	2.9e-05	YDSGSFATQAYR
15461	891.965	1781.91	1781.91	0.0046	67	2.5e-05	VAGHSLGYGFVNYVTAK
17551	972.453	1942.89	1942.88	0.0087	67	0.00011	FDQLFDDESDPFEVLK
13726	833.898	1665.78	1665.77	0.011	67	3.4e-05	TKPSDEEMLFIYGH
15529	894.467	1786.92	1786.92	-0.0008	67	7.8e-05	TITLEVEPSDTIENVK
8606	682.851	1363.69	1363.68	0.0053	67	6.3e-05	ESETTTSLVLER
11026	754.905	1507.8	1507.79	0.003	67	0.00027	TPPAPSPFDLPELK
17184	638.299	1911.88	1911.87	0.0079	67	5.3e-05	YHMDASGEAVSETLQFK
19025	1040.95	2079.9	2079.89	0.0042	67	6e-05	LEDTENWLYEDGEDQPK
19513	710.337	2127.99	2127.97	0.0133	67	1.4e-05	HYSPEDEPSPEAQPIAAYK
14023	844.401	1686.79	1686.78	0.0018	67	6.3e-05	DAFATTSFSAGTDLQR
17206	638.977	1913.91	1913.9	0.0116	67	2.3e-05	SGQADGTSEESLHLDIQK
22451	841.364	2521.07	2521.06	0.0071	67	5.4e-05	EADIDGDGQVNYEEFVQMMTAK	2 Oxidation (M)
19360	705.022	2112.04	2112.03	0.0137	67	2e-05	DMVTELFDPLVQGEVQHR
20643	749.722	2246.14	2246.13	0.0154	67	5.8e-05	SQPPIGGAAPATAAASPAAAATEAR	Acetyl (N-term)
22220	828.738	2483.19	2483.18	0.015	67	8.1e-05	AETLPGSGDSGPGTASLGPGVAETGTR	Acetyl (N-term)
21374	784.434	2350.28	2350.26	0.0166	67	4.1e-05	DSIPQVLLPEEEKLIIEETR
14115	846.968	1691.92	1691.91	0.0089	67	1.4e-05	QTYFLPVIGLVDAEK
21012	765.399	2293.17	2293.17	0.0079	67	0.002	LVEVNGENVEKETHQQVVSR
18668	681.379	2041.11	2041.11	0.0079	67	0.00015	AAAAKPNNLSLVVHGPGDLR	Acetyl (N-term)
17932	658.651	1972.93	1972.92	0.0064	67	7.2e-06	TKPSDEEMLFIYGHYK	Oxidation (M)
18794	685.977	2054.91	2054.91	0.0036	67	1.1e-05	EKEDDVPQFTSAGENFDK
6619	630.33	1258.65	1258.64	0.0052	67	0.00016	TQAEAVAEAELK
13250	818.969	1635.92	1635.92	0.0058	67	0.00089	LFPLIQAMHPTLAGK
19202	1049.56	2097.11	2097.1	0.0093	67	1.8e-05	TVATPLNQVANPNSAIFGGAR
21696	801.685	2402.03	2402.02	0.0148	67	1.9e-05	MDGFAGSLDDSISAASTSDVQDR	Acetyl (N-term); Oxidation (M)
9048	695.858	1389.7	1389.7	0.0022	67	0.0011	GADSELSTVPSVTK
18666	681.364	2041.07	2041.06	0.0085	67	0.00017	MILIQDGSQNTNVDKPLR
7649	658.324	1314.63	1314.63	0.0035	67	0.00013	NDLEAEASLPEK
11700	773.912	1545.81	1545.8	0.0048	67	0.00027	GSLVQEPFQLATEK
14339	853.995	1705.97	1705.97	0.0018	67	0.0013	LPILNQPSTQIVANAK
23532	928.828	2783.46	2783.45	0.0103	67	1.9e-06	LILPVGPAGGNQMLEQYDKLQDGSIK
15979	607.288	1818.84	1818.84	0.0058	67	0.00078	MTDQEAIQDLWQWR
6338	621.875	1241.74	1241.73	0.0021	67	0.0091	KLGINSLQELK
9313	469.95	1406.83	1406.82	0.0035	67	0.00055	PAVQAAILAQLNAK
7818	662.374	1322.73	1322.73	0.0032	67	0.0085	LQNLQLQPGNAK
18333	670.344	2008.01	2008	0.0091	67	1.8e-05	ESDLPSAILQTSGVSEFTK
9686	715.891	1429.77	1429.76	0.0068	67	0.00049	LPLSGLAESVGMTR
11714	774.375	1546.74	1546.73	0.0055	67	3.6e-05	NNSNDIVNAIMELT
21762	805.708	2414.1	2414.09	0.0128	67	0.00012	THETGTTNTATTAMSSVGANHQR	Acetyl (N-term)
12856	806.938	1611.86	1611.86	0.0044	67	0.0001	LLEQTQIIGEQNAR
21020	765.728	2294.16	2294.15	0.0105	67	0.00012	IQEIIEQLDVTTSEYEKEK
6582	629.345	1256.68	1256.67	0.0036	67	0.00045	LSQQAQLAAAEK
15111	879.494	1756.97	1756.97	0.0054	67	8.8e-05	SQGKVLQATVVAVGSGSK	Acetyl (N-term)
22966	880.845	2639.51	2639.5	0.0134	67	1.2e-05	GVAGALRPLVQATVPATPEQPVLDLK
15692	899.865	1797.71	1797.71	0.0051	67	9.4e-06	NVATAEEETEEEVMSD	Oxidation (M)
22204	827.406	2479.2	2479.18	0.0135	67	0.0003	LSELDDRADALQAGASQFESSAAK
5367	592.327	1182.64	1182.64	0.0045	67	0.00025	ALINSPEGAVGR
6802	635.821	1269.63	1269.62	0.0027	67	0.00013	EFSPFGSITSAK
9447	708.804	1415.59	1415.59	0.006	67	0.0014	SMYEEEINETR	Oxidation (M)
6109	614.846	1227.68	1227.67	0.0057	67	0.00029	AALEAVGGTVVLE
23553	1395.18	2788.34	2788.33	0.0145	67	2.2e-05	SGTQDIQPGPLFNNNADGVATDITSTR
5715	602.284	1202.55	1202.55	0.0008	66	4e-05	HQGVMVGMGQK	2 Oxidation (M)
20161	732.087	2193.24	2193.23	0.013	66	2.1e-05	IGPILDNSTLQSEVKPILEK
21098	769.723	2306.15	2306.13	0.0153	66	0.00013	IQYQLVDISQDNALRDEMR
11025	754.899	1507.78	1507.78	0.0075	66	7.6e-05	QYIISEELISEGK
6583	629.346	1256.68	1256.67	0.0041	66	0.0013	KEEELQAALAR
17816	981.936	1961.86	1961.85	0.0071	66	3.6e-05	GDGQVNYEEFVQMMTAK	Oxidation (M)
21542	793.419	2377.24	2377.23	0.0048	66	2.2e-05	TLPAAPASTNTTATPSLTHMVPAK
13540	827.46	1652.91	1652.9	0.006	66	0.00021	PGGLLGPGPGPGPTLNPR
18192	666.333	1995.98	1995.97	0.0092	66	4.7e-05	ATENDIYNFFSPLNPVR
14079	845.955	1689.89	1689.89	0.0071	66	0.002	MNPIVVVHGGGAGPISK	Acetyl (N-term); Oxidation (M)
11652	772.422	1542.83	1542.83	0.0045	66	0.00064	LEEELKNVTNNLK
17429	644.983	1931.93	1931.92	0.0061	66	0.00013	ESQEQSLVQLEATEWR
18196	999.001	1995.99	1995.98	0.0084	66	1.5e-05	SVSTPQSTGSAATMTALAATK	Oxidation (M)
13801	837.42	1672.83	1672.81	0.012	66	1.6e-05	AISELVSPDIFMQSH
20457	743.378	2227.11	2227.1	0.009	66	1.6e-05	SVMTEEYKVPDGMVGFIIGR
12300	790.862	1579.71	1579.71	0.0045	66	3.8e-05	NSWGPEWGSNGYVK
15377	888.946	1775.88	1775.87	0.008	66	0.0022	EASLQFVVEPSEATNR
12363	792.425	1582.84	1582.83	0.0077	66	6.2e-05	LMEPEQAVDLTLPK
8027	667.908	1333.8	1333.8	0.0047	66	0.00039	VSLPPIPAVSNIK
18498	675.344	2023.01	2023	0.0098	66	9.1e-05	THDHQLESSLSPVEVFAK
22453	1261.54	2521.07	2521.06	0.0101	66	9e-05	EADIDGDGQVNYEEFVQMMTAK	2 Oxidation (M)
9522	710.901	1419.79	1419.78	0.0046	66	0.00034	QPPIQSTAGAVPVR
16512	930.954	1859.89	1859.89	0.0066	66	4.1e-05	SGGQSEEEASINLNAINK
15857	604.333	1809.98	1809.97	0.0052	66	0.00026	SGEISLPIKEEPSPISK
8108	670.367	1338.72	1338.71	0.0056	66	0.00018	LSVISVEDPPQR
11629	771.857	1541.7	1541.69	0.0056	66	0.00019	FYEQMNGPVAGASR	Oxidation (M)
8060	668.903	1335.79	1335.79	0.0046	66	0.00088	AAAVLPVLDLAQR
19899	723.34	2167	2166.99	0.005	66	0.00016	IAAPELHKGDSDSEEDEPTK
6545	628.829	1255.64	1255.64	0.0029	66	0.00041	EALAEAALESPR
12247	789.373	1576.73	1576.72	0.0082	66	0.00015	DQDMDIAMIEQLR
14154	848.438	1694.86	1694.86	0.0033	66	6.8e-05	GAEAANVTGPGGVPVQGSK
15852	905.947	1809.88	1809.87	0.0069	66	0.00029	MFIGGLSWQTSPDSLR	Oxidation (M)
22294	832.691	2495.05	2495.04	0.0114	66	8.5e-05	QDHPSSMGVYGQESGGFSGPGENR	Oxidation (M)
19121	697.343	2089.01	2089	0.0095	66	0.0002	DLHQPSLSPASPHSQGFER
8205	672.88	1343.75	1343.74	0.0014	66	0.011	SPAFVQLAPLSSK
8352	676.815	1351.62	1351.61	0.0041	66	0.00079	EKLEMEMEAAR	Oxidation (M)
21253	778.013	2331.02	2331.01	0.0047	66	2.1e-05	MTLSNPSELDELMSEEAYEK	Oxidation (M)
4173	550.275	1098.54	1098.53	0.0048	66	0.0021	PDSPAEASGLR
17772	980.446	1958.88	1958.87	0.0065	66	2.5e-05	SENGLEFTSSGSANTETTK
6349	622.351	1242.69	1242.68	0.0051	66	0.00014	GKIEVLDSPASK
3223	516.265	1030.52	1030.52	0.0004	66	0.0066	RDDGLSAAAR
15483	595.326	1782.96	1782.95	0.0098	66	9.6e-05	ETSSDVALASHILTALR
19649	714.367	2140.08	2140.07	0.0099	66	2.6e-05	LLMQNQSSTNHPGASIALSR	Oxidation (M)
18138	664.955	1991.84	1991.84	0.0055	66	5e-05	DDDKNNDGYIDYAEFAK
17362	643.32	1926.94	1926.93	0.0055	66	4.5e-05	FQDLGAAYEVLSDSEKR
10625	743.376	1484.74	1484.73	0.005	66	0.00015	MFIGGLSWDTSKK	Oxidation (M)
19471	708.673	2123	2122.98	0.0124	66	1.2e-05	DQMQQQLNDYEQLLDVK	Oxidation (M)
7666	658.385	1314.76	1314.75	0.0057	66	0.00043	VLQATVVAVGSGSK
18781	685.655	2053.94	2053.94	0.0043	66	1.7e-05	MEGDAVEAIVEESETFIK	Acetyl (N-term); Oxidation (M)
9484	709.874	1417.73	1417.72	0.0127	66	0.00034	GFSVVADTPELQR
19912	724.047	2169.12	2169.12	0.0036	66	5.2e-05	LIVDEAINEDNSVVSLSQPK
9277	703.371	1404.73	1404.72	0.0029	66	0.00055	SLPFSENVSAVQK
11458	767.359	1532.7	1532.7	0.0003	66	3.7e-05	GFGFVTYATVEEVD
13691	832.894	1663.77	1663.77	0.0036	66	7.3e-05	AAAEDVNVTFEDQQK
7702	659.365	1316.71	1316.71	0.0056	66	0.0002	SGQAFELILSPR
18574	678.037	2031.09	2031.08	0.0091	66	0.00011	KGDILTLLNSTNKDWWK
23010	885.135	2652.38	2652.37	0.0128	66	1.2e-05	ETSQVILRPSSSPNPTTIQNENLK
24862	884.163	3532.62	3532.61	0.0111	66	1.2e-05	TEHQVVSSDFNSDTHSSTFDAGAGIALNDHFVK
16254	613.979	1838.91	1838.9	0.0127	66	0.0001	HSQAVEELAEQLEQTK
10490	738.892	1475.77	1475.76	0.0075	66	8.6e-05	SEPAVVSLEYGVAR
12008	782.895	1563.78	1563.77	0.0074	66	6.2e-05	GLGWVQFSSEEGLR
20028	728.368	2182.08	2182.08	0.0079	66	5e-05	EDVRPEEIADQELAEALQK
13607	830.371	1658.73	1658.72	0.0035	66	2.2e-05	GGGGGQDNGLEGLGNDSR
24934	1223.92	3668.73	3668.71	0.0186	66	1.2e-05	AASAAGAAGSAGGSSGAAGAAGGGAGAGTRPGDGGTASAGAAGPGAATK
7343	649.872	1297.73	1297.72	0.0054	66	0.00014	ILQDGGLQVVEK
16631	624.322	1869.95	1869.94	0.0086	66	3.8e-05	HASIQMNVAEVDKVTGR	Oxidation (M)
22340	834.744	2501.21	2501.2	0.0068	66	1.3e-05	IEDVPAPSTSADKVESLDVDSEAK
7063	642.87	1283.72	1283.72	0.0047	65	0.00015	GSAALGGVLALAER
19060	1043.02	2084.02	2084.01	0.0088	65	6.7e-05	ATESGAQSAPLPMEGVDISPK
3433	523.788	1045.56	1045.52	0.0433	65	0.0022	PGDNVGFNVK
22955	660.34	2637.33	2637.32	0.0148	65	3.7e-05	SLPEEDVAEIQHAEEFLIKPESK
6216	618.329	1234.64	1234.64	0.0032	65	0.0003	GQSDVLLSTTSK
16902	946.47	1890.92	1890.91	0.0137	65	3.5e-05	ALFPAFAGLSEAPDGGSSR	Acetyl (N-term)
18984	692.669	2074.98	2074.98	0.0031	65	4.3e-05	VQAQHDYTATDTDELQLK
20519	1117.58	2233.15	2233.14	0.0162	65	3.8e-05	EVSDGIIAPGYEEEALTILSK
17054	634.649	1900.92	1900.91	0.0117	65	0.00024	SGSSQELDVKPSASPQER
19282	1053.01	2104.01	2104	0.0071	65	4.5e-05	TQIVYSDDVYKENLVDGF
12704	801.43	1600.85	1600.84	0.0042	65	0.00035	TGSISSSVSVPAKPER
15038	876.982	1751.95	1751.94	0.0082	65	0.00026	EVLPALENNKEQIQK
10736	746.35	1490.69	1490.68	0.0068	65	3.7e-05	NSSQFFQSYVER
9642	714.411	1426.81	1426.8	0.0049	65	0.011	ILGLAIESQDAGIK
9673	715.381	1428.75	1428.75	0.0022	65	0.00022	VQQQEDEITVLK
22985	882.448	2644.32	2644.31	0.0104	65	1.6e-05	ETVSEAPPLLFSDEEEKEAQLGVK
7062	642.869	1283.72	1283.72	0.0041	65	0.00045	QKVDLQSLPTR
14379	855.447	1708.88	1708.87	0.012	65	4.4e-05	STPLVDPSVYGYGVQK
21281	1168.11	2334.2	2334.19	0.011	65	1.2e-05	GAPAEDPVFTILAPEDPPVPFR
11298	762.879	1523.74	1523.73	0.0136	65	5.3e-05	LVSQEEMEFIQR	Oxidation (M)
9424	707.886	1413.76	1413.76	0.0006	65	0.0007	NSILAQVLDQSAR
6520	627.384	1252.75	1252.75	0.004	65	0.00083	LSTPAGVQVILR
14224	850.449	1698.88	1698.88	0.0056	65	3e-05	IVPNIDAGSIISDTER
16887	945.985	1889.95	1889.95	0.0062	65	0.00013	IQYQLVDISQDNALRD
16093	609.991	1826.95	1826.94	0.0078	65	4e-05	SGPVILADEIKNPAMEK	Oxidation (M)
19830	1081.01	2160	2160	0.0064	65	4.3e-05	LSPPSSSAASSYSFSDLNSTR
18617	679.673	2036	2035.99	0.0037	65	0.00017	TVQHQDSQVNALEVTPDR
8716	685.853	1369.69	1369.69	0.0042	65	0.0083	ELSDFISYLQR
14689	865.507	1729	1728.99	0.0079	65	2.9e-05	EIVDSYLPVILDIIK
15404	889.954	1777.89	1777.88	0.0115	65	0.0014	NPVTIFSLATNEMWR
10798	747.865	1493.72	1493.71	0.0085	65	0.00047	MELLGEYVGQEGK	Acetyl (N-term)
14177	848.95	1695.88	1695.88	0.008	65	6.2e-05	TMAGVSLPAPGVPAWAR	Oxidation (M)
10475	738.399	1474.78	1474.78	0.0047	65	0.0018	FLEQQNQVLQTK
12324	791.362	1580.71	1580.7	0.0062	65	0.0001	ADKPDMGEIASFDK	Acetyl (N-term); Oxidation (M)
14090	846.435	1690.86	1690.85	0.0097	65	6.1e-05	VQISSQNPPPSPMPGR
9731	717.381	1432.75	1432.74	0.0082	65	0.0013	AVEYLLMGIPGDR
13487	826.411	1650.81	1650.81	-0.0029	65	3.4e-05	SQEQLAAELAEYTAK
17773	980.457	1958.9	1958.9	0.0031	65	5.3e-05	EEGQDPDEIGIELEATSK
21264	1167.05	2332.08	2332.07	0.005	65	0.00014	VTFSEDDEIINPEDVDPSVGR
20755	1131.06	2260.1	2260.09	0.0109	65	7.4e-05	MEAVLTEELDEEEQLLRR	Acetyl (N-term); Oxidation (M)
22376	836.034	2505.08	2505.07	0.0113	65	1.1e-05	EADIDGDGQVNYEEFVQMMTAK	Oxidation (M)
23893	964.098	2889.27	2889.26	0.0173	65	4.2e-05	NDQDTWDYTNPNLSGQGDPGSNPNKR
16859	944.962	1887.91	1887.9	0.0062	65	0.00024	MASNIFGPTEEPQNIPK	Oxidation (M)
3697	534.316	1066.62	1066.61	0.0041	65	0.0026	ESTLHLVLR
8394	677.405	1352.8	1352.79	0.005	65	0.00049	ILTPLVSLDTPGK
17541	648.305	1941.89	1941.89	0.0076	65	4.4e-05	VETPSHPGGVSEEFWER
3542	528.771	1055.53	1055.52	0.0024	65	0.0011	VYSTSVTGSR
14106	846.93	1691.85	1691.84	0.0021	65	5.1e-05	GINTLVTYDMVPEPK	Oxidation (M)
16252	613.977	1838.91	1838.9	0.0055	65	0.00036	LAQVIFDKNDSDFEAK
19110	697.013	2088.02	2088.01	0.0102	65	9.1e-05	FITHAPPGEFNEVFNDVR
20711	752.673	2255	2254.99	0.009	65	3.2e-05	AFEDWLNDDLGSYQGAQGNR
16324	923.033	1844.05	1844.04	0.007	65	8.1e-05	TVLWNPEDLIPLPIPK
18061	662.663	1984.97	1984.96	0.0042	65	3.7e-05	DHASIQMNVAEVDKVTGR	Oxidation (M)
16403	617.97	1850.89	1850.88	0.0102	65	0.00012	ILENEKDLEEAEEYK
22461	841.77	2522.29	2522.28	0.0089	65	2.2e-05	IGDVVLSIDGINAQGMTHLEAQNK
12604	798.918	1595.82	1595.82	0.0066	65	0.0017	GTLSDEHAGVISVLAQ
8983	693.886	1385.76	1385.75	0.0061	65	0.0018	STNPGISIGDVAKK
6075	613.879	1225.74	1225.74	0.0037	65	0.00037	VGTASVLQPVKK
5946	609.851	1217.69	1217.68	0.0104	65	0.00016	TSLGTLFVPQR
17368	964.933	1927.85	1927.85	0.0051	65	0.00011	INEELESQYQQSMDSK
9492	709.9	1417.79	1417.78	0.0043	64	3.5e-05	ANTTAFLTPLEIK
8227	673.819	1345.62	1345.62	0.0054	64	5.6e-05	VGNGEETPMIGDK
7142	644.886	1287.76	1287.76	0.0028	64	0.00014	VFIGNLNTALVK
14698	865.905	1729.8	1729.79	0.0057	64	0.0001	SSEPVVTMSVEYQMK	Oxidation (M)
3540	528.771	1055.53	1055.52	0.0021	64	0.0012	VYSTSVTGSR
13575	828.916	1655.82	1655.81	0.0053	64	0.0001	NAVPDIQGDSEAVSVR
13833	838.417	1674.82	1674.81	0.0063	64	0.00014	SEMQVIEQETPVSAK
14271	851.932	1701.85	1701.84	0.0074	64	0.00011	TTTPGPSLSQGVSVDEK
15878	604.69	1811.05	1811.04	0.007	64	0.00027	KIEVIKPGDLGVDLTSK
12101	785.395	1568.77	1568.77	0.0024	64	0.00022	SKPFSLQETYEAK	Acetyl (N-term)
9451	708.825	1415.64	1415.64	-0.0003	64	0.00011	STDNAFENPFFK
7183	646.318	1290.62	1290.61	0.0087	64	0.00033	MEEQAQSLIDK
8662	684.39	1366.77	1366.76	0.0085	64	0.00092	TALPAQSAATLPAR
9422	707.885	1413.75	1413.75	0.0042	64	0.00033	LFPDTPLALDANK
17085	952.938	1903.86	1903.86	0.0031	64	0.0001	MASGGGVPTDEEQATGLER
23977	733.125	2928.47	2928.45	0.0149	64	0.00032	TVSLGAGAKDELHIVEAEAMNYEGSPIK
12965	810.89	1619.77	1619.76	0.0023	64	0.00015	NTASQNSILEEGETK
10279	732.831	1463.65	1463.64	0.0121	64	0.00015	LGEMWNNTAADDK
24159	757.378	3025.48	3025.47	0.0086	64	0.0012	QAIEEEGGDPDNIELTVSTDTPNKKPTK
16184	917.926	1833.84	1833.83	0.007	64	1.6e-05	ETSFGSSENITMTSLSK	Oxidation (M)
12420	793.932	1585.85	1585.85	0.002	64	6.4e-05	AYVAVDGIPQGVLER
19480	709.033	2124.08	2124.07	0.0017	64	3.5e-05	LLMQNQSSTNHPGASIALSR
12274	789.95	1577.89	1577.88	0.0083	64	0.0041	TQTPPLGQTPQLGLK
14378	855.435	1708.85	1708.85	0.0026	64	3.3e-05	VQNDIDIYSLTVDSK
6337	621.87	1241.73	1241.72	0.0027	64	0.0021	TALALEVGELVK
7911	664.81	1327.61	1327.6	0.0006	64	2.1e-05	NVGFESDTGGAFK
15642	599.002	1793.98	1793.97	0.0129	64	0.00012	PVFTILAPEDPPVPFR
10523	739.891	1477.77	1477.77	0.002	64	0.00054	TKEVYELLDSPGK
11581	770.876	1539.74	1539.73	0.0057	64	0.00033	HWELTAEGEEIAR
16078	609.65	1825.93	1825.92	0.0078	64	6.6e-05	SISDVTFGAGVSYIGTPR
12444	794.407	1586.8	1586.79	0.01	64	0.00091	TNEKVELQELNDR
20449	743.022	2226.04	2226.04	0.0008	64	0.00015	SPLFQFAEISSSTSHSDASTK
6673	631.828	1261.64	1261.64	0.0006	64	0.0013	LSEIDVSSEGVK
12079	784.861	1567.71	1567.7	0.0042	64	5.3e-05	DVDFEGTDEPIFGK
14563	861.395	1720.78	1720.77	0.0075	64	9.3e-05	KPEYDLEEDDQEVL
11660	772.851	1543.69	1543.68	0.0079	64	0.00015	DQGTYEDYVEGLR
10381	735.379	1468.74	1468.74	0.0045	64	0.0045	MFIGGLSWDTSKK
12416	793.89	1585.77	1585.76	0.0067	64	8.2e-05	VQALEEANNDLENK
18798	686.056	2055.15	2055.14	0.0107	64	4.9e-05	VLPIKPADVEEPAVPQTPR
8183	671.929	1341.84	1341.84	0.0056	64	0.00021	LGIPQAVLPPLPK
11286	762.396	1522.78	1522.81	-0.0319	64	0.00079	IQDKEGIPPDKQR
10088	727.364	1452.71	1452.6	0.1149	64	4.2e-05	KGNFFMGGSDGGYT	Oxidation (M)
21286	779.404	2335.19	2335.18	0.0094	64	2.4e-05	SLFSPQNTLAAPTGHPPTSGVEK
11840	777.923	1553.83	1553.83	0.0015	64	0.00014	LTVTQNVEVPETPK
8886	691.359	1380.7	1380.7	0.008	64	0.0001	DFNMPLTISSLK	Oxidation (M)
5027	579.326	1156.64	1156.63	0.0042	64	0.0013	AAAAELSLLEK	Acetyl (N-term)
12081	784.869	1567.72	1567.72	0.0012	64	0.00071	VDNDENEHQLSLR
19853	721.73	2162.17	2162.16	0.0097	64	0.00019	IVITGDADIDHDQVLVQAIK
8623	683.336	1364.66	1364.66	-0.0002	64	0.00025	NTESSAFGGSLPAK
10728	745.886	1489.76	1489.75	0.006	64	0.00052	ETLAQLQQEFQR
11398	765.414	1528.81	1528.81	0.0035	64	0.00017	SQVEQQQLITVEK
25045	1296.59	3886.74	3886.71	0.0237	64	8.3e-06	FRFDGQPINETDTPAQLEMEDEDTIDVFQQQTGG	Oxidation (M)
8413	677.868	1353.72	1353.71	0.0075	64	0.00011	NPTPESVAIGELK
16789	628.641	1882.9	1882.89	0.0071	63	5.2e-05	FDAPEDSHLEKEPLEK
11023	754.878	1507.74	1507.73	0.008	63	0.00014	LVSQEEMEFIQR
20197	734.015	2199.02	2199.02	0.0046	63	9.7e-05	GLSEDTTEETLKESFDGSVR
15590	896.435	1790.86	1790.85	0.0021	63	0.014	TSDISEPSPESSILSSR
14754	867.419	1732.82	1732.82	0.0051	63	0.00011	LSESGAIMTDLEENPK
18331	670.342	2008	2008	0.0033	63	0.0002	STAELEAEELEKLQQYK
3664	533.31	1064.61	1064.6	0.0071	63	0.00094	LGPDQIGPLR
17954	659.012	1974.01	1974	0.0115	63	4e-05	TAAELLQSQGSQAGGSQTLK
10206	730.42	1458.83	1458.82	0.0065	63	0.00022	GNVGIGGSAVPPPPIK
9123	698.35	1394.68	1394.69	-0.0095	63	2.9e-05	PNYASNFSVIGAR
17713	978.93	1955.85	1955.83	0.0106	63	0.00023	INSSGESGDESDEFLQSR
11622	771.419	1540.82	1540.81	0.0092	63	0.00011	SKESVPEFPLSPPK
11623	771.419	1540.82	1540.81	0.0095	63	0.00015	SKESVPEFPLSPPK
23263	906.384	2716.13	2716.26	-0.1265	63	4e-05	DSQHDPGKMFIGGLSWQTSPDSLR	Acetyl (N-term); Oxidation (M)
15498	892.95	1783.89	1783.87	0.0114	63	0.00029	GDDLLPAGTEDYIHIR
7179	646.285	1290.55	1290.55	0.0039	63	0.00029	MDATANDVPSDR
11937	780.932	1559.85	1559.84	0.0078	63	0.0003	LSTPSTGGSVDIISVK
20735	753.386	2257.14	2257.13	0.0049	63	0.0012	EAALTSEEVGADLEQVEVLQK
7793	661.821	1321.63	1321.62	0.0131	63	0.00016	EFVAVTGAEEDR
11133	757.877	1513.74	1513.74	0.0026	63	0.00012	QIQDQLNELEER
16863	630.322	1887.95	1887.94	0.0057	63	0.00021	HLAEQFAVGEIITDMAK	Oxidation (M)
10136	728.404	1454.79	1454.79	0.0051	63	0.00018	AAEGWSAPILTLAR
8391	677.393	1352.77	1352.77	0.0053	63	0.019	VPEILQLSDALR
9248	702.368	1402.72	1402.72	0.0019	63	8.8e-05	LSNTTAIAEAWAR
21213	775.694	2324.06	2324.05	0.0123	63	4.4e-05	DSETSFVPTNMAVNYVQHNR	Oxidation (M)
6642	630.845	1259.67	1259.67	0.0051	63	8e-05	VPDGMVGFIIGR
13802	837.423	1672.83	1672.83	0.0056	63	6.1e-05	ELPTVTTNVQNSQDK
6190	617.807	1233.6	1233.59	0.0034	63	8.1e-05	SNVSDAVAQSTR
6993	641.295	1280.58	1280.57	0.005	63	0.0011	LGEMWSEQSAK	Oxidation (M)
9968	724.32	1446.63	1446.63	-0.0005	63	0.00065	GDDEEWNEVLNK
9261	702.844	1403.67	1403.67	0.0056	63	0.00028	WETGEVQAQSAAK
18084	994.058	1986.1	1986.09	0.0085	63	0.00029	PPLPPPPVLPGPGEELPGAR
16744	627.329	1878.97	1878.96	0.0066	63	8e-05	IFVGGIKEDTEEHHLR
20447	742.733	2225.18	2225.17	0.0053	63	5.5e-05	ADLANEEKPAIAPPVFVFQK	Acetyl (N-term)
22227	829.098	2484.27	2484.26	0.0089	63	5.4e-05	SIPHLNNSTPLVDPSVYGYGVQK
2104	466.784	931.553	931.549	0.0039	63	0.0075	VALLDVFR
5679	601.308	1200.6	1200.6	0.0014	63	0.00028	VVDLMAHMASK
7931	665.352	1328.69	1328.68	0.0054	63	0.0037	WALSQSNPSALR
16278	921.418	1840.82	1840.81	0.0064	63	5.4e-05	KINEELESQYQQSMD
7646	657.877	1313.74	1313.73	0.0054	63	0.0022	KGLDPYNVLAPK
14270	851.928	1701.84	1701.83	0.01	63	0.00014	SSVAVLTQESFAEHR	Acetyl (N-term)
13930	841.409	1680.8	1680.8	0.0082	63	0.00023	FSNQETSVEIGESVR
11463	767.374	1532.73	1532.73	0.0011	63	3.8e-05	APGMNTIDQGMAALK	Oxidation (M)
16001	607.969	1820.89	1820.88	0.002	63	0.00017	NQVAMNPTNTVFDAKR	Oxidation (M)
10997	753.898	1505.78	1505.77	0.0084	63	0.0013	ISSLLEEQFQQGK
6419	624.834	1247.65	1247.65	0.0029	63	0.00073	LAYQELQIDR
24132	753.41	3009.61	3009.61	0.0072	63	2.5e-05	TSPKPAVVETVTTAKPQQIQALMDEVTK
22688	857.015	2568.02	2568.01	0.0096	63	0.00033	DEDDDDDDFDDEEAEEKAPVKK
10864	749.937	1497.86	1497.85	0.0076	63	0.02	NQEQLLTLASILR
6291	620.846	1239.68	1239.67	0.0057	63	8.2e-05	ASGPPVSELITK	Acetyl (N-term)
8030	668.315	1334.62	1334.61	0.0052	63	0.00017	DTPTSAGPNSFNK
15768	601.986	1802.94	1802.93	0.0079	63	0.00093	YGLSAAAAAAAAAAAAVEQR
12132	524.6	1570.78	1570.77	0.0053	63	0.0001	LEPQIASASEYAHR
7954	665.867	1329.72	1329.71	0.0066	63	0.00075	LQTLDIGSNLEK
5419	593.858	1185.7	1185.7	0.0042	63	0.0011	VAEKLEALSVK
16211	612.953	1835.84	1835.83	0.0066	63	0.00018	ATASSSAQEMEQQLAER
21101	769.77	2306.29	2306.27	0.0135	63	0.0001	EVTAAPAVAVPPEATVAITTALSK
19667	715.023	2142.05	2142.04	0.0097	63	5.1e-05	HSPAGSQALQTTAASELMSQK
16945	632.603	1894.79	1894.78	0.0069	63	4.1e-05	GESDDFHMDFDSAVAPR
5581	598.79	1195.57	1195.57	-0.0004	63	0.00086	MEPPGGSLGPGR	Acetyl (N-term)
22586	849.758	2546.25	2546.24	0.0078	63	9.7e-05	MVVNEGSDGGQSVYHVHLHVLGGR
510	359.22	716.425	716.284	0.1414	63	0.037	GGGGGGGGGGGA
7422	651.852	1301.69	1301.68	0.0062	63	0.0004	SVSLTGAPESVQK
6946	639.823	1277.63	1277.63	0.0061	63	0.016	FEEILQEAGSR
16008	608.002	1820.98	1820.97	0.0097	63	0.0008	HREILTEQDVNGAVLK
16839	629.958	1886.85	1886.84	0.0085	63	0.00019	DWILPSDYDHAEAEAR
12548	797.411	1592.81	1592.81	-0.0037	62	0.0024	MNIDDKLEGLFLK	Acetyl (N-term); Oxidation (M)
15364	888.437	1774.86	1774.86	0.0032	62	0.001	SYGRPPPDVEGMTSLK	Acetyl (N-term)
23090	892.108	2673.3	2673.3	0.0077	62	2.8e-05	AMQEKYPTEGISHVTSPSSDVIQK	Acetyl (N-term)
22626	852.77	2555.29	2555.28	0.0113	62	0.00039	VLRPPGGGSNFSLGFDEPTEQPVR
13988	843.437	1684.86	1684.85	0.0078	62	0.0031	EIEIDIEPTDKVER
16804	628.962	1883.86	1883.85	0.0128	62	0.00017	KQAGGAMVEMADGYAVDR	Oxidation (M)
9548	711.862	1421.71	1421.71	0.0047	62	0.0034	VHVGDEDFVHLR
12585	798.409	1594.8	1594.8	0.0083	62	8.9e-05	ELPDSSSPVPANNIR
12676	800.446	1598.88	1598.87	0.0062	62	0.00028	ASTNAMLISAGLPPLK	Oxidation (M)
11646	772.382	1542.75	1542.74	0.0087	62	0.00027	EAVAPVQEESDLEK
14268	851.912	1701.81	1701.81	0.0044	62	0.00034	ADLEEQLSDEEKVR	Acetyl (N-term)
15643	898	1793.98	1793.97	0.0133	62	0.00012	PVFTILAPEDPPVPFR
6100	614.82	1227.63	1227.62	0.0048	62	0.0018	VEIIANDQGNR
18857	687.719	2060.13	2060.13	0.0082	62	0.00016	EKPQANVPSALPSLPAGSGLK
9517	710.864	1419.71	1419.71	0.0044	62	0.00011	AAVEDSGTTVETIK
13704	832.948	1663.88	1663.88	0.0025	62	9.1e-05	AQLSVQTSPVPTPDPK
12019	783.345	1564.68	1564.67	0.0082	62	4.4e-05	ELEDATETADAMNR
16749	940.521	1879.03	1879.02	0.0106	62	5.6e-05	LGLGGNAPVSIPQQSQSVK
17467	968.922	1935.83	1935.82	0.0057	62	0.00017	WSNIYEDNGDDAPQNAK
7421	651.851	1301.69	1301.68	0.011	62	0.00091	MIQPSASGSLVGR
20434	742.674	2225	2224.99	0.0072	62	5.1e-05	GAAAAAAAMASETSGHQGYQGFR	Oxidation (M)
17585	649.309	1944.91	1944.9	0.0063	62	6.3e-05	SMDELNHDFQALALEGR
14324	853.9	1705.79	1705.78	0.0026	62	3.1e-05	EGPVQFEEDPFGLDK
18919	690.031	2067.07	2067.06	0.0066	62	0.00023	INIIDTPGHVDFTIEVER
20752	754.338	2259.99	2259.98	0.0118	62	5.2e-05	AQQLAAELEVEMMADMYNR	3 Oxidation (M)
6006	611.84	1221.66	1221.66	0.004	62	0.00037	VYINLDKETK
20984	1145.98	2289.95	2289.94	0.0046	62	2.4e-05	EADIDGDGQVNYEEFVQMMT
13599	829.932	1657.85	1657.84	0.0061	62	0.00013	NQVALNPQNTVFDAK
14366	854.958	1707.9	1707.89	0.0073	62	0.00051	QGIVPPGLTENELWR
18436	1009.96	2017.91	2017.9	0.0101	62	3.6e-05	AAFGISDSYVDGSSFDPQR
17419	644.68	1931.02	1931.01	0.0069	62	0.00027	ASQEPSPKPGTEVIPAAPR
7859	663.362	1324.71	1324.7	0.0072	62	0.00016	VNFGTDFLTAIK
16868	945.397	1888.78	1888.78	0.0015	62	4.1e-05	DASMQDSDTFEIYDPR
23393	688.361	2749.41	2749.4	0.0179	62	2.5e-05	KHISQISVAEDDDESLLGHLMIVGK	Oxidation (M)
21570	795.021	2382.04	2382.03	0.0088	62	3.6e-05	TMFAQVESDDEEAKNEPEWK
11395	510.608	1528.8	1528.79	0.0084	62	0.00026	VVLDDKDYFLFR
17493	647.027	1938.06	1938.05	0.0068	62	0.0004	LKSELVANNVTLPAGEQR
6803	635.823	1269.63	1269.63	0.0037	62	0.0032	STLMDTLFNTK
15889	604.985	1811.93	1811.93	0.0059	62	0.0004	EERPPAQALEIMMGLK
8860	690.848	1379.68	1379.67	0.0085	62	0.00074	DAGEFVDLYVPR
17418	966.503	1930.99	1930.98	0.0094	62	0.00012	LAALPENPPAIDWAYYK
14641	864.42	1726.83	1726.82	0.0096	62	0.00039	YGGISTASVDFEQPTR
21504	791.703	2372.09	2372.08	0.0086	62	0.00016	THETGTTNTATTAMSSVGANHQR
22263	830.702	2489.08	2489.07	0.0101	62	0.00011	EADIDGDGQVNYEEFVQMMTAK
8168	671.401	1340.79	1340.78	0.0061	62	0.00018	ALAVALNWDIKK
6630	630.808	1259.6	1259.6	0.003	62	0.00033	EQISDIDDAVR
18104	663.672	1987.99	1987.98	0.0108	62	5.4e-05	YQVFFFGTHETAFLGPK
11912	780.375	1558.74	1558.73	0.0059	62	0.00042	GFGFVTFENIDDAK
12871	807.454	1612.89	1612.88	0.0103	62	0.0023	LPLPSPALEYTLGSR
22630	640.353	2557.38	2557.38	0.0066	62	0.00025	KQPPVSPGTALVGSQKEPSEVPTPK
15869	906.427	1810.84	1810.84	-0.0005	62	0.0001	IGVSSDSGSINPMSEGFK
9440	708.351	1414.69	1414.68	0.0066	62	6.3e-05	TVMENFVAFVDK	Oxidation (M)
20754	754.372	2260.09	2260.09	0.0038	62	0.00021	MEAVLTEELDEEEQLLRR	Acetyl (N-term); Oxidation (M)
16953	632.665	1894.97	1894.97	0.0062	62	0.00012	ELVFKEDGQEYAQVIK
19440	707.412	2119.22	2119.21	0.0077	62	0.00013	TVTHVVVVSAPSAIALPVTMK
14153	848.431	1694.85	1694.84	0.0107	62	0.0011	VDIDVPDVNIEGPDAK
15577	895.945	1789.87	1789.87	0.0092	62	0.00014	DIIAILGMDELSEEDK
9077	696.861	1391.71	1391.7	0.0061	62	0.00011	TLVTYDMVPEPK
11350	764.442	1526.87	1526.87	0.0018	62	0.00029	TLTAAAVSGAQPILSK
10276	366.701	1462.77	1462.76	0.0101	62	0.00031	MIKPFFHSLSEK
15939	908.927	1815.84	1815.84	-0.0019	61	3.7e-05	ELTEEKESAFEFLSSA
22834	868.771	2603.29	2603.28	0.0103	61	0.00087	LAGWVGTTMGNAAGSAEQPAGPAAPPPK
11194	759.41	1516.81	1516.8	0.0069	61	0.0042	LVLEQGDSSEILSK
20678	751.386	2251.14	2251.13	0.0044	61	0.00012	LASEPQDPAAVSLPTSSVPETR
5610	599.353	1196.69	1196.69	0.0031	61	0.018	LLLNNDNLLR
15428	890.907	1779.8	1779.79	0.0078	61	0.00016	TDYNASVSVPDSSGPER
18383	1007.93	2013.85	2013.84	0.0072	61	0.00058	MMEDAEAPGEQLYQQSR	2 Oxidation (M)
7865	663.772	1325.53	1325.52	0.0054	61	7.7e-05	YFDSGDYNMAK	Oxidation (M)
21099	769.723	2306.15	2306.13	0.0163	61	8.5e-05	IQYQLVDISQDNALRDEMR
13560	828.455	1654.89	1654.89	0.0057	61	0.00048	SAAVETASLSPSLVPAR
6592	629.376	1256.74	1256.73	0.0027	61	0.0052	KIVVDELSNLK
10009	725.359	1448.7	1448.7	-0.0008	61	0.00027	EVAEAYEVLSDPK
8066	669.323	1336.63	1336.63	0.0026	61	0.009	TEMVTISDASQR
9633	714.341	1426.67	1426.66	0.0048	61	0.00071	EIYDQFGEEGLK
7730	660.302	1318.59	1318.59	0.0035	61	0.00012	NSLESYAFNMK	Oxidation (M)
13652	831.887	1661.76	1661.76	0.0023	61	0.0001	VYENYPTYDLTER
17766	979.997	1957.98	1957.97	0.0057	61	0.00014	GHYTEGAELVDSVLDVVR
16015	608.28	1821.82	1821.82	0.0024	61	0.00032	ESPGSSEFFQEAVSHGK
10646	743.87	1485.73	1485.72	0.0045	61	0.00093	HRLDLGEDYPSGK
8882	691.338	1380.66	1380.66	0.0059	61	0.0001	GVDYNAEIPFEK
9744	717.856	1433.7	1433.74	-0.0454	61	0.03	LLASANLEEVTMK	Oxidation (M)
7061	642.862	1283.71	1283.71	0.0019	61	0.0019	VEAQLQELQVK
11115	757.384	1512.75	1512.75	0.0007	61	0.00092	AEAGLQDGISGPATAR
12439	794.392	1586.77	1586.76	0.008	61	0.00011	ELPTAFDYVEFTR
10533	740.356	1478.7	1478.69	0.009	61	0.014	DLDELSRYPEDK
17273	640.68	1919.02	1919.01	0.0078	61	0.00046	ATSLHEGPTNQLDLLIR	Acetyl (N-term)
17588	973.483	1944.95	1944.95	0.0057	61	0.00012	SVDAIGGESMPIPTIDTSR
16516	931.415	1860.82	1860.81	0.0073	61	3e-05	TLEGEFSVTMWSSDEK	Oxidation (M)
3770	537.285	1072.55	1072.59	-0.0328	61	0.039	KAEILQESR
7013	641.383	1280.75	1280.75	0.0057	61	0.0016	ITLNLPASTPVR
6416	624.818	1247.62	1247.61	0.0061	61	0.00063	SPQLSDFGLER
9815	719.889	1437.76	1437.76	0.0013	61	0.00013	VIGNGSFGVVYQAK
14489	858.92	1715.83	1715.81	0.0102	61	2.6e-05	QATVGDINTERPGMLD
24097	1499.51	2997.01	2997.02	-0.0028	61	0.00016	KNEPEDEEEEEEEEDEDEEEEDED
7045	642.389	1282.76	1282.75	0.0137	61	0.0054	KLVESLPQEIK
19065	695.955	2084.84	2084.84	0.0025	61	0.0057	DLIHDQDEDEEEEEGQR
17798	654.349	1960.02	1960.02	0.006	61	0.023	ALKDEEKMELQEIQLK	Oxidation (M)
21418	1180.04	2358.07	2358.06	0.0063	61	9.3e-05	ENGSDNLPSSAGSGDKPLSDPAPF
4237	552.292	1102.57	1102.57	0.0041	61	0.00082	YGSGVLPDAPK
7886	663.855	1325.7	1325.69	0.0094	61	0.00022	ESVPEFPLSPPK
8760	687.354	1372.69	1372.69	0.0024	61	0.0039	MDGIVPDIAVGTK	Acetyl (N-term); Oxidation (M)
10148	728.878	1455.74	1455.74	0.0019	61	0.0015	AELVQGQSAPVGMK	Acetyl (N-term)
21453	788.71	2363.11	2363.1	0.0075	61	0.00028	ELDPTNMTYITNQAAVYFEK	Oxidation (M)
10122	728.323	1454.63	1454.63	-0.0006	61	6.9e-05	MSSYAFFVQTCR	Oxidation (M)
9431	707.903	1413.79	1413.78	0.0085	61	0.00064	QSLGELIGTLNAAK
6798	635.801	1269.59	1269.58	0.0059	61	0.00011	MNPQSAFFQGK	Oxidation (M)
7226	647.344	1292.67	1292.59	0.0824	61	0.00043	MDSTANEVEAVK
9226	701.35	1400.68	1400.68	0.0063	61	0.00033	ASLEDAPVDDLTR
19644	714.332	2139.97	2139.97	0.0063	61	0.0002	EGAAHAFAQYNMDQFTPVK	Oxidation (M)
21957	611.056	2440.19	2440.19	0.003	61	0.00017	LFIGGLSFETTDDSLREHFEK
22262	1245.55	2489.08	2489.07	0.01	61	0.00033	EADIDGDGQVNYEEFVQMMTAK
14907	872.95	1743.89	1743.88	0.0034	61	0.00011	RVNEVIVGNDQLMEI	Oxidation (M)
7058	642.852	1283.69	1283.69	0.0026	61	0.00049	KFGFAIGSQTTK
9436	708.322	1414.63	1414.63	0.0035	61	0.0033	FTDEEVDELYR
18067	662.665	1984.97	1984.96	0.0111	61	7.5e-05	DHASIQMNVAEVDKVTGR	Oxidation (M)
23801	952.458	2854.35	2854.34	0.0118	61	0.0026	TFSEGTHFTESHSSLSSSTFLGPGLGGK
8302	675.356	1348.7	1348.69	0.0051	61	0.00044	LGGLPGPGPMSNPR
20737	753.425	2257.25	2257.24	0.0106	61	8.2e-05	QITITGTPANISLAQYLINAR
4332	555.827	1109.64	1109.63	0.0054	61	0.0034	ADAEVIILPK	Acetyl (N-term)
18197	999.003	1995.99	1995.99	0.0043	61	0.00018	GPNQPVESDESLGGLSAALR
10799	747.867	1493.72	1493.72	0.0049	61	0.0001	NDAGEFVDLYVPR
11281	762.396	1522.78	1522.81	-0.0333	61	0.00037	IQDKEGIPPDKQR
20079	729.692	2186.05	2186.05	0.0054	61	0.00024	IEGYEDQVLITEHGDLGNGK
10459	737.883	1473.75	1473.75	0.0057	60	0.0058	ASASYHISNLLEK	Acetyl (N-term)
22954	880.103	2637.29	2637.28	0.0012	60	0.00025	NILITTNMMSSQNTANESSNALKR
14206	849.948	1697.88	1697.88	0.0047	60	0.00019	GLIPAGTQHSMIATTGK	Oxidation (M)
20278	736.984	2207.93	2207.92	0.0104	60	0.00023	MNADMDAVDAENQVELEEK	Acetyl (N-term); Oxidation (M)
14014	843.966	1685.92	1685.91	0.0081	60	0.0002	QVVQTPNTVLSTPFR
13659	831.908	1661.8	1661.79	0.008	60	8.9e-05	IVPEWQDYDQEIK
19231	1051.02	2100.02	2100	0.0124	60	8.2e-05	ATESGAQSAPLPMEGVDISPK	Oxidation (M)
6634	630.822	1259.63	1259.63	0.0004	60	0.039	AKWDAWNELK
8763	687.375	1372.74	1372.73	0.0054	60	0.00015	QLVTETLQQASR
11135	757.879	1513.74	1513.74	0.0054	60	0.0012	APVPGTPDSLSSGSSR
8017	667.864	1333.71	1333.71	0.0042	60	0.00064	SLTESLESILSR
19018	694	2078.98	2078.96	0.0142	60	7.7e-05	SQVAELNDDDKDDEIVFK
19883	722.707	2165.1	2165.09	0.0094	60	0.00011	EILVGDVGQTVDDPYATFVK
8016	667.859	1333.7	1333.7	0.005	60	0.00029	NFQQAVQSALTK
[truncated: 714 more rows]

## Sheet: Alt-RPL36_protein_MOLT4
Accession	Score	Mass	Matches	Match(sig)	Sequences	Seq(sig)	emPAI	Description
[truncated: 1,359 more rows]
