# Supplementary material for: Alt-RPL36 downregulates the PI3K-AKT-mTOR signaling pathway by interacting with TMEM24
Source: Nat Commun. 2021 Jan 21;12:508. doi: 10.1038/s41467-020-20841-6 (PMC7820019; doi:10.1038/s41467-020-20841-6)
Supplement: Supplementary file 4 — Supplementary Data 2 [file 41467_2020_20841_MOESM4_ESM.xlsx]

## Sheet: Key
Abbreviations used for protein and peptide identification summary tables
Peptide Identifications
Database Accession	Uniprot + alt-RPL36 protein; contaminants
Peptide m/z	Observed mass over charge
Peptide Mass	Observed relative molecular mass
Mass Delta M	Difference (error) between the experimental and calculated masses
Peptide Score	Peptide match score
Peptide Sequence	Sequence of the peptide in 1-letter code
Variable Modifications	Any variable modifications found in the peptide
Protein Identifications
Num. of unique sequences	Number of peptides that match uniquely to protein query
Num. of significant unique sequences	Number of unique peptide matches above significance threshold (p<0.05)
Accession	Accession no. from database
Num. of matches	Total MS/MS queries matched to protein
Num. of significant matches	Total significant MS/MS queries matched to protein
Num. of sequences	Total number of non-redundant peptide sequences matching to protein query
Num. of significant sequences	Number of peptide matches above significance theshold (p<0.05)
Worksheets
S1	Key
S2	Replicate 1 phosphorylation peptide level evidence
S3	Replicate 1 phosphorylation protein level evidence
S4	Replicate 2 phosphorylation peptide level evidence
S5	Replicate 2 phosphorylation protein level evidence

## Sheet: Phosphorylation_Rep1_Peptide
Query	Observed	Mr(expt)	Mr(calc)	Delta M	Score	Expect	Peptide Sequnece	Variable Modifications
12099	934.991	1867.97	1867.97	-0.0005	116	1.1e-09	YVASYLLAALGGNSSPSAK
13769	1068.03	2134.04	2134.04	-0.0013	115	2.2e-08	MVNPTVFFDIAVDGEPLGR	Acetyl (N-term); Oxidation (M)
11059	872.413	1742.81	1742.81	0.0003	114	5.1e-09	AMGIMNSFVNDIFER
8184	730.903	1459.79	1459.79	0.0001	112	1e-07	VDLLNQEIEFLK
11551	900.93	1799.84	1799.84	0.0049	111	2.2e-08	LNLEAINYMAADGDFK	Oxidation (M)
16167	979.53	2935.57	2935.56	0.0056	108	1.3e-08	MGVPTYGAIILDETLENVLLVQGYLAK	Oxidation (M)
11648	906.418	1810.82	1810.82	0.001	106	1.1e-08	MQNDAGEFVDLYVPR	Acetyl (N-term); Oxidation (M)
11434	892.958	1783.9	1783.9	0.0028	106	1.4e-07	LFIGGLSFETTDESLR
11129	875.926	1749.84	1749.84	0.0012	105	4.2e-08	YVMGNNPADLLAVDSR	Oxidation (M)
7006	679.353	1356.69	1356.69	0.0024	105	4.5e-07	LNDLEDALQQAK
12284	948.503	1894.99	1894.99	-0.0019	100	8.3e-07	VLALSVETDYTFPLAEK
10333	833.403	1664.79	1664.78	0.0094	100	3.1e-07	NQVAMNPTNTVFDAK	Oxidation (M)
10730	854.39	1706.77	1706.76	0.0001	99	8.2e-08	GSLGGGFSSGGFSGGSFSR
6299	651.861	1301.71	1301.71	-0.0005	99	7.7e-07	SLDLDSIIAEVK
12543	966.089	1930.16	1930.16	0.002	98	2.3e-07	VTIAQGGVLPNIQAVLLPK
9234	783.902	1565.79	1565.78	0.0047	97	2.5e-07	YGPLSGVNVVYDQR
10821	858.934	1715.85	1715.84	0.0089	97	4.1e-07	QISNLQQSISDAEQR
6310	652.312	1302.61	1302.61	0.0012	96	3.1e-07	FSGSGSGTDFTLK
10845	859.957	1717.9	1717.9	-0.0007	94	1.1e-06	IIDVVYNASNNELVR
11479	895.94	1789.87	1789.87	0.0003	94	3.2e-07	DIIAILGMDELSEEDK
14553	758.018	2271.03	2271.03	0.0003	92	3.3e-06	TSQNSELNNMQDLVEDYKK	Oxidation (M)
13449	696.997	2087.97	2087.96	0.0068	92	3.5e-07	LEGMLSQSVSSQYNMAGVR	2 Oxidation (M)
14560	758.383	2272.13	2272.13	0.0003	92	2.2e-07	AEEGIAAGGVMDVNTALQEVLK	Acetyl (N-term); Oxidation (M)
8152	729.884	1457.75	1457.75	0.0056	91	1.3e-05	NAIANASTLAEVER
10319	832.447	1662.88	1662.87	0.0057	90	4.1e-06	VWDLAQQVVLSSYR
15925	918.162	2751.46	2751.46	0.0032	89	7.8e-07	AFLADPSAFVAAAPVAAATTAAPAAAAAPAK
11540	899.966	1797.92	1797.91	0.0018	89	3.6e-06	LFIGGLSFETTEESLR
15009	789.759	2366.26	2366.26	0.0001	89	1.4e-06	NQILNLTTDNANILLQIDNAR
16147	974.198	2919.57	2919.57	0.0054	88	3.1e-06	MGVPTYGAIILDETLENVLLVQGYLAK
6744	669.359	1336.7	1336.7	0.0037	88	1.3e-05	GLGTGTLYIAESR
10539	844.46	1686.9	1686.89	0.0106	87	1.2e-05	IINEPTAAAIAYGLDR
10246	829.402	1656.79	1656.79	0.0031	87	9.1e-07	SGGGFSSGSAGIINYQR
11206	880.411	1758.81	1758.81	0.0003	87	1.6e-06	AMGIMNSFVNDIFER	Oxidation (M)
8195	731.856	1461.7	1461.7	-0.0029	86	3.7e-05	ASMQQQQQLASAR	Oxidation (M)
7992	723.38	1444.75	1444.74	0.0051	85	1.3e-05	VNDTIQIDLETGK
11250	588.613	1762.82	1762.82	-0.0082	85	9.4e-06	FGQGVHHAAGQAGNEAGR
13339	690.68	2069.02	2069.02	0.0006	84	4.9e-05	HGVTEGLQGQTGPQIYQEK
13341	690.681	2069.02	2069.02	0.0046	83	0.0001	HGVTEGLQGQTGPQIYQEK
6651	665.366	1328.72	1328.72	-0.0021	82	2.4e-05	NLDLDSIIAEVK
12943	998.992	1995.97	1995.96	0.0058	82	2e-06	ELTTEIDNNIEQISSYK
9405	790.895	1579.78	1579.77	0.0023	82	4.8e-06	VFGDENGTVSLVDTK
11527	899.01	1796.01	1796	0.0015	81	7.9e-05	NVQALEIELQSQLALK
7363	695.845	1389.68	1389.67	0.002	81	1.6e-05	QSLEASLAETEGR
6620	663.854	1325.69	1325.69	0.004	80	4.5e-06	TVTAMDVVYALK	Oxidation (M)
12626	971.97	1941.93	1941.92	0.0075	80	1.1e-05	VWLDPNETNEIANANSR
4487	578.772	1155.53	1155.54	-0.0107	80	0.00012	SGSGSGTDFTLK
11656	906.95	1811.89	1811.88	0.0054	80	2e-05	HGVTEGLQGQTGPQIYQ
10211	827.424	1652.83	1652.83	0.0031	80	5.2e-06	DISEASVFDAYVLPK
9240	784.375	1566.74	1566.74	0.0005	79	9.5e-06	DAFLGSFLYEYSR
6676	666.807	1331.6	1331.6	0	79	7.9e-05	HQEGEIFDTEK
14862	777.711	2330.11	2330.1	0.0079	78	1.1e-05	SDLEMQYETLQEELMALKK	2 Oxidation (M)
7295	692.351	1382.69	1382.68	0.0048	78	7e-06	SLNNQFASFIDK
5655	626.353	1250.69	1250.69	0.0043	78	8.7e-06	GTYQGLTATVLK
6492	658.903	1315.79	1315.79	0.0046	77	2.5e-05	VFIGNLNTLVVK
7177	686.36	1370.71	1370.7	0.0014	77	0.00014	LNDLEEALQQAK
6543	660.862	1319.71	1319.71	0.002	77	1.8e-05	LTYNQINDVIK
9560	797.41	1592.81	1592.8	0.001	77	0.00011	SVLGDVGITEVFSDR
7931	721.375	1440.73	1440.73	0.0026	77	3.1e-05	AATASAGAGGIDGKPR	Acetyl (N-term)
8324	738.398	1474.78	1474.78	0.0024	77	0.00012	FLEQQNQVLQTK
8643	753.895	1505.78	1505.77	0.0035	76	5.9e-05	ISSLLEEQFQQGK
12153	938.477	1874.94	1874.94	0.0028	76	1.5e-05	VTEGLQGQTGPQIYQEK
11528	599.676	1796.01	1796	0.0021	76	2.5e-05	NVQALEIELQSQLALK
10638	849.448	1696.88	1696.87	0.0063	76	2.4e-05	SELVANNVTLPAGEQR
10900	864.42	1726.83	1726.82	0.0101	76	6.5e-05	YGGISTASVDFEQPTR
6928	676.331	1350.65	1350.64	0.0044	75	1.4e-05	VAGGGGGFGAAGGFGGR
5381	614.819	1227.62	1227.62	0.0026	75	3.5e-05	VEIIANDQGNR
7508	703.349	1404.68	1404.68	-0.0013	75	2.8e-05	EVASNSELVQSSR
13365	1036.99	2071.97	2071.97	0.0057	74	3.2e-05	LEGMLSQSVSSQYNMAGVR	Oxidation (M)
15383	1237.6	2473.19	2473.19	0.0061	74	1.2e-05	MSGDLSSNVTVSVTSSTISSNVASK	Oxidation (M)
7620	708.349	1414.68	1414.68	0.003	73	4.5e-05	TVMENFVAFVDK	Oxidation (M)
13268	1027.57	2053.13	2053.12	0.0086	73	6.7e-05	ILTATVDNANVLLQIDNAR
6615	663.803	1325.59	1325.6	-0.0038	72	2.6e-05	GPQQGPQSDQER
8077	726.861	1451.71	1451.71	-0.0009	72	6.1e-05	AFLGSFLYEYSR
4935	597.314	1192.61	1192.61	0.0041	72	0.00019	YEELQVTVGR
11460	596.67	1786.99	1786.98	0.0062	71	0.00016	IINEPTAAAIAYGLDKK
13317	1032.58	2063.15	2063.14	0.013	71	0.00015	IIAATIENAQPILQIDNAR
8001	723.888	1445.76	1445.77	-0.006	71	3.8e-05	SVFALTNGIYPHK
3738	547.863	1093.71	1093.71	-0.0003	71	0.00094	LLEPVLLLGK
7379	464.564	1390.67	1390.67	-0.0019	71	8.6e-05	SKEEAEALYHSK
7336	694.349	1386.68	1386.68	0.0027	70	2.9e-05	ISDAHLADTMIGK	Oxidation (M)
5830	633.319	1264.62	1264.62	-0.0013	70	0.00037	EANNFLWPFK
11711	910.426	1818.84	1818.84	0.0007	70	6.8e-05	MTDQEAIQDLWQWR
12542	644.395	1930.16	1930.16	0.0009	69	0.00014	VTIAQGGVLPNIQAVLLPK
6746	669.366	1336.72	1336.71	0.003	69	0.0009	SFPPPGPAEGLLR
12604	647.357	1939.05	1939.05	0.0045	69	6.9e-05	VLDPNTVFALVNYISFK
10680	851.46	1700.9	1700.9	0.0064	69	5.3e-05	AVFVDLEPTVIDEVR
12922	665.331	1992.97	1992.97	0.0016	69	3.5e-05	THNLEPYFESFINNLR
6413	656.336	1310.66	1310.65	0.003	69	0.0019	MALDIEIATYR	Oxidation (M)
4948	597.806	1193.6	1193.59	0.0036	68	0.00034	EAAENSLVAYK
9276	785.857	1569.7	1569.7	0.0014	68	3e-05	EQLDNQLDAYMSK	Oxidation (M)
10104	822.471	1642.93	1642.93	-0.0013	68	6e-05	TFVNITPAEVGVLVGK
16135	728.602	2910.38	2910.38	0.0014	67	0.00015	NHKEEMSQLTGQNSGDVNVEINVAPGK	Oxidation (M)
16077	958.408	2872.2	2872.2	0.0052	67	0.00028	ADVLDLHEAGGEDFAMDEDGDESIHK	Acetyl (N-term); Oxidation (M)
7697	712.339	1422.66	1422.66	0.0009	67	0.00028	ELAEDGYSGVEVR
4606	583.296	1164.58	1164.58	0.0006	67	0.0025	LENEIQTYR
11673	605.657	1813.95	1813.94	0.0059	66	0.00016	NQVALNPQNTVFDAKR
3785	549.811	1097.61	1097.61	0	66	0.0012	VSALEVLPDR
16123	968.806	2903.4	2903.38	0.021	66	7.3e-05	NVSTGDVNVEMNAAPGVDLTQLLNNMR	2 Oxidation (M)
7630	708.843	1415.67	1415.66	0.0072	66	0.00011	ITAEEMYDIFGK
8617	752.396	1502.78	1502.82	-0.0426	66	0.00034	FLEQQNQVLRTK
11249	882.406	1762.8	1762.8	0.0018	65	2.2e-05	LISWYDNEFGYSNR
2558	495.803	989.592	989.591	0.0013	65	0.00072	LSNIFVIGK
7115	683.325	1364.64	1364.63	0.0043	65	0.00057	SQYEQLAEQNR
6312	652.313	1302.61	1302.61	0.0033	65	0.00076	FSGSGSGTDFTLK
1615	447.721	893.427	893.424	0.0022	65	0.0017	ADEGISFR
9628	800.423	1598.83	1598.83	0.0048	65	0.00021	NKLNDLEDALQQAK
6861	673.346	1344.68	1344.68	0.0002	65	7.9e-05	ALEEANTELEVK
13753	1066.49	2130.97	2130.98	-0.0107	65	0.0012	TAFDEAIAELDTLSEESYK
8313	491.948	1472.82	1472.82	0.0027	65	0.00041	AGVNTVTTLVENKK
6647	665.326	1328.64	1328.63	0.0044	65	0.00025	NVQDAIADAEQR
4000	558.303	1114.59	1114.59	0.0044	65	0.00042	LEGLEDALQK
4857	594.337	1186.66	1186.66	0.0037	65	0.0011	VSTPTLVEVSR
6319	652.347	1302.68	1302.68	0.0043	64	0.0006	PMFIVNTNVPR	Oxidation (M)
5809	632.328	1262.64	1262.64	0.002	64	0.00015	LVTDEDVFPTK
7696	712.318	1422.62	1422.62	-0.0024	64	0.0017	EMQQQELAQMR	2 Oxidation (M)
4856	594.333	1186.65	1186.65	0.006	64	0.00026	GPLQSVQVFGR
4884	595.311	1188.61	1188.6	0.0031	64	0.00033	VATWFNQPAR
15837	902.395	2704.16	2704.15	0.01	64	0.0016	GGGGSFGYSYGGGSGGGFSASSLGGGFGGGSR
5458	617.806	1233.6	1233.6	-0.0058	64	0.00013	LGSFLYEYSR
4773	590.81	1179.61	1179.61	-0.0053	63	0.0055	GQLQSHGVQAR
6263	650.769	1299.52	1299.52	0.0018	63	0.00059	NMQDMVEDYR
7404	465.25	1392.73	1392.72	0.0026	63	0.00066	TNAENEFVTIKK
14584	760.004	2276.99	2276.99	-0.0009	63	0.002	DDIIENAPTTHTEEYSGEEK
9869	540.95	1619.83	1619.83	0.0009	62	0.00089	LHFFMPGFAPLTSR
5192	607.754	1213.49	1213.49	0.0015	62	0.0018	MDSFDEDLAR	Oxidation (M)
5789	631.803	1261.59	1261.59	0.0022	62	0.0082	SLLEGEGSSGGGGR
4903	595.859	1189.7	1189.71	-0.0028	62	0.00051	VANVSLLALYK
6605	663.377	1324.74	1324.74	0.0007	61	0.00033	YGAISGFGLSLIK
9525	795.943	1589.87	1589.87	0.0048	61	0.00055	TIVQLENEIYQIK
12100	623.664	1867.97	1867.97	0.0012	61	0.0003	YVASYLLAALGGNSSPSAK
5496	619.295	1236.58	1236.58	-0.001	61	0.0036	KDAEAWFNEK
4607	583.297	1164.58	1164.58	0.0021	61	0.0092	YEELQVTAGR
7891	719.859	1437.7	1437.7	0.0039	61	0.00049	ESATADAGYAILEK
11640	905.954	1809.89	1809.89	0.0036	61	0.00027	YGPIADVSIVYDQQSR
7448	699.875	1397.74	1397.73	0.0013	61	0.00049	TTPDVIFVFGFR
12250	946.004	1889.99	1889.98	0.0086	61	0.0015	LTAELIEQAAQYTNAVR
7350	694.911	1387.81	1387.81	-0.0009	61	0.00054	AAILPTSIFLTNK
6722	668.824	1335.63	1335.63	0.0034	60	0.00046	TAFQEALDAAGDK
13092	1011.95	2021.89	2021.88	0.0077	60	0.00017	SYGGGSGGGFSASSLGGGFGGGSR
6347	653.363	1304.71	1304.71	0.0027	60	0.0013	HLVDEPQNLIK
6519	660.302	1318.59	1318.59	0.0031	60	0.0028	NSLESYAFNMK	Oxidation (M)
6462	438.92	1313.74	1313.73	0.0051	60	0.00043	EHALLAYTLGVK
13267	685.382	2053.12	2053.12	0.0076	59	0.0092	ILTATVDNANVLLQIDNAR
4577	582.32	1162.63	1162.62	0.0021	59	0.0019	LVNELTEFAK
12469	961.428	1920.84	1920.84	0.0042	59	0.0038	EQPGDLFNEDWDSELK
2816	506.81	1011.6	1011.6	0.0084	59	0.0041	LSPSPALSLK
6217	648.825	1295.63	1295.64	-0.0051	59	0.0064	FFEQLDQIEK
7015	679.371	1356.73	1356.72	0.0023	59	0.0066	NKLEGLEDALQK
8368	493.937	1478.79	1478.79	0.0004	58	0.021	LGEYGFQNALIVR
6153	646.305	1290.6	1290.59	0.0014	58	0.0011	NVESGEEELASK
10074	547.319	1638.94	1638.93	0.0059	58	0.0011	KVPQVSTPTLVEVSR
3032	516.304	1030.59	1030.59	0.0019	58	0.019	VLDELTLTK
101	320.196	638.378	638.304	0.0742	58	0.01	ASGILV	Phospho (ST)
13451	1045	2087.98	2087.96	0.0222	58	0.0003	LEGMLSQSVSSQYNMAGVR	2 Oxidation (M)
3140	522.278	1042.54	1042.54	0.0015	57	0.0033	QLDNIVGER
4657	585.361	1168.71	1168.71	0.001	57	0.024	ALLAELEKIK	Acetyl (N-term)
11543	900.454	1798.89	1798.89	0.0043	57	0.00086	AYLPVNESFGFTADLR
4992	599.355	1196.69	1196.61	0.0897	57	0.017	ATVAITTALSK	Acetyl (N-term); Phospho (ST)
4675	586.305	1170.6	1170.59	0.0037	57	0.00071	STLNEIYFGK
10171	825.406	1648.8	1648.79	0.0103	57	0.0015	NQVAMNPTNTVFDAK
4664	585.809	1169.6	1169.6	0.0058	57	0.019	FLDGIYVSEK
10035	818.441	1634.87	1634.86	0.0055	57	0.00042	AVVVNAAQLASYSQSK
13665	707.353	2119.04	2119.04	-0.0031	57	0.0038	TEELNKEVASNSELVQSSR
10284	830.894	1659.77	1659.78	-0.0045	56	0.00026	VLNSYWVGEDSTYK
8689	755.97	1509.92	1509.6	0.3287	56	0.032	SSLRAGGGGGGGGGGGGGGG	Acetyl (N-term); Phospho (ST)
1491	438.229	874.443	874.44	0.0034	56	0.025	EDLTEIR
12558	966.991	1931.97	1931.96	0.0088	56	0.00049	GVTEGLQGQTGPQIYQEK
6907	675.355	1348.7	1348.69	0.0081	56	0.0018	GAEADQIIEYLK
6616	663.803	1325.59	1325.6	-0.0036	56	0.00094	GPQQGPQSDQER
9916	813.379	1624.74	1624.74	0.0032	56	0.0048	DSLLQDGEFSMDLR
6067	642.846	1283.68	1283.67	0.0046	56	0.00034	DIPGLTDTTVPR
9666	801.95	1601.89	1601.88	0.0045	56	0.0008	VVLAYEPVWAIGTGK
2392	487.27	972.525	972.488	0.0379	56	0.032	AEISELNR	Acetyl (N-term)
13560	701.725	2102.15	2102.15	0.0056	55	0.017	VNNSSLIGVGYTQTLRPGVK
8319	737.921	1473.83	1473.83	-0.0021	55	0.0035	TPIVGQPSIPGGPVR
6300	651.862	1301.71	1301.71	0.0023	55	0.0041	SLDLDSIIAEVK
2535	495.257	988.499	988.501	-0.0027	55	0.034	VELSTGMPR
8000	723.874	1445.73	1445.73	-0.0015	55	0.0042	YFPTQALNFAFK
5542	620.852	1239.69	1239.68	0.0074	55	0.0031	AEVQVLVLDGR	Acetyl (N-term)
12504	963.469	1924.92	1924.91	0.016	55	0.00083	HSQQLFPDGSPGDQWVK
2549	495.727	989.44	989.441	-0.0018	55	0.012	ASEAEGAGTR	Acetyl (N-term)
13306	688.373	2062.1	2062.09	0.0052	55	0.0068	TGMVIHQVEAKPSVYFIK	Oxidation (M)
7831	717.887	1433.76	1433.76	-0.003	55	0.013	IRLENEIQTYR
1553	442.765	883.516	883.513	0.0037	55	0.034	LAEVSPLR
11553	901.385	1800.75	1800.75	0.0005	55	0.0013	SQYLQQCPFDEHVK	Phospho (ST)
12818	658.681	1973.02	1973.16	-0.1426	55	0.032	VLDVVMLLLYLGIEVIR	Oxidation (M)
6107	644.347	1286.68	1286.68	-0.0015	55	0.046	PMFIVNTNVPR
10693	852.39	1702.77	1702.76	0.0028	55	0.003	ELAPYDENWFYTR
5471	618.266	1234.52	1234.52	-0.0037	54	0.0037	FSSSSGYGGGSSR
3340	530.787	1059.56	1059.56	0.0024	54	0.019	TLLDIDNTR
5383	410.217	1227.63	1227.63	0.0008	54	0.0017	TGMVIHQVEAK	Oxidation (M)
3925	555.249	1108.48	1108.48	0.0016	54	0.007	DAEAWFNEK
5252	609.845	1217.68	1217.68	-0.0005	54	0.04	VAQLEQVYIR
1081	414.22	826.425	826.423	0.0026	54	0.035	FASFIDK
390	351.234	700.453	700.448	0.0047	54	0.036	LASLGIK
13679	708.029	2121.07	2120.91	0.1554	54	0.012	HLPKSIYSQIQEQRI	Acetyl (N-term); 2 Phospho (ST); Phospho (Y)
10028	545.932	1634.77	1634.77	0.0056	54	0.00076	TPEVDDEALEKFDK
1013	409.238	816.461	816.459	0.0016	54	0.028	LVTDIKE
6761	669.836	1337.66	1337.66	-0.0002	54	0.0048	APSTYGGGLSVSSR
7405	697.371	1392.73	1392.72	0.0028	54	0.013	TNAENEFVTIKK
5261	610.305	1218.59	1218.59	0.0026	54	0.00053	AAYFGIYDTAK
3322	529.84	1057.66	1057.66	0.0001	54	0.043	PPPLLPVAVR
926	404.204	806.394	806.392	0.0015	54	0.039	LAADDFR
2548	495.727	989.439	989.441	-0.0018	54	0.027	ASEAEGAGTR	Acetyl (N-term)
1397	433.754	865.494	865.491	0.0033	54	0.027	FVIATSTK
12620	971.482	1940.95	1940.92	0.0271	53	0.0013	HGVTEGLQGQTGPQIYQE
3901	554.289	1106.56	1106.54	0.0262	53	0.018	LAVLSSSLTH	Phospho (ST)
14679	574.282	2293.1	2293.12	-0.0202	53	0.036	TSQSVSGKNMTASQGPCALLWK
6705	668.318	1334.62	1334.62	-0.0036	53	0.064	AAAMAAAAAETSQR	Oxidation (M)
7258	460.583	1378.73	1378.72	0.0069	53	0.0046	TRLEQEIATYR
7768	714.855	1427.69	1427.69	0.0012	53	0.003	LTFDTTFSPNTGK
13316	688.721	2063.14	2063.14	0.0029	53	0.0011	IIAATIENAQPILQIDNAR
9627	533.95	1598.83	1598.83	0.0027	53	0.009	NKLNDLEDALQQAK
1864	461.238	920.462	920.391	0.0716	53	0.033	AEDMLRE	Acetyl (N-term); Oxidation (M)
4633	584.358	1166.7	1166.7	-0.0001	53	0.015	LLASTLVHSVK
5813	632.351	1262.69	1262.69	0.0011	53	0.0033	LALDVEIATYR
3713	546.802	1091.59	1091.59	0.004	53	0.0017	EGDLLFTVAK
7727	713.354	1424.69	1424.69	0.0034	53	0.0022	APSTYGGGLSVSSSR
6042	641.858	1281.7	1281.7	-0.0025	53	0.0071	DANLTALAAIGPR
5724	628.847	1255.68	1255.68	0.0029	53	0.0037	NIEDVIAQGIGK
4117	563.276	1124.54	1124.53	0.0019	53	0.0026	AEAESLYQSK
11886	613.328	1836.96	1836.96	0.0045	52	0.0011	HGVQELEIELQSQLSK
10043	546.283	1635.83	1635.82	0.0036	52	0.0016	LHFFMPGFAPLTSR	Oxidation (M)
13332	690.026	2067.06	2067.06	-0.0077	52	0.0018	INIIDTPGHVDFTIEVER
7319	693.343	1384.67	1384.68	-0.0045	52	0.0057	MIASDSHRPEVK	Oxidation (M)
10545	563.613	1687.82	1687.82	0.0012	52	0.0018	ASGNYATVISHNPETK
4489	578.779	1155.54	1155.54	0.003	52	0.0041	SGSGSGTDFTLK
5189	607.37	1212.72	1212.72	0.0055	52	0.0024	ALLANALTSALR
5091	603.835	1205.66	1205.65	0.0045	52	0.014	HLSVNDLPVGR
11174	878.501	1754.99	1754.98	0.0102	52	0.0061	LVVVISNIESGEVLER
7778	714.92	1427.82	1427.82	0.0012	52	0.0092	GTIEILSDVQLIK
3636	543.305	1084.6	1084.59	0.0041	52	0.079	LPFPIIDDR
13562	1052.49	2102.96	2102.95	0.0054	52	0.0079	GQTGGDVNVEMDAAPGVDLSR	Oxidation (M)
10631	849.388	1696.76	1696.77	-0.0033	52	0.00075	TTGFGMIYDSLDYAK	Oxidation (M)
9891	541.591	1621.75	1621.75	0.0027	51	0.0026	KTEELEEESFPER
7291	691.897	1381.78	1381.78	0.0041	51	0.00066	LATQLTGPVMPVR
5129	605.312	1208.61	1208.61	0.0011	51	0.009	VLDEWKEYK
4085	561.794	1121.57	1121.61	-0.0339	51	0.055	LEKEIATYR
4509	579.3	1156.58	1156.58	0.0011	51	0.0076	QGVDADINGLR
2551	495.728	989.442	989.441	0.0005	51	0.043	ASEAEGAGTR	Acetyl (N-term)
2584	497.254	992.493	992.493	0	51	0.0064	YENEVALR
5468	412.232	1233.67	1233.67	0.0014	51	0.00085	LKYENEVALR
12086	623.293	1866.86	1866.86	0.0017	51	0.0023	DRDPEAQFEMPYVVR	Oxidation (M)
1694	451.767	901.519	901.523	-0.0038	51	0.014	VEIATLTR
5691	627.805	1253.6	1253.6	-0.0038	51	0.021	GFSSGSAVVSGGSR
1197	421.759	841.504	841.502	0.0015	51	0.088	VATVSLPR
8866	510.601	1528.78	1528.77	0.0056	50	0.0098	SIFQHIQSAQSQR
12140	625.339	1872.99	1872.99	0.0084	50	0.022	ELSRYSPPPLLPVAVR	Phospho (ST)
4409	575.435	1148.86	1148.66	0.1981	50	0.14	IGGLVGTLIVK	Phospho (ST)
9449	528.908	1583.7	1583.71	-0.0051	50	0.012	GPYESGSGHSSGLGHR
7830	717.88	1433.75	1433.6	0.1504	50	0.0059	EGQGALSSVLASR	2 Phospho (ST)
9703	803.426	1604.84	1604.68	0.1516	50	0.034	EGIQVLGSLSASSR	Acetyl (N-term); 2 Phospho (ST)
13157	1017.52	2033.02	2033.02	0.003	50	0.13	INTQWLLTSGTTEANAWK
5237	609.314	1216.61	1216.61	0.0038	50	0.011	TFNPGAGLPTDK
2745	504.284	1006.55	1006.55	0.0038	50	0.011	VVFVFGPDK
7785	477.251	1428.73	1428.73	0.0039	50	0.0075	ISDTHLAEIMVGK	Oxidation (M)
7802	716.403	1430.79	1430.74	0.0496	50	0.027	ALAILSQPTPSLV	Acetyl (N-term); Phospho (ST)
12503	642.646	1924.92	1924.91	0.0085	50	0.0049	HSQQLFPDGSPGDQWVK
3420	534.313	1066.61	1066.61	-0.0014	50	0.0062	ESTLHLVLR
1223	423.209	844.403	844.44	-0.0378	50	0.066	SPATLNSR
4519	579.802	1157.59	1157.54	0.0471	50	0.033	YLMEFGGTPK	Oxidation (M)
7729	713.369	1424.72	1424.72	0.0049	50	0.003	YISPDQLADLYK
372	350.23	698.446	698.444	0.0018	50	0.03	VGLIAAR
2096	471.281	940.547	940.545	0.0016	50	0.019	AVVGVVAGGGR
4553	581.319	1160.62	1160.62	0.004	50	0.0068	AGIALNDNFVK
5032	601.346	1200.68	1200.54	0.1335	50	0.14	QNDQPMDILQ
4120	563.284	1124.55	1124.56	-0.0048	50	0.13	EQAQAQPTPR
6236	649.328	1296.64	1296.63	0.0069	50	0.018	EFPSSFESLVR
10010	817.417	1632.82	1632.81	0.0043	50	0.004	VTADVTSAVMGNPVTR	Oxidation (M)
2800	506.758	1011.5	1011.5	0.0023	50	0.074	SGFSSVSVSR
12012	928.531	1855.05	1855.05	0.0012	50	0.0095	GTVLDQVPVNPSLYLIK
3951	556.292	1110.57	1110.57	0.0025	50	0.052	ISISTSGGSFR
8002	482.93	1445.77	1445.77	0.0006	50	0.0049	SVFALTNGIYPHK
5243	609.343	1216.67	1216.67	0.0021	50	0.015	IIQLLDDYPK
598	376.216	750.418	750.369	0.0485	49	0.03	RAEMKT	Oxidation (M)
15124	800.68	2399.02	2398.88	0.1392	49	0.18	FGGGSGFGGGSGFSGGGFGGGGFGGGR	Acetyl (N-term); 2 Phospho (ST)
13692	708.686	2123.04	2122.92	0.1205	49	0.053	KADSLSSLVTRHMDEFK	2 Phospho (ST)
1838	459.757	917.499	917.497	0.0021	49	0.0079	VGDVYIPR
5986	639.361	1276.71	1276.7	0.0051	49	0.055	LALDIEIATYR
10514	842.926	1683.84	1683.82	0.0151	49	0.0069	HGVTEGLQGQTGPQIY
7399	465.236	1392.68	1392.59	0.0993	49	0.097	MALNKNHSEGGGV	Phospho (ST)
3405	533.76	1065.51	1065.51	-0.0026	49	0.013	YEDEINKR
10877	575.619	1723.84	1723.83	0.0038	49	0.005	GFAFVEFSHLQDATR
1212	421.76	841.505	841.502	0.0029	49	0.12	VATVSLPR
11777	913.971	1825.93	1825.92	0.0071	49	0.002	TVAGGAWTYNTTSAVTVK
7963	722.384	1442.75	1442.75	0.005	49	0.0015	LIMNYLVTEGFK	Oxidation (M)
12236	630.316	1887.93	1887.92	0.0075	49	0.0067	HPYFYAPELLYYANK
5029	601.316	1200.62	1200.61	0.0067	49	0.018	QSVEADINGLR
1540	441.811	881.608	881.606	0.0018	49	0.083	VLGLVLLR
10537	563.306	1686.9	1686.89	0.0033	49	0.0067	IINEPTAAAIAYGLDR
6083	643.379	1284.74	1284.74	-0.0001	49	0.075	GLFIIDPNGVIK
1190	421.759	841.503	841.502	0.0009	49	0.13	VATVSLPR
8133	728.891	1455.77	1455.74	0.0268	49	0.041	MSLSTIAILNSVK	Phospho (ST)
8489	746.383	1490.75	1490.74	0.0071	49	0.05	FYAPELLYYANK
10077	410.935	1639.71	1639.72	-0.0038	49	0.0049	EHHFGSSGMTLHER	Oxidation (M)
15527	634.061	2532.21	2532.01	0.2011	49	0.076	PSGSSHSSPVPVTSLFTSIMMK	Oxidation (M); 3 Phospho (ST)
9467	529.303	1584.89	1584.8	0.0857	48	0.099	GHDQPQLIKTLQK	Phospho (ST)
10647	849.962	1697.91	1697.9	0.0077	48	0.013	MIAGQVLDINLAAEPK	Oxidation (M)
5699	418.916	1253.73	1253.72	0.0012	48	0.19	IVALNAHTFLR
8199	488.278	1461.81	1461.81	0.0022	48	0.0024	YLRPPNTSLFVR
3705	546.79	1091.56	1091.56	0.0021	48	0.0057	LSPSPALSLK	Phospho (ST)
1695	451.769	901.523	901.523	-0.0004	48	0.014	QTATQLLK
3708	546.791	1091.57	1091.56	0.0044	48	0.022	LSPSPALSLK	Phospho (ST)
8812	762.872	1523.73	1523.73	-0.0017	48	0.002	AGHDSGGVWLCPVRA
8817	762.907	1523.8	1523.88	-0.0821	48	0.021	LGSYVRILSTIFR
3959	556.328	1110.64	1110.64	0.0028	48	0.18	TGAAPIIDVVR
7543	704.845	1407.68	1407.67	0.001	48	0.0044	HGVTEGLQGQTGPQ
8054	725.865	1449.72	1449.71	0.0062	48	0.0017	TTPSVVAFTADGER
12132	625.337	1872.99	1872.99	0.0037	48	0.013	ELSRYSPPPLLPVAVR	Phospho (ST)
10308	831.951	1661.89	1661.88	0.0057	48	0.0089	IVEPYIAWGYPNLK
8376	494.257	1479.75	1479.75	0.0037	48	0.13	ARFEELNADLFR
12738	491.032	1960.1	1960.1	0.0032	48	0.0094	LSLNNGSITHLVIRPNGR
5863	634.796	1267.58	1267.54	0.0381	48	0.019	MLGDQFNGELE	Oxidation (M)
5179	607.313	1212.61	1212.61	-0.0015	48	0.0048	VTQSNFAVGYK
10076	547.577	1639.71	1639.72	-0.0058	48	0.008	EHHFGSSGMTLHER	Oxidation (M)
8534	748.402	1494.79	1494.7	0.0933	48	0.11	TAGAALLEEAGGSVK	Acetyl (N-term); Phospho (ST)
8885	511.279	1530.81	1530.82	-0.0014	48	0.0044	AASIFGGAKPVDTAAR
11175	878.505	1755	1754.83	0.17	48	0.29	GAPPAWGQAPSPRRSV	Acetyl (N-term); Phospho (ST)
9878	811.386	1620.76	1620.75	0.0107	48	0.035	GFAFVYFENVDDAK
6471	658.312	1314.61	1314.52	0.0856	48	0.029	MESTETEERST	Oxidation (M)
13729	709.688	2126.04	2126.04	0.003	48	0.027	HGVTEGLQGQTGPQIYQEKG
6482	658.767	1315.52	1315.52	0.0024	48	0.0013	NMQDMVEDYR	Oxidation (M)
12134	625.338	1872.99	1872.99	0.0054	48	0.0065	ELSRYSPPPLLPVAVR	Phospho (ST)
1359	430.754	859.494	859.492	0.002	48	0.18	LTGVFAPR
2263	480.37	958.726	958.46	0.2663	48	0.076	LLLCAFSL	Phospho (ST)
4972	598.82	1195.63	1195.62	0.0013	47	0.019	LVQAFQFTDK
6742	669.33	1336.64	1336.7	-0.0539	47	0.0016	GLGTGTLYIAESR
2365	485.782	969.549	969.549	0	47	0.071	AVDSQILPK
6575	441.899	1322.67	1322.55	0.1241	47	0.25	EVAADGNVSEPR	Phospho (ST)
2988	514.3	1026.59	1026.63	-0.0441	47	0.057	KQDVRILR
6095	643.858	1285.7	1285.7	0.003	47	0.25	ALSAVSAQAAAAQK
7335	463.235	1386.68	1386.68	0.0017	47	0.0038	ISDAHLADTMIGK	Oxidation (M)
7460	467.287	1398.84	1398.83	0.0054	47	0.0045	KQVVNIPSFIVR
2958	513.304	1024.59	1024.59	0.0012	47	0.016	GTGIVSAPVPK
15440	626.07	2500.25	2500.24	0.0079	47	0.22	SKAEAESLYQSKYEELQITAGR
10150	824.425	1646.84	1646.84	-0.0021	47	0.011	NFILDQTNVSAAAQR
2031	467.786	933.556	933.553	0.0029	47	0.041	LDYILGLK
12521	643.308	1926.9	1926.9	-0.0014	47	0.018	APQAVGSGIPEMKTILR	2 Phospho (ST)
15942	921.111	2760.31	2760.24	0.0678	47	0.18	VALNGSHSEKVAILDDKTAMVTASQ	Oxidation (M); 2 Phospho (ST)
11978	617.963	1850.87	1850.86	0.0045	47	0.012	DRDPEAQFEMPYVVR
2602	497.787	993.559	993.561	-0.0017	47	0.13	LQGEIAHVK
4902	595.856	1189.7	1189.48	0.2192	47	0.018	LSPSPSSRVT	2 Phospho (ST)
3120	521.256	1040.5	1040.5	-0.0032	47	0.0058	ASDQTHQVR
5994	639.808	1277.6	1277.6	0.0044	47	0.0078	TLGDTGFMPPDK
8513	747.833	1493.65	1493.65	-0.0001	47	0.0084	TEELEEESFPER
7912	480.61	1438.81	1438.8	0.0044	47	0.14	RHPEYAVSVLLR
14202	737.708	2210.1	2210.1	0.0064	46	0.22	LGEHNIDVLEGNEQFINAAK
12122	624.981	1871.92	1871.63	0.2919	46	0.05	SLSSALSSEAKEESK	4 Phospho (ST)
10093	821.905	1641.8	1641.8	0.0002	46	0.023	IQVLQQQADDAEER
1207	421.76	841.505	841.502	0.0025	46	0.23	VATVSLPR
6933	676.379	1350.74	1350.74	0.0042	46	0.03	YLQTLTTIAAEK
1193	421.759	841.504	841.448	0.0555	46	0.23	VASIPCPR
4978	599.28	1196.55	1196.54	0.0078	46	0.0034	GMQDLVEDFK	Oxidation (M)
12665	974.92	1947.83	1947.79	0.0327	46	0.0082	EASASAGPPILSGTCLTVD	2 Phospho (ST)
3314	529.8	1057.58	1057.66	-0.08	46	0.082	PPPLLPVAVR
6865	673.371	1344.73	1344.72	0.0024	46	0.097	AGVNTVTTLVENK
12131	625.337	1872.99	1872.99	0.0024	46	0.061	ELSRYSPPPLLPVAVR	Phospho (ST)
9951	543.617	1627.83	1627.83	0.0001	46	0.0053	IRVDVADQAQDKDR
8508	747.37	1492.73	1492.73	-0.0015	46	0.11	SQYEQLAEQNRK
12997	1004.5	2006.99	2006.95	0.0317	46	0.0046	PTGEYLTTGSFMIRGKK	Acetyl (N-term); Phospho (ST)
9271	785.426	1568.84	1568.83	0.0054	46	0.019	VPPAINQFTQALDR
7523	469.597	1405.77	1405.77	0.0018	46	0.0092	TNSTFNQVVLKR
684	383.189	764.363	764.345	0.0179	46	0.038	AADFGER
3682	545.312	1088.61	1088.47	0.1419	46	0.018	KSLPSVTR	Acetyl (N-term); 2 Phospho (ST)
5276	610.801	1219.59	1219.59	0.0012	46	0.01	MSVEADINGLR	Oxidation (M)
1830	459.248	916.482	916.409	0.0729	46	0.21	MSLLTRT	Oxidation (M); Phospho (ST)
4945	597.79	1193.57	1193.57	-0.0012	46	0.21	YEELQQTAGR
5625	417.212	1248.61	1248.61	0	46	0.053	FKDLGEEHFK
4936	597.314	1192.61	1192.38	0.2362	46	0.034	GTGSGEDSSTSS	Acetyl (N-term); Phospho (ST)
7054	680.853	1359.69	1359.69	0.0024	46	0.017	EGDVLTLLESER
6748	669.366	1336.72	1336.71	0.0046	46	0.14	SFPPPGPAEGLLR
11889	613.623	1837.85	1837.58	0.2724	46	0.016	SPTCSPESSSGGQGGDPS	Acetyl (N-term); 2 Phospho (ST)
1035	411.229	820.444	820.411	0.0327	46	0.057	ELGTVMR	Oxidation (M)
11204	440.707	1758.8	1758.68	0.121	46	0.038	RMSGRGVGSVSQFSS	Acetyl (N-term); Oxidation (M); 2 Phospho (ST)
8580	750.393	1498.77	1498.68	0.0883	46	0.018	PASSVSTLVLAPR	Acetyl (N-term); 2 Phospho (ST)
16277	1000.79	2999.34	2999.32	0.0238	45	0.23	KVFGRVSAASVLGEEAVTAGEIGSGGGGR	Acetyl (N-term); 3 Phospho (ST)
6455	657.842	1313.67	1313.67	-0.0016	45	0.014	LTPEEEEILNK
5463	617.819	1233.62	1233.56	0.0616	45	0.012	DAALCVLIDEM	Acetyl (N-term)
3814	550.821	1099.63	1099.62	0.0028	45	0.02	ALLEVVQSGGK
1196	421.759	841.504	841.502	0.0015	45	0.11	VATVSLPR
1667	450.263	898.511	898.512	-0.0013	45	0.049	SPSPALSLK
6671	666.763	1331.51	1331.51	-0.0002	45	0.0043	NMQDMVEDYR	2 Oxidation (M)
1288	427.246	852.477	852.475	0.0024	45	0.077	PSVYFIK
2129	473.181	944.348	944.349	-0.0009	45	0.0061	QSSAVSTSG	Acetyl (N-term); Phospho (ST)
6788	670.838	1339.66	1339.66	0.0045	45	0.047	YSFLQFDPAPR
1181	421.696	841.377	841.502	-0.125	45	0.056	VATVSLPR
754	389.198	776.382	776.466	-0.0834	45	0.27	FSRLVR
5172	404.885	1211.63	1211.63	0.0004	45	0.0072	TGMVIHQVEAK
2087	471.241	940.467	940.463	0.0036	45	0.33	KETLDKK	Phospho (ST)
11124	875.893	1749.77	1749.9	-0.1293	45	0.036	QEHERISLLNDGGLK	Acetyl (N-term)
9035	387.707	1546.8	1546.8	-0.0017	45	0.015	APGTPHSHTKPYVR
11168	585.966	1754.88	1754.81	0.0653	45	0.31	YVGVADTLLAMGFFR	Oxidation (M); Phospho (ST)
10187	825.946	1649.88	1649.79	0.0878	45	0.015	PFCATQLVGEQNCIK
1891	462.35	922.685	922.337	0.3484	45	0.065	ANMSHNK	Acetyl (N-term); Phospho (ST)
8989	771.855	1541.69	1541.69	0.0012	45	0.022	FYEQMNGPVAGASR	Oxidation (M)
965	406.725	811.436	811.48	-0.0443	45	0.13	PSPALSLK
11730	911.443	1820.87	1820.87	0.0031	45	0.005	VWSEVNQAVLDYENR
14349	746.979	2237.92	2238.01	-0.0982	45	0.63	MKTFTSSTPLTVMGPSMLR	Acetyl (N-term); 2 Oxidation (M); Phospho (ST)
3123	521.274	1040.53	1040.61	-0.0773	45	0.16	IEELTLPKV
4410	383.959	1148.86	1148.66	0.1991	45	0.5	IGGLVGTLIVK	Phospho (ST)
7787	715.383	1428.75	1428.58	0.1679	45	0.063	GGGGGGGGGGGGGGGGGGGGGGR
5295	407.879	1220.62	1220.61	0.0013	45	0.034	GHLENNPALEK
6254	650.332	1298.65	1298.65	0.0031	45	0.024	QQPDTEAVLNGK
13979	722.678	2165.01	2165.02	-0.0067	45	0.26	NISSNANMLRKGPAEDMSSK	Oxidation (M)
5529	620.777	1239.54	1239.56	-0.0166	45	0.025	DAGEMVRSFVGG	Oxidation (M)
2279	481.292	960.569	960.612	-0.0434	45	0.022	PPLLPVAVR
5409	410.887	1229.64	1229.47	0.1698	45	0.23	EETVNLTTDS	Acetyl (N-term); Phospho (ST)
5171	606.824	1211.63	1211.63	0.0003	45	0.0091	TGMVIHQVEAK
3698	546.277	1090.54	1090.54	-0.0023	44	0.18	GNEQFINAAK
5293	611.315	1220.62	1220.61	0.0005	44	0.042	GHLENNPALEK
1728	454.268	906.521	906.517	0.0032	44	0.14	YIELLTR
7275	690.914	1379.81	1379.77	0.0393	44	0.53	RAEGPGGAGARLLR
6864	673.37	1344.73	1344.72	0.0016	44	0.29	TAVVVGTITDDVR
3121	347.841	1040.5	1040.5	0.0003	44	0.049	ASDQTHQVR
4412	575.805	1149.6	1149.59	0.0041	44	0.018	LGLEDFESLK
9036	310.367	1546.8	1546.8	-0.0015	44	0.014	APGTPHSHTKPYVR
11645	604.346	1810.02	1810.01	0.0066	44	0.12	LKVPPAINQFTQALDR
7011	453.245	1356.71	1356.71	0.0021	44	0.28	RQSVEADINGLR
3084	519.778	1037.54	1037.52	0.0184	44	0.21	AMALLTALL	Acetyl (N-term); Phospho (ST)
1211	421.76	841.505	841.502	0.0029	44	0.38	VATVSLPR
15722	661.794	2643.15	2643.08	0.0662	44	0.49	VGKRPSGELAASAASLTDMGGSAGR	Acetyl (N-term); Oxidation (M); 3 Phospho (ST)
7929	481.248	1440.72	1440.79	-0.0707	44	0.13	QQLIKAAPAGKTSS	Acetyl (N-term)
6654	665.826	1329.64	1329.64	0.0027	44	0.0042	GFAYVQFEDVR
972	406.75	811.485	811.48	0.0042	44	0.095	PSPALSLK
4562	581.802	1161.59	1161.59	0.004	44	0.0078	LATFWYYAK
1047	412.74	823.466	823.466	-0.0005	44	0.057	QLSALHR
4531	580.313	1158.61	1158.61	-0.0013	44	0.025	VDSLLENLEK
5588	622.843	1243.67	1243.77	-0.0946	44	0.064	LLVKFGADIRL
5831	422.557	1264.65	1264.49	0.1609	44	0.038	HYDLQATHSN	Phospho (ST)
4036	559.828	1117.64	1117.55	0.0914	44	0.046	MLHVEMLTL	2 Oxidation (M)
913	403.196	804.377	804.461	-0.0839	44	0.2	FDRLVR
6923	450.915	1349.72	1349.72	0.0049	44	0.013	TAAENEFVTLKK
5722	628.835	1255.66	1255.69	-0.0327	44	0.072	ANAQIQILTRS	Acetyl (N-term)
534	367.235	732.456	732.453	0.0023	44	0.25	LFLVKGG
952	405.807	809.6	809.501	0.0989	44	0.22	INLPAGIL
4102	562.758	1123.5	1123.4	0.0983	44	0.2	VAGSAGMAALT	Oxidation (M); 2 Phospho (ST)
5696	418.908	1253.7	1253.7	0.0042	44	0.33	SQKTPADPKLK	Acetyl (N-term)
878	399.765	797.515	797.512	0.003	44	0.13	LLGGLAVR
3918	554.823	1107.63	1107.63	0.0031	44	0.052	VPLVAPEDLR
16468	1075.43	3223.28	3223.14	0.14	44	0.015	GGSHGGGSGFGGESGGSYGGGEEASGSGGGYGGGSGK	Acetyl (N-term); Phospho (ST); Phospho (Y)
9231	783.876	1565.74	1565.73	0.005	44	0.057	LGEHNIDVLEGNEQ
706	385.152	768.289	768.342	-0.0528	44	0.37	NGTTALI	Phospho (ST)
3267	527.326	1052.64	1052.59	0.049	43	0.51	RIIYPGHR	Acetyl (N-term)
5592	623.299	1244.58	1244.59	-0.0017	43	0.025	ISEQFTAMFR	Oxidation (M)
1209	421.76	841.505	841.502	0.0027	43	0.45	VATVSLPR
3067	518.783	1035.55	1035.55	-0.002	43	0.03	ILMEHIHK	Oxidation (M)
3488	537.321	1072.63	1072.63	0.0002	43	0.038	KVVNPLFEK
3365	531.754	1061.49	1061.49	0.001	43	0.099	AAMAVGGAGGSR	Acetyl (N-term); Oxidation (M)
1213	421.76	841.505	841.502	0.0031	43	0.46	VATVSLPR
6469	439.201	1314.58	1314.59	-0.0102	43	0.018	MAGRGSLVSWR	Oxidation (M); Phospho (ST)
9815	539.61	1615.81	1615.8	0.0048	43	0.011	FPSLLTHNENMVAK	Oxidation (M)
14209	1106.55	2211.09	2210.91	0.1777	43	0.36	CLYHDVMLENFSLMASVAG	2 Oxidation (M); Phospho (ST)
3389	355.542	1063.61	1063.6	0.0026	43	0.12	LASYLDKVR
11080	437.205	1744.79	1744.96	-0.1655	43	0.039	AAKINEAKDLLETTTK
7525	703.905	1405.8	1405.62	0.1739	43	0.45	HYHMSVELLR	Acetyl (N-term); Phospho (Y)
8898	511.896	1532.67	1532.67	-0.0032	43	0.022	YLMEEDEDAYKK
6245	649.818	1297.62	1297.41	0.2163	43	0.083	GFSPYHSESQ	2 Phospho (ST)
8274	734.905	1467.8	1467.73	0.0683	43	0.031	VSLLISVMDYDR	Acetyl (N-term); Oxidation (M)
6349	435.912	1304.71	1304.71	0.0043	43	0.0074	HLVDEPQNLIK
8338	739.368	1476.72	1476.77	-0.0507	43	0.74	VVAAALWAGYSVDR
1191	421.759	841.503	841.502	0.0013	43	0.5	VATVSLPR
12143	937.961	1873.91	1873.85	0.054	43	0.28	LCTENFTRILDSLLD	Acetyl (N-term); Phospho (ST)
7822	717.459	1432.9	1432.63	0.2786	43	0.17	ALRSETELLLS	Acetyl (N-term); 2 Phospho (ST)
7476	701.372	1400.73	1400.75	-0.0253	43	0.31	SKQPPTPLLGRK	Phospho (ST)
8040	725.825	1449.64	1449.63	0.0085	43	0.033	GGGFSSGGFSGGSFSR
5181	607.316	1212.62	1212.61	0.0029	43	0.12	DSPSVWAAVPGK
830	396.205	790.395	790.339	0.0563	43	0.1	MSGHRST	Oxidation (M)
5046	601.841	1201.67	1201.64	0.0323	43	0.059	LGIPATIVLPE	Phospho (ST)
5153	606.285	1210.56	1210.73	-0.1721	43	0.087	RLNLDIILSL	Acetyl (N-term)
2088	314.497	940.469	940.596	-0.127	43	0.038	IIIVLDQK
228	336.706	671.398	671.397	0.0009	43	0.46	TVSLPR
11626	905.419	1808.82	1808.65	0.1728	43	0.17	QSLGHGQHGSGSGQSPS	Acetyl (N-term); 2 Phospho (ST)
11733	607.97	1820.89	1820.88	0.0039	43	0.016	NQVAMNPTNTVFDAKR	Oxidation (M)
12649	649.64	1945.9	1945.89	0.0051	43	0.011	HDIAFVEFENDGQAGAAR
3575	541.288	1080.56	1080.56	0.0014	42	0.086	LLQDFFNGK
10370	556.981	1667.92	1667.76	0.1655	42	0.21	TQEEWALLDISQR	Phospho (ST)
587	374.746	747.477	747.428	0.0492	42	0.48	ILPYRS
1488	437.754	873.494	873.492	0.0019	42	0.062	SLVNLGGSK
1937	463.776	925.538	925.534	0.0038	42	0.021	GPLVNASLR
3169	523.286	1044.56	1044.56	0.0006	42	0.055	LSSPATLNSR
2863	508.772	1015.53	1015.53	-0.0009	42	0.081	QLDSIVGER
5077	602.827	1203.64	1203.63	0.0106	42	0.31	RTMIQSPSGVI	Oxidation (M)
1713	453.738	905.461	905.453	0.0078	42	0.15	MLQDGILT	Oxidation (M)
11118	583.949	1748.83	1748.78	0.0486	42	0.24	LGPWEEVEPGEGKSR	Phospho (ST)
14130	733.039	2196.09	2195.81	0.2887	42	0.081	GGGAGRTRALSLASSSGSDK	Acetyl (N-term); 4 Phospho (ST)
7667	710.824	1419.63	1419.54	0.0917	42	0.028	ERGGLMVSEMES	Oxidation (M); Phospho (ST)
7694	711.855	1421.7	1421.51	0.1861	42	0.12	YWAYDYALR	Acetyl (N-term); 2 Phospho (Y)
10293	831.409	1660.8	1660.82	-0.018	42	0.3	YLLHEKLNLPVEN	Phospho (Y)
3929	555.29	1108.57	1108.62	-0.0576	42	0.03	AAVAATPTLPR	Acetyl (N-term)
13425	695.674	2084	2084.07	-0.0724	42	0.069	ILQAFKPYVDHQGLWID	Acetyl (N-term)
15880	682.061	2724.21	2724.49	-0.276	42	0.18	MIILTSYLLILTTILKIHSAESR	Oxidation (M); Phospho (Y)
15736	885.429	2653.27	2653.25	0.0115	42	0.017	IMPDSNDSPPAEREPGEVVDSLVGK	Oxidation (M)
14803	580.736	2318.92	2318.9	0.0176	42	0.14	AEGSRGGPTCSGVGGRQDPVSGS	Acetyl (N-term); 2 Phospho (ST)
3010	515.302	1028.59	1028.59	0.0027	42	0.18	VLDELTLAR
3910	554.762	1107.51	1107.52	-0.0113	42	0.086	LVATSPGSSLP	Phospho (ST)
1727	454.268	906.521	906.35	0.1705	42	0.49	LNLSVTT	2 Phospho (ST)
7425	465.935	1394.78	1394.76	0.0247	42	0.012	LARYLVEEMKK	Oxidation (M)
380	350.735	699.456	699.453	0.0025	42	0.54	ILLDVK
731	387.225	772.436	772.397	0.0395	42	0.27	QTLATTP	Acetyl (N-term)
3030	516.287	1030.56	1030.56	-0.0005	42	0.055	AASICAKVAR	Acetyl (N-term)
4988	599.333	1196.65	1196.65	0.0011	42	0.35	LDQQTLPLGGR
715	385.729	769.444	769.47	-0.026	42	0.092	LGLLGLAN
8061	484.283	1449.83	1449.83	-0.0023	42	0.071	RVPQAKPVAVEEK
5766	630.365	1258.71	1258.7	0.0114	42	0.17	KGALEAFAAALR	Acetyl (N-term)
7231	688.845	1375.68	1375.67	0.0026	42	0.34	QGQTGPQIYQEK
8950	769.459	1536.9	1536.77	0.1373	42	0.15	ALQLGLSPSKNSSR	Phospho (ST)
10057	546.607	1636.8	1636.86	-0.0598	42	0.51	SVSLSKLGFIKHLS	Acetyl (N-term); Phospho (ST)
6747	669.366	1336.72	1336.72	-0.0006	42	0.0099	PPYTVVYFPVR
588	375.214	748.413	748.375	0.0371	42	0.031	GLDFQK	Acetyl (N-term)
3525	538.809	1075.6	1075.64	-0.0356	42	0.26	YDVALVRLK
3202	524.299	1046.58	1046.55	0.0324	42	0.19	AICLLKMVD	Acetyl (N-term)
14640	762.714	2285.12	2285.12	0.003	42	0.25	AEAESLYQSKYEELQITAGR
2934	512.273	1022.53	1022.53	0.0026	42	0.19	LSEDYGVLK
6487	658.826	1315.64	1315.64	0.0007	42	0.029	EQAEAEVASLNR
6542	660.855	1319.7	1319.54	0.1544	42	0.23	DSTNVDKLVK	Acetyl (N-term); 2 Phospho (ST)
9054	775.399	1548.78	1548.67	0.1125	42	0.024	DKVYLNVTTDNTS	Phospho (ST)
15948	921.452	2761.33	2761.26	0.0754	42	0.34	GVSMNPARSALALLAMAQSGDAVSVK	Acetyl (N-term); Oxidation (M); 2 Phospho (ST)
11457	894.472	1786.93	1786.92	0.0087	42	0.14	TITLEVEPSDTIENVK
3786	549.812	1097.61	1097.74	-0.134	42	0.18	LITVTLVIVK
13953	721.009	2160.01	2160	0.0012	42	0.061	DELHIVEAEAMNYEGSPIK	Oxidation (M)
563	372.226	742.438	742.434	0.0038	42	0.45	ATVSLPR
3652	543.832	1085.65	1085.63	0.0159	42	0.12	ALEKLELTK	Acetyl (N-term)
882	400.233	798.451	798.412	0.039	42	0.43	GEVVPEK	Acetyl (N-term)
16600	1197.54	3589.59	3589.46	0.124	42	0.098	LSAATSPTTELENIEVTQGMSAETAVTFLSR	Oxidation (M); 4 Phospho (ST)
2348	485.241	968.467	968.412	0.0554	41	0.12	DYSIVHR	Phospho (Y)
8788	761.369	1520.72	1520.68	0.0428	41	0.12	YYSNLHQTFLR	Phospho (Y)
1063	413.248	824.481	824.48	0.0012	41	0.085	IFIGTFK
7234	459.57	1375.69	1375.69	0.001	41	0.11	MSVEADINGLRR	Oxidation (M)
14068	1093.07	2184.13	2184.1	0.0267	41	0.0094	LRQSLLSVAPKGMSQLITM	Oxidation (M); Phospho (ST)
7026	453.573	1357.7	1357.63	0.0683	41	0.096	QTQVEGGATLFK	Phospho (ST)
10722	569.306	1704.9	1704.91	-0.0094	41	0.022	GATYGKPVHHGVNQLK
1672	450.288	898.561	898.38	0.1817	41	0.044	AVKDATNT	Phospho (ST)
2884	509.763	1017.51	1017.51	0.0015	41	0.11	SLQSVAEER
15795	671.577	2682.28	2682.09	0.1929	41	0.039	PEIKATDSGEASTSHINITASGSK	Acetyl (N-term); 3 Phospho (ST)
838	396.244	790.473	790.407	0.0655	41	0.27	ISTIAEGT
12130	625.337	1872.99	1872.96	0.0269	41	0.18	VAVDRLPSFLAAPNAPR	Phospho (ST)
2589	497.262	992.51	992.518	-0.0074	41	0.14	IFLGGSEGTL
3605	542.754	1083.49	1083.49	0.0021	41	0.27	DVDNAYMIK	Oxidation (M)
8143	729.399	1456.78	1456.7	0.082	41	0.48	IYSLFTLSLLK	Phospho (ST); Phospho (Y)
606	376.713	751.412	751.412	0.0002	41	0.033	YTEVLK
4803	591.877	1181.74	1181.62	0.1149	41	0.42	LAVNKMISKV	Phospho (ST)
6340	653.307	1304.6	1304.6	0.0001	41	0.021	EGATVYATGTHAQ
11173	585.984	1754.93	1754.93	0.0018	41	0.018	GMGGAFVLVLYDEIKK	Oxidation (M)
11692	909.031	1816.05	1815.92	0.1327	41	0.041	ALGAAGANPLGLPYYNGVG	Acetyl (N-term)
639	379.25	756.486	756.388	0.098	41	0.33	GINGGPSR
9656	534.921	1601.74	1601.82	-0.0759	41	0.062	TVDLGLTGNHGVVHPS
11998	618.669	1852.98	1852.98	0.005	41	0.016	IGGVQQDTILAEGLHFR
6395	437.245	1308.71	1308.73	-0.0147	41	0.049	QIGPVPGSLSSLL	Acetyl (N-term)
11676	908.42	1814.82	1814.69	0.1355	41	0.83	CWEMPENLSTKPQD	Acetyl (N-term); Oxidation (M); Phospho (ST)
16422	1050.8	3149.37	3149.29	0.0753	41	0.062	KTTSESSSSPSASLKGPTSQESQLNAMK	Acetyl (N-term); 3 Phospho (ST)
13065	673.301	2016.88	2016.88	0.0038	41	0.011	LDSELKNMQDMVEDYR	2 Oxidation (M)
6789	670.838	1339.66	1339.66	-0.0011	41	0.031	SKAEAESLYQSK
7493	702.379	1402.74	1402.74	0.0013	41	0.44	SDGALLLGASSLSGR
10835	573.308	1716.9	1716.75	0.147	41	0.045	LKSLTSLVLYGNK	Acetyl (N-term); 2 Phospho (ST); Phospho (Y)
7832	478.929	1433.77	1433.65	0.1148	41	0.027	PEEMKYLTSLK	Oxidation (M); Phospho (ST)
8810	381.924	1523.67	1523.65	0.0148	41	0.14	NSSSPVAATPASVNT	Acetyl (N-term); Phospho (ST)
5126	403.858	1208.55	1208.41	0.1413	41	0.22	EVTSGGGGTSR	Acetyl (N-term); 2 Phospho (ST)
9906	812.876	1623.74	1623.78	-0.0442	41	0.15	YGKIETIEVMEDR	Acetyl (N-term)
13570	703	2105.98	2105.98	0.0016	41	0.038	EGRPSGEAFVELESEDEVK
1167	420.752	839.49	839.379	0.1109	41	0.8	GLVVSTAN	Phospho (ST)
12931	665.971	1994.89	1994.88	0.016	41	0.018	VAFVSRGTQLLSSGSDGL	Acetyl (N-term); 2 Phospho (ST)
3683	545.322	1088.63	1088.65	-0.0217	41	0.66	MELLKLLLT	Oxidation (M)
12680	975.995	1949.97	1949.84	0.1308	41	0.16	MPAESPQSATKQLDQPT	Acetyl (N-term); Phospho (ST)
8977	770.888	1539.76	1539.64	0.1169	41	0.13	SYMVTVNGLVPGK	Oxidation (M); 2 Phospho (ST)
2519	494.278	986.542	986.576	-0.0339	41	0.24	IELSALSVR
5348	613.346	1224.68	1224.68	-0.0053	41	0.47	QITLNDLPVGR
940	404.746	807.478	807.471	0.0062	41	0.12	PKSALHR
8655	754.434	1506.85	1506.85	0	41	0.023	FFMAIPFIRPLR
6055	642.36	1282.71	1282.7	0.0019	41	0.034	HPEYAVSVLLR
3524	538.79	1075.57	1075.57	-0.001	41	0.6	VDEIFGQLR
1985	310.832	929.473	929.475	-0.0024	41	0.034	IVHSSMTR
9494	794.417	1586.82	1586.7	0.1222	41	0.3	LDLTGGAFEDNLRS	Phospho (ST)
10285	830.916	1659.82	1659.88	-0.0615	41	0.072	GTWLLFALLHPTVI	Phospho (ST)
12152	625.987	1874.94	1874.94	-0.005	41	0.94	HLVVRPGLGSKTGSMSK	Acetyl (N-term); Phospho (ST)
14536	454.608	2268	2267.96	0.0402	41	0.17	PGGSGAVMSERVSGLAGSIYR	Acetyl (N-term); Oxidation (M); 2 Phospho (ST)
2193	476.26	950.506	950.544	-0.0372	41	0.25	LSTPVPALPG
3599	542.269	1082.52	1082.5	0.0232	41	0.18	RIESELSK	Acetyl (N-term); Phospho (ST)
2398	325.491	973.452	973.387	0.0649	41	0.099	TSSSGVSNR	Phospho (ST)
3670	544.783	1087.55	1087.53	0.0258	41	0.089	GANIDLDSQR
1201	421.759	841.504	841.502	0.0019	40	0.19	VATVSLPR
8210	732.382	1462.75	1462.61	0.1426	40	0.024	KDDNMGCAVINPE	Acetyl (N-term); Oxidation (M)
8432	495.926	1484.76	1484.81	-0.0548	40	0.12	WPLGRASSKASTPK
16719	616.52	4308.59	4308.4	0.1902	40	0.26	LGYSFGGSNINNLGGCYGGSFYRPWGSGSGFGYSTY	3 Phospho (ST); 4 Phospho (Y)
4940	398.564	1192.67	1192.67	0.001	40	0.18	VLVLDTDYKK
968	406.734	811.454	811.48	-0.0261	40	0.84	PSPALSLK
6783	670.81	1339.61	1339.63	-0.0261	40	0.025	PGQKGTVMGTLR	Oxidation (M); Phospho (ST)
4589	582.79	1163.57	1163.56	0.002	40	0.013	ATAVMPDGQFK
1337	430.178	858.342	858.427	-0.0852	40	0.044	AQNGIAIM	Acetyl (N-term)
2071	470.288	938.562	938.411	0.1515	40	0.34	GAPETKLSG	Phospho (ST)
4404	575.317	1148.62	1148.57	0.047	40	0.27	QFEEVLQEK
6573	441.897	1322.67	1322.67	0.0036	40	0.0099	IKFEMEQNLR	Oxidation (M)
635	379.232	756.45	756.449	0.0009	40	0.03	TLTPLGR
5987	639.363	1276.71	1276.67	0.0421	40	0.074	AITGASLADIMAK	Oxidation (M)
4827	593.281	1184.55	1184.62	-0.0723	40	0.64	QILPFHESSK
2424	488.777	975.54	975.398	0.1418	40	0.14	MAASSLTVT	Oxidation (M); Phospho (ST)
15740	886.091	2655.25	2655.84	-0.5897	40	0.067	QQAYIPTSVTSNPFTLSHGS	Acetyl (N-term); 5 Phospho (ST); Phospho (Y)
5583	622.823	1243.63	1243.54	0.0872	40	0.19	SGAEAKTQKGST	Phospho (ST)
7176	457.903	1370.69	1370.69	0.0015	40	0.017	ISDAHLADTMIGK
1194	421.759	841.504	841.502	0.0013	40	0.75	VATVSLPR
1126	416.75	831.486	831.481	0.0041	40	0.95	SISISVAR
2158	474.743	947.472	947.544	-0.0717	40	0.12	ALFSSLLR	Acetyl (N-term)
2981	514.267	1026.52	1026.59	-0.0738	40	0.58	ADVQALVRR
14173	1104.03	2206.04	2205.72	0.3226	40	0.18	TVDECSEEDLCQSGICTNT	2 Phospho (ST)
4925	596.797	1191.58	1191.49	0.0876	40	0.39	EAGNHTSGAGLV	Phospho (ST)
10367	556.938	1667.79	1667.83	-0.0379	40	0.076	ASCPLAAIDHILDSSR
1105	415.735	829.455	829.455	0.0007	40	0.092	IGVLDEGK
5227	608.821	1215.63	1215.62	0.0034	40	0.048	NFGIGQDIQPK
5088	603.806	1205.6	1205.6	0.0021	40	0.04	QVLDNLTMEK	Oxidation (M)
6076	643.331	1284.65	1284.54	0.1089	40	0.12	GELDNSYLPR	Acetyl (N-term); Phospho (ST)
13450	697	2087.98	2087.78	0.1956	40	0.039	TAGASGGAYGSQMMGGMGLCK	Acetyl (N-term); 2 Oxidation (M); Phospho (ST)
5812	632.349	1262.68	1262.54	0.1471	40	0.14	MGSYQELLAR	Oxidation (M); Phospho (Y)
11369	593.324	1776.95	1776.9	0.0506	40	0.07	MVSPPLLIISVAGTIE	Acetyl (N-term); Oxidation (M); Phospho (ST)
12650	973.978	1945.94	1945.75	0.1888	40	0.0094	RVDTSQEMSFLSSNK	Acetyl (N-term); Oxidation (M); 2 Phospho (ST)
14752	770.333	2307.98	2307.9	0.0773	40	0.15	YQTTFSDNVCTLQLNSLDS	2 Phospho (ST)
2619	498.722	995.429	995.467	-0.0384	40	0.21	GLSENSAYR
8784	760.931	1519.85	1519.75	0.099	40	0.081	MIEAINGQSLLGCR	Oxidation (M)
7305	692.84	1383.66	1383.69	-0.0263	40	0.048	KQPKLQPPSPAN	Phospho (ST)
2743	504.263	1006.51	1006.53	-0.0151	40	0.24	AFKPSMIR	Acetyl (N-term); Oxidation (M)
11753	912.425	1822.84	1822.65	0.1846	40	0.13	SSDDQKIISYLWE	2 Phospho (ST); Phospho (Y)
6259	650.37	1298.72	1298.66	0.0665	40	0.14	YILDIIGDKFC
13514	525.227	2096.88	2096.85	0.026	40	0.032	QAVAGQLLPSTWSLHAH	Acetyl (N-term); 3 Phospho (ST)
2528	494.752	987.489	987.44	0.0496	40	0.092	ALEDDVIDG	Acetyl (N-term)
5748	629.374	1256.73	1256.74	-0.0078	40	0.88	TALILLSILGMA	Acetyl (N-term)
13976	722.656	2164.95	2164.93	0.0165	40	0.99	GGSGGPGGGSAAVPKHSTVVER	Acetyl (N-term); 2 Phospho (ST)
2036	468.264	934.514	934.362	0.1519	40	0.048	APHAMISS	Acetyl (N-term); Phospho (ST)
4941	597.344	1192.67	1192.67	0.004	40	0.89	VLVLDTDYKK
10459	840.424	1678.83	1678.29	0.5403	40	0.1	QSSTATSSSSTGG	Acetyl (N-term); 6 Phospho (ST)
2843	507.813	1013.61	1013.61	-0.0001	40	0.055	QTALVELLK
12975	668.369	2002.09	2002.08	0.0004	40	0.14	IAVALEIGADLPSNHVIDR
4258	379.565	1135.67	1135.61	0.0642	40	0.076	ALTALGAGQHR	Acetyl (N-term)
894	401.232	800.45	800.414	0.036	40	0.45	NKQDVR	Acetyl (N-term)
2163	474.781	947.548	947.544	0.0035	40	0.41	ATIYGILR	Acetyl (N-term)
12985	1003.02	2004.02	2004.04	-0.0185	40	0.053	NIELKFIDTTSKFGHGR	Acetyl (N-term)
1184	421.747	841.479	841.466	0.0136	40	0.89	AGVTVTPR	Acetyl (N-term)
7507	703.346	1404.68	1404.59	0.0874	40	0.11	CQARLFFPASGS	Acetyl (N-term); Phospho (ST)
2995	514.779	1027.54	1027.52	0.0239	40	0.18	WGGARAEPGK
5264	610.319	1218.62	1218.6	0.0224	40	0.099	IGKGTGPPSPTK	Phospho (ST)
13521	1049.55	2097.09	2097.09	0.0067	40	0.18	PGGLLLGDVAPNFEANTTVGR
9176	780.919	1559.82	1559.84	-0.0187	40	0.71	MVCLKLPGGSSLAALT
12074	933.478	1864.94	1864.7	0.2376	40	0.065	CNIQMTQSPSAMSASVG	Acetyl (N-term); 2 Oxidation (M); Phospho (ST)
8951	513.591	1537.75	1537.66	0.0889	40	0.11	AGEVRAGSNGGTQGR	Acetyl (N-term); Phospho (ST)
3247	351.455	1051.34	1051.53	-0.1852	40	0.12	RVASSPAPPE	Acetyl (N-term)
4257	568.843	1135.67	1135.67	0.0007	40	0.56	LLLQVQHASK
9469	793.861	1585.71	1585.56	0.1501	40	0.077	SRGQEKGSPSGGLS	3 Phospho (ST)
11688	454.986	1815.92	1815.74	0.1753	40	0.39	MEKDDPPQLVTPTSV	2 Phospho (ST)
2187	476.236	950.456	950.457	-0.0006	40	0.16	SLGGGFGGGSR
1166	420.751	839.487	839.486	0.001	40	0.78	AAEVVVPR
4710	587.82	1173.63	1173.62	0.0085	40	0.069	LLQLQEQMR	Oxidation (M)
5419	411.208	1230.6	1230.6	0.0032	40	0.26	SLGTADVHFER
5557	414.835	1241.48	1241.55	-0.0627	40	0.81	GTGNSIMVMKM	Acetyl (N-term); 2 Oxidation (M)
7070	681.349	1360.68	1360.68	0.0006	40	0.012	EVATNSELVQSGK
13571	703.022	2106.04	2106.04	0.0077	40	0.16	GSDLDPEEPIKVEEPEPVK
5478	618.317	1234.62	1234.66	-0.0373	40	0.14	ISVAQAVLELL	Phospho (ST)
5299	407.896	1220.67	1220.64	0.023	40	0.19	VGLISWAGTYL	Acetyl (N-term)
10875	575.617	1723.83	1723.9	-0.0723	40	0.037	AVWDSSLHNSLLLNR
15661	869.745	2606.21	2606.21	0.0015	40	0.13	ALSNRASGVPDRFSGSGSGTDFTLK	Phospho (ST)
481	361.217	720.419	720.417	0.0015	40	0.55	LFNLSK
1316	428.768	855.521	855.47	0.0506	40	0.41	QTVTVLPG	Acetyl (N-term)
10065	546.959	1637.86	1637.85	0.0037	40	0.082	SLNNQFASFIDKVR
14826	775.051	2322.13	2322.13	0.0029	40	0.17	IQYQLVDISQDNALRDEMR	Oxidation (M)
10266	829.93	1657.85	1657.84	0.0038	40	0.061	NQVALNPQNTVFDAK
1218	422.73	843.445	843.445	-0.0001	40	0.27	IAQDELR
3151	522.79	1043.56	1043.47	0.0925	40	0.068	MGVEATKTK	Phospho (ST)
9282	785.896	1569.78	1569.77	0.0058	40	0.0052	GENLVSMTVEGPPPK	Oxidation (M)
11431	892.93	1783.85	1783.85	0.0009	40	0.013	LNLEAINYMAADGDFK

## Sheet: Phosphorylation_Rep1_Protein
Accession	Score	Mass	Matches	Match(sig)	Sequences	Seq(sig)	emPAI	Description
P00761	762	24394	30	30	12	12	12.27	SWISS-PROT:P00761|TRYP_PIG Trypsin - Sus scrofa (Pig).
P04264	493	65978	22	22	17	17	1.96	SWISS-PROT:P04264 Tax_Id=9606 Gene_Symbol=KRT1 Keratin, type II cytoskeletal 1
P35908	412	65825	17	17	17	17	1.64	SWISS-PROT:P35908 Tax_Id=9606 Gene_Symbol=KRT2 Keratin, type II cytoskeletal 2 epidermal
sp|P02538|K2C6A_HUMAN	158	60008	10	10	10	10	0.87	sp|P02538|K2C6A_HUMAN Keratin, type II cytoskeletal 6A OS=Homo sapiens GN=KRT6A PE=1 SV=3
sp|P04259|K2C6B_HUMAN	150	60030	9	9	9	9	0.76	sp|P04259|K2C6B_HUMAN Keratin, type II cytoskeletal 6B OS=Homo sapiens GN=KRT6B PE=1 SV=5
Q3TTY5	115	70880	5	5	5	5	0.3	SWISS-PROT:Q3TTY5 Tax_Id=10090 Gene_Symbol=Krt2 Keratin, type II cytoskeletal 2 epidermal
sp|P13647|K2C5_HUMAN	101	62340	6	6	6	6	0.44	sp|P13647|K2C5_HUMAN Keratin, type II cytoskeletal 5 OS=Homo sapiens GN=KRT5 PE=1 SV=3
P13645	430	59475	19	19	18	18	2.12	SWISS-PROT:P13645 Tax_Id=9606 Gene_Symbol=KRT10 Keratin, type I cytoskeletal 10
sp|P08779|K1C16_HUMAN	165	51236	9	9	8	8	0.8	sp|P08779|K1C16_HUMAN Keratin, type I cytoskeletal 16 OS=Homo sapiens GN=KRT16 PE=1 SV=4
P02535-1	130	57735	6	6	6	6	0.48	SWISS-PROT:P02535-1 Tax_Id=10090 Gene_Symbol=Krt10 Isoform 1 of Keratin, type I cytoskeletal 10
sp|P02533|K1C14_HUMAN	120	51529	7	7	6	6	0.55	sp|P02533|K1C14_HUMAN Keratin, type I cytoskeletal 14 OS=Homo sapiens GN=KRT14 PE=1 SV=4
Q9QWL7	96	48132	5	5	5	5	0.48	SWISS-PROT:Q9QWL7 Tax_Id=10090 Gene_Symbol=Krt17 Keratin, type I cytoskeletal 17
rpl36_startcodon1	371	15947	28	28	17	17	61.7	rpl36_startcodon1
P02769	274	69248	14	14	13	13	1.03	SWISS-PROT:P02769 (Bos taurus) Bovine serum albumin precursor
tr|E9PMI6|E9PMI6_HUMAN	223	18248	7	7	4	4	1.75	tr|E9PMI6|E9PMI6_HUMAN Methylosome subunit pICln OS=Homo sapiens GN=CLNS1A PE=1 SV=1
sp|P35527|K1C9_HUMAN	204	62027	13	13	13	13	1.2	sp|P35527|K1C9_HUMAN Keratin, type I cytoskeletal 9 OS=Homo sapiens GN=KRT9 PE=1 SV=3
sp|Q8IU60|DCP2_HUMAN	190	48426	7	7	4	4	0.47	sp|Q8IU60|DCP2_HUMAN m7GpppN-mRNA hydrolase OS=Homo sapiens GN=DCP2 PE=1 SV=2
sp|P11142|HSP7C_HUMAN	190	70854	7	7	6	6	0.45	sp|P11142|HSP7C_HUMAN Heat shock cognate 71 kDa protein OS=Homo sapiens GN=HSPA8 PE=1 SV=1
sp|P0DMV8|HS71A_HUMAN	146	70009	4	4	3	3	0.17	sp|P0DMV8|HS71A_HUMAN Heat shock 70 kDa protein 1A OS=Homo sapiens GN=HSPA1A PE=1 SV=1
sp|Q9Y657|SPIN1_HUMAN	169	29582	13	13	8	8	2.99	sp|Q9Y657|SPIN1_HUMAN Spindlin-1 OS=Homo sapiens GN=SPIN1 PE=1 SV=3
sp|Q5JUX0|SPIN3_HUMAN	98	29189	6	6	4	4	0.89	sp|Q5JUX0|SPIN3_HUMAN Spindlin-3 OS=Homo sapiens GN=SPIN3 PE=1 SV=1
sp|P05388|RLA0_HUMAN	162	34252	7	7	6	6	0.92	sp|P05388|RLA0_HUMAN 60S acidic ribosomal protein P0 OS=Homo sapiens GN=RPLP0 PE=1 SV=1
sp|Q8N257|H2B3B_HUMAN	159	13900	2	2	1	1	0.69	sp|Q8N257|H2B3B_HUMAN Histone H2B type 3-B OS=Homo sapiens GN=HIST3H2BB PE=1 SV=3
tr|A0A075B6P5|A0A075B6P5_HUMAN	156	12948	4	4	2	2	0.75	tr|A0A075B6P5|A0A075B6P5_HUMAN Protein IGKV2-28 (Fragment) OS=Homo sapiens GN=IGKV2D-28 PE=1 SV=1
sp|P05387|RLA2_HUMAN	151	11658	3	3	2	2	0.87	sp|P05387|RLA2_HUMAN 60S acidic ribosomal protein P2 OS=Homo sapiens GN=RPLP2 PE=1 SV=1
tr|Q5JR95|Q5JR95_HUMAN	128	21866	3	3	3	3	0.66	tr|Q5JR95|Q5JR95_HUMAN 40S ribosomal protein S8 OS=Homo sapiens GN=RPS8 PE=1 SV=1
sp|Q9BQA1|MEP50_HUMAN	127	36701	2	2	2	2	0.23	sp|Q9BQA1|MEP50_HUMAN Methylosome protein 50 OS=Homo sapiens GN=WDR77 PE=1 SV=1
tr|H0YFX9|H0YFX9_HUMAN	124	9970	2	2	1	1	0.44	tr|H0YFX9|H0YFX9_HUMAN Histone H2A (Fragment) OS=Homo sapiens GN=H2AFJ PE=1 SV=1
sp|Q02878|RL6_HUMAN	120	32708	4	4	3	3	0.41	sp|Q02878|RL6_HUMAN 60S ribosomal protein L6 OS=Homo sapiens GN=RPL6 PE=1 SV=3
sp|P98175|RBM10_HUMAN	118	103469	5	5	5	5	0.2	sp|P98175|RBM10_HUMAN RNA-binding protein 10 OS=Homo sapiens GN=RBM10 PE=1 SV=3
tr|E5RIZ5|E5RIZ5_HUMAN	115	6174	1	1	1	1	0.76	tr|E5RIZ5|E5RIZ5_HUMAN Peptidyl-prolyl cis-trans isomerase A OS=Homo sapiens GN=PPIA PE=1 SV=1
sp|P09382|LEG1_HUMAN	110	14706	2	2	1	1	0.65	sp|P09382|LEG1_HUMAN Galectin-1 OS=Homo sapiens GN=LGALS1 PE=1 SV=2
tr|X6R700|X6R700_HUMAN	109	23647	2	2	2	2	0.37	tr|X6R700|X6R700_HUMAN Chromatin target of PRMT1 protein OS=Homo sapiens GN=CHTOP PE=1 SV=1
sp|P09661|RU2A_HUMAN	107	28398	4	4	4	4	0.69	sp|P09661|RU2A_HUMAN U2 small nuclear ribonucleoprotein A' OS=Homo sapiens GN=SNRPA1 PE=1 SV=2
tr|Q8WVC2|Q8WVC2_HUMAN	106	8844	1	1	1	1	0.5	tr|Q8WVC2|Q8WVC2_HUMAN 40S ribosomal protein S21 OS=Homo sapiens GN=RPS21 PE=1 SV=1
tr|F8W646|F8W646_HUMAN	106	16774	1	1	1	1	0.25	tr|F8W646|F8W646_HUMAN Heterogeneous nuclear ribonucleoprotein A1 (Fragment) OS=Homo sapiens GN=HNRNPA1 PE=1 SV=1
sp|Q02413|DSG1_HUMAN	105	113676	1	1	1	1	0.03	sp|Q02413|DSG1_HUMAN Desmoglein-1 OS=Homo sapiens GN=DSG1 PE=1 SV=2
sp|Q9Y2W1|TR150_HUMAN	105	108601	6	6	5	5	0.19	sp|Q9Y2W1|TR150_HUMAN Thyroid hormone receptor-associated protein 3 OS=Homo sapiens GN=THRAP3 PE=1 SV=2
sp|P62701|RS4X_HUMAN	103	29579	2	2	2	2	0.29	sp|P62701|RS4X_HUMAN 40S ribosomal protein S4, X isoform OS=Homo sapiens GN=RPS4X PE=1 SV=2
P34955	101	46075	2	2	2	2	0.18	SWISS-PROT:P34955 (Bos taurus) Alpha-1-antiproteinase precursor
sp|O14744|ANM5_HUMAN	101	72638	5	5	4	4	0.3	sp|O14744|ANM5_HUMAN Protein arginine N-methyltransferase 5 OS=Homo sapiens GN=PRMT5 PE=1 SV=4
sp|Q13595|TRA2A_HUMAN	97	32669	1	1	1	1	0.12	sp|Q13595|TRA2A_HUMAN Transformer-2 protein homolog alpha OS=Homo sapiens GN=TRA2A PE=1 SV=1
sp|Q02978|M2OM_HUMAN	94	34040	2	2	2	2	0.25	sp|Q02978|M2OM_HUMAN Mitochondrial 2-oxoglutarate/malate carrier protein OS=Homo sapiens GN=SLC25A11 PE=1 SV=3
tr|F8W079|F8W079_HUMAN	94	30151	1	1	1	1	0.13	tr|F8W079|F8W079_HUMAN ATP synthase subunit beta, mitochondrial (Fragment) OS=Homo sapiens GN=ATP5B PE=1 SV=1
sp|P25398|RS12_HUMAN	92	14505	1	1	1	1	0.29	sp|P25398|RS12_HUMAN 40S ribosomal protein S12 OS=Homo sapiens GN=RPS12 PE=1 SV=3
tr|A0A087WUI2|A0A087WUI2_HUMAN	89	29817	1	1	1	1	0.13	tr|A0A087WUI2|A0A087WUI2_HUMAN Heterogeneous nuclear ribonucleoproteins A2/B1 OS=Homo sapiens GN=HNRNPA2B1 PE=1 SV=1
tr|A0A087WZ27|A0A087WZ27_HUMAN	88	14386	2	2	2	2	0.66	tr|A0A087WZ27|A0A087WZ27_HUMAN Zinc finger protein 90 OS=Homo sapiens GN=ZNF90 PE=4 SV=2
tr|B2R5W2|B2R5W2_HUMAN	85	31929	3	3	3	3	0.42	tr|B2R5W2|B2R5W2_HUMAN Heterogeneous nuclear ribonucleoproteins C1/C2 OS=Homo sapiens GN=HNRNPC PE=1 SV=1
sp|Q6UWP8|SBSN_HUMAN	85	60505	1	1	1	1	0.06	sp|Q6UWP8|SBSN_HUMAN Suprabasin OS=Homo sapiens GN=SBSN PE=1 SV=2
sp|Q96HS1|PGAM5_HUMAN	83	31985	7	7	7	7	1.26	sp|Q96HS1|PGAM5_HUMAN Serine/threonine-protein phosphatase PGAM5, mitochondrial OS=Homo sapiens GN=PGAM5 PE=1 SV=2
sp|P07737|PROF1_HUMAN	82	15045	2	2	2	2	0.63	sp|P07737|PROF1_HUMAN Profilin-1 OS=Homo sapiens GN=PFN1 PE=1 SV=2
sp|P26373|RL13_HUMAN	82	24247	3	3	3	3	0.58	sp|P26373|RL13_HUMAN 60S ribosomal protein L13 OS=Homo sapiens GN=RPL13 PE=1 SV=4
tr|J3KTE4|J3KTE4_HUMAN	82	23233	2	2	2	2	0.38	tr|J3KTE4|J3KTE4_HUMAN Ribosomal protein L19 OS=Homo sapiens GN=RPL19 PE=1 SV=1
tr|A0A0G2JRY5|A0A0G2JRY5_HUMAN	81	50264	3	3	3	3	0.25	tr|A0A0G2JRY5|A0A0G2JRY5_HUMAN Transcription initiation factor TFIID subunit 4 (Fragment) OS=Homo sapiens GN=TAF4 PE=4 SV=1
sp|P62805|H4_HUMAN	80	11360	1	1	1	1	0.38	sp|P62805|H4_HUMAN Histone H4 OS=Homo sapiens GN=HIST1H4A PE=1 SV=2
sp|P62854|RS26_HUMAN	80	13007	1	1	1	1	0.32	sp|P62854|RS26_HUMAN 40S ribosomal protein S26 OS=Homo sapiens GN=RPS26 PE=1 SV=3
tr|B4DP62|B4DP62_HUMAN	78	23195	1	1	1	1	0.17	tr|B4DP62|B4DP62_HUMAN Solute carrier family 25 (Mitochondrial carrier citrate transporter), member 1, isoform CRA_b OS=Homo sapiens GN=SLC25A1 PE=1 SV=1
sp|Q9BVA1|TBB2B_HUMAN	78	49921	3	3	2	2	0.25	sp|Q9BVA1|TBB2B_HUMAN Tubulin beta-2B chain OS=Homo sapiens GN=TUBB2B PE=1 SV=1
tr|K7EP61|K7EP61_HUMAN	77	12319	1	1	1	1	0.34	tr|K7EP61|K7EP61_HUMAN Spindle and kinetochore-associated protein 1 OS=Homo sapiens GN=SKA1 PE=1 SV=1
tr|Q5T8U3|Q5T8U3_HUMAN	76	21531	5	5	5	5	1.36	tr|Q5T8U3|Q5T8U3_HUMAN 60S ribosomal protein L7a (Fragment) OS=Homo sapiens GN=RPL7A PE=1 SV=1
tr|G5E972|G5E972_HUMAN	76	46278	1	1	1	1	0.08	tr|G5E972|G5E972_HUMAN Lamina-associated polypeptide 2, isoforms beta/gamma OS=Homo sapiens GN=TMPO PE=1 SV=1
tr|A0A087WUS0|A0A087WUS0_HUMAN	76	15343	2	2	2	2	0.61	tr|A0A087WUS0|A0A087WUS0_HUMAN 40S ribosomal protein S24 OS=Homo sapiens GN=RPS24 PE=1 SV=1
sp|P05141|ADT2_HUMAN	76	32831	4	4	4	4	0.58	sp|P05141|ADT2_HUMAN ADP/ATP translocase 2 OS=Homo sapiens GN=SLC25A5 PE=1 SV=7
tr|A8MUD9|A8MUD9_HUMAN	74	24417	2	2	2	2	0.36	tr|A8MUD9|A8MUD9_HUMAN 60S ribosomal protein L7 OS=Homo sapiens GN=RPL7 PE=1 SV=1
tr|A0A087WVS8|A0A087WVS8_HUMAN	72	26862	2	2	2	2	0.32	tr|A0A087WVS8|A0A087WVS8_HUMAN MOB kinase activator 2 OS=Homo sapiens GN=MOB2 PE=1 SV=1
tr|B0YJC4|B0YJC4_HUMAN	72	49623	2	2	2	2	0.16	tr|B0YJC4|B0YJC4_HUMAN Vimentin OS=Homo sapiens GN=VIM PE=1 SV=1
sp|P06748|NPM_HUMAN	70	32555	1	1	1	1	0.12	sp|P06748|NPM_HUMAN Nucleophosmin OS=Homo sapiens GN=NPM1 PE=1 SV=2
sp|P14174|MIF_HUMAN	70	12468	2	2	1	1	0.8	sp|P14174|MIF_HUMAN Macrophage migration inhibitory factor OS=Homo sapiens GN=MIF PE=1 SV=4
tr|F8VRK0|F8VRK0_HUMAN	69	5316	1	1	1	1	0.92	tr|F8VRK0|F8VRK0_HUMAN Tubulin alpha-1B chain (Fragment) OS=Homo sapiens GN=TUBA1B PE=1 SV=1
tr|A0A0A0MSI0|A0A0A0MSI0_HUMAN	68	18964	3	3	3	3	0.79	tr|A0A0A0MSI0|A0A0A0MSI0_HUMAN Peroxiredoxin-1 (Fragment) OS=Homo sapiens GN=PRDX1 PE=1 SV=1
tr|K7EM20|K7EM20_HUMAN	68	12861	1	1	1	1	0.33	tr|K7EM20|K7EM20_HUMAN 14-3-3 protein epsilon (Fragment) OS=Homo sapiens GN=YWHAE PE=1 SV=1
sp|Q9Y5S9|RBM8A_HUMAN	67	19877	1	1	1	1	0.2	sp|Q9Y5S9|RBM8A_HUMAN RNA-binding protein 8A OS=Homo sapiens GN=RBM8A PE=1 SV=1
tr|E9PJH4|E9PJH4_HUMAN	67	12933	1	1	1	1	0.32	tr|E9PJH4|E9PJH4_HUMAN 40S ribosomal protein S3 OS=Homo sapiens GN=RPS3 PE=1 SV=1
sp|P62995|TRA2B_HUMAN	67	33646	2	2	2	2	0.25	sp|P62995|TRA2B_HUMAN Transformer-2 protein homolog beta OS=Homo sapiens GN=TRA2B PE=1 SV=1
sp|P62917|RL8_HUMAN	66	28007	3	3	3	3	0.49	sp|P62917|RL8_HUMAN 60S ribosomal protein L8 OS=Homo sapiens GN=RPL8 PE=1 SV=2
sp|Q9Y3B4|SF3B6_HUMAN	66	14576	1	1	1	1	0.29	sp|Q9Y3B4|SF3B6_HUMAN Splicing factor 3B subunit 6 OS=Homo sapiens GN=SF3B6 PE=1 SV=1
tr|E7EUT5|E7EUT5_HUMAN	65	27853	1	1	1	1	0.14	tr|E7EUT5|E7EUT5_HUMAN Glyceraldehyde-3-phosphate dehydrogenase OS=Homo sapiens GN=GAPDH PE=1 SV=1
tr|B0AZS6|B0AZS6_HUMAN	65	19060	1	1	1	1	0.21	tr|B0AZS6|B0AZS6_HUMAN 14-3-3 protein zeta/delta OS=Homo sapiens GN=YWHAZ PE=1 SV=1
tr|A0A0A0MR02|A0A0A0MR02_HUMAN	64	30329	2	2	2	2	0.28	tr|A0A0A0MR02|A0A0A0MR02_HUMAN Voltage-dependent anion-selective channel protein 2 (Fragment) OS=Homo sapiens GN=VDAC2 PE=1 SV=1
tr|E7ENU7|E7ENU7_HUMAN	63	20482	2	2	2	2	0.43	tr|E7ENU7|E7ENU7_HUMAN Ribosomal protein L15 (Fragment) OS=Homo sapiens GN=RPL15 PE=1 SV=1
sp|P62266|RS23_HUMAN	62	15798	1	1	1	1	0.26	sp|P62266|RS23_HUMAN 40S ribosomal protein S23 OS=Homo sapiens GN=RPS23 PE=1 SV=3
sp|Q9BT67|NFIP1_HUMAN	61	24883	1	1	1	1	0.16	sp|Q9BT67|NFIP1_HUMAN NEDD4 family-interacting protein 1 OS=Homo sapiens GN=NDFIP1 PE=1 SV=1
sp|O75934|SPF27_HUMAN	61	26115	1	1	1	1	0.15	sp|O75934|SPF27_HUMAN Pre-mRNA-splicing factor SPF27 OS=Homo sapiens GN=BCAS2 PE=1 SV=1
tr|E9PJA7|E9PJA7_HUMAN	61	52886	3	3	3	3	0.24	tr|E9PJA7|E9PJA7_HUMAN Bcl-2-associated transcription factor 1 OS=Homo sapiens GN=BCLAF1 PE=1 SV=1
sp|P10599|THIO_HUMAN	60	11730	1	1	1	1	0.36	sp|P10599|THIO_HUMAN Thioredoxin OS=Homo sapiens GN=TXN PE=1 SV=3
sp|Q9NWU2|GID8_HUMAN	60	26732	2	2	2	2	0.32	sp|Q9NWU2|GID8_HUMAN Glucose-induced degradation protein 8 homolog OS=Homo sapiens GN=GID8 PE=1 SV=1
sp|Q05639|EF1A2_HUMAN	60	50438	1	1	1	1	0.08	sp|Q05639|EF1A2_HUMAN Elongation factor 1-alpha 2 OS=Homo sapiens GN=EEF1A2 PE=1 SV=1
sp|Q9NQ92|COPRS_HUMAN	57	20054	2	2	2	2	0.44	sp|Q9NQ92|COPRS_HUMAN Coordinator of PRMT5 and differentiation stimulator OS=Homo sapiens GN=COPRS PE=1 SV=3
tr|Q5JRI1|Q5JRI1_HUMAN	59	20900	2	2	2	2	0.43	tr|Q5JRI1|Q5JRI1_HUMAN Serine/arginine-rich-splicing factor 10 OS=Homo sapiens GN=SRSF10 PE=1 SV=1
tr|F8VYV2|F8VYV2_HUMAN	59	15630	3	3	2	2	0.6	tr|F8VYV2|F8VYV2_HUMAN 60S ribosomal protein L18 OS=Homo sapiens GN=RPL18 PE=1 SV=1
sp|P46781|RS9_HUMAN	58	22578	3	3	3	3	0.64	sp|P46781|RS9_HUMAN 40S ribosomal protein S9 OS=Homo sapiens GN=RPS9 PE=1 SV=3
tr|E7EX17|E7EX17_HUMAN	58	69657	2	2	2	2	0.11	tr|E7EX17|E7EX17_HUMAN Eukaryotic translation initiation factor 4B OS=Homo sapiens GN=EIF4B PE=1 SV=1
sp|P13639|EF2_HUMAN	57	95277	1	1	1	1	0.04	sp|P13639|EF2_HUMAN Elongation factor 2 OS=Homo sapiens GN=EEF2 PE=1 SV=4
tr|A0A0A0MSJ8|A0A0A0MSJ8_HUMAN	57	59330	1	1	1	1	0.07	tr|A0A0A0MSJ8|A0A0A0MSJ8_HUMAN Serine/threonine-protein phosphatase 6 regulatory subunit 2 (Fragment) OS=Homo sapiens GN=PPP6R2 PE=1 SV=1
tr|B1AK87|B1AK87_HUMAN	57	29277	1	1	1	1	0.14	tr|B1AK87|B1AK87_HUMAN Capping protein (Actin filament) muscle Z-line, beta, isoform CRA_a OS=Homo sapiens GN=CAPZB PE=1 SV=1
tr|H0Y9R4|H0Y9R4_HUMAN	57	10150	1	1	1	1	0.43	tr|H0Y9R4|H0Y9R4_HUMAN 60S ribosomal protein L9 (Fragment) OS=Homo sapiens GN=RPL9 PE=1 SV=1
sp|Q8TBJ5|FEZF2_HUMAN	56	48780	1	1	1	1	0.08	sp|Q8TBJ5|FEZF2_HUMAN Fez family zinc finger protein 2 OS=Homo sapiens GN=FEZF2 PE=2 SV=2
tr|D6R937|D6R937_HUMAN	56	16568	1	1	1	1	0.25	tr|D6R937|D6R937_HUMAN Aminoacyl tRNA synthase complex-interacting multifunctional protein 1 (Fragment) OS=Homo sapiens GN=AIMP1 PE=1 SV=1
sp|P40429|RL13A_HUMAN	56	23562	3	3	3	3	0.6	sp|P40429|RL13A_HUMAN 60S ribosomal protein L13a OS=Homo sapiens GN=RPL13A PE=1 SV=2
tr|A2A3R5|A2A3R5_HUMAN	56	24953	1	1	1	1	0.16	tr|A2A3R5|A2A3R5_HUMAN 40S ribosomal protein S6 OS=Homo sapiens GN=RPS6 PE=1 SV=1
tr|U3KPZ0|U3KPZ0_HUMAN	56	12429	1	1	1	1	0.34	tr|U3KPZ0|U3KPZ0_HUMAN Triosephosphate isomerase (Fragment) OS=Homo sapiens GN=TPI1 PE=1 SV=1
P12763	55	38394	1	1	1	1	0.1	SWISS-PROT:P12763 (Bos taurus) Alpha-2-HS-glycoprotein precursor
tr|A0A0B4J1Z1|A0A0B4J1Z1_HUMAN	55	15753	1	1	1	1	0.26	tr|A0A0B4J1Z1|A0A0B4J1Z1_HUMAN Serine/arginine-rich-splicing factor 7 OS=Homo sapiens GN=SRSF7 PE=1 SV=1
sp|Q86TJ2|TAD2B_HUMAN	55	48440	1	1	1	1	0.08	sp|Q86TJ2|TAD2B_HUMAN Transcriptional adapter 2-beta OS=Homo sapiens GN=TADA2B PE=1 SV=2
sp|Q9P0N5|TM216_HUMAN	55	16476	1	1	1	1	0.25	sp|Q9P0N5|TM216_HUMAN Transmembrane protein 216 OS=Homo sapiens GN=TMEM216 PE=1 SV=3
sp|P62318|SMD3_HUMAN	54	13907	1	1	1	1	0.3	sp|P62318|SMD3_HUMAN Small nuclear ribonucleoprotein Sm D3 OS=Homo sapiens GN=SNRPD3 PE=1 SV=1
sp|Q9NV06|DCA13_HUMAN	54	51369	1	1	1	1	0.08	sp|Q9NV06|DCA13_HUMAN DDB1- and CUL4-associated factor 13 OS=Homo sapiens GN=DCAF13 PE=1 SV=2
P02754	54	18269	1	1	1	1	0.22	SWISS-PROT:P02754 Beta-lactoglobulin - Bos taurus (Bovine).
tr|A0A087WT82|A0A087WT82_HUMAN	54	29109	1	1	1	1	0.14	tr|A0A087WT82|A0A087WT82_HUMAN Glypican-6 OS=Homo sapiens GN=GPC6 PE=1 SV=1
tr|M0R2L9|M0R2L9_HUMAN	54	8184	2	2	2	2	1.39	tr|M0R2L9|M0R2L9_HUMAN 40S ribosomal protein S19 (Fragment) OS=Homo sapiens GN=RPS19 PE=1 SV=1
tr|F5GX19|F5GX19_HUMAN	53	15678	1	1	1	1	0.26	tr|F5GX19|F5GX19_HUMAN Ragulator complex protein LAMTOR1 OS=Homo sapiens GN=LAMTOR1 PE=1 SV=1
sp|Q6ZUB1|S31E1_HUMAN	53	157037	1	1	1	1	0.02	sp|Q6ZUB1|S31E1_HUMAN Spermatogenesis-associated protein 31E1 OS=Homo sapiens GN=SPATA31E1 PE=2 SV=2
tr|Q5TFK1|Q5TFK1_HUMAN	53	14073	1	1	1	1	0.3	tr|Q5TFK1|Q5TFK1_HUMAN Eukaryotic translation initiation factor 3 subunit I (Fragment) OS=Homo sapiens GN=EIF3I PE=1 SV=1
tr|C9JA25|C9JA25_HUMAN	52	6714	1	1	1	1	0.7	tr|C9JA25|C9JA25_HUMAN Elongation factor G, mitochondrial (Fragment) OS=Homo sapiens GN=GFM1 PE=1 SV=1
tr|D6RAA6|D6RAA6_HUMAN	52	25207	1	1	1	1	0.16	tr|D6RAA6|D6RAA6_HUMAN Transmembrane protein 33 (Fragment) OS=Homo sapiens GN=TMEM33 PE=1 SV=1
sp|P30048|PRDX3_HUMAN	52	27675	1	1	1	1	0.14	sp|P30048|PRDX3_HUMAN Thioredoxin-dependent peroxide reductase, mitochondrial OS=Homo sapiens GN=PRDX3 PE=1 SV=3
sp|Q13257|MD2L1_HUMAN	52	23495	1	1	1	1	0.17	sp|Q13257|MD2L1_HUMAN Mitotic spindle assembly checkpoint protein MAD2A OS=Homo sapiens GN=MAD2L1 PE=1 SV=1
tr|H0YL69|H0YL69_HUMAN	51	26360	1	1	1	1	0.15	tr|H0YL69|H0YL69_HUMAN Proteasome subunit alpha type (Fragment) OS=Homo sapiens GN=PSMA4 PE=1 SV=1
Q86YZ3	50	282228	1	1	1	1	0.01	SWISS-PROT:Q86YZ3 Tax_Id=9606 Gene_Symbol=HRNR Hornerin
tr|F8VSC5|F8VSC5_HUMAN	50	77004	2	2	2	2	0.1	tr|F8VSC5|F8VSC5_HUMAN SCY1-like protein 2 (Fragment) OS=Homo sapiens GN=SCYL2 PE=1 SV=1
tr|E7ENX6|E7ENX6_HUMAN	50	44367	1	1	1	1	0.09	tr|E7ENX6|E7ENX6_HUMAN Leucine-rich repeat and fibronectin type-III domain-containing protein 4 OS=Homo sapiens GN=LRFN4 PE=1 SV=2
tr|D6R9G8|D6R9G8_HUMAN	50	93801	1	1	1	1	0.04	tr|D6R9G8|D6R9G8_HUMAN Synphilin-1 (Fragment) OS=Homo sapiens GN=SNCAIP PE=1 SV=2
sp|P30041|PRDX6_HUMAN	50	25019	1	1	1	1	0.16	sp|P30041|PRDX6_HUMAN Peroxiredoxin-6 OS=Homo sapiens GN=PRDX6 PE=1 SV=3
tr|A0A0B4J211|A0A0B4J211_HUMAN	50	80558	1	1	1	1	0.05	tr|A0A0B4J211|A0A0B4J211_HUMAN ATPase family AAA domain-containing protein 2 OS=Homo sapiens GN=ATAD2 PE=1 SV=1
tr|M0R2S1|M0R2S1_HUMAN	50	15466	1	1	1	1	0.27	tr|M0R2S1|M0R2S1_HUMAN Ubiquitin-60S ribosomal protein L40 (Fragment) OS=Homo sapiens GN=UBA52 PE=1 SV=1
tr|Q5VUB8|Q5VUB8_HUMAN	50	20721	1	1	1	1	0.2	tr|Q5VUB8|Q5VUB8_HUMAN S-acyl fatty acid synthase thioesterase, medium chain (Fragment) OS=Homo sapiens GN=OLAH PE=1 SV=1
sp|P06733|ENOA_HUMAN	50	47139	1	1	1	1	0.08	sp|P06733|ENOA_HUMAN Alpha-enolase OS=Homo sapiens GN=ENO1 PE=1 SV=2
sp|O14556|G3PT_HUMAN	50	44473	1	1	1	1	0.09	sp|O14556|G3PT_HUMAN Glyceraldehyde-3-phosphate dehydrogenase, testis-specific OS=Homo sapiens GN=GAPDHS PE=1 SV=2
tr|J3KP15|J3KP15_HUMAN	49	15518	1	1	1	1	0.27	tr|J3KP15|J3KP15_HUMAN Serine/arginine-rich-splicing factor 2 (Fragment) OS=Homo sapiens GN=SRSF2 PE=1 SV=5
tr|C9J4Z3|C9J4Z3_HUMAN	49	7619	1	1	1	1	0.59	tr|C9J4Z3|C9J4Z3_HUMAN 60S ribosomal protein L37a OS=Homo sapiens GN=RPL37A PE=1 SV=1
sp|P42695|CNDD3_HUMAN	49	168783	1	1	1	1	0.02	sp|P42695|CNDD3_HUMAN Condensin-2 complex subunit D3 OS=Homo sapiens GN=NCAPD3 PE=1 SV=2
sp|Q9H209|O10A4_HUMAN	48	35093	1	1	1	1	0.11	sp|Q9H209|O10A4_HUMAN Olfactory receptor 10A4 OS=Homo sapiens GN=OR10A4 PE=2 SV=2
tr|D6RA73|D6RA73_HUMAN	48	6805	1	1	1	1	0.68	tr|D6RA73|D6RA73_HUMAN Stress-70 protein, mitochondrial (Fragment) OS=Homo sapiens GN=HSPA9 PE=1 SV=1
sp|Q5TBC7|B2L15_HUMAN	48	17714	1	1	1	1	0.23	sp|Q5TBC7|B2L15_HUMAN Bcl-2-like protein 15 OS=Homo sapiens GN=BCL2L15 PE=1 SV=1
tr|C9JI87|C9JI87_HUMAN	48	20361	1	1	1	1	0.2	tr|C9JI87|C9JI87_HUMAN Voltage-dependent anion-selective channel protein 1 (Fragment) OS=Homo sapiens GN=VDAC1 PE=1 SV=3
sp|Q09472|EP300_HUMAN	48	263990	1	1	1	1	0.01	sp|Q09472|EP300_HUMAN Histone acetyltransferase p300 OS=Homo sapiens GN=EP300 PE=1 SV=2
tr|D6R904|D6R904_HUMAN	48	11011	2	2	2	2	0.93	tr|D6R904|D6R904_HUMAN Tropomyosin alpha-3 chain OS=Homo sapiens GN=TPM3 PE=1 SV=1
tr|H0YEN5|H0YEN5_HUMAN	47	21140	1	1	1	1	0.19	tr|H0YEN5|H0YEN5_HUMAN 40S ribosomal protein S2 (Fragment) OS=Homo sapiens GN=RPS2 PE=1 SV=1
sp|Q00839|HNRPU_HUMAN	47	90528	1	1	1	1	0.04	sp|Q00839|HNRPU_HUMAN Heterogeneous nuclear ribonucleoprotein U OS=Homo sapiens GN=HNRNPU PE=1 SV=6
sp|P51788|CLCN2_HUMAN	47	98472	1	1	1	1	0.04	sp|P51788|CLCN2_HUMAN Chloride channel protein 2 OS=Homo sapiens GN=CLCN2 PE=1 SV=2
sp|Q03252|LMNB2_HUMAN	47	67647	1	1	1	1	0.06	sp|Q03252|LMNB2_HUMAN Lamin-B2 OS=Homo sapiens GN=LMNB2 PE=1 SV=3
sp|Q86W42|THOC6_HUMAN	46	37511	1	1	1	1	0.1	sp|Q86W42|THOC6_HUMAN THO complex subunit 6 homolog OS=Homo sapiens GN=THOC6 PE=1 SV=1
sp|P27105|STOM_HUMAN	46	31711	1	1	1	1	0.12	sp|P27105|STOM_HUMAN Erythrocyte band 7 integral membrane protein OS=Homo sapiens GN=STOM PE=1 SV=3
sp|Q9NZV1|CRIM1_HUMAN	46	113660	1	1	1	1	0.03	sp|Q9NZV1|CRIM1_HUMAN Cysteine-rich motor neuron 1 protein OS=Homo sapiens GN=CRIM1 PE=1 SV=1
tr|G3V5V3|G3V5V3_HUMAN	46	113949	1	1	1	1	0.03	tr|G3V5V3|G3V5V3_HUMAN Nuclear export mediator factor NEMF (Fragment) OS=Homo sapiens GN=NEMF PE=1 SV=5
sp|O95685|PPR3D_HUMAN	46	32538	1	1	1	1	0.12	sp|O95685|PPR3D_HUMAN Protein phosphatase 1 regulatory subunit 3D OS=Homo sapiens GN=PPP1R3D PE=1 SV=1
tr|E9PHI0|E9PHI0_HUMAN	46	57388	1	1	1	1	0.07	tr|E9PHI0|E9PHI0_HUMAN Adhesion G-protein-coupled receptor G7 OS=Homo sapiens GN=ADGRG7 PE=4 SV=1
tr|Q96CG9|Q96CG9_HUMAN	46	30084	1	1	1	1	0.13	tr|Q96CG9|Q96CG9_HUMAN Reticulon 2, isoform CRA_f OS=Homo sapiens GN=RTN2 PE=1 SV=1
sp|P62857|RS28_HUMAN	46	7836	1	1	1	1	0.57	sp|P62857|RS28_HUMAN 40S ribosomal protein S28 OS=Homo sapiens GN=RPS28 PE=1 SV=1
tr|H3BU99|H3BU99_HUMAN	46	10105	1	1	1	1	0.43	tr|H3BU99|H3BU99_HUMAN Vacuolar fusion protein MON1 homolog B (Fragment) OS=Homo sapiens GN=MON1B PE=1 SV=1
tr|A0A087WW76|A0A087WW76_HUMAN	46	155889	1	1	1	1	0.02	tr|A0A087WW76|A0A087WW76_HUMAN Rho GTPase-activating protein 21 OS=Homo sapiens GN=ARHGAP21 PE=1 SV=1
tr|H3BV03|H3BV03_HUMAN	46	147239	1	1	1	1	0.03	tr|H3BV03|H3BV03_HUMAN Protein fantom OS=Homo sapiens GN=RPGRIP1L PE=1 SV=1
sp|O43513|MED7_HUMAN	45	27228	1	1	1	1	0.15	sp|O43513|MED7_HUMAN Mediator of RNA polymerase II transcription subunit 7 OS=Homo sapiens GN=MED7 PE=1 SV=1
tr|A0A087WYS6|A0A087WYS6_HUMAN	45	25025	1	1	1	1	0.16	tr|A0A087WYS6|A0A087WYS6_HUMAN Proteasome (Prosome, macropain) subunit, alpha type, 8, isoform CRA_b OS=Homo sapiens GN=PSMA8 PE=1 SV=1
tr|F5H8F7|F5H8F7_HUMAN	45	55289	1	1	1	1	0.07	tr|F5H8F7|F5H8F7_HUMAN Set1/Ash2 histone methyltransferase complex subunit ASH2 OS=Homo sapiens GN=ASH2L PE=1 SV=1
sp|P62714|PP2AB_HUMAN	45	35552	1	1	1	1	0.11	sp|P62714|PP2AB_HUMAN Serine/threonine-protein phosphatase 2A catalytic subunit beta isoform OS=Homo sapiens GN=PPP2CB PE=1 SV=1
sp|Q9P232|CNTN3_HUMAN	45	112812	1	1	1	1	0.03	sp|Q9P232|CNTN3_HUMAN Contactin-3 OS=Homo sapiens GN=CNTN3 PE=1 SV=3
sp|Q9HAT8|PELI2_HUMAN	45	46406	1	1	1	1	0.08	sp|Q9HAT8|PELI2_HUMAN E3 ubiquitin-protein ligase pellino homolog 2 OS=Homo sapiens GN=PELI2 PE=1 SV=1
sp|P29692|EF1D_HUMAN	42	31103	2	2	2	2	0.27	sp|P29692|EF1D_HUMAN Elongation factor 1-delta OS=Homo sapiens GN=EEF1D PE=1 SV=5
sp|Q5T2S8|ARMC4_HUMAN	45	115606	1	1	1	1	0.03	sp|Q5T2S8|ARMC4_HUMAN Armadillo repeat-containing protein 4 OS=Homo sapiens GN=ARMC4 PE=1 SV=1
sp|Q15208|STK38_HUMAN	44	54155	1	1	1	1	0.07	sp|Q15208|STK38_HUMAN Serine/threonine-protein kinase 38 OS=Homo sapiens GN=STK38 PE=1 SV=1
tr|E9PN17|E9PN17_HUMAN	44	8447	1	1	1	1	0.53	tr|E9PN17|E9PN17_HUMAN ATP synthase subunit g, mitochondrial OS=Homo sapiens GN=ATP5L PE=1 SV=1
sp|Q86UU5|GGN_HUMAN	44	66657	1	1	1	1	0.06	sp|Q86UU5|GGN_HUMAN Gametogenetin OS=Homo sapiens GN=GGN PE=1 SV=2
tr|D6RDV5|D6RDV5_HUMAN	44	23281	1	1	1	1	0.17	tr|D6RDV5|D6RDV5_HUMAN Ephrin-A5 OS=Homo sapiens GN=EFNA5 PE=1 SV=1
tr|K7EKC4|K7EKC4_HUMAN	43	1437	1	1	1	1	6.03	tr|K7EKC4|K7EKC4_HUMAN Megakaryocyte-associated tyrosine-protein kinase (Fragment) OS=Homo sapiens GN=MATK PE=4 SV=1
sp|P62906|RL10A_HUMAN	43	24816	1	1	1	1	0.16	sp|P62906|RL10A_HUMAN 60S ribosomal protein L10a OS=Homo sapiens GN=RPL10A PE=1 SV=2
sp|Q9Y5T4|DJC15_HUMAN	43	16373	1	1	1	1	0.25	sp|Q9Y5T4|DJC15_HUMAN DnaJ homolog subfamily C member 15 OS=Homo sapiens GN=DNAJC15 PE=1 SV=2
sp|P46777|RL5_HUMAN	43	34341	1	1	1	1	0.12	sp|P46777|RL5_HUMAN 60S ribosomal protein L5 OS=Homo sapiens GN=RPL5 PE=1 SV=3
sp|Q5T7P8|SYT6_HUMAN	43	57288	1	1	1	1	0.07	sp|Q5T7P8|SYT6_HUMAN Synaptotagmin-6 OS=Homo sapiens GN=SYT6 PE=1 SV=3
sp|P31689|DNJA1_HUMAN	43	44839	1	1	1	1	0.09	sp|P31689|DNJA1_HUMAN DnaJ homolog subfamily A member 1 OS=Homo sapiens GN=DNAJA1 PE=1 SV=2
sp|P08579|RU2B_HUMAN	43	25470	1	1	1	1	0.16	sp|P08579|RU2B_HUMAN U2 small nuclear ribonucleoprotein B'' OS=Homo sapiens GN=SNRPB2 PE=1 SV=1
tr|H0YG38|H0YG38_HUMAN	42	36561	1	1	1	1	0.11	tr|H0YG38|H0YG38_HUMAN Pre-mRNA-processing factor 40 homolog A (Fragment) OS=Homo sapiens GN=PRPF40A PE=1 SV=1
tr|A0A087X1K6|A0A087X1K6_HUMAN	42	31206	1	1	1	1	0.13	tr|A0A087X1K6|A0A087X1K6_HUMAN Krueppel-like factor 13 OS=Homo sapiens GN=KLF13 PE=1 SV=1
sp|Q9Y600|CSAD_HUMAN	42	54988	1	1	1	1	0.07	sp|Q9Y600|CSAD_HUMAN Cysteine sulfinic acid decarboxylase OS=Homo sapiens GN=CSAD PE=1 SV=2
tr|A8MX94|A8MX94_HUMAN	42	19468	1	1	1	1	0.21	tr|A8MX94|A8MX94_HUMAN Glutathione S-transferase P OS=Homo sapiens GN=GSTP1 PE=1 SV=1
sp|P23510|TNFL4_HUMAN	42	21037	1	1	1	1	0.19	sp|P23510|TNFL4_HUMAN Tumor necrosis factor ligand superfamily member 4 OS=Homo sapiens GN=TNFSF4 PE=1 SV=1
tr|H3BNQ7|H3BNQ7_HUMAN	41	57886	1	1	1	1	0.07	tr|H3BNQ7|H3BNQ7_HUMAN 4-aminobutyrate aminotransferase, mitochondrial OS=Homo sapiens GN=ABAT PE=1 SV=1
tr|G3V1U3|G3V1U3_HUMAN	41	35969	1	1	1	1	0.11	tr|G3V1U3|G3V1U3_HUMAN Methionine aminopeptidase 2 OS=Homo sapiens GN=METAP2 PE=1 SV=1
sp|Q8NET4|RGAG1_HUMAN	41	144183	1	1	1	1	0.03	sp|Q8NET4|RGAG1_HUMAN Retrotransposon gag domain-containing protein 1 OS=Homo sapiens GN=RGAG1 PE=1 SV=1
tr|J3QL23|J3QL23_HUMAN	41	18162	1	1	1	1	0.22	tr|J3QL23|J3QL23_HUMAN Pyrroline-5-carboxylate reductase 1, mitochondrial (Fragment) OS=Homo sapiens GN=PYCR1 PE=1 SV=1
tr|U3KQT5|U3KQT5_HUMAN	41	12649	1	1	1	1	0.33	tr|U3KQT5|U3KQT5_HUMAN LIM/homeobox protein Lhx2 (Fragment) OS=Homo sapiens GN=LHX2 PE=1 SV=1
tr|F5H0C5|F5H0C5_HUMAN	41	12038	1	1	1	1	0.35	tr|F5H0C5|F5H0C5_HUMAN Prohibitin-2 OS=Homo sapiens GN=PHB2 PE=1 SV=1
sp|Q02930|CREB5_HUMAN	41	56882	1	1	1	1	0.07	sp|Q02930|CREB5_HUMAN Cyclic AMP-responsive element-binding protein 5 OS=Homo sapiens GN=CREB5 PE=1 SV=3
tr|A0A0A0MSC8|A0A0A0MSC8_HUMAN	41	153663	1	1	1	1	0.02	tr|A0A0A0MSC8|A0A0A0MSC8_HUMAN Slit homolog 3 protein OS=Homo sapiens GN=SLIT3 PE=1 SV=1
sp|Q6ZNQ3|LRC69_HUMAN	41	39566	1	1	1	1	0.1	sp|Q6ZNQ3|LRC69_HUMAN Leucine-rich repeat-containing protein 69 OS=Homo sapiens GN=LRRC69 PE=2 SV=2
tr|D6RAM1|D6RAM1_HUMAN	41	14657	1	1	1	1	0.28	tr|D6RAM1|D6RAM1_HUMAN Heterogeneous nuclear ribonucleoprotein H (Fragment) OS=Homo sapiens GN=HNRNPH1 PE=1 SV=1
tr|A0A087WYP7|A0A087WYP7_HUMAN	41	55898	1	1	1	1	0.07	tr|A0A087WYP7|A0A087WYP7_HUMAN Transducin beta-like protein 3 OS=Homo sapiens GN=TBL3 PE=1 SV=1
sp|Q5VWN6|F208B_HUMAN	40	268675	1	1	1	1	0.01	sp|Q5VWN6|F208B_HUMAN Protein FAM208B OS=Homo sapiens GN=FAM208B PE=1 SV=1
tr|D6RE79|D6RE79_HUMAN	40	50399	1	1	1	1	0.08	tr|D6RE79|D6RE79_HUMAN Major facilitator superfamily domain-containing protein 10 OS=Homo sapiens GN=MFSD10 PE=1 SV=1
tr|H7C3U2|H7C3U2_HUMAN	40	17083	1	1	1	1	0.24	tr|H7C3U2|H7C3U2_HUMAN Ecto-ADP-ribosyltransferase 5 (Fragment) OS=Homo sapiens GN=ART5 PE=4 SV=5
tr|H0YBW2|H0YBW2_HUMAN	40	4549	1	1	1	1	1.12	tr|H0YBW2|H0YBW2_HUMAN Heterogeneous nuclear ribonucleoprotein H (Fragment) OS=Homo sapiens GN=HNRNPH1 PE=1 SV=1
sp|P0C874|S31D3_HUMAN	40	102354	1	1	1	1	0.04	sp|P0C874|S31D3_HUMAN Putative spermatogenesis-associated protein 31D3 OS=Homo sapiens GN=SPATA31D3 PE=5 SV=1
tr|H0Y3S9|H0Y3S9_HUMAN	40	29436	1	1	1	1	0.14	tr|H0Y3S9|H0Y3S9_HUMAN AT-rich interactive domain-containing protein 1B (Fragment) OS=Homo sapiens GN=ARID1B PE=1 SV=1
tr|Q5T040|Q5T040_HUMAN	40	7100	1	1	1	1	0.65	tr|Q5T040|Q5T040_HUMAN Putative FAM120A opposite strand protein (Fragment) OS=Homo sapiens GN=FAM120AOS PE=4 SV=1
sp|Q86XN7|PRSR1_HUMAN	40	95639	1	1	1	1	0.04	sp|Q86XN7|PRSR1_HUMAN Proline and serine-rich protein 1 OS=Homo sapiens GN=PROSER1 PE=1 SV=2
tr|Q4R9M9|Q4R9M9_HUMAN	40	203515	1	1	1	1	0.02	tr|Q4R9M9|Q4R9M9_HUMAN Kinesin-like protein OS=Homo sapiens GN=KIF1Bbeta PE=1 SV=1
tr|A8MT02|A8MT02_HUMAN	40	29955	1	1	1	1	0.13	tr|A8MT02|A8MT02_HUMAN Small nuclear ribonucleoprotein-associated proteins B and B' OS=Homo sapiens GN=SNRPB PE=1 SV=3
sp|Q9Y5Z7|HCFC2_HUMAN	39	86724	1	1	1	1	0.04	sp|Q9Y5Z7|HCFC2_HUMAN Host cell factor 2 OS=Homo sapiens GN=HCFC2 PE=1 SV=1
tr|B4DSL5|B4DSL5_HUMAN	39	20989	1	1	1	1	0.19	tr|B4DSL5|B4DSL5_HUMAN Unconventional myosin-XIX OS=Homo sapiens GN=MYO19 PE=1 SV=1
tr|E9PI91|E9PI91_HUMAN	38	27705	1	1	1	1	0.14	tr|E9PI91|E9PI91_HUMAN E3 ubiquitin-protein ligase pellino homolog 3 (Fragment) OS=Homo sapiens GN=PELI3 PE=4 SV=1
tr|A6NM42|A6NM42_HUMAN	38	46088	1	1	1	1	0.08	tr|A6NM42|A6NM42_HUMAN Serine incorporator 4 OS=Homo sapiens GN=SERINC4 PE=4 SV=1
tr|H0YBL5|H0YBL5_HUMAN	38	9619	1	1	1	1	0.45	tr|H0YBL5|H0YBL5_HUMAN Centrin-3 (Fragment) OS=Homo sapiens GN=CETN3 PE=1 SV=1
tr|F8WAV5|F8WAV5_HUMAN	38	12950	1	1	1	1	0.32	tr|F8WAV5|F8WAV5_HUMAN Protein-L-isoaspartate(D-aspartate) O-methyltransferase OS=Homo sapiens GN=PCMT1 PE=1 SV=1
tr|E9PEK4|E9PEK4_HUMAN	38	74222	1	1	1	1	0.05	tr|E9PEK4|E9PEK4_HUMAN Macrophage colony-stimulating factor 1 receptor OS=Homo sapiens GN=CSF1R PE=1 SV=1
tr|A0A087WWP7|A0A087WWP7_HUMAN	38	151444	1	1	1	1	0.03	tr|A0A087WWP7|A0A087WWP7_HUMAN Protein-tyrosine-phosphatase OS=Homo sapiens GN=PTPRG PE=1 SV=1
sp|Q7Z5P9|MUC19_HUMAN	37	597790	1	1	1	1	0.01	sp|Q7Z5P9|MUC19_HUMAN Mucin-19 OS=Homo sapiens GN=MUC19 PE=1 SV=2
tr|A0A0A0MTE8|A0A0A0MTE8_HUMAN	37	268115	1	1	1	1	0.01	tr|A0A0A0MTE8|A0A0A0MTE8_HUMAN Neuron navigator 2 OS=Homo sapiens GN=NAV2 PE=1 SV=1
sp|Q96GW7|PGCB_HUMAN	37	99056	1	1	1	1	0.04	sp|Q96GW7|PGCB_HUMAN Brevican core protein OS=Homo sapiens GN=BCAN PE=1 SV=2
tr|H7C2A8|H7C2A8_HUMAN	37	13842	1	1	1	1	0.3	tr|H7C2A8|H7C2A8_HUMAN Procollagen-lysine,2-oxoglutarate 5-dioxygenase 3 (Fragment) OS=Homo sapiens GN=PLOD3 PE=1 SV=1
sp|Q8IY22|CMIP_HUMAN	37	86275	1	1	1	1	0.04	sp|Q8IY22|CMIP_HUMAN C-Maf-inducing protein OS=Homo sapiens GN=CMIP PE=1 SV=3
tr|H0YC31|H0YC31_HUMAN	37	13805	1	1	1	1	0.3	tr|H0YC31|H0YC31_HUMAN Magnesium transporter NIPA4 (Fragment) OS=Homo sapiens GN=NIPAL4 PE=4 SV=1
sp|Q96HD1|CREL1_HUMAN	37	45409	1	1	1	1	0.09	sp|Q96HD1|CREL1_HUMAN Cysteine-rich with EGF-like domain protein 1 OS=Homo sapiens GN=CRELD1 PE=1 SV=3
sp|Q9BUA3|CK084_HUMAN	37	41011	1	1	1	1	0.1	sp|Q9BUA3|CK084_HUMAN Uncharacterized protein C11orf84 OS=Homo sapiens GN=C11orf84 PE=1 SV=3
tr|H0Y4D2|H0Y4D2_HUMAN	36	93325	1	1	1	1	0.04	tr|H0Y4D2|H0Y4D2_HUMAN ATP-binding cassette sub-family A member 13 (Fragment) OS=Homo sapiens GN=ABCA13 PE=4 SV=2
sp|Q9BXX2|AN30B_HUMAN	35	157950	1	1	1	1	0.02	sp|Q9BXX2|AN30B_HUMAN Ankyrin repeat domain-containing protein 30B OS=Homo sapiens GN=ANKRD30B PE=2 SV=3
sp|B5MCY1|TDR15_HUMAN	35	221580	1	1	1	1	0.02	sp|B5MCY1|TDR15_HUMAN Tudor domain-containing protein 15 OS=Homo sapiens GN=TDRD15 PE=2 SV=1
tr|A0A0C4DGX4|A0A0C4DGX4_HUMAN	35	87333	1	1	1	1	0.04	tr|A0A0C4DGX4|A0A0C4DGX4_HUMAN Cullin-1 OS=Homo sapiens GN=CUL1 PE=1 SV=1
sp|P45983|MK08_HUMAN	34	48264	1	1	1	1	0.08	sp|P45983|MK08_HUMAN Mitogen-activated protein kinase 8 OS=Homo sapiens GN=MAPK8 PE=1 SV=2
tr|H3BN93|H3BN93_HUMAN	34	26525	1	1	1	1	0.15	tr|H3BN93|H3BN93_HUMAN Secretory carrier-associated membrane protein 2 OS=Homo sapiens GN=SCAMP2 PE=1 SV=1
sp|Q8TF46|DI3L1_HUMAN	34	120711	1	1	1	1	0.03	sp|Q8TF46|DI3L1_HUMAN DIS3-like exonuclease 1 OS=Homo sapiens GN=DIS3L PE=1 SV=2
sp|Q9NY74|ETAA1_HUMAN	34	103376	1	1	1	1	0.04	sp|Q9NY74|ETAA1_HUMAN Ewing's tumor-associated antigen 1 OS=Homo sapiens GN=ETAA1 PE=1 SV=2
sp|Q96M60|F227B_HUMAN	33	59918	1	1	1	1	0.06	sp|Q96M60|F227B_HUMAN Protein FAM227B OS=Homo sapiens GN=FAM227B PE=2 SV=2
tr|F8WCI5|F8WCI5_HUMAN	33	13209	1	1	1	1	0.32	tr|F8WCI5|F8WCI5_HUMAN Protein C3orf33 OS=Homo sapiens GN=C3orf33 PE=1 SV=1
tr|H0Y7V4|H0Y7V4_HUMAN	32	478566	1	1	1	1	0.01	tr|H0Y7V4|H0Y7V4_HUMAN Dynein heavy chain 8, axonemal OS=Homo sapiens GN=DNAH8 PE=1 SV=1
tr|B4DT68|B4DT68_HUMAN	30	42878	1	1	1	1	0.09	tr|B4DT68|B4DT68_HUMAN Myotilin OS=Homo sapiens GN=MYOT PE=1 SV=1

## Sheet: Phosphorylation_Rep2_Peptide
Query	Observed	Mr(expt)	Mr(calc)	Delta M	Score	Expect	Peptide Sequnece	Variable Modifications
21982	1200.01	2398	2398.01	-0.013	176	4.9e-14	GGGFGGGSSFGGGSGFSGGGFGGGGFGGGR
19290	1027.56	2053.11	2053.12	-0.0102	159	9.9e-13	ILTATVDNANVLLQIDNAR
19396	1035.51	2069	2069.02	-0.0145	141	1.7e-11	HGVTEGLQGQTGPQIYQEK
18529	975.469	1948.92	1948.94	-0.0139	140	2.1e-11	GNDISSGTVLSDYVGSGPPK
19606	1049.54	2097.07	2097.09	-0.011	137	1.2e-10	PGGLLLGDVAPNFEANTTVGR
17577	927.005	1851.99	1852.01	-0.0109	135	5.1e-10	TVNELQNLTAAEVVVPR
15460	829.395	1656.78	1656.79	-0.0099	135	6e-11	SGGGFSSGSAGIINYQR
21030	759.096	2274.27	2274.27	-0.0032	135	5.4e-11	IAIPGLAGAGNSVLLVSNLNPER
24466	979.521	2935.54	2935.56	-0.0212	130	5.6e-11	MGVPTYGAIILDETLENVLLVQGYLAK	Oxidation (M)
19191	1020.99	2039.97	2039.98	-0.0073	129	1.1e-10	GIVDQSQQAYQEAFEISK
19146	1017.02	2032.04	2032.05	-0.0122	129	7.8e-11	FTASAGIQVVGDDLTVTNPK
17098	904.95	1807.88	1807.9	-0.0102	128	4.1e-10	SQVFSTAADGQTQVEIK
19637	1051.49	2100.97	2100.97	-0.0072	127	9.6e-11	GQVGGDVNVEMDAAPGVDLSR	Oxidation (M)
16947	898.412	1794.81	1794.82	-0.0075	126	1.9e-10	SVGDGETVEFDVVEGEK
17224	910.421	1818.83	1818.84	-0.008	126	1.8e-10	MTDQEAIQDLWQWR
14815	807.916	1613.82	1613.83	-0.0077	126	4.1e-09	IEDLSQQAQLAAAEK
17774	937.464	1872.91	1872.93	-0.0153	123	7.9e-09	MSATFIGNSTAIQELFK	Oxidation (M)
19101	1011.95	2021.88	2021.88	-0.0036	122	8.4e-10	SYGGGSGGGFSASSLGGGFGGGSR
16867	894.946	1787.88	1787.89	-0.0127	121	9.6e-10	SAAPSTLDSSSTAPAQLGK
24154	944.399	2830.17	2830.19	-0.0129	119	3e-09	GGGFGGGSGFGGGSGFGGGSGFSGGGFGGGGFGGGR
21550	1169.04	2336.07	2336.08	-0.0076	119	1.7e-09	ETEAALEFAQTQLAEQGEESR
18526	974.988	1947.96	1947.96	-0.0024	118	6.6e-10	LLEIDSVGSEDSLDTSLR
19302	1028.48	2054.95	2054.95	-0.009	118	1e-09	STNGDTFLGGEDFDQALLR
16874	894.974	1787.93	1787.94	-0.0089	117	8.5e-10	VQGGALEDSQLVAGVAFK
18094	954.437	1906.86	1906.87	-0.0095	117	1.1e-09	WEESGPQFITNSEEVR
19307	1028.99	2055.97	2055.97	-0.0063	117	4e-09	LEGMLSQSVSSQYNMAGVR
16518	877.962	1753.91	1753.92	-0.0113	117	1.2e-08	TEPTAQQNLALQLAEK
19684	1054.53	2107.05	2107.06	-0.0105	117	1.9e-09	ISKPAPYWEGTAVIDGEFK
13521	764.423	1526.83	1526.84	-0.0092	117	4.4e-09	LAAVDATVNQVLASR
19378	1034	2065.98	2065.98	-0.0044	116	2.6e-09	IFYPEIEEVQALDDTER
19358	1032.57	2063.13	2063.14	-0.0069	116	2e-09	IIAATIENAQPILQIDNAR
15335	824.422	1646.83	1646.84	-0.0092	116	3.9e-08	NFILDQTNVSAAAQR
16912	897.044	1792.07	1792.08	-0.0091	116	3.3e-09	VAVLGASGGIGQPLSLLLK
15158	818.436	1634.86	1634.86	-0.0062	115	3.4e-09	AVVVNAAQLASYSQSK
15129	817.411	1632.81	1632.81	-0.0068	114	3.5e-09	VTADVTSAVMGNPVTR	Oxidation (M)
20213	1083.55	2165.08	2165.09	-0.0061	114	8.8e-09	EILVGDVGQTVDDPYATFVK
12982	744.419	1486.82	1486.84	-0.0122	114	3.1e-08	ILATNSELVGTLTR
19654	1052.47	2102.94	2102.95	-0.0185	113	7.5e-09	GQTGGDVNVEMDAAPGVDLSR	Oxidation (M)
17403	918.967	1835.92	1835.93	-0.0078	113	2.2e-08	SQIFSTASDNQPTVTIK
17251	911.445	1820.88	1820.87	0.0064	113	1.1e-08	VWSEVNQAVLDYENR
19605	700.032	2097.07	2097.09	-0.0113	112	2.5e-09	PGGLLLGDVAPNFEANTTVGR
15424	827.901	1653.79	1653.8	-0.0155	112	9.3e-09	TVLSGGTTMYPGIADR	Oxidation (M)
20984	758.013	2271.02	2271.03	-0.0147	111	2.4e-08	TSQNSELNNMQDLVEDYKK	Oxidation (M)
16035	854.383	1706.75	1706.76	-0.0126	110	2.4e-08	GSLGGGFSSGGFSGGSFSR
16709	886.949	1771.88	1771.9	-0.0126	110	4.2e-08	ILDSVGIEADDDRLNK
17080	903.987	1805.96	1805.97	-0.0131	109	1e-08	IVSTVSVLSSGTQAVSGSK
16541	879.389	1756.76	1756.78	-0.0148	109	1.4e-08	EFAGEDTSDLFLEER
16248	864.943	1727.87	1727.88	-0.0089	109	3.6e-08	SNLVDNTNQVEVLQR
18915	998.989	1995.96	1995.97	-0.0051	109	7.3e-09	ATENDIYNFFSPLNPVR
17299	913.964	1825.91	1825.92	-0.0067	108	1.6e-08	TVAGGAWTYNTTSAVTVK
18228	960.443	1918.87	1918.88	-0.0115	108	1.8e-08	MESGIEPSVDLETLDER
16605	882.429	1762.84	1762.85	-0.0045	108	2e-08	VANPSGNLTETYVQDR
17423	919.955	1837.9	1837.91	-0.0116	108	7.5e-08	SISISVAGGGGGFGAAGGFGGR
16234	864.462	1726.91	1726.92	-0.0108	107	3.1e-07	NALLQLTDSQIADVAR
16613	882.907	1763.8	1763.81	-0.0109	107	1.4e-08	PSGEAFVELESEDEVK
16733	888.404	1774.79	1774.8	-0.0081	107	7.1e-09	AMGIMNSFVNDIFER	2 Oxidation (M)
18669	982.965	1963.92	1963.92	-0.0085	107	2.6e-08	GTGGVDTAAVGGVFDVSNADR
17601	928.436	1854.86	1854.87	-0.0183	107	1.7e-07	VADLTEQYNEQYGAVR
18956	1001.47	2000.93	2000.93	-0.0055	107	7.9e-09	TVDFTQDSNYLLTGGQDK
17201	909.461	1816.91	1816.92	-0.0092	106	4.9e-08	SLETENSALQLQVTER
14652	802.416	1602.82	1602.83	-0.0083	106	1.3e-07	SPAGLQVLNDYLADK
19924	1068.03	2134.04	2134.04	-0.0005	105	1e-08	MVNPTVFFDIAVDGEPLGR	Acetyl (N-term); Oxidation (M)
16584	881.468	1760.92	1760.93	-0.0085	105	2.9e-08	VLAQNSGFDLQETLVK
17330	915.422	1828.83	1828.84	-0.0074	105	5.8e-08	MDLQAAGAQAQGAAEPSR	Acetyl (N-term); Oxidation (M)
13607	767.425	1532.84	1532.85	-0.0097	104	7e-08	KVESLQEEIAFLK
19172	1019.51	2037	2037.02	-0.0162	104	1.6e-07	IQEIIEQLDVTTSEYEK
17058	602.315	1803.92	1803.94	-0.0143	104	2.2e-07	AAVPSGASTGIYEALELR
19636	1051.44	2100.86	2100.87	-0.0091	104	1.1e-08	SAAEMYGSSFDLDYDFQR
18616	980.962	1959.91	1959.92	-0.0085	104	8.1e-09	DATNVGDEGGFAPNILENK
25403	1104.77	3311.28	3311.3	-0.0229	103	2e-07	GSYGSGGSSYGSGGGSYGSGGGGGGHGSYGSGSSSGGYR
16832	892.952	1783.89	1783.9	-0.0088	103	1.2e-07	LFIGGLSFETTDESLR
9950	653.833	1305.65	1305.66	-0.005	102	1.8e-07	AIVAGDQNVEYK
17435	920.525	1839.03	1839.05	-0.0119	102	5e-08	LQVTNVLSQPLTQATVK
25289	1075.09	3222.25	3222.27	-0.0267	102	3.9e-08	GGSGGSHGGGSGFGGESGGSYGGGEEASGSGGGYGGGSGK
19736	1057.07	2112.12	2112.13	-0.0107	102	2.1e-08	TILSNQTVDIPENVDITLK
17877	941.959	1881.9	1881.91	-0.0073	102	1.4e-07	LEQELFSGGNTGINFEK
11371	694.879	1387.74	1387.75	-0.0017	101	6.6e-07	ASGQAFELILSPR
22985	860.769	2579.28	2579.29	-0.0024	101	3.6e-08	NDFQLIGIQDGYLSLLQDSGEVR
16232	864.412	1726.81	1726.82	-0.0066	101	3.8e-07	YGGISTASVDFEQPTR
15829	844.911	1687.81	1687.82	-0.0094	101	5.4e-08	ASGNYATVISHNPETK
9126	630.375	1258.73	1258.74	-0.0051	101	1.1e-06	LLLGAGAVAYGVR
14872	809.41	1616.81	1616.82	-0.0131	101	2.2e-07	VTADVTSAVMGNPVTR
16991	600.634	1798.88	1798.89	-0.0082	101	2e-08	AYLPVNESFGFTADLR
15313	823.883	1645.75	1645.76	-0.0109	101	7.2e-08	QDLPNAMNAAEITDK	Oxidation (M)
17733	934.987	1867.96	1867.97	-0.0078	101	2.1e-07	YVASYLLAALGGNSSPSAK
17156	907.43	1812.85	1812.84	0.0036	100	9.8e-08	MDLQAAGAQAQGAAEPSR	Acetyl (N-term)
11804	708.374	1414.73	1414.74	-0.008	100	6.6e-07	IANLQTDLSDGLR
9895	652.308	1302.6	1302.61	-0.0084	100	9.2e-08	FSGSGSGTDFTLK
16287	866.469	1730.92	1730.93	-0.0082	100	4.6e-08	VIGNQSLVNELAFTAR
17812	938.935	1875.86	1875.86	-0.0042	100	8e-08	NVSSFPDDATSPLQENR
16979	899.932	1797.85	1797.86	-0.0138	100	2.5e-08	LTNETGFEISSSDATVK
12586	730.899	1459.78	1459.79	-0.0095	99	1.7e-06	ILTFDQLALDSPK
17985	947.943	1893.87	1893.88	-0.0077	99	1.6e-06	IYADTFGDINYQEFAK
9885	651.857	1301.7	1301.71	-0.0081	99	7.7e-07	SLDLDSIIAEVK
11324	693.38	1384.75	1384.76	-0.011	99	1e-07	SLVDLTAVDVPTR
16590	881.942	1761.87	1761.88	-0.0096	99	2.6e-08	GLVYETSVLDPDEGIR
16948	898.417	1794.82	1794.82	-0.0057	99	2.6e-07	MQNDAGEFVDLYVPR	Acetyl (N-term)
20026	1072.57	2143.12	2143.13	-0.0114	98	5.1e-07	GIDVQQVSLVINYDLPTNR
18388	968.441	1934.87	1934.88	-0.0097	98	8.3e-08	MESGIEPSVDLETLDER	Oxidation (M)
17578	618.339	1852	1852.01	-0.0092	98	8.5e-07	TVNELQNLTAAEVVVPR
20762	1122.11	2242.2	2242.2	-0.0027	98	2.8e-07	MSVQPTVSLGGFEITPPVVLR	Oxidation (M)
7744	593.342	1184.67	1184.68	-0.0063	98	5.5e-07	GLSTESILIPR
18074	952.959	1903.9	1903.91	-0.0095	97	1.5e-07	LEGLGSSEADQDGLASTVR
19635	701.057	2100.15	2100.17	-0.0207	97	1.4e-06	VNNASLIGLGYTQTLRPGVK
20991	1136.57	2271.12	2271.13	-0.0138	97	1.8e-07	GVVPLAGTNGETTTQGLDGLSER
19078	1009.95	2017.89	2017.9	-0.0158	96	3.1e-07	AAFGISDSYVDGSSFDPQR
17368	917.389	1832.76	1832.77	-0.0112	96	1.2e-07	NPDDITNEEYGEFYK
17508	924.397	1846.78	1846.79	-0.01	96	1.3e-07	NPDDITQEEYGEFYK
18356	966.086	1930.16	1930.16	-0.0046	96	7.5e-07	VTIAQGGVLPNIQAVLLPK
13402	759.964	1517.91	1517.93	-0.0165	96	3.3e-07	LLIHQSLAGGIIGVK
13990	780.898	1559.78	1559.79	-0.0129	96	5e-07	VDFPQDQLTALTGR
11450	697.365	1392.72	1392.72	-0.0094	96	3.7e-06	TNAENEFVTIKK
25649	848.905	3391.59	3391.6	-0.0111	96	1e-06	KDIENQYETQITQIEHEVSSSGQEVQSSAK
9693	646.847	1291.68	1291.69	-0.008	96	8.3e-07	VSVADHSLHLSK
12334	724.387	1446.76	1446.77	-0.0078	95	3.9e-07	AIGGGLSSVGGGSSTIK
22506	825.396	2473.17	2473.19	-0.018	95	1.5e-07	MSGDLSSNVTVSVTSSTISSNVASK	Oxidation (M)
11982	713.879	1425.74	1425.75	-0.0063	95	4.6e-07	LGSTVFVANLDYK
19608	1049.55	2097.09	2097.1	-0.0083	95	4.5e-07	TVATPLNQVANPNSAIFGGAR
18084	953.495	1904.97	1904.98	-0.0097	95	9.1e-08	LATQSNEITIPVTFESR
15478	829.925	1657.84	1657.84	-0.007	95	1e-06	NQVALNPQNTVFDAK
11618	703.346	1404.68	1404.68	-0.0075	95	2.7e-07	EVASNSELVQSSR
15765	841.954	1681.89	1681.91	-0.0136	95	4.6e-07	MIAGQVLDINLAAEPK
11600	702.839	1403.66	1403.67	-0.0079	95	1.2e-06	MLGQAEEVVQER	Oxidation (M)
17539	925.455	1848.9	1848.9	-0.0015	94	1.1e-07	TEFLSFMNTELAAFTK
18251	961.481	1920.95	1920.96	-0.0098	94	1e-06	DQEGQDVLLFIDNIFR
18467	971.962	1941.91	1941.92	-0.0075	94	5.9e-07	VWLDPNETNEIANANSR
17129	905.946	1809.88	1809.89	-0.0133	94	3.1e-07	YGPIADVSIVYDQQSR
16378	871.406	1740.8	1740.81	-0.0081	94	5e-07	ETTDTDTADQVIASFK
25275	1071.82	3212.45	3212.48	-0.0265	93	2.4e-07	EAESCDCLQGFQLTHSLGGGTGSGMGTLLISK	Oxidation (M)
18971	1002.47	2002.93	2002.95	-0.0162	93	6.9e-08	VLYSNMLGEENTYLWR	Oxidation (M)
12190	720.395	1438.77	1438.78	-0.0071	93	1.4e-06	VALTGLTVAEYFR
11374	694.906	1387.8	1387.81	-0.0092	93	4.7e-07	AAILPTSIFLTNK
10770	677.344	1352.67	1352.68	-0.008	93	8e-07	SLFSSIGEVESAK
10528	669.353	1336.69	1336.7	-0.0065	93	3.6e-06	GLGTGTLYIAESR
9896	652.309	1302.6	1302.61	-0.0065	93	4.4e-07	FSGSGSGTDFTLK
19205	1022.02	2042.03	2042.05	-0.016	93	3.4e-07	LILPVGPAGGNQMLEQYDK
18252	961.881	1921.75	1921.76	-0.0163	93	1.2e-07	GYNDDYYEESYFTTR
18606	980.445	1958.88	1958.89	-0.0105	92	2.5e-07	SSIGTGYDLSASTFSPDGR	Acetyl (N-term)
10657	673.365	1344.72	1344.72	-0.0084	92	9e-07	AGVNTVTTLVENK
17810	938.483	1874.95	1874.96	-0.0112	92	7.5e-07	LYIGNLNESVTPADLEK
22649	836.735	2507.18	2507.2	-0.0202	92	7.6e-07	TSRPENAIIYNNNEDFQVGQAK
19133	677.011	2028.01	2028.03	-0.0148	92	9.2e-07	SAIVHLINYQDDAELATR
22053	803.738	2408.19	2408.2	-0.0085	92	4.1e-07	FDGALNVDLTEFQTNLVPYPR
17957	945.996	1889.98	1889.98	-0.0066	92	2.1e-06	LTAELIEQAAQYTNAVR
21773	789.755	2366.24	2366.26	-0.0132	92	4.1e-07	NQILNLTTDNANILLQIDNAR
8629	616.327	1230.64	1230.65	-0.0051	91	1.8e-06	AVAGDASESALLK
17888	942.475	1882.94	1882.94	-0.0062	91	1.6e-07	FQDGDLTLYQSNTILR
15241	820.957	1639.9	1639.9	-0.0057	91	1.5e-06	VYNVTQHAVGIVVNK
20761	748.406	2242.2	2242.2	-0.0068	91	4.7e-07	MSVQPTVSLGGFEITPPVVLR	Oxidation (M)
20479	734.989	2201.95	2201.95	-0.0083	90	7.5e-07	EMEENFAVEAANYQDTIGR	Oxidation (M)
15821	844.45	1686.89	1686.89	-0.0085	90	1.5e-05	IINEPTAAAIAYGLDR
9857	651.317	1300.62	1300.63	-0.0099	90	2e-06	ISVYYNEATGGK
13211	752.878	1503.74	1503.75	-0.0078	90	4.2e-06	TLNDELEIIEGMK
18455	647.998	1940.97	1940.98	-0.0074	90	2.3e-06	LNDLEDALQQAKEDLAR
22312	816.751	2447.23	2447.24	-0.0083	90	5.5e-07	NGQHVASSPIPVVISQSEIGDASR
20238	1085.02	2168.03	2168.04	-0.0056	90	1.9e-05	TTYSDNQPGVLIQVYEGER
12935	742.894	1483.77	1483.79	-0.0184	90	1.1e-06	KYDAFLASESLIK
15493	830.447	1658.88	1658.89	-0.0092	90	3.9e-06	IINEPTAAAIAYGLDK
15948	849.929	1697.84	1697.85	-0.0083	90	1e-07	FTPGTFTNQIQAAFR
18246	961.417	1920.82	1920.84	-0.0176	90	6.7e-06	EQPGDLFNEDWDSELK
15909	848.382	1694.75	1694.76	-0.008	90	5.2e-07	GFGFVTFDDHDPVDK
10857	679.349	1356.68	1356.69	-0.0053	90	4.2e-06	LNDLEDALQQAK
15210	819.928	1637.84	1637.85	-0.0113	90	4.7e-06	SLNNQFASFIDKVR
14616	801.364	1600.71	1600.73	-0.0117	89	2.2e-06	ANFESDEVELSYAK
17449	921.433	1840.85	1840.86	-0.008	89	3.5e-07	SIDAYDNFDNISLAQR
10328	663.354	1324.69	1324.7	-0.0053	89	5.4e-06	VLEEANQAINPK
10449	666.851	1331.69	1331.69	-0.0064	89	2.4e-06	GILAADESTGSIAK
19192	680.999	2039.97	2039.98	-0.0062	89	6.4e-07	GIVDQSQQAYQEAFEISK
15413	827.417	1652.82	1652.83	-0.0111	89	5.9e-06	DISEASVFDAYVLPK
12222	721.351	1440.69	1440.69	-0.0045	88	7.2e-07	VPLSEFDFSWSK
9382	638.34	1274.67	1274.67	-0.0056	88	3.2e-06	VIGGDDLSTLTGK
13311	756.421	1510.83	1510.84	-0.008	88	1.7e-06	VPQVSTPTLVEVSR
15933	849.387	1696.76	1696.77	-0.0058	88	5.4e-07	TTGFGMIYDSLDYAK	Oxidation (M)
8831	621.853	1241.69	1241.7	-0.007	88	6.6e-07	ADLINNLGTIAK
17252	607.975	1820.9	1820.91	-0.0049	88	8.6e-07	RFDEILEASDGIMVAR
20496	1103.45	2204.89	2204.89	-0.0079	88	6.3e-07	NMGGPYGGGNYGPGGSGGSGGYGGR	Oxidation (M)
19393	690.675	2069	2069.02	-0.0155	88	3.2e-05	HGVTEGLQGQTGPQIYQEK
18355	644.392	1930.15	1930.16	-0.008	88	1.3e-06	VTIAQGGVLPNIQAVLLPK
16451	874.424	1746.83	1746.84	-0.0082	88	1.3e-06	GPDGLTAFEATDNQAIK
15926	848.913	1695.81	1695.82	-0.0106	87	1.2e-05	KLEVEANNAFDQYR
17263	911.966	1821.92	1821.93	-0.0077	87	3e-07	LFVGGLDWSTTQETLR
11042	684.837	1367.66	1367.67	-0.0087	87	7e-06	LSVNSVTAGDYSR
16856	894.496	1786.98	1786.98	-0.0044	87	1.8e-06	IINEPTAAAIAYGLDKK
21603	781.722	2342.14	2342.16	-0.013	87	1.4e-06	KDLYANTVLSGGTTMYPGIADR
18369	966.981	1931.95	1931.96	-0.0107	87	6.3e-07	GVTEGLQGQTGPQIYQEK
14969	811.928	1621.84	1621.85	-0.0086	86	1.1e-05	QGGLGPMNIPLVSDPK
12316	723.855	1445.7	1445.7	-0.0093	86	3.1e-06	ASMQQQQQLASAR
14102	784.885	1567.76	1567.76	-0.0068	86	1.7e-06	QAVTNPNNTFYATK
13139	750.394	1498.77	1498.78	-0.0042	86	4e-05	PFLELDTNLPANR
18629	654.652	1960.93	1960.95	-0.0143	86	4.2e-06	AIGSASEGAQSSLQEVYHK
13785	773.925	1545.84	1545.84	-0.0045	85	3.6e-06	VLEQLTGQTPVFSK
15262	821.902	1641.79	1641.8	-0.0069	85	2.3e-05	IQVLQQQADDAEER
18160	957.003	1911.99	1911.99	-0.0036	85	4.9e-06	KLFIGGLSFETTDESLR
12457	727.394	1452.77	1452.78	-0.0081	85	7.7e-06	NVGLDIEAEVPAVK
17912	943.489	1884.96	1884.97	-0.0014	85	4.2e-07	MAVTFIGNSTAIQELFK	Oxidation (M)
24166	945.125	2832.35	2832.35	0.0002	85	7.1e-05	GSGDPSSSSSSGNPLVYLDVDANGKPLGR
14325	791.955	1581.9	1581.9	-0.0024	85	2e-06	IGDEIIVINELLNK
12648	732.922	1463.83	1463.83	-0.0044	85	1.5e-05	IPLLSDLTHQISK
7759	593.839	1185.66	1185.67	-0.008	85	5.6e-06	LSQGVTLVVDR
7434	584.356	1166.7	1166.7	-0.0046	85	4.3e-05	LLASTLVHSVK
13550	765.392	1528.77	1528.77	-0.0051	84	1.2e-05	SIFQHIQSAQSQR
12541	729.878	1457.74	1457.75	-0.0069	84	1.3e-05	NAIANASTLAEVER
19401	690.678	2069.01	2069.02	-0.0072	84	7.1e-05	HGVTEGLQGQTGPQIYQEK
18334	964.957	1927.9	1927.91	-0.0075	84	1.2e-06	SLGYAYVNFQQPADAER
15695	839.401	1676.79	1676.8	-0.0126	84	1.4e-05	NQLTSNPENTVFDAK
8964	625.838	1249.66	1249.67	-0.0052	84	4.2e-06	TNSTFNQVVLK
15245	821.37	1640.73	1640.74	-0.0093	84	3.7e-06	DSLLQDGEFSMDLR	Oxidation (M)
11272	692.344	1382.67	1382.68	-0.0093	84	1.3e-05	SLNNQFASFIDK
20336	728.376	2182.11	2182.12	-0.0121	84	4.6e-06	PIISGLYQGAGGPGPGGFGAQGPK
14388	793.905	1585.79	1585.81	-0.011	84	2.4e-06	NLGSINTELQDVQR
14387	793.879	1585.74	1585.76	-0.0152	83	2.7e-06	VQALEEANNDLENK
16140	858.924	1715.83	1715.84	-0.0099	83	4.3e-06	QISNLQQSISDAEQR
16169	859.952	1717.89	1717.9	-0.0101	83	5.5e-06	IIDVVYNASNNELVR
22809	848.072	2541.2	2541.2	-0.0071	83	1.4e-06	SLYQSAGVAPESFEYIEAHGTGTK
15490	553.947	1658.82	1658.83	-0.0071	83	8.1e-05	FSGSGSGTDFTLKISR
17451	921.446	1840.88	1840.88	-0.0071	83	5.6e-06	STGEAFVQFASQEIAEK
12561	730.397	1458.78	1458.79	-0.0068	83	2.8e-06	VVQMLGSLGGQINK	Oxidation (M)
13151	750.899	1499.78	1499.79	-0.0103	83	3.1e-06	NILLTNEQLESAR
9565	643.854	1285.69	1285.7	-0.0064	83	5.6e-05	ALSAVSAQAAAAQK
18099	954.482	1906.95	1906.96	-0.0068	83	6e-06	TIGTGLVTNTLAMTEEEK
11817	708.836	1415.66	1415.66	-0.0075	82	3e-06	ITAEEMYDIFGK
11345	694.344	1386.67	1386.68	-0.0083	82	2.4e-06	ISDAHLADTMIGK	Oxidation (M)
10226	660.857	1319.7	1319.71	-0.0091	82	2.9e-06	IGNSTAIQELFK
22759	844.461	2530.36	2530.37	-0.012	82	1.8e-06	VETGVLKPGMVVTFAPVNVTTEVK	Oxidation (M)
17732	623.66	1867.96	1867.97	-0.0086	82	9.3e-06	YVASYLLAALGGNSSPSAK
13501	509.315	1524.92	1524.92	-0.0004	82	8.1e-05	ASITPGTILIILTGR
16764	889.905	1777.79	1777.8	-0.0071	82	1.4e-05	NQYDNDVTVWSPQGR
16204	862.466	1722.92	1722.93	-0.0091	82	4.7e-06	IQQEIAVQNPLVSER
13255	753.89	1505.77	1505.77	-0.0076	82	2.2e-05	ISSLLEEQFQQGK
24404	974.19	2919.55	2919.57	-0.0189	82	6.8e-06	MGVPTYGAIILDETLENVLLVQGYLAK
12552	730.35	1458.69	1458.7	-0.0098	82	7.1e-06	MGPAMGPALGAGIER	2 Oxidation (M)
11115	686.871	1371.73	1371.74	-0.0081	82	3.9e-06	AIADTGANVVVTGGK
11727	706.316	1410.62	1410.63	-0.0082	82	9e-06	SEVSSDEDIQFR
18274	962.477	1922.94	1922.95	-0.0105	82	9.3e-07	TIGTGLVTNTLAMTEEEK	Oxidation (M)
8827	621.828	1241.64	1241.65	-0.0063	82	2.3e-05	LLANMVYQYK
15085	815.921	1629.83	1629.83	-0.0049	82	4.2e-06	TIAQGNLSNTDVQAAK
22883	854.083	2559.23	2559.24	-0.0153	82	4.7e-06	LVQDVANNTNEEAGDGTTTATVLAR
14885	540.293	1617.86	1617.87	-0.0086	82	2.7e-06	LQMEAPHIIVGTPGR
15822	563.303	1686.89	1686.89	-0.0064	82	3.2e-06	IINEPTAAAIAYGLDR
15939	849.418	1696.82	1696.83	-0.0097	81	2.9e-06	AFVDFLSDEIKEER
13718	771.848	1541.68	1541.69	-0.0116	81	3.3e-06	FYEQMNGPVAGASR	Oxidation (M)
10938	681.402	1360.79	1360.8	-0.0082	81	6.1e-06	VFSATLGLVDIVK
20356	729.068	2184.18	2184.19	-0.0052	81	1.4e-05	ISDSVLVDIKDTEPLIQTAK
8648	616.799	1231.58	1231.59	-0.0065	81	9e-06	SGGGGGGGLGSGGSIR
15303	823.439	1644.86	1644.87	-0.0091	81	3.8e-06	VINEPTAAALAYGLDK
19609	700.039	2097.1	2097.1	-0.0016	81	4e-06	TVATPLNQVANPNSAIFGGAR
23820	915.129	2742.36	2742.37	-0.0075	81	0.00018	DATNVGDEGGFAPNILENKEGLELLK
17643	930.489	1858.96	1858.97	-0.0038	81	2.1e-05	LDGLVETPTGYIESLPR
23511	896.771	2687.29	2687.31	-0.0171	81	2e-06	DLVVPEKWEESGPQFITNSEEVR
19493	695.697	2084.07	2084.08	-0.0074	81	4.5e-06	HGLLVPNNTTDQELQHIR
22743	632.851	2527.38	2527.39	-0.014	81	2.4e-05	KAELLDNEKPAAVVAPITTGYTVK
15491	553.966	1658.88	1658.89	-0.0108	81	1.5e-05	IINEPTAAAIAYGLDK
12320	723.879	1445.74	1445.75	-0.0113	81	6.1e-05	SDIGEVILVGGMTR
17388	918.416	1834.82	1834.83	-0.0082	81	5.1e-05	TMDEDIVIQQDDEIR	Oxidation (M)
16958	599.673	1796	1796	-0.0085	81	8.8e-06	NVQALEIELQSQLALK
15433	828.405	1654.8	1654.81	-0.0097	80	5.4e-06	TFTTQETITNAETAK
18202	959.015	1916.01	1916.03	-0.0109	80	1.3e-06	GSYGDLGGPIITTQVTIPK
12520	729.364	1456.71	1456.72	-0.0062	80	5.8e-06	DTNGSQFFITTVK
12614	731.907	1461.8	1461.81	-0.0083	80	1.4e-06	IYVDDGLISLQVK
15350	824.906	1647.8	1647.81	-0.0132	80	7.8e-06	GISEETTTGVHNLYK
17534	616.996	1847.97	1847.97	-0.0043	80	6.6e-06	LGFSEVELVQMVVDGVK
18070	952.497	1902.98	1902.98	-0.0053	80	7.9e-06	AFLASPEYVNLPINGNGK
11092	686.356	1370.7	1370.7	-0.0072	79	0.0001	LNDLEEALQQAK
13988	780.884	1559.75	1559.77	-0.0159	79	6.4e-05	SANSELGGIWSVGQR
17485	922.989	1843.96	1843.97	-0.0045	79	7.4e-05	LAALNPESNTAGLDIFAK
7498	586.317	1170.62	1170.62	-0.0058	79	1.1e-05	VVDALGNAIDGK
10581	670.902	1339.79	1339.8	-0.0066	79	4.2e-05	IILDLISESPIK
24746	1001.17	3000.48	3000.49	-0.0098	79	5.2e-06	EIAEAYLGYPVTNAVITVPAYFNDSQR
17887	628.651	1882.93	1882.94	-0.0117	79	6.3e-06	FQDGDLTLYQSNTILR
18183	639.305	1914.89	1914.91	-0.0147	79	5.8e-05	TSSAQVEGGVHSLHSYEK
17171	605.654	1813.94	1813.94	-0.0049	79	1.9e-05	NQVALNPQNTVFDAKR
21823	594.3	2373.17	2373.18	-0.0133	79	1.1e-05	HGITELHPDVVSYVSHATQQR
10399	664.87	1327.73	1327.73	-0.0088	79	0.00013	LLESLDQLELR
14639	801.944	1601.87	1601.88	-0.0088	79	6.4e-06	VVLAYEPVWAIGTGK
10276	662.309	1322.6	1322.61	-0.006	79	2.6e-05	EEAENTLQSFR
18010	633.316	1896.93	1896.94	-0.0138	79	9.9e-05	VIHDNFGIVEGLMTTVH	Oxidation (M)
12998	744.865	1487.72	1487.72	-0.0051	79	1.3e-05	AGTGVDNVDLEAATR
15950	849.953	1697.89	1697.9	-0.0111	79	1.9e-06	MIAGQVLDINLAAEPK	Oxidation (M)
13265	754.408	1506.8	1506.8	-0.0021	78	2.1e-05	TYNASITLQQQLK
17533	924.99	1847.97	1847.97	-0.0046	78	1.7e-05	LGFSEVELVQMVVDGVK
14116	785.418	1568.82	1568.83	-0.0103	78	2.3e-05	VPPAINQFTQALDR
15904	847.947	1693.88	1693.89	-0.0093	78	2.5e-06	LIAPVAEEEATVPNNK
11591	702.375	1402.73	1402.74	-0.0072	78	0.00019	SDGALLLGASSLSGR
8906	416.56	1246.66	1246.67	-0.0072	78	0.00013	TPVEPEVAIHR
14798	807.451	1612.89	1612.89	-0.0069	78	5.3e-06	LVINGNPITIFQER
19428	692.029	2073.07	2073.07	-0.0077	78	7e-05	DQLIYNLLKEEQTPQNK
14589	800.416	1598.82	1598.83	-0.0084	78	3.9e-05	NKLNDLEDALQQAK
17366	916.961	1831.91	1831.92	-0.0155	78	1.6e-05	SGALDVLQMKEEDVLK	Acetyl (N-term); Oxidation (M)
17808	938.471	1874.93	1874.94	-0.0093	78	1.2e-05	VTEGLQGQTGPQIYQEK
11907	711.853	1421.69	1421.7	-0.0116	78	1.5e-05	QVAEAYEVLSDAK
15502	830.891	1659.77	1659.78	-0.0105	78	4.6e-06	VLNSYWVGEDSTYK
9842	650.819	1299.62	1299.63	-0.0108	78	3.5e-06	DFVASIDATYAK
12817	738.352	1474.69	1474.69	-0.0053	78	2.1e-05	AVEHIFETEEGSK
15194	819.409	1636.8	1636.81	-0.0088	78	7.4e-06	VTNGAFTGEISPGMIK	Oxidation (M)
19925	712.355	2134.04	2134.04	0.0013	78	2.5e-05	MVNPTVFFDIAVDGEPLGR	Acetyl (N-term); Oxidation (M)
11097	457.935	1370.78	1370.79	-0.0063	78	0.00026	LSVLGAITSVQQR
16990	900.447	1798.88	1798.89	-0.0091	77	1.6e-05	AYLPVNESFGFTADLR
23387	890.11	2667.31	2667.32	-0.0114	77	2.1e-05	NLPQYVSNELLEEAFSVFGQVER
17554	926.404	1850.79	1850.8	-0.0087	77	4.3e-05	DDDIAALVVDNGSGMCKA	Acetyl (N-term); Oxidation (M)
18370	644.991	1931.95	1931.96	-0.0087	77	5.4e-05	GVTEGLQGQTGPQIYQEK
12670	733.822	1465.63	1465.64	-0.007	77	1.7e-05	TYDSYLGDDYVR
17059	902.971	1803.93	1803.94	-0.0083	77	4.6e-06	AAVPSGASTGIYEALELR
17356	611.289	1830.85	1830.86	-0.0117	77	3.2e-05	IMDPNIVGSEHYDVAR	Oxidation (M)
18854	663.666	1987.98	1987.98	-0.0068	77	5.4e-06	YQVFFFGTHETAFLGPK
7422	583.846	1165.68	1165.68	-0.0044	77	0.00018	AVAQALEVIPR
15288	822.908	1643.8	1643.81	-0.0052	77	1.3e-05	WFQPVANAADAEAVR
18913	666.327	1995.96	1995.96	-0.0042	77	1.5e-05	ELTTEIDNNIEQISSYK
14852	808.923	1615.83	1615.84	-0.0094	77	1.1e-05	TLAVNAAQDSTDLVAK
12185	720.351	1438.69	1438.7	-0.0084	77	8.8e-05	QGAGGPGPGGFGAQGPK
10546	669.849	1337.68	1337.69	-0.01	77	3.2e-05	GAVDGGLSIPHSTK
17719	934.466	1866.92	1866.93	-0.0106	77	5.8e-06	ILYMTDEVNDPSLTIK	Oxidation (M)
12985	744.441	1486.87	1486.87	-0.0049	77	0.00021	LISQIVSSITASLR
22922	856.093	2565.26	2565.27	-0.0135	77	2.6e-05	SKEEAEALYHSKYEELQVTVGR
17884	628.637	1882.89	1882.9	-0.0072	77	2.1e-05	LNFSHGTHEYHAETIK
14221	788.391	1574.77	1574.78	-0.0113	77	2.1e-05	ILGADTSVDLEETGR
13318	756.863	1511.71	1511.72	-0.0107	77	0.00022	LQAALDDEEAGGRPA
4763	508.801	1015.59	1015.59	-0.0045	77	0.00026	LTLSALVDGK
15980	567.97	1700.89	1700.9	-0.0117	77	2e-05	AVFVDLEPTVIDEVR
15831	844.924	1687.83	1687.84	-0.0079	76	5.2e-06	LQPFATEADVEEALR
12624	732.355	1462.69	1462.7	-0.0025	76	1.3e-05	VAGMDVELTVEER	Oxidation (M)
19856	709.317	2124.93	2124.94	-0.0121	76	9.9e-06	LGEMWNNTAADDKQPYEK	Oxidation (M)
9774	648.835	1295.65	1295.66	-0.0077	76	2.8e-05	LLYNNVSNFGR
15892	565.31	1692.91	1692.92	-0.0071	76	1.7e-05	SKVDEAVAVLQAHQAK
14746	805.411	1608.81	1608.81	-0.0068	76	1.1e-05	AFLEENNLDYIIR
20166	1081	2159.99	2160	-0.0109	76	5.4e-05	LSPPSSSAASSYSFSDLNSTR
9533	642.86	1283.7	1283.71	-0.004	76	3.8e-05	AALVLEDGSVLR	Acetyl (N-term)
5884	542.819	1083.62	1083.63	-0.0058	76	0.00028	LITPAVVSER
10193	660.298	1318.58	1318.59	-0.0046	76	2.2e-05	NSLESYAFNMK	Oxidation (M)
6459	558.274	1114.53	1114.54	-0.008	76	4e-05	EGNGPVTQWK
15553	833.391	1664.77	1664.78	-0.016	76	5.7e-06	NQVAMNPTNTVFDAK	Oxidation (M)
13981	780.44	1558.87	1558.86	0.0013	76	0.00013	AIGLSVADLIESMLK
10354	663.849	1325.68	1325.69	-0.006	76	1.1e-05	TVTAMDVVYALK	Oxidation (M)
9460	640.809	1279.6	1279.61	-0.0074	76	1.7e-05	FVMEVEVDGQK
20302	726.669	2176.98	2176.99	-0.0102	76	0.0005	VTGEADVEFATHEDAVAAMAK	Oxidation (M)
16775	890.437	1778.86	1778.87	-0.0087	76	0.00018	GADFLVTEVENGGSLGSK
10301	662.841	1323.67	1323.67	-0.0047	76	0.00012	LDESFLVSWTK
20643	743.074	2226.2	2226.21	-0.0094	76	7.1e-06	MSVQPTVSLGGFEITPPVVLR
15756	841.443	1680.87	1680.88	-0.012	75	1.1e-05	TPVEEVPAAIAPFQGR
21694	785.085	2352.23	2352.24	-0.0099	75	3.8e-05	ISGETIFVTAPHEATAGIIGVNR
16834	595.656	1783.95	1783.95	-0.0046	75	1.9e-05	GTMTTGHNVADLVVILK	Oxidation (M)
19903	711.334	2130.98	2130.98	-0.003	75	5e-06	TAFDEAIAELDTLSEESYK
16786	890.914	1779.81	1779.83	-0.0133	75	7.1e-06	VDATEESDLAQQYGVR
20030	715.673	2144	2144.01	-0.0109	75	2e-05	DELHIVEAEAMNYEGSPIK
8973	626.329	1250.64	1250.65	-0.0077	75	4.3e-05	ATLYVTAIEDR
12774	736.445	1470.87	1470.88	-0.0061	75	3.9e-05	LLVPTQYVGAIIGK
16779	593.986	1778.93	1778.94	-0.0066	75	2.1e-05	TIPLTDNTVIEEHLGK
10719	675.366	1348.72	1348.73	-0.0094	75	0.00016	TLTIVDTGIGMTK
8706	618.3	1234.59	1234.59	-0.008	75	6e-05	DQVANSAFVER
14389	793.918	1585.82	1585.83	-0.0098	75	3.8e-05	LAVEALSSLDGDLAGR
20104	1077.5	2152.99	2153	-0.0139	75	4.1e-05	IGGDAATTVNNSTPDFGFGGQK
14386	793.879	1585.74	1585.75	-0.0082	75	2.8e-05	TIAVDFASEDIYDK
14085	784.373	1566.73	1566.74	-0.0032	75	1.6e-05	DAFLGSFLYEYSR
19088	1010.53	2019.06	2019.06	-0.0085	75	9.2e-06	ILATPPQEDAPSVDIANIR
13035	746.379	1490.74	1490.75	-0.0039	75	9.3e-06	LPAAGVGDMVMATVK	2 Oxidation (M)
9235	633.831	1265.65	1265.65	-0.0034	75	0.00046	EAIEGTYIDKK
9285	635.325	1268.64	1268.64	-0.0039	75	1.1e-05	QDGQFSVLFTK
14455	795.937	1589.86	1589.87	-0.0081	74	5.5e-05	TIVQLENEIYQIK
17589	618.666	1852.98	1852.98	-0.0039	74	6.2e-05	IGGVQQDTILAEGLHFR
18917	666.34	1996	1996.01	-0.0063	74	3.9e-05	LQAYHTQTTPLIEYYR
10880	679.864	1357.71	1357.72	-0.0062	74	7.4e-05	IASLEVENQSLR
16125	572.595	1714.76	1714.77	-0.0104	74	2.5e-05	GFGFVYFQNHDAADK
13847	775.945	1549.88	1549.88	-0.0076	74	3.5e-05	ALIAGGGAPEIELALR
10572	670.834	1339.65	1339.66	-0.0085	74	4.7e-05	SKAEAESLYQSK
23738	908.785	2723.33	2723.35	-0.0164	74	8.4e-06	EKPYFPIPEEYTFIQNVPLEDR
20239	723.696	2168.07	2168.07	-0.009	74	6.9e-06	GIVDQSQQAYQEAFEISKK
16016	853.432	1704.85	1704.86	-0.0069	74	3.6e-05	VFVGGLSPDTSEEQIK
10736	676.326	1350.64	1350.64	-0.0056	74	3.1e-05	VAGGGGGFGAAGGFGGR
18224	640.358	1918.05	1918.06	-0.0101	74	0.00028	ISSIQSIVPALEIANAHR
10463	667.373	1332.73	1332.74	-0.0091	74	1.9e-05	LFVTNDAATILR
12330	724.354	1446.69	1446.7	-0.0092	74	1.9e-05	VAGMDVELTVEER
8795	620.847	1239.68	1239.68	-0.0023	74	0.00054	AEVQVLVLDGR	Acetyl (N-term)
19150	678.678	2033.01	2033.02	-0.0084	74	1.8e-05	INTQWLLTSGTTEANAWK
12335	724.388	1446.76	1446.77	-0.0097	74	2.5e-05	IVAAGVGEFEAGISK
17692	933	1863.99	1863.99	-0.0084	74	6.5e-06	LLGPDAAINLTDPDGALAK
15940	566.615	1696.82	1696.83	-0.0068	74	0.00025	AFVDFLSDEIKEER
8566	614.817	1227.62	1227.63	-0.0088	74	0.00029	TGMVIHQVEAK	Oxidation (M)
18034	633.954	1898.84	1898.85	-0.009	74	1.9e-05	SKPGAAMVEMADGYAVDR	2 Oxidation (M)
10241	661.336	1320.66	1320.67	-0.0103	74	3.5e-05	YSQVLANGLDNK
10205	660.36	1318.7	1318.72	-0.0199	74	0.0006	GAAGALLVYDITR
12825	738.395	1474.78	1474.78	-0.0028	74	0.00033	FLEQQNQVLQTK
10673	673.822	1345.63	1345.64	-0.0059	74	0.0002	GDVGSADIQDLEK
21772	592.567	2366.24	2366.25	-0.0117	73	1.7e-05	FENAFLSHVVSQHQALLGTIR
12515	729.33	1456.65	1456.62	0.0243	73	1.9e-05	GDALMDEINFMK	Acetyl (N-term); 2 Oxidation (M)
20995	758.38	2272.12	2272.13	-0.0073	73	1.3e-05	AEEGIAAGGVMDVNTALQEVLK	Acetyl (N-term); Oxidation (M)
11075	685.844	1369.67	1369.68	-0.0025	73	7.8e-05	AEYLASIFGTEK	Acetyl (N-term)
15343	824.87	1647.73	1647.73	-0.0053	73	2.9e-05	FGYVDFESAEDLEK
13643	768.899	1535.78	1535.79	-0.0074	73	7.6e-06	TFAPEEISAMVLTK
3093	459.753	917.492	917.497	-0.0052	73	0.00051	VGDVYIPR
20210	722.674	2165	2165.01	-0.0059	73	0.00017	MDSFDEDLARPSGLLAQER	Oxidation (M)
12240	721.849	1441.68	1441.69	-0.0098	73	0.00017	LVPQEEELDDQK
9973	654.346	1306.68	1306.69	-0.0103	73	0.00066	KYEELQITAGR
19500	696.044	2085.11	2085.12	-0.0129	73	4.3e-05	DKYPNLQVIGGNVVTAAQAK
16333	868.904	1735.79	1735.8	-0.0043	73	8.2e-05	YEEENFYLEPYLK
7833	595.817	1189.62	1189.63	-0.0115	73	1.8e-05	IDATSASVLASR
8107	602.791	1203.57	1203.58	-0.0126	73	0.00013	MAEAELVQEGK
11960	713.347	1424.68	1424.69	-0.0098	73	0.00011	APSTYGGGLSVSSSR
17312	609.982	1826.92	1826.93	-0.0073	73	1.8e-05	GIYAYGFEKPSAIQQR
5672	536.322	1070.63	1070.63	-0.0052	73	0.00064	LLIIGDSGVGK
15981	851.451	1700.89	1700.9	-0.011	73	6.4e-05	AVFVDLEPTVIDEVR
9176	632.324	1262.63	1262.64	-0.0055	73	3.3e-05	LVTDEDVFPTK
5784	539.79	1077.56	1077.57	-0.0057	73	0.00064	IITEGFEAAK
16215	862.939	1723.86	1723.87	-0.0026	73	0.00048	EFADSLGIPFLETSAK
19149	1017.51	2033.01	2033.02	-0.0085	73	0.00013	INTQWLLTSGTTEANAWK
12191	480.605	1438.79	1438.8	-0.012	73	6.9e-05	RHPEYAVSVLLR
16324	579.265	1734.77	1734.79	-0.0205	72	0.00012	FGQGAHHAAGQAGNEAGR
7841	595.857	1189.7	1189.71	-0.0074	72	0.0001	VANVSLLALYK
13000	744.88	1487.75	1487.75	-0.0056	72	6.1e-05	IFVGGLSPDTPEEK
7486	585.843	1169.67	1169.68	-0.006	72	0.00027	IALTDNALIAR
10707	450.243	1347.71	1347.71	-0.0086	72	5.1e-05	LPVDLAEELGHR
17332	915.44	1828.86	1828.87	-0.0098	72	0.00014	INVYYNEATGGNYVPR
14355	792.938	1583.86	1583.87	-0.0048	72	5.7e-05	AVFQANQENLPILK
12179	720.331	1438.65	1438.66	-0.0139	72	1.1e-05	TGTAEMSSILEER	Oxidation (M)
8635	616.371	1230.73	1230.73	-0.0053	72	4.8e-05	LAGATLLIFANK
15802	562.65	1684.93	1684.94	-0.0079	72	5.6e-05	SKQEALKNDLVEALK
22090	805.736	2414.19	2414.2	-0.0106	72	2.8e-05	QLFHPEQLITGKEDAANNYAR
9157	631.798	1261.58	1261.59	-0.0088	72	0.00086	SLLEGEGSSGGGGR
12114	718.37	1434.72	1434.74	-0.0105	72	7.4e-05	LFIGGLNTETNEK
19794	530.755	2118.99	2119	-0.0072	72	2.1e-05	HTFSGVASVESSSGEAFHVGK
12750	735.851	1469.69	1469.69	-0.0061	72	1e-05	AGAGSATLSMAYAGAR	Oxidation (M)
12353	724.892	1447.77	1447.78	-0.0076	72	8.1e-05	TIGDLSTLTASEIK
14999	812.879	1623.74	1623.75	-0.0091	72	4e-05	DYGVYLEDSGHTLR
17133	604.34	1810	1810.01	-0.0133	72	0.0013	LKVPPAINQFTQALDR
10812	678.328	1354.64	1354.65	-0.0093	71	3e-05	INVYYNEAAGNK
18586	978.478	1954.94	1954.95	-0.0103	71	0.00081	DAIPENLPPLTADFAEDK
8833	621.871	1241.73	1241.73	-0.0063	71	0.00098	LSTIALALGVER
10404	665.332	1328.65	1328.66	-0.0086	71	0.001	ADSELQLVEQR	Acetyl (N-term)
10159	658.896	1315.78	1315.79	-0.008	71	6.3e-05	VFIGNLNTLVVK
9704	647.319	1292.62	1292.64	-0.0123	71	0.001	FSASGELGNGNIK
9502	641.854	1281.69	1281.7	-0.01	71	8.4e-05	DANLTALAAIGPR
19462	521.225	2080.87	2080.88	-0.0078	71	5.2e-05	AVEHMFETEDGSKDEWR	Oxidation (M)
17069	903.471	1804.93	1804.94	-0.0089	71	1.7e-05	LFIGGLPNYLNDDQVK
17359	916.453	1830.89	1830.9	-0.0129	71	2.5e-05	SIYGEKFEDENFILK
20244	1085.53	2169.04	2169.05	-0.0082	71	2e-05	DDGVSIPGEYTSFLAPISSSK
15683	838.88	1675.75	1675.76	-0.0117	71	3.4e-05	SDGGYTYDTSDLAAIK
8565	614.814	1227.61	1227.62	-0.0079	71	0.00039	VEIIANDQGNR
14099	784.865	1567.71	1567.72	-0.0079	71	0.00027	VDNDENEHQLSLR
9211	633.319	1264.62	1264.63	-0.0058	71	0.00015	TNAENEFVTIK
15200	819.464	1636.91	1636.92	-0.0088	71	7.3e-05	SMVPVQVQLDVPVVK
16305	578.654	1732.94	1732.95	-0.0103	71	0.00011	DYLHLPPEIVPATLR
7398	583.293	1164.57	1164.58	-0.0059	71	0.0011	LENEIQTYR
12016	714.898	1427.78	1427.79	-0.0055	70	0.00024	NVLIVEDIIDTGK
8404	407.225	1218.65	1218.66	-0.0082	70	0.00057	DFLAGGVAAAISK
6714	564.837	1127.66	1127.67	-0.0072	70	5.9e-05	LATNAAVTVLR
17497	923.9	1845.78	1845.79	-0.0089	70	2.3e-05	DFEQEMATAASSSSLEK	Oxidation (M)
12049	716.847	1431.68	1431.68	-0.0051	70	9.8e-05	SNLNSLDEQEGVK
12984	496.629	1486.87	1486.87	-0.0057	70	0.00012	LISQIVSSITASLR
11832	709.376	1416.74	1416.75	-0.0093	70	0.00077	GDVTITNDGATILK
17043	601.964	1802.87	1802.88	-0.0091	70	8.6e-05	SDNQPGVLIQVYEGER
19348	688.341	2062	2062.01	-0.0097	70	7.6e-05	VTLENFYSNLIAQHEER
12004	714.821	1427.63	1427.64	-0.0068	70	0.00027	IMPDSNDSPPAER
12540	729.877	1457.74	1457.75	-0.0117	70	7.9e-05	QFVTPADVVSGNPK
9210	633.316	1264.62	1264.62	-0.0061	70	0.00037	EANNFLWPFK
11556	700.84	1399.66	1399.67	-0.0084	70	4.5e-05	STDYGIFQINSR
17014	901.454	1800.89	1800.9	-0.01	70	5.6e-05	VMLGETNPADSKPGTIR	Oxidation (M)
10733	450.932	1349.77	1349.78	-0.0053	70	0.00016	SGGLGGSHALLLLR
10715	675.347	1348.68	1348.69	-0.0074	70	0.0015	GAEADQIIEYLK
12072	717.366	1432.72	1432.72	-0.0058	70	0.0016	QQLGTAVELEMAK	Oxidation (M)
17132	604.324	1809.95	1809.96	-0.0094	70	6.2e-05	VASSHISDANLANTIIGK
7359	582.316	1162.62	1162.62	-0.0066	70	0.00018	LVNELTEFAK
11956	712.906	1423.8	1423.8	-0.0064	70	0.0001	GDVTAQIALQPALK
13398	759.864	1517.71	1517.72	-0.0084	70	7.1e-05	AEAVTADSEVLEER
6463	558.304	1114.59	1114.6	-0.0049	70	0.0012	LAAIAESGVER
7091	575.307	1148.6	1148.61	-0.0074	70	0.00019	LVNEVTEFAK
20093	538.782	2151.1	2151.11	-0.0123	70	0.0022	VTMQNLNDRLASYLDKVR	Oxidation (M)
6710	564.814	1127.61	1127.62	-0.0048	69	0.00027	LGDDIDLIVR
7086	575.295	1148.58	1148.58	-0.0061	69	0.0012	FDAGELITQR
14638	534.965	1601.87	1601.88	-0.009	69	3.8e-05	VVLAYEPVWAIGTGK
19461	694.631	2080.87	2080.88	-0.0095	69	2.5e-05	AVEHMFETEDGSKDEWR	Oxidation (M)
7795	594.823	1187.63	1187.64	-0.0079	69	0.0002	IDTIEIITDR
21621	782.673	2345	2345.01	-0.0096	69	0.00027	AFVHWYVGEGMEEGEFSEAR	Oxidation (M)
12008	714.849	1427.68	1427.69	-0.0092	69	5.5e-05	LTFDTTFSPNTGK
12538	729.876	1457.74	1457.75	-0.0101	69	0.00013	LLNASGSTSTPAPSR
18295	963.46	1924.91	1924.91	-0.0012	69	2.9e-05	HSQQLFPDGSPGDQWVK
9922	435.565	1303.67	1303.68	-0.0045	69	7.1e-05	ITDSAGHILYSK
14789	807.397	1612.78	1612.79	-0.0117	69	1.9e-05	FGIQAQMVTTDFQK
15036	813.932	1625.85	1625.86	-0.0131	69	5.8e-05	AGIQVVGDDLTVTNPK
17045	902.445	1802.88	1802.88	-0.0049	69	5.7e-05	SDNQPGVLIQVYEGER
13070	747.828	1493.64	1493.65	-0.0104	69	0.00023	TEELEEESFPER
15586	556.607	1666.8	1666.81	-0.0099	69	0.00014	NMQNVEHVPLSLDR	Oxidation (M)
6469	558.316	1114.62	1114.62	-0.006	69	0.0016	LVEALAAATEK
11709	705.833	1409.65	1409.66	-0.0103	69	0.0018	RFDDAVVQSDMK
14588	533.946	1598.82	1598.83	-0.0096	69	0.0014	NKLNDLEDALQQAK
16600	588.609	1762.8	1762.82	-0.0205	69	7.8e-05	FGQGVHHAAGQAGNEAGR
19702	703.986	2108.94	2108.95	-0.0105	69	4e-05	LGEMWNNTAADDKQPYEK
17180	908.472	1814.93	1814.93	-0.0009	69	2.4e-05	LLPEYPGVLSDVQEEK
14273	527.586	1579.74	1579.75	-0.0085	69	3.3e-05	HIGLVYSGMGPDYR	Oxidation (M)
13429	507.616	1519.83	1519.84	-0.0094	69	5.9e-05	IKGEHPGLSIGDVAK
15403	827.377	1652.74	1652.74	-0.0034	69	0.00042	TTFNIQDGPDFQDR
16539	878.982	1755.95	1755.96	-0.0072	69	1.9e-05	IHFPLATYAPVISAEK
10870	679.392	1356.77	1356.78	-0.0064	69	0.00082	QYPISLVLAPTR
22548	828.731	2483.17	2483.18	-0.0077	69	9.9e-06	FVDGLMIHSGDPVNYYVDTAVR	Oxidation (M)
15545	555.619	1663.84	1663.84	-0.0079	69	0.00014	DHINLPGFSGQNPLR
16405	872.465	1742.92	1742.92	-0.0052	68	7.3e-05	DQSAVVVQGLPEGVAFK
11230	460.918	1379.73	1379.74	-0.008	68	0.00012	KLDEAVAEAHLGK
16528	585.997	1754.97	1754.98	-0.009	68	6.8e-05	LVVVISNIESGEVLER
9824	650.316	1298.62	1298.62	-0.0036	68	0.0019	GVDLQENNPASR
11098	686.398	1370.78	1370.79	-0.0062	68	0.0021	LSVLGAITSVQQR
14483	796.917	1591.82	1591.82	-0.0051	68	0.00034	LVIDQIDNGFFSPK
12276	722.829	1443.64	1443.65	-0.0075	68	0.00027	IFTSIGEDYDER
14764	806.376	1610.74	1610.74	-0.0054	68	8.1e-05	SGDSEVYQLGDVSQK
19278	513.779	2051.09	2051.1	-0.0092	68	0.00016	YVATLGVEVHPLVFHTNR
18651	655.295	1962.86	1962.87	-0.0104	68	0.002	FFDANYDGKDYDPVAAR
15749	841.387	1680.76	1680.77	-0.0108	68	2e-05	TTGFGMIYDSLDYAK
20525	737.347	2209.02	2209.02	-0.0052	68	0.00057	SGEENPASKPTPVQDVQGDGR	Acetyl (N-term)
9867	651.371	1300.73	1300.73	-0.007	68	0.0013	TLLENTAITIGR
10336	663.377	1324.74	1324.75	-0.0067	68	0.0021	DNIQGITKPAIR
16735	888.433	1774.85	1774.86	-0.0036	68	0.00041	SYGRPPPDVEGMTSLK	Acetyl (N-term)
9416	639.355	1276.7	1276.7	-0.0069	68	0.00015	LALDIEIATYR
12971	743.898	1485.78	1485.78	-0.0014	68	0.00042	VVAEPVELAQEFR
9599	644.395	1286.78	1286.78	-0.0058	68	0.00025	ATVGILITTIASK
19237	512.544	2046.15	2046.16	-0.0118	68	0.00037	KISSIQSIVPALEIANAHR
10424	665.829	1329.64	1329.65	-0.0094	68	0.00057	GATQQILDEAER
6985	572.313	1142.61	1142.62	-0.0067	68	0.0021	LAELEEALQK
15282	822.468	1642.92	1642.93	-0.0078	68	5.1e-05	TFVNITPAEVGVLVGK
19053	672.661	2014.96	2014.97	-0.0128	68	0.00024	LQQVLQMESHIQSTSDR	Oxidation (M)
18257	641.632	1921.87	1921.88	-0.0094	68	4.3e-05	DESSPYAAMLAAQDVAQR
16264	865.929	1729.84	1729.85	-0.0091	68	3.4e-05	VSDTVVEPYNATLSVH
14903	810.392	1618.77	1618.78	-0.0078	68	8.6e-05	DLLIAYYDVDYEK
14691	803.883	1605.75	1605.76	-0.0081	68	7.8e-05	YVVESTGVFTTMEK	Oxidation (M)
8860	622.813	1243.61	1243.61	-0.0002	68	0.00013	FSDFLLDPYK
11642	703.876	1405.74	1405.75	-0.0073	68	0.0001	IYDALDVSLIER
18723	657.68	1970.02	1970.02	-0.0039	68	0.00021	LASTLVHLGEYQAAVDGAR
10789	677.398	1352.78	1352.79	-0.0096	68	0.00013	ILTPLVSLDTPGK
14065	522.603	1564.79	1564.79	-0.0053	68	5e-05	VEYHFLSPYVSPK
22684	839.128	2514.36	2514.38	-0.0159	68	8.7e-05	VETGVLKPGMVVTFAPVNVTTEVK
8625	616.303	1230.59	1230.6	-0.0069	68	0.0019	SLGTADVHFER
22052	1205.1	2408.19	2408.2	-0.0109	67	1.8e-05	FDGALNVDLTEFQTNLVPYPR
18198	958.981	1915.95	1915.96	-0.0166	67	8.8e-05	EQGVTFPSGDIQEQLIR
6242	552.307	1102.6	1102.61	-0.0062	67	0.00084	ILMVGLDAAGK	Oxidation (M)
20880	754.02	2259.04	2259.06	-0.0174	67	0.00012	FQSSHHPTDITSLDQYVER
7204	577.808	1153.6	1153.61	-0.0087	67	0.00084	HTLNQIDSVK
12796	737.412	1472.81	1472.82	-0.0103	67	0.00021	AGVNTVTTLVENKK
8258	606.821	1211.63	1211.63	-0.0051	67	0.0011	TGMVIHQVEAK
9125	630.366	1258.72	1258.72	-0.0063	67	0.00023	LQTSSVLVSGLR
15462	829.416	1656.82	1656.83	-0.0086	67	7.7e-05	TFLVWVNEEDHLR
14718	804.838	1607.66	1607.66	-0.0003	67	4.9e-05	SFNSDDFDYEELK
9963	654.307	1306.6	1306.61	-0.0083	67	0.00021	YALYDASFETK
15799	562.621	1684.84	1684.85	-0.0113	67	0.0006	HSGNITFDEIVNIAR
10346	663.797	1325.58	1325.6	-0.0161	67	0.00011	GPQQGPQSDQER
14017	781.421	1560.83	1560.83	-0.0023	67	7e-05	VLFASQEIPASPFR
13645	512.944	1535.81	1535.82	-0.0099	67	0.0025	VVEVLAGHGHLYSR
20750	748.059	2241.15	2241.16	-0.0098	67	4.4e-05	IIAEGANGPTTPEADKIFLER
10002	436.925	1307.75	1307.76	-0.0075	67	0.0027	YSPPPLLPVAVR
10806	677.866	1353.72	1353.73	-0.0086	67	0.00035	ALGQNPTNAEVLK
11605	702.863	1403.71	1403.72	-0.0081	67	0.00027	YYVTIIDAPGHR
9233	633.819	1265.62	1265.63	-0.0084	67	6.2e-05	ALDTMNFDVIK
15941	849.423	1696.83	1696.84	-0.0075	67	0.00026	GLGAGAGAGEESPATSLPR
16796	891.422	1780.83	1780.83	-0.0014	67	5.9e-05	LDILDTAGQEEFGAMR	Oxidation (M)
14712	804.388	1606.76	1606.77	-0.0052	67	6.3e-05	FYALSASFEPFSNK
18267	641.697	1922.07	1922.08	-0.0138	67	0.00079	LGVQVVITDPEKLDQIR
18046	950.929	1899.84	1899.85	-0.006	67	0.00013	FSPDGELYASGSEDGTLR
15244	821.369	1640.72	1640.74	-0.0123	67	0.00026	DSLLQDGEFSMDLR	Oxidation (M)
12662	733.403	1464.79	1464.84	-0.0498	67	3.4e-05	AKIHDIVLVGGSTR
10993	683.32	1364.63	1364.63	-0.0063	66	0.0003	SQYEQLAEQNR
12768	736.392	1470.77	1470.78	-0.0056	66	0.00015	VLVEPDAGAGVAVMK	Oxidation (M)
8830	621.841	1241.67	1241.67	-0.0061	66	0.0002	DAGQISGLNVLR
13659	769.393	1536.77	1536.77	0.0036	66	0.00011	FAIQDISVEETSAK
18914	666.328	1995.96	1995.97	-0.0074	66	6.9e-05	ATENDIYNFFSPLNPVR
8446	611.797	1221.58	1221.59	-0.0093	66	0.00067	SSSGLLEWESK
16911	598.322	1791.94	1791.95	-0.0081	66	0.00036	HASPILPITEFSDIPR
11314	693.334	1384.65	1384.66	-0.0088	66	0.00039	INVYYNEATGNK
14973	811.968	1621.92	1621.93	-0.0078	66	0.00035	VVVQVLAEEPEAVLK
16319	867.986	1733.96	1733.97	-0.0104	66	8.2e-05	EGGLGPLNIPLLADVTR
18452	971.465	1940.92	1940.92	-0.0076	66	2.8e-05	HGVTEGLQGQTGPQIYQE
12760	735.899	1469.78	1469.79	-0.0041	66	0.00038	LLLWAQNELDQK
19312	686.36	2056.06	2056.07	-0.0115	66	0.00014	LASQGDSISSQLGPIHPPPR
11414	696.318	1390.62	1390.63	-0.0108	66	0.00031	EMQQQELAQMR
9042	628.309	1254.6	1254.61	-0.0034	66	0.002	FDGILGMAYPR	Oxidation (M)
7908	597.799	1193.58	1193.59	-0.0089	66	0.00012	EAAENSLVAYK
21029	759.077	2274.21	2274.21	-0.0063	66	0.00013	VLVALYEEPEKPNSALDFLK
10841	678.857	1355.7	1355.71	-0.0095	66	4.5e-05	TQVVAGTNYYIK
14679	803.41	1604.81	1604.82	-0.0099	66	0.0024	AAGTAAALAFLSQESR	Acetyl (N-term)
15452	828.913	1655.81	1655.82	-0.0085	66	4.4e-05	LEQGQAIDDLMPAQK
14328	792.372	1582.73	1582.74	-0.0122	66	0.00014	AAGTLYTYPENWR	Acetyl (N-term)
12795	491.943	1472.81	1472.82	-0.0124	66	0.00011	AGVNTVTTLVENKK
9076	629.315	1256.62	1256.62	-0.0086	66	0.0005	VPDESEVVVER
3004	456.794	911.573	911.58	-0.0073	66	0.0016	VGLQVVAVK
15168	818.875	1635.73	1635.74	-0.01	66	0.0039	MATEVAADALGEEWK	Oxidation (M)
15384	551.279	1650.82	1650.83	-0.009	66	0.00011	LYKEELEQTYHAK
14988	812.47	1622.92	1622.94	-0.011	66	0.00016	NLTNPNTVIILIGNK
14847	808.896	1615.78	1615.78	-0.0062	66	0.00016	QPAENVNQYLTDPK
9815	649.868	1297.72	1297.72	-0.0031	66	0.00039	ILQDGGLQVVEK
19037	671.679	2012.02	2012.02	-0.007	66	4e-05	VGLNFSPGQSFPASQAHLR
4937	514.788	1027.56	1027.57	-0.0046	66	0.0029	LADALQELR
14871	809.408	1616.8	1616.81	-0.0064	66	0.0041	KLVDLEPGTMDSVR	Acetyl (N-term); Oxidation (M)
9511	642.342	1282.67	1282.68	-0.0078	66	0.0034	VYIASSSGSTAIK
7321	580.808	1159.6	1159.61	-0.0075	66	0.0032	ISDIQSQLEK
13585	766.875	1531.73	1531.75	-0.0171	66	0.00039	TGQEVVFVAEPDNK
12791	737.394	1472.77	1472.78	-0.009	66	0.0033	EQQIVIQSSGGLSK
17600	619.289	1854.85	1854.85	-0.0085	66	0.00019	RGFAFVTFDDHDSVDK
4700	506.821	1011.63	1011.63	-0.0047	66	0.0023	VAAAVDLIIK
19669	702.692	2105.05	2105.07	-0.0125	66	0.00042	MIQDGKGDVTITNDGATILK	Oxidation (M)
7033	573.795	1145.58	1145.58	-0.0071	66	0.00076	LSEGFSIHTR
10059	656.353	1310.69	1310.7	-0.0066	66	0.00023	AILYLNTGYQR
4892	513.306	1024.6	1024.6	-0.0058	66	0.003	IGGIGTVPVGR
13340	757.872	1513.73	1513.74	-0.0072	66	0.00081	APVPGTPDSLSSGSSR
11606	702.872	1403.73	1403.74	-0.0123	66	0.0001	VQSLQDEVAFLR
14330	792.395	1582.78	1582.78	-0.0075	66	0.00046	IIAEGANGPTTPEADK
13782	773.894	1545.77	1545.78	-0.0054	66	0.00026	GLQGQTGPQIYQEK
19686	703.372	2107.09	2107.11	-0.0149	66	0.00011	MVLAAAGGVEHQQLLDLAQK	Oxidation (M)
4681	506.757	1011.5	1011.51	-0.0075	66	0.00012	IQASTMAFK	Oxidation (M)
12845	493.252	1476.73	1476.74	-0.0083	66	0.00015	SGGASHSELIHNLR
11722	705.887	1409.76	1409.77	-0.0064	66	0.00013	QIFHPEQLITGK
10637	672.829	1343.64	1343.65	-0.0069	65	0.0012	FDEISFVNFAR
15223	820.467	1638.92	1638.93	-0.0102	65	0.00025	KVPQVSTPTLVEVSR
18779	659.992	1976.96	1976.97	-0.0111	65	7.1e-05	GHVFEESQVAGTPMFVVK	Oxidation (M)
12431	726.859	1451.7	1451.71	-0.0061	65	0.0001	AFLGSFLYEYSR
6269	552.815	1103.62	1103.62	-0.0063	65	0.0012	ELLTSFGPLK
13567	765.9	1529.78	1529.79	-0.009	65	0.00016	ASAELALGENSEVLK
17016	601.332	1800.98	1800.99	-0.0133	65	0.0029	VYAILTHGIFSGPAISR
6983	572.309	1142.6	1142.61	-0.005	65	0.0021	IGAEVYHNLK
15590	834.451	1666.89	1666.89	-0.0066	65	0.00043	LGFAGLVQEISFGTTK
13366	506.237	1515.69	1515.7	-0.0063	65	0.00025	QEYDESGPSIVHR
17675	621.692	1862.05	1862.06	-0.0089	65	0.00025	KEGGLGPLNIPLLADVTR
9482	641.358	1280.7	1280.71	-0.0071	65	0.00025	ILADAAAEGVPVR
13516	764.375	1526.74	1526.74	-0.008	65	8.6e-05	LVQSPNSYFMDVK
20457	734.009	2199	2199.02	-0.0132	65	6.9e-05	GLSEDTTEETLKESFDGSVR
20994	758.376	2272.11	2272.12	-0.0134	65	9.2e-05	GVVPLAGTDGETTTQGLDGLSER
12381	725.818	1449.62	1449.63	-0.0062	65	0.00019	GGGFSSGGFSGGSFSR
8380	609.818	1217.62	1217.63	-0.0114	65	0.00058	IEVIEIMTDR
8710	618.314	1234.61	1234.62	-0.0033	65	0.00054	MVNHFIAEFK
8231	605.869	1209.72	1209.73	-0.0043	65	0.00036	LIGNMALLPIR
12394	484.249	1449.73	1449.74	-0.0094	65	0.00038	DVIATDKEDVAFK
8630	616.329	1230.64	1230.66	-0.0133	65	0.00086	QAASSLQQASLK
18437	647.354	1939.04	1939.05	-0.0043	65	0.0002	VLDPNTVFALVNYISFK
9451	640.357	1278.7	1278.71	-0.0076	65	0.0043	IVLLDSSLEYK
10722	675.411	1348.81	1348.81	-0.0052	65	0.00091	AYVVLGQFLVLK
14870	809.4	1616.79	1616.8	-0.0128	65	0.00024	VALVYGQMNEPPGAR	Oxidation (M)
6401	556.324	1110.63	1110.64	-0.0066	65	0.00054	TGAAPIIDVVR
19193	681.016	2040.03	2040.04	-0.0159	65	0.00021	LGGSLADSYLDEGFLLDKK
19589	699.71	2096.11	2096.12	-0.0067	65	5.1e-05	LALVTGGEIASTFDHPELVK
12464	727.854	1453.69	1453.7	-0.0059	65	0.00016	AGAGSATLSMAYAGAR
12531	729.861	1457.71	1457.72	-0.0082	65	0.00038	HVFGESDELIGQK
10095	657.355	1312.7	1312.7	-0.0072	65	0.00028	TSFFQALGITTK
19369	517.225	2064.87	2064.88	-0.0135	65	0.0045	AVEHMFETEDGSKDEWR
14451	795.883	1589.75	1589.76	-0.01	65	5.4e-05	GTAYVVYEDIFDAK
13608	511.953	1532.84	1532.85	-0.0086	65	0.00058	KVESLQEEIAFLK
15325	823.951	1645.89	1645.89	-0.0008	65	0.0058	DLVSSLTSGLLTIGDR
11449	465.246	1392.72	1392.72	-0.0097	64	0.00067	TNAENEFVTIKK
15664	837.931	1673.85	1673.85	-0.0035	64	0.00024	LQLDSPEDAEFIVAK
13850	517.921	1550.74	1550.75	-0.0098	64	0.00016	ILTDYGFEGHPFR
19277	684.702	2051.09	2051.1	-0.0097	64	8.8e-05	YVATLGVEVHPLVFHTNR
10663	673.385	1344.75	1344.76	-0.0064	64	0.00057	GTIQVITQGTSLK
17001	900.973	1799.93	1799.95	-0.0137	64	0.00025	LGADAVGMSTVPEVIVAR	Oxidation (M)
20013	715.026	2142.06	2142.07	-0.0142	64	0.00066	ARPFPDGLAEDIDKGEVSAR
13424	760.876	1519.74	1519.74	-0.0073	64	0.00058	TLNDELEIIEGMK	Oxidation (M)
16889	597.632	1789.88	1789.88	-0.0094	64	8.3e-05	SYELPDGQVITIGNER
3048	458.247	914.479	914.486	-0.0073	64	0.00067	VATPVDWK
10580	670.89	1339.77	1339.77	-0.0061	64	0.0018	LGGSAVISLEGKPL
14767	806.383	1610.75	1610.76	-0.006	64	0.00024	AGPESDAQYQFTGIK
8866	622.829	1243.64	1243.65	-0.0061	64	0.0051	FFADLLDYIK
12610	488.265	1461.77	1461.78	-0.0106	64	0.00023	DYGVLLEGSGLALR
12469	727.895	1453.78	1453.79	-0.0097	64	0.00025	KTVTAMDVVYALK	Oxidation (M)
12163	719.852	1437.69	1437.7	-0.01	64	0.00028	ESATADAGYAILEK
6423	557.315	1112.61	1112.62	-0.0043	64	0.0047	VSSLEVLPNR
14134	785.958	1569.9	1569.91	-0.0115	64	0.00063	FTITPPTAQVVGVLK
5706	537.316	1072.62	1072.62	-0.0069	64	0.0048	LTIGSNLSIR
9879	651.826	1301.64	1301.65	-0.0086	64	0.00018	VLETAEDIQER
9338	636.838	1271.66	1271.67	-0.0113	64	0.00014	NDEELNKLLGK
8647	616.799	1231.58	1231.59	-0.0078	64	0.00031	SGGGGGGGLGSGGSIR
11715	705.852	1409.69	1409.7	-0.0069	64	0.00022	NNIAMALEVTYR	Oxidation (M)
8524	613.816	1225.62	1225.62	-0.0053	64	0.0017	LLDEVFFSEK
18631	654.661	1960.96	1960.97	-0.0113	64	7.1e-05	GHVFEESQVAGTPMFVVK
8680	617.361	1232.71	1232.71	-0.0061	64	0.0054	IFGVTTLDIVR
9027	627.785	1253.56	1253.56	-0.0048	64	0.00013	LGDLYEEEMR
11636	703.858	1405.7	1405.71	-0.0081	64	0.0058	GNPTVEVDLFTSK
17397	918.505	1834.99	1835	-0.009	64	0.0004	SLLQPLNVEIDPEIQK
10513	668.863	1335.71	1335.71	-0.0032	64	0.00032	IGGNEGIDVPIPR
14439	795.416	1588.82	1588.82	-0.0034	64	0.00016	EAINVEQAFQTIAR
17926	629.992	1886.96	1886.96	-0.0085	64	8.7e-05	VTHAVVTVPAYFNDAQR
7435	389.906	1166.7	1166.7	-0.0046	64	0.0035	LLASTLVHSVK
20281	1088.49	2174.97	2174.99	-0.0136	64	8.7e-05	LYGSAGPPPTGEEDTAEKDEL
7295	580.315	1158.62	1158.62	-0.0061	64	0.00059	LAVNMVPFPR	Oxidation (M)
12043	716.382	1430.75	1430.66	0.0893	63	0.0028	EYGFQNALIVR	Acetyl (N-term); Phospho (Y)
20882	754.052	2259.13	2259.14	-0.0049	63	0.0003	SINPDEAVAYGAAVQAAILSGDK
14329	792.388	1582.76	1582.77	-0.0082	63	0.00068	AFDSGIIPMEFVNK	Oxidation (M)
18615	654.31	1959.91	1959.92	-0.0091	63	0.00026	DATNVGDEGGFAPNILENK
13086	498.944	1493.81	1493.82	-0.0092	63	9.5e-05	KPPLLNNADSVQAK
15480	829.932	1657.85	1657.86	-0.0071	63	0.00097	LDLDLTADSQPPVFK
9522	428.592	1282.75	1282.76	-0.0073	63	0.00063	TVQIAAVVDVIR
11809	708.388	1414.76	1414.77	-0.0046	63	0.001	QKVDSLLENLEK
12175	480.286	1437.84	1437.84	-0.0065	63	0.002	GIRPAINVGLSVSR
15400	551.625	1651.85	1651.86	-0.0101	63	0.00047	GQAAVQQLQAEGLSPR
14054	782.896	1563.78	1563.78	-0.0042	63	8.8e-05	DASLMVTNDGATILK	Oxidation (M)
22921	642.322	2565.26	2565.27	-0.0141	63	0.00024	SKEEAEALYHSKYEELQVTVGR
9182	632.346	1262.68	1262.69	-0.01	63	0.0032	LALDVEIATYR
17954	630.998	1889.97	1889.98	-0.0118	63	0.00021	LTAELIEQAAQYTNAVR
10739	676.361	1350.71	1350.72	-0.0102	63	0.0023	VDLGGFAGLFDLK
21448	775.054	2322.14	2322.15	-0.0108	63	0.00025	LVSDGQALPEMEIHLQTNAEK
10171	659.341	1316.67	1316.67	-0.004	63	0.00054	HIEIFTDLSSR
12011	714.864	1427.71	1427.72	-0.002	63	0.0014	ANDDIIVNWVNR
10548	446.903	1337.69	1337.69	-0.0071	63	0.0014	GAVDGGLSIPHSTK
16548	586.657	1756.95	1756.96	-0.0079	63	0.0007	QIILEKEETEELKR
18661	982.534	1963.05	1963.06	-0.0102	63	0.00011	QSLLQPLNVEIDPEIQK
7570	588.316	1174.62	1174.62	-0.0029	63	0.0013	VTELALTASDR
7832	595.814	1189.61	1189.62	-0.0062	63	8.7e-05	GMVLAQAPIMK	2 Oxidation (M)
14929	540.947	1619.82	1619.83	-0.0099	63	0.001	LHFFMPGFAPLTSR
16961	899.419	1796.82	1796.84	-0.0126	63	0.0015	YIQPWESEFIDSQR
13592	511.614	1531.82	1531.83	-0.0066	63	0.0039	ILIANTGMDTDKIK
10132	658.343	1314.67	1314.68	-0.0059	63	0.0076	DQIVDLTVGNNK
14497	797.367	1592.72	1592.72	-0.0045	63	0.00074	WYQMGAYQPFFR
17250	607.966	1820.88	1820.88	-0.0088	63	0.00018	NQVAMNPTNTVFDAKR	Oxidation (M)
8689	617.799	1233.58	1233.59	-0.0077	63	0.0021	IETIEVMEDR
15871	846.905	1691.79	1691.8	-0.0088	63	0.00016	NDSVVAGGGAIEMELSK	Oxidation (M)
21229	766.697	2297.07	2297.07	0.0009	63	0.00031	IPSAVGYQPTLATDMGTMQER	2 Oxidation (M)
5164	522.293	1042.57	1042.58	-0.0066	62	0.00061	AQVADVVVSR
16303	867.431	1732.85	1732.85	-0.0045	62	0.00022	EEVVTVETWQEGSLK
14946	811.393	1620.77	1620.78	-0.0068	62	6.4e-05	ISETNVILSMDNNR	Oxidation (M)
12023	715.358	1428.7	1428.71	-0.0087	62	0.00099	AFGPGLQGGSAGSPAR
15375	550.974	1649.9	1649.91	-0.009	62	0.002	LVLEVAQHLGESTVR
18501	649.636	1945.89	1945.9	-0.0093	62	0.00011	FGAVWTGDNTAEWDHLK
9732	647.886	1293.76	1293.77	-0.0082	62	0.0079	IEGVLLLGEPVR
16473	875.498	1748.98	1748.99	-0.008	62	0.002	ANVAVVSGAPLQGQLVAR
10167	659.326	1316.64	1316.64	-0.0076	62	0.00024	YPSPFFVFGEK
16265	865.933	1729.85	1729.86	-0.0127	62	0.00018	INPDGSQSVVEVPYAR
22266	814.047	2439.12	2439.13	-0.0069	62	0.00041	YFEITDESPYVHYLNTFSSK
12847	739.376	1476.74	1476.75	-0.0083	62	0.00014	PTEATAVGAVEASFK
7250	579.295	1156.57	1156.58	-0.0088	62	0.00019	QGVDADINGLR
8001	599.827	1197.64	1197.65	-0.008	62	0.0013	QNALLEQQVR
12393	725.867	1449.72	1449.73	-0.0048	62	0.00013	AAFTAFEEAQLPR
13994	780.911	1559.81	1559.82	-0.0115	62	0.0023	LYTLVLTDPDAPSR
14846	808.894	1615.77	1615.78	-0.008	62	0.00039	SFYPEEVSSMVLTK
12118	718.378	1434.74	1434.75	-0.006	62	0.0012	FTQAGSEVSALLGR
7516	586.832	1171.65	1171.66	-0.0068	62	0.00035	QLSDAISIIGR
7658	590.812	1179.61	1179.61	-0.0051	62	0.0075	ISGLIYEETR
12283	722.877	1443.74	1443.75	-0.0075	62	0.00016	FVIGGPQGDAGLTGR
19394	690.675	2069	2069.02	-0.0154	62	0.0083	HGVTEGLQGQTGPQIYQEK
6691	376.556	1126.65	1126.65	-0.0045	62	0.0023	LLETLFVHR
16512	585.311	1752.91	1752.92	-0.0071	62	0.00084	NGGLGHMNIALLSDLTK
15181	818.946	1635.88	1635.88	-0.0051	62	0.0018	GVNLPGAAVDLPAVSEK
13799	774.406	1546.8	1546.8	-0.0057	62	0.00096	TQNPMVTGTSVLGVK	Oxidation (M)
8114	602.844	1203.67	1203.68	-0.0036	62	0.0083	LLVSGFWGVAR
9262	634.828	1267.64	1267.65	-0.0058	62	0.00092	MKEIAEAYLGK	Oxidation (M)
8291	607.364	1212.71	1212.72	-0.0056	62	0.00033	ALLANALTSALR
12346	724.853	1447.69	1447.69	-0.0027	62	0.0037	AQQEQELAADAFK
14428	530.295	1587.86	1587.87	-0.0096	62	0.00024	THINIVVIGHVDSGK
16624	588.997	1763.97	1763.98	-0.0077	62	0.00042	KGVNLPGAAVDLPAVSEK
9818	433.585	1297.73	1297.74	-0.0063	62	0.0013	VHLVGIDIFTGK
15642	836.909	1671.8	1671.81	-0.0114	62	0.0013	LEQGQAIDDLMPAQK	Oxidation (M)
9084	629.334	1256.65	1256.66	-0.0073	62	0.00025	VVGDDLTVTNPK
13038	497.942	1490.8	1490.81	-0.0065	62	0.0022	FEKDQIIDSLKR
9358	637.331	1272.65	1272.66	-0.0092	62	0.0018	LNEQASEEILK
17910	629.328	1884.96	1884.97	-0.0045	62	0.00019	MAVTFIGNSTAIQELFK	Oxidation (M)
10879	679.857	1357.7	1357.71	-0.009	62	0.0015	LLATEQEDAAVAK
12319	723.871	1445.73	1445.73	-0.0073	62	0.0011	YFPTQALNFAFK
19645	701.648	2101.92	2101.98	-0.0527	62	0.00022	GETKCQNAEYKQLLDIK	Acetyl (N-term); Phospho (ST)
14998	542.255	1623.74	1623.75	-0.0095	61	0.00082	DYGVYLEDSGHTLR
8854	622.372	1242.73	1242.73	-0.0035	61	0.0049	LITTQQWLIK
17784	625.333	1872.98	1872.99	-0.0099	61	0.0017	ELSRYSPPPLLPVAVR	Phospho (ST)
9359	637.338	1272.66	1272.66	-0.0001	61	0.00036	IQNAGGSVMIQR
9899	652.34	1302.67	1302.68	-0.0096	61	0.00061	PMFIVNTNVPR	Oxidation (M)
11444	697.347	1392.68	1392.69	-0.0083	61	0.00013	EALTYDGALLGDR
11781	707.883	1413.75	1413.76	-0.0066	61	0.0008	NSILAQVLDQSAR
3120	460.744	919.473	919.476	-0.0028	61	0.0017	FGGALDAAAK
3253	464.23	926.445	926.453	-0.008	61	0.00028	VNSMVAYK	Oxidation (M)
11528	699.872	1397.73	1397.73	-0.0042	61	0.0017	TTPDVIFVFGFR
11821	708.891	1415.77	1415.77	-0.0062	61	0.00023	LAQAAQSSVATITR
16038	854.394	1706.77	1706.79	-0.013	61	0.0002	GAEEMETVIPVDVMR	2 Oxidation (M)
9891	652.295	1302.58	1302.59	-0.0156	61	0.0021	NALESYAFNMK	Oxidation (M)
11170	688.385	1374.75	1374.76	-0.0063	61	0.0018	VVLLTGETSTDLK
15214	820.371	1638.73	1638.74	-0.0093	61	0.00083	SDVLELTDDNFESR
21145	763.058	2286.15	2286.16	-0.0123	61	0.00017	VEEQEPELTSTPNFVVEVIK
17431	920.458	1838.9	1838.92	-0.0152	61	0.0001	WQLSVATEQPELEGPR
17752	624.305	1869.89	1869.9	-0.0066	61	0.00036	TEWETAAPAVAETPDIK	Acetyl (N-term)
18053	951.462	1900.91	1900.91	-0.0037	61	0.00023	TDITYPAGFMDVISIDK	Oxidation (M)
18314	643.003	1925.99	1926	-0.0094	61	0.00042	LVKPGNQNTQVTEAWNK
18790	660.626	1978.86	1978.87	-0.0124	61	0.00047	FSGWYDADLSPAGHEEAK
9663	646.323	1290.63	1290.64	-0.0055	61	0.00026	LIEEVMIGEDK	Oxidation (M)
2459	437.234	872.453	872.46	-0.0072	61	0.0088	LDLLEDR
15915	848.431	1694.85	1694.86	-0.012	61	0.0002	GAEAANVTGPGGVPVQGSK
18945	667.332	1998.97	1998.98	-0.0047	61	0.0008	LQQVLQMESHIQSTSDR
12812	737.919	1473.82	1473.83	-0.0067	61	0.0017	TPIVGQPSIPGGPVR
19359	688.718	2063.13	2063.14	-0.005	61	0.0035	IIAATIENAQPILQIDNAR
10035	437.568	1309.68	1309.7	-0.0114	61	0.00019	TVTAMDVVYALK
11076	685.846	1369.68	1369.69	-0.0093	61	0.0019	ELSDFISYLQR
20439	733.031	2196.07	2196.08	-0.0109	61	0.00017	TFPTVNPTTGEVIGHVAEGDR
10223	660.847	1319.68	1319.69	-0.0072	61	0.00031	KAGNFYVPAEPK
11653	704.317	1406.62	1406.63	-0.0096	61	0.00014	EMQQQELAQMR	Oxidation (M)
7971	599.324	1196.63	1196.64	-0.0071	61	0.0022	LDIDSPPITAR
15535	555.295	1662.86	1662.87	-0.009	61	0.00035	VWDLAQQVVLSSYR
7229	578.775	1155.53	1155.54	-0.006	61	0.0086	SGSGSGTDFTLK
9495	641.818	1281.62	1281.63	-0.0061	61	0.00033	ALDTMNFDVIK	Oxidation (M)
11542	700.346	1398.68	1398.69	-0.0068	60	0.00014	TVMENFVAFVDK
3571	474.298	946.582	946.585	-0.0026	60	0.0021	IAFAITAIK
9692	431.567	1291.68	1291.69	-0.0087	60	0.00028	VSVADHSLHLSK
21072	761.016	2280.03	2280.04	-0.0184	60	0.0023	ADRDESSPYAAMLAAQDVAQR	Oxidation (M)
10254	661.392	1320.77	1320.78	-0.0071	60	0.013	PLIPIVVEQTGR
16285	577.975	1730.9	1730.91	-0.0071	60	0.00022	VKPAPDETSFSEALLK
6818	567.808	1133.6	1133.61	-0.0064	60	0.0004	VAVVAGYGDVGK
7981	399.901	1196.68	1196.69	-0.0067	60	0.0026	DAGVIAGLNVLR
10119	657.872	1313.73	1313.73	-0.0043	60	0.00099	EHALLAYTLGVK
7812	595.306	1188.6	1188.6	-0.0057	60	0.0021	VATWFNQPAR
14538	798.869	1595.72	1595.73	-0.0054	60	0.00091	DPEAQFEMPYVVR	Oxidation (M)
18466	648.311	1941.91	1941.92	-0.0082	60	0.00055	VWLDPNETNEIANANSR
9848	650.859	1299.7	1299.71	-0.0065	60	0.0003	IPDQLVILDMK	Oxidation (M)
13620	767.876	1533.74	1533.75	-0.0082	60	0.0021	LNEAQPSTIATSMR	Oxidation (M)
13442	507.921	1520.74	1520.75	-0.0052	60	0.00034	DAPEEEDHVLVLR
15944	566.626	1696.86	1696.86	-0.0036	60	0.0025	GVIVDKDFSHPQMPK
6305	553.808	1105.6	1105.61	-0.0107	60	0.0014	VLFSSNGGVVK
16839	595.973	1784.9	1784.91	-0.0131	60	0.00085	VMLGETNPADSKPGTIR
14950	811.416	1620.82	1620.82	-0.0068	60	0.016	SVILEAFSSPSEEVK
7085	575.295	1148.58	1148.58	-0.0063	60	0.0018	LSEQELQFR
7980	599.347	1196.68	1196.69	-0.0076	60	0.0099	DAGVIAGLNVLR
10407	665.348	1328.68	1328.69	-0.0063	60	0.00033	APAVTQHAPYFK
8330	608.331	1214.65	1214.65	-0.0043	60	0.0011	NAGVEGSLIVEK
12885	494.253	1479.74	1479.75	-0.0088	60	0.002	ARFEELNADLFR
3703	478.79	955.565	955.57	-0.0051	60	0.011	IIEEALIR
4173	493.305	984.596	984.601	-0.0053	60	0.012	VVVLPFPSK
18240	640.979	1919.91	1919.92	-0.0087	60	0.0014	AGTQIENIDEDFRDGLK
12390	725.858	1449.7	1449.71	-0.0082	60	0.0013	TTPSVVAFTADGER
3638	476.763	951.512	951.518	-0.0056	60	0.011	LGAFFLER
9751	432.604	1294.79	1294.8	-0.0063	60	0.00039	LLASTLVHSVKK
11846	709.868	1417.72	1417.73	-0.0098	60	0.0011	GAVSAEQVIAGFNR
7667	591.275	1180.54	1180.54	-0.008	60	0.0014	GMQDLVEDFK
8654	616.82	1231.63	1231.63	-0.009	60	0.0002	VAYVSFGPHAGK
15729	840.876	1679.74	1679.75	-0.0084	60	0.00095	MDATANDVPSPYEVR	Oxidation (M)
7441	584.788	1167.56	1167.57	-0.0044	60	0.002	LDVTSVEDYK
13190	501.933	1502.78	1502.78	-0.0062	60	0.00029	GISHVIVDEIHER
3647	477.243	952.472	952.477	-0.0041	60	0.012	LAANDFFR
8036	600.86	1199.71	1199.71	-0.0063	60	0.0024	VVISLQLTAEK
10227	660.859	1319.7	1319.71	-0.0061	60	0.00048	LTYNQINDVIK
13432	507.889	1520.65	1520.85	-0.2013	60	0.0042	VEIAGPGFINVHLR
15386	551.291	1650.85	1650.86	-0.0053	60	0.00031	LDALVAEEHLTVDAR
14722	804.877	1607.74	1607.75	-0.0078	59	0.00021	DGDFENPVPYTGAVK
15396	826.898	1651.78	1651.79	-0.0117	59	0.0011	VNQIGSVTEAIQASR	Phospho (ST)
7508	586.792	1171.57	1171.58	-0.0065	59	0.00027	TFESLVDFSK
10495	668.347	1334.68	1334.69	-0.0116	59	0.0009	IMNTFSVVPSPK	Oxidation (M)
8112	602.829	1203.64	1203.65	-0.0072	59	0.00063	EFVEAVLELR
12668	489.289	1464.85	1464.85	-0.0064	59	0.0083	TRPVVAAGAVGLAQR
17606	619.353	1855.04	1855.05	-0.0084	59	0.00065	GTVLDQVPVNPSLYLIK
6069	547.86	1093.71	1093.71	-0.0055	59	0.0018	LLEPVLLLGK
19399	690.676	2069.01	2069.02	-0.011	59	0.016	HGVTEGLQGQTGPQIYQEK
13256	502.93	1505.77	1505.77	-0.0063	59	0.00013	ERHPGSFDVVHVK
15059	814.921	1627.83	1627.84	-0.0068	59	5.2e-05	AAPGVDLTQLLNNMR	Oxidation (M)
12511	728.917	1455.82	1455.83	-0.0102	59	0.00045	ILAQATSDLVNAIK
17329	610.617	1828.83	1828.84	-0.0077	59	0.00025	MDLQAAGAQAQGAAEPSR	Acetyl (N-term); Oxidation (M)
7297	580.323	1158.63	1158.64	-0.0089	59	0.015	VLISTDVWAR
14412	529.934	1586.78	1586.79	-0.01	59	0.0023	TNEKVELQELNDR
18587	652.655	1954.94	1954.95	-0.008	59	0.00098	DAIPENLPPLTADFAEDK
8529	409.558	1225.65	1225.66	-0.0058	59	0.0026	DGLAFNALIHR
19196	681.374	2041.1	2041.11	-0.0116	59	0.00034	SPSELFAQHIVTIVHHVK
19221	682.679	2045.01	2045.03	-0.0127	59	0.0015	SIQEIQELDKDDESLRK
9835	650.766	1299.52	1299.52	-0.0054	59	0.00082	NMQDMVEDYR
14812	538.938	1613.79	1613.8	-0.0081	59	0.00036	AFYPEEISSMVLTK
17442	614.327	1839.96	1839.97	-0.0095	59	0.0057	IGSLIDVNQSKDPEGLR
5547	532.805	1063.6	1063.6	-0.0066	59	0.014	LASYLDKVR
8497	612.844	1223.67	1223.69	-0.0132	59	0.016	LVQEALEAVPR
14967	811.915	1621.81	1621.82	-0.0091	59	0.00046	LFQEDDEIPLYLK
10140	658.763	1315.51	1315.52	-0.0069	59	0.0013	NMQDMVEDYR	Oxidation (M)
20510	552.551	2206.18	2206.19	-0.0144	59	0.0017	GVTHTVPIYEGYALPHAILR
4167	493.285	984.555	984.56	-0.0053	59	0.014	LLQLVEDR
8579	615.3	1228.59	1228.59	-0.0051	59	0.0049	ISEQFTAMFR
11553	467.283	1398.83	1398.83	-0.007	59	0.002	KQVVNIPSFIVR
22444	822.434	2464.28	2464.28	-0.0061	59	0.00014	TATESFASDPILYRPVAVALDTK
16092	571.596	1711.77	1711.78	-0.0112	59	0.00037	DLISHDEMFSDIYK
17753	935.956	1869.9	1869.9	-0.0026	59	0.0008	TEWETAAPAVAETPDIK	Acetyl (N-term)
4265	495.8	989.586	989.591	-0.005	59	0.0013	LSNIFVIGK
20014	536.523	2142.06	2142.07	-0.0089	59	0.0014	ARPFPDGLAEDIDKGEVSAR
3810	482.264	962.514	962.519	-0.0044	59	0.0082	YNLGLDLR
9115	630.287	1258.56	1258.57	-0.0092	59	0.0017	IDEPLEGSEDR
13411	760.377	1518.74	1518.75	-0.0138	59	0.0011	ELSTTLNADEAVTR
15275	822.393	1642.77	1642.78	-0.0079	59	0.0014	NVTELNEPLSNEER
9776	648.847	1295.68	1295.68	-0.0029	59	0.00085	NVTGPGGVPVQGSK
14987	812.453	1622.89	1622.9	-0.0072	59	0.0011	LAGTQPLEVLEAVQR
4491	501.774	1001.53	1001.54	-0.0065	59	0.0031	LITEDVQGK
13220	502.276	1503.81	1503.81	-0.0063	59	0.0011	FFEVILIDPFHK
17768	624.968	1871.88	1871.89	-0.01	59	0.00085	VEAVNMAEGIIHDTETK	Oxidation (M)
7762	593.852	1185.69	1185.7	-0.0065	59	0.018	VLELVSITANK
12974	496.569	1486.68	1486.69	-0.0092	59	0.001	TTPSYVAFTDTER
1957	418.252	834.489	834.471	0.0182	59	0.013	APNHVVAK
15738	560.952	1679.83	1679.84	-0.0086	59	0.0044	HWPFQVINDGDKPK
4940	514.799	1027.58	1027.59	-0.0071	58	0.0078	AVLDALLEGK
15417	827.461	1652.91	1652.92	-0.0107	58	0.0014	SMVPVQVQLDVPVVK	Oxidation (M)
10198	660.33	1318.65	1318.65	-0.0055	58	0.0005	YNPENLATLER
19677	703.016	2106.03	2106.04	-0.0095	58	0.005	GSDLDPEEPIKVEEPEPVK
9530	642.84	1283.66	1283.67	-0.0072	58	0.00022	DIPGLTDTTVPR
23165	875.746	2624.22	2624.05	0.1638	58	0.00075	NEDMACSVAGITSDANVLTNELR	Acetyl (N-term); 2 Phospho (ST)
4575	504.279	1006.54	1006.55	-0.0061	58	0.0014	VVFVFGPDK
1998	420.227	838.44	838.444	-0.0035	58	0.014	EVSTYIK
12953	743.395	1484.77	1484.78	-0.0089	58	0.0016	LVEVGGDVQLDSVR
13385	759.381	1516.75	1516.75	-0.0055	58	0.0032	WELLQQVDTSTR	Acetyl (N-term)
18436	970.527	1939.04	1939.05	-0.007	58	0.00097	VLDPNTVFALVNYISFK
4246	495.724	989.433	989.441	-0.0084	58	0.012	ASEAEGAGTR	Acetyl (N-term)
5521	531.816	1061.62	1061.62	-0.0061	58	0.017	LLDVVHPAAK
7883	596.826	1191.64	1191.64	-0.0028	58	0.0007	QINWTVLYR
7742	593.329	1184.64	1184.65	-0.008	58	0.019	IINNTENLVR
10768	677.322	1352.63	1352.64	-0.0069	58	0.021	SGSGTMNLGGSLTR	Oxidation (M)
15772	561.941	1682.8	1682.81	-0.0097	58	0.00041	VTATDLDEPDTLHTR
10692	674.368	1346.72	1346.73	-0.0094	58	0.0035	ALIAAQYSGAQVR
5543	532.783	1063.55	1063.56	-0.0045	58	0.00018	HWGGNVLGPK
12875	740.397	1478.78	1478.79	-0.0084	58	0.00017	LGEYGFQNALIVR
10444	666.759	1331.5	1331.51	-0.0079	58	0.0021	NMQDMVEDYR	2 Oxidation (M)
12067	717.346	1432.68	1432.68	-0.0065	58	0.0028	AESDWDTVTVLR	Acetyl (N-term)
12146	719.367	1436.72	1436.74	-0.0178	58	0.0091	EDSQRPGAHLTVK
14222	788.399	1574.78	1574.79	-0.0097	58	0.0014	GSVDSNWIVGATLEK
10643	672.881	1343.75	1343.76	-0.0088	58	0.0062	TFIAIKPDGVQR
15084	815.916	1629.82	1629.7	0.1134	58	0.011	SAPSPALSYSSAGSAR	Acetyl (N-term); Phospho (ST)
10013	655.301	1308.59	1308.6	-0.0108	58	0.0099	NLQEAEEWYK
6273	368.895	1103.66	1103.67	-0.0073	58	0.02	LVAIVDPHIK
19233	683.034	2046.08	2046.1	-0.0159	58	0.00048	TGMVIHQVEAKPSVYFIK
19383	690.015	2067.02	2067.04	-0.0145	58	0.00057	SHILEQHPHTLDLSPSEK
15007	542.296	1623.87	1623.87	-0.0067	58	0.00051	QTFEAAILTQLHPR
15079	544.269	1629.78	1629.8	-0.0113	58	0.00031	AFYPEEISSMVLTK	Oxidation (M)
6077	548.315	1094.61	1094.62	-0.0089	58	0.0059	IFAPNHVVAK
17706	622.969	1865.88	1865.9	-0.0136	58	0.00072	SDALETLGFLNHYQMK
5525	532.253	1062.49	1062.5	-0.0063	58	0.0029	FESPEVAER
15717	560.613	1678.82	1678.82	-0.0042	58	0.00039	GHFGPINSVAFHPDGK
9740	648.333	1294.65	1294.66	-0.0076	58	0.0046	MALDIEIATYR
19652	701.719	2102.14	2102.15	-0.0133	58	0.0015	VNNSSLIGVGYTQTLRPGVK
16571	880.883	1759.75	1759.76	-0.0072	58	0.00033	GYAYVEFENPDEAEK
5384	528.311	1054.61	1054.64	-0.032	58	0.019	ALIKIDVNK	Acetyl (N-term)
5936	544.298	1086.58	1086.59	-0.0049	58	0.021	VITIMQNPR	Oxidation (M)
11700	705.418	1408.82	1408.83	-0.0085	58	0.00067	ILPTLEAVAALGNK
8356	406.537	1216.59	1216.59	-0.0065	58	0.00042	VVDLMAHMASK	Oxidation (M)
5899	543.298	1084.58	1084.59	-0.0095	58	0.0019	LPFPIIDDR
14201	787.893	1573.77	1573.78	-0.0065	58	0.00036	TGTAYTFFTPNNIK
16235	576.645	1726.91	1726.92	-0.0088	58	0.00063	NALLQLTDSQIADVAR
11059	685.34	1368.66	1368.67	-0.0066	58	0.00079	FQPLFGDFAAEK
4906	513.798	1025.58	1025.59	-0.0061	58	0.02	AVDSLVPIGR
11184	689.373	1376.73	1376.74	-0.0093	58	0.0094	TTNFAGILSQGLR
16311	578.941	1733.8	1733.81	-0.0067	57	0.016	LQDEIQNMKEEMAR
10283	441.893	1322.66	1322.67	-0.0091	57	0.00025	IKFEMEQNLR	Oxidation (M)
10910	680.848	1359.68	1359.69	-0.0064	57	0.0009	EGDVLTLLESER
5657	357.548	1069.62	1069.61	0.0129	57	0.021	RNLTRGVGR	Acetyl (N-term)
5941	544.31	1086.61	1086.61	-0.0057	57	0.0017	ILMVGLDAAGK
10813	678.334	1354.65	1354.66	-0.0057	57	0.00092	MFIGGLSWDTTK
13601	767.366	1532.72	1532.72	-0.0077	57	0.001	VEEAEPEEFVVEK
24002	930.511	2788.51	2788.53	-0.0161	57	0.02	GVPTYGAIILDETLENVLLVQGYLAK
151	320.194	638.373	638.304	0.069	57	0.011	ASGILV	Phospho (ST)
9623	645.329	1288.64	1288.65	-0.0077	57	0.0026	ELISNASDALEK
7911	597.824	1193.63	1193.64	-0.0077	57	0.021	IDIIPNPQER
21507	778.034	2331.08	2331.09	-0.0086	57	0.00059	QPYAVSELAGHQTSAESWGTGR
7138	576.317	1150.62	1150.62	-0.0031	57	0.00023	VTVGVDGTLYK
17898	942.961	1883.91	1883.92	-0.0078	57	0.00017	SVPTSTVFYPSDGVATEK
15608	834.923	1667.83	1667.84	-0.0046	57	0.001	ETNLDSLPLVDTHSK
10837	678.84	1355.67	1355.67	-0.0066	57	0.024	AVTLDKDAYYR	Acetyl (N-term)
12553	487.24	1458.7	1458.71	-0.0107	57	0.001	RFSGSGSGTDFTLK
18231	960.504	1918.99	1919	-0.0069	57	0.0003	LSGSNPYTTVTPQIINSK
22151	808.669	2422.99	2422.81	0.1735	57	0.0017	SGGGCFGGSSGGYGGLGGFGGGSFR	Acetyl (N-term); 3 Phospho (ST)
9643	645.841	1289.67	1289.67	-0.0064	57	0.00073	VQQTVQDLFGR
18541	651.009	1950	1950.02	-0.0123	57	0.0063	TKENDAHLVEVNLNNIK
11660	704.356	1406.7	1406.7	-0.0064	57	0.0011	VINLNDNTFTEK
8653	616.814	1231.61	1231.62	-0.0088	57	0.003	EELSNVLAAMR
6643	563.319	1124.62	1124.63	-0.0059	57	0.0046	GLLQSGQIPGR
15116	816.892	1631.77	1631.78	-0.0059	57	0.00024	SFYPEEVSSMVLTK	Oxidation (M)
18965	668.328	2001.96	2001.97	-0.0113	57	0.00053	HFYWYLTNEGIQYLR
3346	466.779	931.544	931.549	-0.0054	57	0.021	VALLDVFR
9218	633.361	1264.71	1264.71	-0.0065	57	0.0004	QQHVIETLIGK
4172	493.303	984.592	984.597	-0.0045	57	0.0072	LVVLGSGGVGK
19421	691.677	2072.01	2072.02	-0.0081	57	0.00041	TRPEGEPSSLSPEELAFAR
20863	753.05	2256.13	2256.13	-0.0027	57	0.0013	AEEGIAAGGVMDVNTALQEVLK	Acetyl (N-term)
9065	628.84	1255.67	1255.68	-0.0112	57	0.00079	NIEDVIAQGIGK
10335	663.373	1324.73	1324.74	-0.0083	57	0.00084	YGAISGFGLSLIK
7447	584.805	1167.59	1167.6	-0.0077	57	0.0047	LSISETYDLK
10551	669.872	1337.73	1337.73	-0.0052	57	0.0008	LPVGTTATLYFR
10867	679.368	1356.72	1356.72	-0.0033	57	0.0051	NKLEGLEDALQK
7534	587.324	1172.63	1172.64	-0.0064	57	0.0066	DAALATALGDKK
11321	693.355	1384.7	1384.7	-0.0065	57	0.0023	IMNVIGEPIDER
17376	611.973	1832.9	1832.91	-0.0096	57	0.002	ILFIFIDSDHTDNQR
12523	729.384	1456.75	1456.76	-0.0091	57	0.00037	QQIQSIQQSIER
22455	822.734	2465.18	2465.19	-0.0136	57	0.00031	YEHDDIVSTVSVLSSGTQAVSGSK
12090	717.884	1433.75	1433.76	-0.0085	57	0.0061	IRLENEIQTYR
13400	759.88	1517.74	1517.75	-0.0059	57	0.0027	LNEAQPSTIATSMR
8611	615.836	1229.66	1229.67	-0.0086	57	0.0032	LVSELWDAGIK
7257	579.327	1156.64	1156.65	-0.006	57	0.011	TGQAAELGGLLK
12997	496.911	1487.71	1487.72	-0.0072	57	0.0012	VLAMSGDPNYLHR	Oxidation (M)
15513	831.383	1660.75	1660.76	-0.0082	57	0.0015	SVFPEQANNNEWAR
5636	535.314	1068.61	1068.62	-0.0042	57	0.0048	LSPEELLLR
7325	581.282	1160.55	1160.56	-0.0057	57	0.0011	DAVEDLESVGK
12028	715.812	1429.61	1429.62	-0.0084	56	0.00087	SEDFSLPAYMDR
11239	691.294	1380.57	1380.58	-0.0096	56	0.004	GSTDNLMDDIER	Oxidation (M)
13876	518.582	1552.72	1552.73	-0.0082	56	0.00049	EAYPGDVFYLHSR
22500	825.096	2472.27	2472.26	0.0009	56	0.00045	VTSVVFHPSQDLVFSASPDATIR
7506	586.771	1171.53	1171.53	-0.0054	56	0.0023	FVMQEEFSR
9066	628.841	1255.67	1255.68	-0.0108	56	0.0017	VPAINVNDSVTK
11555	700.817	1399.62	1399.63	-0.0062	56	0.00052	FNEVAAQYSEDK
17389	612.614	1834.82	1834.83	-0.0099	56	0.0015	MTDQEAIQDLWQWR	Oxidation (M)
14576	799.906	1597.8	1597.81	-0.012	56	0.0011	IYQIYEGTSQIQR
5597	534.312	1066.61	1066.61	-0.004	56	0.0011	ESTLHLVLR
4237	495.288	988.561	988.571	-0.01	56	0.026	LLQAFLER
5061	519.29	1036.57	1036.57	-0.0044	56	0.026	FGVIFAGAQK
15518	554.611	1660.81	1660.82	-0.0085	56	0.0054	KVEEAEPEEFVVEK
17375	611.972	1832.89	1832.9	-0.0086	56	0.00056	NQLTSNPENTVFDAKR
12967	743.862	1485.71	1485.71	-0.0038	56	0.00049	GFAFVTFESPADAK
4451	500.771	999.528	999.535	-0.0074	56	0.00094	NDLAVVDVR
10890	680.327	1358.64	1358.65	-0.0107	56	0.0024	MLPQAATEDDIR
11455	465.275	1392.8	1392.81	-0.0091	56	0.0019	LVHPGVAEVVFVK
21378	772.374	2314.1	2314.11	-0.0086	56	0.00045	SDLEMQYETLQEELMALKK	Oxidation (M)
10791	677.424	1352.83	1352.84	-0.0064	56	0.013	NLQNLLILTAIK
11319	693.341	1384.67	1384.67	-0.0049	56	0.00073	LLTFMGMAVENK	2 Oxidation (M)
19213	682.344	2044.01	2044.02	-0.0104	56	0.0021	RHPYFYAPELLYYANK
14075	522.929	1565.77	1565.77	-0.0075	56	0.00036	ITPSYVAFTPEGER
8649	616.805	1231.6	1231.6	-0.0062	56	0.0053	VADMALHYANK
12506	486.262	1455.76	1455.77	-0.0076	56	0.004	DALSDLALHFLNK
21748	789.083	2364.23	2364.23	-0.0038	56	0.00025	LTLYDIAHTPGVAADLSHIETK
8978	626.347	1250.68	1250.69	-0.0066	56	0.0004	GTYQGLTATVLK
12580	730.881	1459.75	1459.75	-0.0041	56	0.0013	SDIDEIVLVGGSTR
7818	595.332	1188.65	1188.65	-0.0038	56	0.033	DSTLIMQLLR
7950	598.817	1195.62	1195.62	-0.0052	56	0.0017	LVQAFQFTDK
11922	712.337	1422.66	1422.67	-0.0073	56	0.00073	TGTAEMSSILEER
11615	703.333	1404.65	1404.66	-0.0039	56	0.0095	FFDEESYSLLR
13441	507.917	1520.73	1520.74	-0.0074	56	0.0011	DAYSGGAVNLYHVR
15090	544.307	1629.9	1629.9	-0.0021	56	0.01	VGEVIVTKDDAMLLK
7862	596.317	1190.62	1190.63	-0.0095	56	0.0033	LEAAYLDLQR
15578	833.987	1665.96	1665.97	-0.0072	56	0.046	QAQIEVVPSASALIIK
8570	410.225	1227.65	1227.66	-0.0039	56	0.035	ASAAAAAAAAAAAAAK
12083	717.847	1433.68	1433.69	-0.0098	56	0.00043	SQGGEPTYNVAVGR
2581	441.808	881.602	881.606	-0.0045	56	0.027	VLGLVLLR
13564	510.928	1529.76	1529.77	-0.0071	56	0.0033	VVDRDSEEAEIIR
10360	663.866	1325.72	1325.72	-0.0061	56	0.0013	IYGLGSLALYEK
20236	723.683	2168.03	2168.04	-0.0102	56	0.0019	TTYSDNQPGVLIQVYEGER
2564	441.293	880.571	880.575	-0.0041	56	0.026	IQAVLLPK
9618	645.3	1288.59	1288.59	-0.0075	56	0.0015	DISTNYYASQK
7431	584.332	1166.65	1166.66	-0.0057	56	0.0017	VVPGYGHAVLR
5742	538.345	1074.68	1074.68	-0.005	56	0.021	KIAFAITAIK
6246	552.329	1102.64	1102.65	-0.0066	56	0.0017	ILVATNLFGR
9362	637.376	1272.74	1272.74	-0.0072	56	0.00087	TVVSGLVQFVPK
10139	658.76	1315.51	1315.52	-0.0109	56	0.00041	NMQDMVEDYR	Oxidation (M)
14845	539.598	1615.77	1615.78	-0.0081	56	0.00045	SFYPEEVSSMVLTK
11753	706.869	1411.72	1411.73	-0.0067	56	0.021	LVPLNQESVEER
10728	675.864	1349.71	1349.72	-0.0064	56	0.0025	TAAENEFVTLKK
17223	607.283	1818.83	1818.84	-0.0083	56	0.012	MTDQEAIQDLWQWR
10820	678.357	1354.7	1354.71	-0.0103	56	0.039	LIAINANDPEASK
7008	572.823	1143.63	1143.64	-0.0076	55	0.0068	QPLALNVAYR
6564	561.293	1120.57	1120.58	-0.0057	55	0.0051	QEYEQLIAK
15399	826.928	1651.84	1651.85	-0.011	55	0.00057	VTAQGPGLEPSGNIANK
11943	712.842	1423.67	1423.68	-0.0072	55	0.0019	TGQPMINLYTDR	Oxidation (M)
13257	377.449	1505.77	1505.77	-0.0058	55	0.0015	ERHPGSFDVVHVK
20214	722.702	2165.09	2165.09	-0.0035	55	0.0009	EILVGDVGQTVDDPYATFVK
5129	347.838	1040.49	1040.5	-0.0088	55	0.011	ASDQTHQVR
14391	793.923	1585.83	1585.83	0.0002	55	0.0098	LAVEALSSLDGDLAGR
9203	632.839	1263.66	1263.67	-0.0071	55	0.0037	QVVESAYEVIK
12638	732.835	1463.65	1463.67	-0.0137	55	0.0026	HPDASVNFSEFSK
5349	527.305	1052.6	1052.6	-0.0062	55	0.034	YLTVAAIFR
15645	558.284	1671.83	1671.84	-0.0059	55	0.0097	GFVEPDHYVVVGAQR
12611	731.895	1461.78	1461.78	-0.0075	55	0.00075	DYGVLLEGSGLALR
6911	570.743	1139.47	1139.48	-0.0093	55	0.015	GDADMYDLPK	Oxidation (M)
14942	811.379	1620.74	1620.76	-0.0149	55	0.0013	NPPGFAFVEFEDPR
15865	564.619	1690.83	1690.84	-0.0064	55	0.0022	VEYSEEELKTHISK
7242	579.253	1156.49	1156.5	-0.0089	55	0.00099	MGAGMGFGLER	2 Oxidation (M)
12543	729.881	1457.75	1457.75	-0.0065	55	0.0013	VSQGQLVVMQPEK	Oxidation (M)
5813	540.821	1079.63	1079.63	-0.0065	55	0.036	AVLLAGPPGTGK
17282	608.998	1823.97	1823.98	-0.0063	55	0.0016	VGINYQPPTVVPGGDLAK
16208	575.599	1723.78	1723.78	-0.0078	55	0.0014	TGFSTSPESPYTHWK
8045	601.308	1200.6	1200.61	-0.0079	55	0.0049	QSVEADINGLR
8288	607.358	1212.7	1212.71	-0.007	55	0.016	LDITAEILAVR
18069	635.333	1902.98	1902.99	-0.0132	55	0.00036	VLDFEHFLPMLQTVAK	Oxidation (M)
3327	466.289	930.563	930.565	-0.0023	55	0.03	FAVGIVIGR
11339	693.888	1385.76	1385.77	-0.0058	55	0.0014	VGWEQLLTTIAR
10868	679.379	1356.74	1356.75	-0.0124	55	0.0016	TNVQVLMVLGAGR
8489	612.812	1223.61	1223.62	-0.0088	55	0.0021	HIYYITGETK
8624	411.205	1230.59	1230.6	-0.0071	55	0.042	SLGTADVHFER
13299	755.968	1509.92	1509.6	0.3261	55	0.045	SSLRAGGGGGGGGGGGGGGG	Acetyl (N-term); Phospho (ST)
4430	500.291	998.567	998.576	-0.0085	55	0.0057	LVVQIDNAK
15426	827.923	1653.83	1653.84	-0.0039	55	0.0015	GSPGVPSFAAGPPISEGK
10136	658.372	1314.73	1314.74	-0.0107	55	0.039	SVEQEILVTGIK
11973	713.831	1425.65	1425.65	-0.006	55	0.0008	GPGLYYVDSEGNR
18662	655.358	1963.05	1963.06	-0.0098	55	0.00071	QSLLQPLNVEIDPEIQK
9277	634.878	1267.74	1267.75	-0.0082	55	0.0017	NIPGITLLNVSK
13407	760.356	1518.7	1518.71	-0.0083	55	0.0032	SGDAAIVDMVPGKPM	2 Oxidation (M)
17847	376.797	1878.95	1878.96	-0.0084	55	0.00066	IFVGGIKEDTEEHHLR
17173	605.654	1813.94	1813.95	-0.0121	55	0.0015	VAQPTITDNKDGTVTVR
17385	612.326	1833.96	1833.97	-0.0089	55	0.00075	ILGSGISSSSVLHGMVFK	Oxidation (M)
7260	579.345	1156.68	1156.68	-0.0063	55	0.0021	SNLGSVVLQLK
8850	622.35	1242.69	1242.7	-0.011	55	0.019	LFLELEPQVR
17876	628.3	1881.88	1881.89	-0.0138	55	0.0019	SDALETLGFLNHYQMK	Oxidation (M)
10146	658.817	1315.62	1315.63	-0.0092	55	0.003	NELESYAYSLK
3951	486.787	971.56	971.565	-0.0055	55	0.04	AALQELLSK
19718	704.346	2110.01	2110.03	-0.0106	55	0.0021	NVDLLSDMVQEHDEPILK	Oxidation (M)
15896	847.926	1693.84	1693.84	-0.006	55	0.0036	NAVITVPAYFNDSQR
9212	633.321	1264.63	1264.63	-0.0075	55	0.0033	KESYSVYVYK
9205	632.847	1263.68	1263.69	-0.0066	55	0.0046	AFITNIPFDVK
16875	597	1787.98	1787.99	-0.0108	55	0.012	IIVDELKQEVISTSSK
14636	801.917	1601.82	1601.82	-0.0012	55	0.002	AFLASGPYLTHQQK	Acetyl (N-term)
6508	559.78	1117.55	1117.55	-0.0051	55	0.0016	GDEELDSLIK
6582	561.79	1121.57	1121.61	-0.0424	55	0.021	LEKEIATYR
18608	654.007	1959	1959.01	-0.0072	55	0.0016	VQASLAANTFTITGHAETK
11531	699.888	1397.76	1397.77	-0.008	55	0.0012	LATQLTGPVMPVR	Oxidation (M)
10864	679.365	1356.72	1356.72	-0.009	54	0.0039	VIDPATATSVDLR
4208	494.282	986.549	986.555	-0.0058	54	0.019	IPLNDLFR
12647	488.95	1463.83	1463.83	-0.0081	54	0.0073	IPLLSDLTHQISK
10186	440.212	1317.61	1317.62	-0.0052	54	0.00069	DFHVDEQTTVK
11644	703.888	1405.76	1405.77	-0.0067	54	0.052	RTNSTFNQVVLK
2658	444.267	886.52	886.495	0.0258	54	0.04	NMVAVALK	Acetyl (N-term)
8933	417.209	1248.61	1248.61	-0.0076	54	0.0066	FKDLGEEHFK
9944	653.36	1304.7	1304.71	-0.0078	54	0.00061	IGPITPLEFYR
16667	590.333	1767.98	1767.99	-0.0121	54	0.0035	ALESPERPFLAILGGAK
10371	664.32	1326.63	1326.63	-0.0026	54	0.00027	MFVGGLSWDTSK
16852	596.624	1786.85	1786.86	-0.0059	54	0.0021	VWDAVSGDELMTLAHK	Oxidation (M)
3967	487.267	972.519	972.488	0.0316	54	0.042	AEISELNR	Acetyl (N-term)
19844	709.001	2123.98	2123.99	-0.0119	54	0.011	EKDRDPEAQFEMPYVVR	Oxidation (M)
12093	478.952	1433.84	1433.84	-0.0073	54	0.0062	MALIGLGVSHPVLK
14729	402.95	1607.77	1607.78	-0.0084	54	0.025	ATVAAFAASEGHSHPR
8223	605.817	1209.62	1209.63	-0.0059	54	0.0031	HIASGGNGLAWK
9699	647.301	1292.59	1292.59	-0.0053	54	0.021	VLDEADEMLSR	Oxidation (M)
2914	454.264	906.514	906.517	-0.0031	54	0.037	YIELLTR
11090	457.901	1370.68	1370.69	-0.006	54	0.0025	ISDAHLADTMIGK
3355	467.272	932.529	932.533	-0.0036	54	0.034	VNLAELFK
3704	478.796	955.578	955.581	-0.0037	54	0.036	LNSLAIGLR
13296	504.26	1509.76	1509.77	-0.0098	54	0.0012	IVADKDYSVTANSK
8950	625.798	1249.58	1249.59	-0.0052	54	0.0013	IETIEVMEDR	Oxidation (M)
11500	466.248	1395.72	1395.73	-0.0042	54	0.00046	YNIPHGPVVGSTR
12913	494.935	1481.78	1481.79	-0.0069	54	0.00055	TVTAMDVVYALKR	Oxidation (M)
4256	495.766	989.518	989.521	-0.004	54	0.0098	MNVLADALK	Oxidation (M)
20045	716.011	2145.01	2145.02	-0.0099	54	0.0037	YESSALPSGQLTSLSEYASR
12313	723.846	1445.68	1445.68	-0.0046	54	0.00094	EVDEQMLNVQNK
17151	604.988	1811.94	1811.95	-0.0108	54	0.0018	LLYDLADQLHAAVGASR
3949	486.776	971.538	971.544	-0.006	54	0.045	LDHYAIIK
12790	737.39	1472.76	1472.77	-0.0076	54	0.0045	SVGELPSTVESLQK
6367	555.312	1108.61	1108.62	-0.0064	54	0.019	IIFVDEVFK
16807	594.985	1781.93	1781.94	-0.0102	54	0.0043	HLEINPDHPIVETLR
13750	515.613	1543.82	1543.83	-0.0097	54	0.0033	RYSPPPLLPVAVR	Phospho (ST)
14826	539.255	1614.74	1614.76	-0.0134	54	0.0024	TGTITTFEHAHNMR
2120	424.266	846.518	846.521	-0.0036	54	0.025	IVIDLFK
3770	480.791	959.568	959.572	-0.0046	54	0.033	IVEVLLMK	Oxidation (M)
24229	715.331	2857.3	2857.14	0.1518	54	0.076	ASQRKAMNTCGSHLTVVSMFYGTI	Oxidation (M); 3 Phospho (ST)
20015	536.523	2142.06	2142.07	-0.0087	54	0.0022	ARPFPDGLAEDIDKGEVSAR
7594	588.832	1175.65	1175.65	-0.0067	54	0.0019	LVFLGEQSVGK
3792	481.757	961.499	961.505	-0.0065	54	0.00082	APGFAQMLK
10836	678.834	1355.65	1355.66	-0.0104	54	0.003	SSAYESLMEIVK
8559	614.784	1227.55	1227.71	-0.1542	54	0.019	VEQEILVTGIK
17614	619.636	1855.89	1855.9	-0.0118	54	0.00052	VEAVNMAEGIIHDTETK
6973	571.857	1141.7	1141.71	-0.0069	54	0.0049	KQTALVELLK
1381	393.258	784.502	784.469	0.0325	54	0.038	AGLELLK	Acetyl (N-term)
19646	1051.97	2101.93	2101.98	-0.0457	54	0.00089	GETKCQNAEYKQLLDIK	Acetyl (N-term); Phospho (ST)
9608	644.819	1287.62	1287.63	-0.0071	54	0.0054	EAAAALVEEETR
18244	641.009	1920	1920.02	-0.0157	54	0.0039	LLVSQGASIYIENKEEK
10311	442.25	1323.73	1323.59	0.1377	54	0.056	RAAQAMSSCAVAT	Acetyl (N-term); Oxidation (M)
2345	432.251	862.487	862.491	-0.0042	54	0.026	FTDILVR
10055	656.332	1310.65	1310.65	-0.0054	54	0.012	MALDIEIATYR	Oxidation (M)
1724	408.761	815.507	815.512	-0.0045	54	0.027	LVSLIGSK
11604	468.911	1403.71	1403.72	-0.0081	54	0.0076	YYVTIIDAPGHR
1378	393.245	784.475	784.481	-0.0055	54	0.016	VAVLEVR
16106	857.445	1712.88	1712.88	-0.009	54	0.0028	ALLEAGALPNAPNSYGR
10441	666.759	1331.5	1331.51	-0.0092	54	0.00088	NMQDMVEDYR	2 Oxidation (M)
4247	495.725	989.435	989.441	-0.0067	54	0.026	ASEAEGAGTR	Acetyl (N-term)
9057	628.809	1255.6	1255.61	-0.0049	54	0.0018	GTNYLADVFEK
18595	653.313	1956.92	1956.93	-0.0131	54	0.0059	TKPSDEEMLFIYGHYK
3917	485.78	969.545	969.549	-0.0042	54	0.021	AVDSQILPK
10915	680.878	1359.74	1359.75	-0.0105	54	0.004	NYIQGINLVQAK
3619	476.24	950.465	950.471	-0.0061	54	0.0014	TDAAVSFAK	Acetyl (N-term)
8907	624.338	1246.66	1246.67	-0.0064	54	0.012	TPVEPEVAIHR
5966	544.818	1087.62	1087.63	-0.0061	54	0.041	VVDLLAPYAK
12285	722.885	1443.76	1443.76	-0.0055	54	0.004	EGIPALDNFLDKL
14937	811.359	1620.7	1620.82	-0.1142	54	0.0047	VTNGAFTGEISPGMIK
6635	563.28	1124.54	1124.64	-0.0966	54	0.051	RAQAAKAGAPGK
9581	644.304	1286.59	1286.6	-0.0034	54	0.0015	NALESYAFNMK
1718	408.742	815.47	815.475	-0.0055	54	0.047	LADSLIGK
16761	593.318	1776.93	1776.94	-0.0076	54	0.0017	QLYHLGVVEAYSGLTK
11974	476.223	1425.65	1425.66	-0.009	54	0.0076	RFDDAVVQSDMK	Oxidation (M)
14794	807.422	1612.83	1612.84	-0.0119	54	0.0037	NKLNDLEEALQQAK
17785	625.333	1872.98	1872.99	-0.0097	54	0.0093	ELSRYSPPPLLPVAVR	Phospho (ST)
8194	605.345	1208.68	1208.68	-0.0084	54	0.01	MKLDYILGLK	Oxidation (M)
19289	685.375	2053.1	2053.12	-0.0143	54	0.0037	ILTATVDNANVLLQIDNAR
831	364.255	726.495	726.5	-0.0055	54	0.038	ALVILAK
1845	413.777	825.539	825.507	0.0315	54	0.027	GVLVRQL	Acetyl (N-term)
2726	447.716	893.418	893.424	-0.0062	53	0.0036	ADEGISFR
6487	558.824	1115.63	1115.64	-0.0042	53	0.0053	LMDVGLIAIR	Oxidation (M)
11701	470.615	1408.82	1408.83	-0.0073	53	0.0022	ILPTLEAVAALGNK
13339	757.857	1513.7	1513.7	-0.0061	53	0.00044	VNDGTEFGGSIYQK
13474	762.404	1522.79	1522.8	-0.0062	53	0.001	LPGELEPVQATQNK
8224	605.822	1209.63	1209.64	-0.0065	53	0.022	LPPNVVEESAR
14813	807.904	1613.79	1613.8	-0.0069	53	0.0049	AFYPEEISSMVLTK
14553	533.261	1596.76	1596.77	-0.0072	53	0.0077	NLYHSEAFSINFR
15951	566.971	1697.89	1697.9	-0.0105	53	0.0018	MIAGQVLDINLAAEPK	Oxidation (M)
9429	639.817	1277.62	1277.63	-0.0083	53	0.0016	TIAMDGTEGLVR	Oxidation (M)
11384	695.351	1388.69	1388.7	-0.011	53	0.0019	GYISPYFINTSK
11181	689.336	1376.66	1376.66	-0.0065	53	0.0065	MLGPEGGEGFVVK	Acetyl (N-term); Oxidation (M)
18686	656.321	1965.94	1965.94	-0.0032	53	0.0035	VVTATLWGEDADKFDGSR
11699	705.392	1408.77	1408.77	-0.0022	53	0.0039	DITYFIQQLLR
15492	553.967	1658.88	1658.89	-0.0094	53	0.035	ALTVPELTQQVFDAK
6633	563.28	1124.54	1124.64	-0.0969	53	0.056	RAQAAKAGAPGK
4454	500.791	999.568	999.571	-0.0032	53	0.0027	LNLDSIIGR
11765	707.38	1412.75	1412.75	-0.0054	53	0.00069	AGPGTLSVTIEGPSK
6424	557.315	1112.62	1112.62	-0.0039	53	0.057	ILIENGVAER
7210	577.857	1153.7	1153.71	-0.0072	53	0.0082	VLEAELLVLR
13110	748.851	1495.69	1495.69	-0.0067	53	0.0015	LSSEMNTSTVNSAR
15070	543.927	1628.76	1628.77	-0.007	53	0.00092	MGPLGLDHMASSIER	Oxidation (M)
7237	578.829	1155.64	1155.65	-0.0063	53	0.048	LVIIEGDLER
13688	513.972	1538.89	1538.9	-0.009	53	0.0057	ILLAELEQLKGQGK
9339	424.896	1271.67	1271.67	-0.005	53	0.0067	NDEELNKLLGK
13552	510.603	1528.79	1528.79	-0.006	53	0.0013	VVLDDKDYFLFR
14832	808.418	1614.82	1614.84	-0.0153	53	0.015	GSTAPVGGGAFPTIVER
11349	463.259	1386.75	1386.76	-0.0068	53	0.0068	LEELKESILADK
11972	713.829	1425.64	1425.66	-0.0129	53	0.0011	RFDDAVVQSDMK	Oxidation (M)
6817	567.808	1133.6	1133.61	-0.0072	53	0.0039	FEELTNLIR
495	343.232	684.449	684.453	-0.0043	53	0.043	LAAIVAK
9316	636.314	1270.61	1270.62	-0.0068	53	0.00062	STGEAFVQFASK
3132	461.235	920.455	920.391	0.0638	53	0.033	AEDMLRE	Acetyl (N-term); Oxidation (M)
11186	689.375	1376.73	1376.74	-0.0067	53	0.0042	AQAAAPASVPAQAPK
1847	414.216	826.418	826.423	-0.0043	53	0.05	FASFIDK
11584	701.897	1401.78	1401.79	-0.0067	53	0.075	FGNEVIPVTVTVK
3702	478.789	955.564	955.581	-0.017	53	0.057	ALEGKLRK	Acetyl (N-term)
11213	690.36	1378.71	1378.71	-0.0032	53	0.00062	STGGAPTFNVTVTK
15018	813.425	1624.84	1624.84	-0.0057	53	0.084	LNVEVDAAPTVDLNR
6292	553.317	1104.62	1104.63	-0.0063	53	0.034	FLILPDMLK	Oxidation (M)
8338	608.8	1215.59	1215.59	-0.0074	53	0.068	IAEFAFEYAR
8342	608.814	1215.61	1215.62	-0.0106	53	0.0035	NFGIGQDIQPK
7737	593.312	1184.61	1184.61	-0.0057	53	0.061	AEAGDNLGALVR
8298	607.749	1213.48	1213.49	-0.0092	53	0.0033	MDSFDEDLAR	Oxidation (M)
11676	704.867	1407.72	1407.73	-0.0092	53	0.023	AGILFEDIFDVK	Acetyl (N-term)
12252	481.607	1441.8	1441.8	-0.0055	53	0.048	PAAPPAPGPGQLTLR
12823	738.381	1474.75	1474.75	-0.0052	53	0.0011	LPAAGVGDMVMATVK	Oxidation (M)
20486	735.33	2202.97	2202.98	-0.0092	53	0.0045	HYGFQLYQSDPSGNYGGWK
11778	707.852	1413.69	1413.69	-0.0036	53	0.0035	SQMDGLIPGVEPR	Oxidation (M)
5392	528.802	1055.59	1055.6	-0.0079	53	0.063	LPSDVVTAVR
13846	517.632	1549.87	1549.88	-0.0096	53	0.024	ALIAGGGAPEIELALR
5441	529.817	1057.62	1057.66	-0.0463	53	0.016	PPPLLPVAVR
19449	693.666	2077.98	2077.99	-0.0112	53	0.0087	SSILLDVKPWDDETDMAK	Oxidation (M)
14983	812.401	1622.79	1622.79	-0.0067	53	0.0012	ELFSNLQEFAGPSGK
3053	458.272	914.53	914.523	0.0076	53	0.031	IIIWNVGT
13749	515.609	1543.81	1543.82	-0.0144	53	0.0024	ELISNASDALDKIR
13878	389.194	1552.75	1552.76	-0.0093	53	0.068	TPLMSVVSLLEER	Phospho (ST)
17638	930.463	1858.91	1858.91	-0.002	53	0.001	LFVGNLPPDITEEEMR
10081	656.874	1311.73	1311.74	-0.0065	53	0.0025	GAAVNLTLVTPEK
11917	712.314	1422.61	1422.62	-0.0092	53	0.0032	EMQQQELAQMR	2 Oxidation (M)
10116	657.869	1313.72	1313.73	-0.0076	53	0.0037	QVATALQNLQTK
25300	808.849	3231.37	3231.17	0.1952	53	0.025	QTVSSILDTLGDDDFFNIIAYNEEL	4 Phospho (ST); Phospho (Y)
6022	546.786	1091.56	1091.56	-0.005	53	0.043	LSPSPALSLK	Phospho (ST)
10080	656.861	1311.71	1311.71	-0.0076	53	0.014	QGIVTPIEAQTR
12936	495.601	1483.78	1483.79	-0.0102	52	0.0096	KYDAFLASESLIK
12287	722.89	1443.77	1443.77	-0.0029	52	0.0025	ASVTVGGEQISAIGR
9725	647.852	1293.69	1293.69	-0.004	52	0.0024	KGPAPELQGVEVA
3066	458.765	915.515	915.518	-0.0029	52	0.063	ILLWDTR
21822	792.063	2373.17	2373.18	-0.0147	52	0.00086	HGITELHPDVVSYVSHATQQR
17238	910.923	1819.83	1819.91	-0.0737	52	0.0095	MSRYSPPPLLPVAVR	Acetyl (N-term); Oxidation (M); Phospho (ST)
8198	605.359	1208.7	1208.71	-0.0085	52	0.023	IVPNVLLEQGK
2054	421.757	841.499	841.502	-0.0036	52	0.057	VATVSLPR
6693	564.334	1126.65	1126.66	-0.0063	52	0.0051	IGVPSATEIIK
14438	530.613	1588.82	1588.82	-0.007	52	0.0011	KGVAINMVTEEDKR
3013	457.241	912.468	912.394	0.0739	52	0.061	SSQSYGER
7777	396.578	1186.71	1186.72	-0.0059	52	0.013	SVVAVPLPLHR
17281	912.991	1823.97	1823.98	-0.01	52	0.0021	VGINYQPPTVVPGGDLAK
9734	647.905	1293.8	1293.8	-0.0063	52	0.0059	VLILLGGNALSPK
11530	466.927	1397.76	1397.77	-0.0066	52	0.0095	EGFLDTLVVLHR
10430	665.898	1329.78	1329.79	-0.0063	52	0.0026	TVSQIISLQTLK
2700	446.695	891.376	891.447	-0.0704	52	0.059	PSPALSLK	Phospho (ST)
9445	640.326	1278.64	1278.65	-0.0082	52	0.0054	YLAEVAAGDDKK
19901	711.326	2130.96	2130.96	-0.0079	52	0.00049	FVINYDYPNSSEDYIHR
2708	446.746	891.477	891.481	-0.0046	52	0.0028	TGLVEFAR
8386	609.842	1217.67	1217.68	-0.0063	52	0.0099	VAQLEQVYIR
12126	718.844	1435.67	1435.68	-0.01	52	0.0022	EIEDFDSLEALR
6731	565.33	1128.65	1128.65	-0.0049	52	0.0036	VLSQQAASVVK
19535	523.295	2089.15	2089.16	-0.0078	52	0.0045	LVEKPSPLTLAPHDFANIK
19653	701.727	2102.16	2102.15	0.01	52	0.13	VNNSSLIGVGYTQTLRPGVK
1917	416.248	830.481	830.486	-0.005	52	0.013	SLVGLGGTK
7320	580.799	1159.58	1159.59	-0.0081	52	0.005	LYQVEYAFK
9817	649.873	1297.73	1297.74	-0.0083	52	0.016	VHLVGIDIFTGK
10110	657.845	1313.67	1313.73	-0.0593	52	0.0092	EHALLAYTLGVK
21735	788.04	2361.1	2361.12	-0.0205	52	0.0033	DPVLYMYQLLDDYKEGDLR	Oxidation (M)
22867	852.696	2555.07	2555.09	-0.0197	52	0.00087	IMQSSSEVGYDAMAGDFVNMVEK	3 Oxidation (M)
9904	652.362	1302.71	1302.72	-0.0095	52	0.084	VLTPELYAELR
8273	607.29	1212.56	1212.57	-0.0049	52	0.028	ITLDNAYMEK	Oxidation (M)
9799	649.354	1296.69	1296.7	-0.0109	52	0.00063	EAPVDVLTQIGR
16751	888.956	1775.9	1775.91	-0.0146	52	0.0019	VGASEATLLNMLNISPF
5124	520.824	1039.63	1039.64	-0.005	52	0.0055	LALGQINIAK
7069	574.807	1147.6	1147.61	-0.0057	52	0.026	IAGYVTHLMK	Oxidation (M)
18470	648.327	1941.96	1941.97	-0.009	52	0.0013	VTEGLTDVILYHQPDDK
1071	378.75	755.486	755.49	-0.0042	52	0.056	VVIIGAGK
15766	561.641	1681.9	1681.91	-0.0059	52	0.019	MIAGQVLDINLAAEPK
11899	474.594	1420.76	1420.77	-0.0076	52	0.003	LLTVQHPLEESR
15080	815.902	1629.79	1629.8	-0.007	52	0.0018	AFYPEEISSMVLTK	Oxidation (M)
6521	559.832	1117.65	1117.65	-0.004	52	0.0024	VVYIFGPPVK
22282	814.748	2441.22	2441.23	-0.0131	52	0.0017	ITDLANLSAANHDAAIFPGGFGAAK
19930	534.748	2134.96	2134.97	-0.0096	52	0.014	FSGWYDADLSPAGHEEAKR
12234	721.814	1441.61	1441.63	-0.0177	52	0.0035	SLHTLFGDELCK	Phospho (ST)
6871	569.334	1136.65	1136.66	-0.0053	52	0.0064	VAVFFGGLSIK
9687	646.831	1291.65	1291.66	-0.0085	52	0.0031	THSDQFLVAFK
10135	658.357	1314.7	1314.7	-0.0028	52	0.0077	EPISVSSEQVLK
7454	584.835	1167.65	1167.66	-0.0062	52	0.053	AAVLQQVLER	Acetyl (N-term)
16855	596.644	1786.91	1786.92	-0.0112	52	0.0021	TITLEVEPSDTIENVK
8278	607.311	1212.61	1212.61	-0.0068	52	0.084	VTQSNFAVGYK
9943	435.908	1304.7	1304.71	-0.0065	52	0.0022	HLVDEPQNLIK
15091	815.958	1629.9	1629.9	0.0029	52	0.00098	YVVVTGITPTPLGEGK
15970	850.929	1699.84	1699.85	-0.0094	52	0.013	VDNIQAGELTEGIWR
6217	551.795	1101.58	1101.58	-0.0067	52	0.0034	EEGVLTLWR
7820	595.342	1188.67	1188.68	-0.0057	52	0.0064	IVILEYQPSK
1369	392.752	783.49	783.497	-0.0065	52	0.062	AAIGLLAR
20154	720.677	2159.01	2158.91	0.0982	52	0.0024	SVVEASEAAYKEAFEISK	Acetyl (N-term); 2 Phospho (ST)
15903	565.632	1693.87	1693.88	-0.0091	52	0.00065	LKPGYLEATVDWFR
8286	607.341	1212.67	1212.67	-0.005	52	0.012	KVTQLDLDGPK
11718	705.861	1409.71	1409.72	-0.0073	52	0.002	SFSTASAITPSVSR
9250	634.311	1266.61	1266.61	-0.0025	52	0.011	NSVVEASEAAYK
13725	514.981	1541.92	1541.93	-0.0085	52	0.012	IVATKPLYVALAQR
23637	677.857	2707.4	2707.31	0.0833	52	0.036	IDTVLKEIAKTVLISLPESGATK	Acetyl (N-term); 3 Phospho (ST)
6322	554.284	1106.55	1106.56	-0.0077	52	0.0064	ALAAAGYDVEK
1700	408.251	814.487	814.491	-0.0038	52	0.023	VTVAGLAGK
15069	543.925	1628.75	1628.77	-0.0132	52	0.0066	MGPLGLDHMASSIER	Oxidation (M)
6328	554.309	1106.6	1106.61	-0.0083	52	0.0034	IGFVGFPSVGK
8161	604.316	1206.62	1206.62	-0.0066	52	0.033	FQTEIQTVNK
13815	516.945	1547.81	1547.82	-0.0093	52	0.0013	ILIANTGMDTDKIK	Oxidation (M)
5542	532.781	1063.55	1063.56	-0.0077	52	0.0048	LGFEDGSVLK
7353	582.279	1162.54	1162.55	-0.007	51	0.0054	YSLDPENPTK
15324	549.636	1645.89	1645.9	-0.0085	51	0.0047	VGEVIVTKDDAMLLK	Oxidation (M)
8242	606.338	1210.66	1210.67	-0.0052	51	0.014	QITVNDLPVGR
15581	834.375	1666.74	1666.75	-0.0118	51	0.0016	GPVEGYEENEEFLR
17809	625.985	1874.93	1874.94	-0.0039	51	0.032	VTEGLQGQTGPQIYQEK
5128	347.838	1040.49	1040.5	-0.0089	51	0.013	ASDQTHQVR
3936	486.295	970.575	970.581	-0.006	51	0.014	VVVLGSGGVGK
8266	606.849	1211.68	1211.6	0.0843	51	0.092	LSGTCLLIANK	Phospho (ST)
13412	760.384	1518.75	1518.77	-0.0185	51	0.00048	IGNTGGMLDNILASK	Oxidation (M)
24352	968.795	2903.36	2903.38	-0.0123	51	0.0038	NVSTGDVNVEMNAAPGVDLTQLLNNMR	2 Oxidation (M)
10022	328.192	1308.74	1308.67	0.0717	51	0.0037	SYVDTGGVSRKV	Acetyl (N-term)
16830	595.628	1783.86	1783.87	-0.0066	51	0.12	FLFENQTPAHVYYR
3789	481.749	961.483	961.487	-0.0043	51	0.013	LDADYPLR
18139	478.514	1910.03	1910.04	-0.0105	51	0.0027	KHLEINPDHPIVETLR
8895	623.852	1245.69	1245.7	-0.0069	51	0.03	LISSVDPQFLK
24304	963.464	2887.37	2887.38	-0.0096	51	0.004	NVSTGDVNVEMNAAPGVDLTQLLNNMR	Oxidation (M)
15142	545.624	1633.85	1633.86	-0.01	51	0.0026	LQMEAPHIIVGTPGR	Oxidation (M)
2090	423.205	844.396	844.44	-0.0447	51	0.06	SPATLNSR
8513	613.343	1224.67	1224.68	-0.0103	51	0.014	QITLNDLPVGR
17762	624.65	1870.93	1870.93	-0.0037	51	0.0088	SVDSQFTHLAWINTPR
18400	646.308	1935.9	1935.91	-0.0048	51	0.015	EFKGEDLTEEEDGGIIR
4885	513.253	1024.49	1024.5	-0.0061	51	0.0032	EAFQLFDR
18614	980.956	1959.9	1959.9	-0.0067	51	0.0049	YPIEHGIITNWDDMEK
9395	638.846	1275.68	1275.68	-0.0055	51	0.0067	YIGEVGDIVVGR
11212	460.576	1378.7	1378.72	-0.0155	51	0.025	TRLEQEIATYR
17778	625.331	1872.97	1872.99	-0.0147	51	0.011	ELSRYSPPPLLPVAVR	Phospho (ST)
23203	878.427	2632.26	2632.26	-0.0055	51	0.0022	FLAAGTHLGGTNLDFQMEQYIYK	Oxidation (M)
4248	495.725	989.436	989.441	-0.0057	51	0.042	ASEAEGAGTR	Acetyl (N-term)
10769	677.34	1352.67	1352.68	-0.0096	51	0.016	VVGAMQLYSVDR	Oxidation (M)
3889	484.814	967.613	967.618	-0.0044	51	0.052	VLAINILGR
8385	609.824	1217.63	1217.64	-0.0076	51	0.023	DANLYISGLPR
10661	673.382	1344.75	1344.76	-0.0092	51	0.029	VMVQPINLIFR	Oxidation (M)
9572	643.885	1285.76	1285.72	0.0377	51	0.093	AMPRLLTLTGR	Acetyl (N-term); Oxidation (M)
8388	609.855	1217.7	1217.7	-0.0056	51	0.029	LLALNSLYSPK
9148	631.338	1260.66	1260.67	-0.0098	51	0.0036	QLEPVYNSLAK
12288	482.281	1443.82	1443.83	-0.0083	51	0.063	QIGNVAALPGIVHR
4302	497.25	992.486	992.493	-0.007	51	0.024	YENEVALR
21669	784.676	2351.01	2351.02	-0.0132	51	0.0032	AAEEAFVNDIDESSPGTEWER
8328	608.319	1214.62	1214.63	-0.005	51	0.0028	WALLQEQGTK	Acetyl (N-term)
7531	587.322	1172.63	1172.64	-0.0101	51	0.011	EDGAISTIVLR
15556	555.943	1664.81	1664.82	-0.0081	51	0.0013	YEDFSNLGTTHLLR
7417	583.816	1165.62	1165.62	-0.0048	51	0.016	SLTEELAYLK
21146	1144.08	2286.15	2286.16	-0.0113	51	0.017	VEEQEPELTSTPNFVVEVIK
11133	687.348	1372.68	1372.69	-0.0095	51	0.004	MDGIVPDIAVGTK	Acetyl (N-term); Oxidation (M)
9292	423.905	1268.69	1268.7	-0.0032	51	0.011	LSHETVTIELK
3835	483.239	964.464	964.469	-0.0049	51	0.086	VDFNVPMK	Oxidation (M)
10443	666.759	1331.5	1331.51	-0.0084	51	0.0016	NMQDMVEDYR	2 Oxidation (M)
9201	632.828	1263.64	1263.65	-0.0052	51	0.0055	LWDLTTGTTTR
10593	671.343	1340.67	1340.68	-0.0053	51	0.0037	GFPTIYFSPANK
8734	412.909	1235.71	1235.71	-0.0058	51	0.0071	KIDKYTEVLK
10406	443.901	1328.68	1328.69	-0.0079	51	0.0059	APAVTQHAPYFK
6026	546.79	1091.57	1091.57	-0.0066	51	0.098	VHIEIGPDGR
10587	671.327	1340.64	1340.64	-0.004	51	0.0017	MFIGGLSWDTSK
2049	421.756	841.498	841.502	-0.0045	51	0.056	VATVSLPR
9509	642.329	1282.64	1282.65	-0.0041	51	0.0007	MVVESAYEVIK	Oxidation (M)
477	342.74	683.466	683.433	0.0329	51	0.032	AGILLR	Acetyl (N-term)
10316	662.89	1323.77	1323.78	-0.0098	51	0.073	AVAVVVDPIQSVK
11424	464.599	1390.77	1390.78	-0.0082	51	0.0011	LALDVEIATYRK
20057	716.67	2146.99	2147	-0.0103	51	0.0019	GFGFVTYATVEEVDAAMNAR
8175	403.547	1207.62	1207.62	-0.0045	51	0.003	LKEENFFGPK
22706	630.795	2519.15	2518.83	0.3208	51	0.16	IGGGGGGSGSYSGSSRGGGGGGGGTGSR	3 Phospho (ST); Phospho (Y)
9965	654.313	1306.61	1306.62	-0.0062	51	0.0035	ESLQQMAEVTR	Oxidation (M)
13613	767.842	1533.67	1533.68	-0.0081	51	0.0027	YDPPLEDGAMPSAR	Oxidation (M)
11541	467.23	1398.67	1398.68	-0.01	51	0.0068	AVVGDAQYHHFR
3527	472.794	943.574	943.578	-0.004	51	0.097	IVEVLLMK
4010	488.3	974.586	974.591	-0.0056	51	0.021	KGVAINFVK
16490	876.42	1750.83	1750.83	-0.004	51	0.0099	AEEYEFLTPVEEAPK
13188	501.928	1502.76	1502.77	-0.0108	51	0.0053	IVIGYQSHADTATK
17781	625.332	1872.98	1872.99	-0.0107	51	0.011	ELSRYSPPPLLPVAVR	Phospho (ST)
7959	598.861	1195.71	1195.72	-0.0091	51	0.025	QGLLPVLESLK
11524	699.846	1397.68	1397.68	-0.006	51	0.00063	DYVAQFEASALGK
9028	627.801	1253.59	1253.6	-0.0126	51	0.0075	GFSSGSAVVSGGSR
19852	709.048	2124.12	2124.13	-0.0116	51	0.0043	AQFAQPEILIGTIPGAGGTQR
2045	421.756	841.497	841.502	-0.0048	50	0.056	VATVSLPR
6161	550.317	1098.62	1098.63	-0.0087	50	0.034	LLDEAIQAVK
8492	612.829	1223.64	1223.65	-0.0076	50	0.11	GVVEVTHDLQK
12747	735.822	1469.63	1469.64	-0.0124	50	0.0036	ENEFSFEDNAIR
4891	513.299	1024.58	1024.59	-0.0076	50	0.014	GTGIVSAPVPK
5380	528.271	1054.53	1054.53	-0.0068	50	0.01	VSFELFADK
7432	389.891	1166.65	1166.66	-0.0048	50	0.01	GNKPWISLPR
10737	676.353	1350.69	1350.69	-0.0025	50	0.044	SVYSWDIVVQR
16253	865.396	1728.78	1728.79	-0.0106	50	0.0035	ESVNAAFEMTLTEGSK	Oxidation (M)
3841	483.327	964.639	964.643	-0.0043	50	0.04	VVVLGLLPR
17140	604.625	1810.85	1810.87	-0.0196	50	0.0055	IDEYDYSKPIQGQQK
8698	412.229	1233.67	1233.67	-0.0058	50	0.002	LKYENEVALR
16128	572.616	1714.83	1714.84	-0.0124	50	0.0051	NQQITHANNTVSNFK
9394	638.838	1275.66	1275.67	-0.0093	50	0.011	LDPSIFESLQK
2059	421.757	841.5	841.502	-0.0024	50	0.057	VATVSLPR
24745	751.086	3000.32	3000.17	0.1451	50	0.053	ARRVSGEPQQSGDGSLSPQAEAIEVA	Acetyl (N-term); 4 Phospho (ST)
4697	506.803	1011.59	1011.6	-0.004	50	0.015	LSPSPALSLK
12173	480.283	1437.83	1437.83	-0.0042	50	0.024	DRLLASTLVHSVK
16951	898.894	1795.77	1795.85	-0.0763	50	0.0022	FPVGRKCMISGWGNTQ	Oxidation (M)
16980	600.302	1797.88	1797.89	-0.0071	50	0.0032	SFEAPATINSASLHPEK
8405	610.335	1218.66	1218.66	-0.0057	50	0.0055	YLNNVVEQLK
3379	467.769	933.523	933.528	-0.0054	50	0.0074	SGVGNIFIK
9868	651.375	1300.74	1300.74	-0.0038	50	0.0029	ASLSLAPVNIFK	Acetyl (N-term)
5497	531.3	1060.58	1060.59	-0.0069	50	0.044	GTLSGWILSK
15176	546.281	1635.82	1635.82	-0.0032	50	0.002	LHFFMPGFAPLTSR	Oxidation (M)
19423	691.934	2072.78	2072.8	-0.0215	50	0.0032	ECPSDECGAGVFMASHFDR	Oxidation (M)
18298	642.648	1924.92	1924.93	-0.0044	50	0.003	LTEADYLSSHLTEGPHR
15112	816.876	1631.74	1631.76	-0.0195	50	0.0055	GFNEGLWEIDNNPK
15461	553.28	1656.82	1656.83	-0.0088	50	0.0086	TFLVWVNEEDHLR
12787	491.917	1472.73	1472.73	-0.0053	50	0.006	MIAPEGSLVFHEK	Oxidation (M)
15864	564.616	1690.83	1690.83	-0.0071	50	0.011	FSHEEIAMATVTALR	Oxidation (M)
12239	721.841	1441.67	1441.67	-0.0041	50	0.0023	EYATEVDVDFVR
11174	688.871	1375.73	1375.73	-0.0077	50	0.0018	YPASTVQILGAEK
8694	617.821	1233.63	1233.64	-0.0083	50	0.0054	VAGQDGSVVQFK
10225	660.856	1319.7	1319.7	-0.006	50	0.11	TSAALSTVGSAISR
6823	567.827	1133.64	1133.64	-0.0056	50	0.045	SLNILTAFQK
4403	499.765	997.515	997.519	-0.0045	50	0.11	AEDLNIAPR
7947	598.799	1195.58	1195.59	-0.0072	50	0.0012	VFEVMLATDR	Oxidation (M)
4325	497.743	993.472	993.477	-0.0051	50	0.023	LGLDYEER
13546	765.368	1528.72	1528.73	-0.0059	50	0.0084	VGGHAAEYGAEALER
17000	600.957	1799.85	1799.86	-0.0097	50	0.0081	DLTLDQAYSYAVENAK
23096	869.408	2605.2	2605.28	-0.0738	50	0.058	TLSYRASGVPDRFSGSGSGTDFTLK
6927	380.886	1139.64	1139.64	-0.0047	50	0.0083	TNRPPLSLSR
11122	687.317	1372.62	1372.63	-0.0069	50	0.0011	YTISQEAYDQR
14823	538.978	1613.91	1613.92	-0.0072	50	0.019	SLWLQKLFLPNLT	Acetyl (N-term)
11298	462.231	1383.67	1383.68	-0.0076	50	0.0017	YLAEFATGNDRK
2047	421.756	841.497	841.502	-0.0047	50	0.067	VATVSLPR
17763	936.5	1870.98	1870.99	-0.0042	50	0.19	TSSAETPTIPLGSAVEAIK
4924	514.308	1026.6	1026.61	-0.0059	50	0.072	LQDAINILK
18745	987.483	1972.95	1972.96	-0.012	50	0.0043	IDLPEYQGEPDEISIQK
11849	473.583	1417.73	1417.74	-0.0084	50	0.0048	LHSFLGDDVFLR
3553	473.775	945.535	945.54	-0.0048	50	0.12	NVFNALIR
6749	565.829	1129.64	1129.65	-0.007	50	0.13	IIFVVGGPGSGK
15834	563.642	1687.9	1687.91	-0.011	50	0.016	LYTLVLTDPDAPSRK
10389	664.824	1327.63	1327.64	-0.0076	50	0.0029	INVYYNEATGGK
11570	701.321	1400.63	1400.64	-0.0085	50	0.0072	DTPDEPWAFPAR
1260	387.258	772.502	772.506	-0.0039	50	0.11	SVTLLIK
10253	661.381	1320.75	1320.75	-0.0028	50	0.01	SVVALHNLINNK
15477	553.618	1657.83	1657.84	-0.0089	50	0.0022	NQVALNPQNTVFDAK
8019	400.561	1198.66	1198.67	-0.0071	50	0.14	DAGTIAGLNVLR
5558	533.273	1064.53	1064.54	-0.0067	50	0.028	LSPEDYTLK
7470	585.35	1168.69	1168.69	-0.0068	50	0.0069	VVLVTGAGAGLGR
8697	617.839	1233.66	1233.67	-0.0075	50	0.017	LKYENEVALR
11721	470.926	1409.76	1409.77	-0.0089	50	0.0013	QIFHPEQLITGK
14706	804.361	1606.71	1606.71	-0.0043	50	0.0064	ADKEAAFDDAVEER	Acetyl (N-term)
8868	622.844	1243.67	1243.68	-0.0082	49	0.026	INEWLTLVEK
25290	806.632	3222.5	3222.52	-0.0245	49	0.038	RPQYSNPPVQGEVMEGADNQGAGEQGRPVR
6267	552.794	1103.57	1103.58	-0.0068	49	0.021	VIVPNMEFR
10153	439.582	1315.72	1315.73	-0.0077	49	0.016	KSAEFLLHMLK
18786	990.005	1978	1978.01	-0.0125	49	0.0037	VLGQLTETGVVSPEQFMK	Oxidation (M)
5040	518.757	1035.5	1035.51	-0.0063	49	0.011	FGFYEVFK
16015	853.427	1704.84	1704.84	-0.0033	49	0.0085	ENSETVVTGSLDDLVK
10549	669.86	1337.71	1337.71	-0.0036	49	0.0033	LGASLAFNNIYR
12874	493.934	1478.78	1478.79	-0.0085	49	0.042	LGEYGFQNALIVR
13164	751.38	1500.75	1500.76	-0.0108	49	0.013	GDGPVQGIINFEQK
17248	607.961	1820.86	1820.87	-0.007	49	0.052	VWSEVNQAVLDYENR
6511	559.793	1117.57	1117.58	-0.0062	49	0.01	SADTLWGIQK
15855	845.953	1689.89	1689.9	-0.0127	49	0.03	LFIGGLNVQTSESGLR
8766	620.312	1238.61	1238.61	-0.0023	49	0.0095	FDGILGMAYPR
15616	834.984	1667.95	1667.96	-0.008	49	0.0017	AVQQPDGLAVLGIFLK
4976	515.808	1029.6	1029.61	-0.0051	49	0.051	LGLSTLGELK
6270	552.822	1103.63	1103.63	-0.004	49	0.027	QQLLIGAYAK
25328	814.131	3252.49	3252.65	-0.1543	49	0.0045	TTGIVMDSGDGVTHIVPIYEGYALPHAILR	Acetyl (N-term); Oxidation (M)
16369	870.913	1739.81	1739.81	0.0015	49	0.0014	NYTDEAIETDDLTIK
16246	864.937	1727.86	1727.87	-0.0094	49	0.18	SELDQLRQEAEQLK	Acetyl (N-term)
9841	650.817	1299.62	1299.71	-0.0911	49	0.0069	IPDQLVILDMK	Oxidation (M)
3466	470.81	939.604	939.612	-0.0073	49	0.13	LLILALER
14302	527.927	1580.76	1580.77	-0.0087	49	0.004	ILIEESQDAPDHSK
9446	640.328	1278.64	1278.65	-0.0088	49	0.022	KESYSIYVYK
16847	596.317	1785.93	1785.94	-0.009	49	0.0032	HLEINPDHSIIETLR
9516	428.573	1282.7	1282.7	-0.005	49	0.03	HPEYAVSVLLR
17793	625.335	1872.98	1872.99	-0.0017	49	0.013	ELSRYSPPPLLPVAVR	Phospho (ST)
4939	514.799	1027.58	1027.59	-0.0085	49	0.0083	FPSIVGRPR
12010	714.855	1427.7	1427.7	-0.0092	49	0.0019	SLYASSPGGVYATR
6793	378.217	1131.63	1131.64	-0.0102	49	0.023	QIFLGGVDKR
6859	568.84	1135.67	1135.67	-0.0058	49	0.15	LLLQVQHASK
8971	626.311	1250.61	1250.61	-0.0049	49	0.0017	MVNHFIAEFK	Oxidation (M)
14596	800.451	1598.89	1598.9	-0.0114	49	0.097	NLTALGLNLVASGGTAK
16526	585.98	1754.92	1754.93	-0.0111	49	0.0046	GMGGAFVLVLYDEIKK	Oxidation (M)
4025	488.794	975.573	975.575	-0.0026	49	0.054	LIAVEIYR
8828	621.834	1241.65	1241.66	-0.0074	49	0.012	LSPENNQVLTK
2796	449.799	897.584	897.59	-0.0057	49	0.065	VVDLLVIK
24309	964.423	2890.25	2890.14	0.1009	49	0.0055	NDQDTWDYTNPNLSGQGSQCMFDGTP
3480	471.279	940.543	940.545	-0.0029	49	0.028	AVVGVVAGGGR
8652	616.811	1231.61	1231.62	-0.009	49	0.16	STESLQANVQR
8133	603.345	1204.68	1204.68	-0.0057	49	0.004	FATEAAITILR
19934	534.779	2135.09	2134.91	0.1776	49	0.1	RSSGAPAPGSGATIFALSSGQG	2 Phospho (ST)
11375	694.907	1387.8	1387.81	-0.0088	49	0.19	IITLTGPTNAIFK
4742	508.291	1014.57	1014.57	-0.0043	49	0.15	LLEVISGER
15098	544.588	1630.74	1630.75	-0.0094	49	0.0037	TGTITTFEHAHNMR	Oxidation (M)
2239	428.764	855.514	855.464	0.0508	49	0.13	LATVPCPR
14118	785.418	1568.82	1568.83	-0.0053	49	0.00084	LYSPSQIGAFVLMK	Oxidation (M)
7723	592.845	1183.68	1183.68	-0.0055	49	0.0016	GPVGLEGLLTTK
16023	569.333	1704.98	1704.99	-0.0104	49	0.017	DLVLGPSGVLQGIRPGK
6301	553.761	1105.51	1105.52	-0.0104	49	0.009	VTMQNLNDR	Oxidation (M)
14867	539.922	1616.74	1616.76	-0.0144	49	0.001	SGPLFNFDVHDDVR
6313	554.267	1106.52	1106.56	-0.0428	49	0.05	AVLLSPVSLS	Acetyl (N-term); Phospho (ST)
15381	826.406	1650.8	1650.8	-0.0065	49	0.0042	AELNPWPEYIYTR
18620	491.028	1960.08	1959.78	0.3057	49	0.093	TLEPTLSQRSIYQNA	2 Phospho (ST); Phospho (Y)
5985	545.321	1088.63	1088.63	-0.004	49	0.16	FLILPDMLK
7082	575.281	1148.55	1148.55	-0.0054	49	0.0018	HDDYLVMLK	Oxidation (M)
9561	643.847	1285.68	1285.69	-0.0074	49	0.0025	SNQQLVDIIEK
5954	544.78	1087.55	1087.55	-0.0055	49	0.03	GLESDVAELR
939	371.73	741.446	741.486	-0.0402	49	0.029	AAKLALR
14632	534.924	1601.75	1601.76	-0.0071	49	0.0054	YNEQHVPGSPFTAR
6959	381.535	1141.58	1141.59	-0.0058	49	0.11	FLIVAHDDGR
13410	760.37	1518.73	1518.73	-0.0089	49	0.0077	TVLVNADGEEVAMR	Oxidation (M)
18674	655.683	1964.03	1964.04	-0.0079	49	0.0029	HNQLPLVIEFTEQTAPK
16141	572.958	1715.85	1715.86	-0.0104	49	0.0027	VSQPIEGHAASFAQFK
11293	692.819	1383.62	1383.63	-0.0106	49	0.0036	DVNFEFPEFQL
10498	445.908	1334.7	1334.71	-0.0064	49	0.015	FEKDQIIDSLK
528	345.709	689.403	689.371	0.0324	49	0.11	ATITSR	Acetyl (N-term)
4493	501.777	1001.54	1001.54	-0.0053	49	0.079	IFGPIWNR
15229	547.574	1639.7	1639.72	-0.0153	49	0.0035	EHHFGSSGMTLHER	Oxidation (M)
5922	543.807	1085.6	1085.64	-0.0443	49	0.052	KDSLLTVRL	Acetyl (N-term)
20369	730.036	2187.09	2187.1	-0.0108	48	0.021	RPTPQDSPIFLPVDDTSFR
6784	566.764	1131.51	1131.52	-0.0059	48	0.0063	GYSFTTTAER
6023	546.787	1091.56	1091.56	-0.0043	48	0.041	LSPSPALSLK	Phospho (ST)
15225	547.316	1638.93	1638.93	-0.0051	48	0.0043	KVPQVSTPTLVEVSR
18753	658.97	1973.89	1973.9	-0.0137	48	0.26	IEWLESHQDADIEDFK
18566	652.024	1953.05	1953.06	-0.0082	48	0.0053	VAPEEHPVLLTEAPLNPK
12172	480.268	1437.78	1437.79	-0.0068	48	0.003	KTVTAMDVVYALK
20634	742.709	2225.1	2225.12	-0.0141	48	0.043	RHGVTEGLQGQTGPQIYQEK
9123	420.56	1258.66	1258.67	-0.0079	48	0.0056	TKYEHELALR
12505	728.889	1455.76	1455.74	0.0218	48	0.017	MSLSTIAILNSVK	Phospho (ST)
15232	547.591	1639.75	1639.76	-0.0092	48	0.0023	HSTVFDNLPNPEDR
4478	501.301	1000.59	1000.59	-0.0051	48	0.025	VLTEIIASR
508	343.712	685.409	685.412	-0.003	48	0.11	DGILLR
17483	615.631	1843.87	1843.88	-0.0136	48	0.0041	EAFSLFDKDGDGTITTK
4009	488.282	974.55	974.555	-0.0049	48	0.015	IGLFGGAGVGK
8406	610.337	1218.66	1218.66	-0.001	48	0.013	DFLAGGVAAAISK
12679	733.856	1465.7	1465.7	-0.0075	48	0.056	LHEEEIQELQAQ
18703	657.01	1968.01	1968.02	-0.008	48	0.01	DAGEGLLAVQITDQEGKPK
19379	689.668	2065.98	2065.98	-0.0036	48	0.0098	IFYPEIEEVQALDDTER
4975	515.808	1029.6	1029.61	-0.0052	48	0.067	LTLSALIDGK
19821	708.365	2122.07	2122.08	-0.0123	48	0.06	IGEHTPSALAIMENANVLAR	Oxidation (M)
2044	421.756	841.497	841.502	-0.0049	48	0.15	VATVSLPR
21769	474.226	2366.09	2366.15	-0.0625	48	0.058	LSMCPARSLLLVATLVLLDH	Acetyl (N-term); 2 Phospho (ST)
6045	547.277	1092.54	1092.55	-0.0066	48	0.01	GVGEFEAGISK
14117	523.948	1568.82	1568.83	-0.0095	48	0.0071	VPPAINQFTQALDR
23168	657.108	2624.4	2624.33	0.0724	48	0.083	MMQNPQILAALQERLDGLVETPTG
22919	642.299	2565.17	2565.32	-0.1587	48	0.024	SALPVMSRTLGLHKLHLPNTSR	Acetyl (N-term); Oxidation (M); Phospho (ST)
610	350.228	698.442	698.408	0.0341	48	0.029	LGVPASR
8331	608.343	1214.67	1214.68	-0.0085	48	0.0026	TLMNLGGLAVAR
3937	486.308	970.601	970.606	-0.0052	48	0.17	SLIAEVLVK
5826	541.285	1080.55	1080.56	-0.0056	48	0.041	LLQDFFNGK
15364	550.639	1648.9	1648.9	-0.007	48	0.014	GFSLLATEDKEALKK
19167	510.023	2036.06	2036.07	-0.0074	48	0.013	VIHLSNLPHSGYSDSAVLK
23325	886.129	2655.37	2655.23	0.1314	48	0.0082	CTKPESERMPCTEDYLSLILNR	Acetyl (N-term); Oxidation (M)
4145	492.773	983.532	983.54	-0.0081	48	0.017	QAVDVSPLR
9192	632.401	1262.79	1262.81	-0.0202	48	0.12	KAGGIPLLARLL	Acetyl (N-term)
15671	559.244	1674.71	1674.72	-0.0124	48	0.014	ATAGDTHLGGEDFDNR
16898	896.428	1790.84	1790.85	-0.0096	48	0.015	SYGRPPPDVEGMTSLK	Acetyl (N-term); Oxidation (M)
19528	697.005	2087.99	2088.01	-0.0136	48	0.0077	FITHAPPGEFNEVFNDVR
15256	548.249	1641.72	1641.73	-0.0075	48	0.0066	YIYDSAFHPDTGEK
9423	639.791	1277.57	1277.57	-0.0071	48	0.0017	EGMNIVEAMER
13492	762.902	1523.79	1523.88	-0.0923	48	0.0077	LGSYVRILSTIFR
22089	604.553	2414.18	2414.2	-0.0145	48	0.0039	QLFHPEQLITGKEDAANNYAR
11267	461.6	1381.78	1381.82	-0.0437	48	0.048	PVLLPLLDDLFK
15783	842.883	1683.75	1683.76	-0.0087	48	0.015	HTGPNSPDTANDGFVR
3945	486.768	971.521	971.529	-0.008	48	0.18	SSLGPVGLDK
14910	810.488	1618.96	1618.97	-0.0049	48	0.0013	ITPENLPQILLQLK
12900	741.402	1480.79	1480.8	-0.0108	48	0.0019	SQIHDIVLVGGSTR
1882	415.231	828.448	828.486	-0.0378	48	0.16	FLKHAIT
2103	423.728	845.442	845.449	-0.0079	48	0.04	VEEIAASK
14202	525.622	1573.84	1573.85	-0.0066	48	0.0023	LHVTALDYLAPYAK
6168	550.773	1099.53	1099.54	-0.0068	48	0.0044	VFDAIMNFK	Oxidation (M)
8580	615.303	1228.59	1228.59	0	48	0.0088	YFVEAGAMAVR	Oxidation (M)
15332	824.406	1646.8	1646.81	-0.0135	48	0.24	SSTPLPTISSSAENTR
4470	501.279	1000.54	1000.56	-0.0112	48	0.0046	TPTLVEVSR
7317	580.792	1159.57	1159.58	-0.0065	48	0.012	SISLYYTGEK
2036	421.755	841.496	841.502	-0.0059	48	0.15	VATVSLPR
9209	633.297	1264.58	1264.47	0.1055	48	0.039	SGGGGGGGGCGGGGGVSS	Acetyl (N-term)
16364	870.49	1738.97	1738.98	-0.0111	48	0.0065	TQFLPPNLLALFAPR	Acetyl (N-term)
13367	758.852	1515.69	1515.7	-0.0063	48	0.0017	QEYDESGPSIVHR
18359	644.664	1930.97	1930.98	-0.0087	48	0.0038	EAEAAIYHLQLFEELR
15351	550.274	1647.8	1647.81	-0.0106	48	0.0023	GISEETTTGVHNLYK
2476	437.773	873.531	873.536	-0.0047	48	0.0097	TLVLLMGK
6866	569.274	1136.53	1136.54	-0.0053	48	0.0039	ESYSVYVYK
12612	488.271	1461.79	1461.8	-0.0058	48	0.0021	LTLHGLQQYYVK
20579	739.656	2215.94	2216.08	-0.1317	48	0.036	FSETQIGFEIPRILATSDI	Phospho (ST)
7446	584.801	1167.59	1167.59	-0.0043	48	0.026	QYGNEVFLAK
6185	551.239	1100.46	1100.46	-0.0007	48	0.048	AMILLNSSM	Acetyl (N-term); Phospho (ST)
9797	433.227	1296.66	1296.67	-0.007	48	0.03	QDLPSLDEKPR
16993	600.649	1798.93	1798.94	-0.0092	48	0.019	LAQQMENRPSVQAALK	Oxidation (M)
14427	397.973	1587.86	1587.87	-0.0102	48	0.0043	THINIVVIGHVDSGK
12340	483.274	1446.8	1446.81	-0.0068	48	0.0078	IEEIKDFLLTAR
3897	485.265	968.516	968.567	-0.0503	48	0.057	LAVHRAFR
18768	988.954	1975.89	1975.9	-0.0054	48	0.0053	YPIEHGIITNWDDMEK	Oxidation (M)
6387	556.272	1110.53	1110.53	-0.0042	48	0.013	LGEYGFQNAL
13937	778.929	1555.84	1555.85	-0.0069	48	0.014	LDQLIYIPLPDEK
13480	762.864	1523.71	1523.73	-0.0174	48	0.0042	AGHDSGGVWLCPVRA
21939	797.711	2390.11	2389.81	0.298	48	0.012	GKEAFSMTFGSPEFSSPEDT	3 Phospho (ST)
2189	427.242	852.47	852.475	-0.0042	48	0.04	PSVYFIK
1775	411.228	820.441	820.444	-0.0037	48	0.039	VTAIDFR
9536	642.876	1283.74	1283.74	-0.0068	48	0.032	VLATVTKPVGGDK
4781	339.872	1016.59	1016.6	-0.0035	48	0.053	GSSASLVLKR
11656	469.897	1406.67	1406.68	-0.0084	48	0.0098	VYNYNHLMPTR
17737	623.961	1868.86	1868.88	-0.0147	48	0.0028	DLEAEHVEVEDTTLNR
6885	569.797	1137.58	1137.58	-0.0025	48	0.0098	LQDPFSLYR
5751	538.788	1075.56	1075.57	-0.0047	48	0.16	VDEIFGQLR
13295	755.884	1509.75	1509.77	-0.014	48	0.02	IVADKDYSVTANSK
10856	453.234	1356.68	1356.69	-0.0071	48	0.028	LNDLEDALQQAK
20810	563.015	2248.03	2247.87	0.1626	48	0.0082	YGSGGGGSTGGGGGTAGGGTQSTAGPGG	Acetyl (N-term); Phospho (ST)
5294	525.796	1049.58	1049.59	-0.0098	48	0.059	LLTSGYLQR
13796	310.364	1546.78	1546.8	-0.0173	48	0.034	APGTPHSHTKPYVR
8851	415.244	1242.71	1242.72	-0.0069	48	0.0039	KPLLESGTLGTK
19338	687.663	2059.97	2059.98	-0.0103	48	0.019	GAQDVAGGSNPGAHNPSANLAR
14142	786.381	1570.75	1570.75	-0.0058	48	0.0074	QFAYQNSWGLTTR
13500	509.294	1524.86	1524.87	-0.0053	48	0.043	FLVQNIHTLAELK
6854	568.798	1135.58	1135.59	-0.0091	48	0.0051	IYGISFPDPK
15534	832.405	1662.8	1662.8	-0.0071	48	0.035	LVTMQIWDTAGQER	Oxidation (M)
18374	645.296	1932.87	1932.88	-0.016	48	0.057	VDDPDAANYNDINDVKR
3029	457.293	912.57	912.447	0.1234	47	0.086	AGIIVYR	Acetyl (N-term); Phospho (Y)
1859	414.725	827.436	827.498	-0.0616	47	0.18	LPRSLSR
10304	662.847	1323.68	1323.69	-0.0091	47	0.041	AVAEQVLHSQSR
17786	625.333	1872.98	1872.99	-0.0086	47	0.13	ELSRYSPPPLLPVAVR	Phospho (ST)
2055	421.757	841.499	841.502	-0.0035	47	0.18	VATVSLPR
23860	551.265	2751.29	2751.04	0.2473	47	0.06	YMGILLSHANSMMNPIVYAYK	Oxidation (M); Phospho (ST); 3 Phospho (Y)
9999	654.854	1307.69	1307.7	-0.0054	47	0.04	GVGAEPLLPWNR
15828	563.609	1687.81	1687.82	-0.0103	47	0.0042	ASGNYATVISHNPETK
4342	498.25	994.485	994.491	-0.006	47	0.017	VNFAMNVGK	Oxidation (M)
16550	586.941	1757.8	1757.81	-0.0128	47	0.002	VIEHIMEDLDTNADK	Oxidation (M)
16117	572.29	1713.85	1713.85	-0.005	47	0.027	LDVGNAEVKLEEENR
13312	504.617	1510.83	1510.84	-0.0076	47	0.061	VPQVSTPTLVEVSR
10642	672.858	1343.7	1343.71	-0.0076	47	0.02	TVIIEQSWGSPK
10704	674.836	1347.66	1347.66	-0.0073	47	0.0012	QTLMWSATWPK
16551	879.91	1757.8	1757.81	-0.0094	47	0.004	VIEHIMEDLDTNADK	Oxidation (M)
7877	596.8	1191.59	1191.59	-0.0073	47	0.0014	AGNFYVPAEPK
5474	530.786	1059.56	1059.56	-0.0054	47	0.014	EVMLVGIGDK
7713	592.365	1182.71	1182.56	0.1516	47	0.14	ALERASSPSEH
17347	610.984	1829.93	1829.95	-0.0155	47	0.041	RTGMVIHQVEAKPSVY	Oxidation (M)
3852	483.784	965.553	965.559	-0.0052	47	0.071	ILEFFGLK
11060	457.232	1368.67	1368.68	-0.009	47	0.036	MIASDSHRPEVK
2306	430.752	859.49	859.531	-0.0414	47	0.054	KMSLLLR
5681	536.773	1071.53	1071.53	-0.0035	47	0.0083	ATNFLAHEK	Acetyl (N-term)
10629	448.598	1342.77	1342.66	0.1118	47	0.048	KSTPPSSAIDIDA	Acetyl (N-term)
2037	421.755	841.496	841.502	-0.0058	47	0.17	VATVSLPR
5609	534.775	1067.54	1067.54	-0.0039	47	0.11	QFYINVER
7966	599.292	1196.57	1196.57	-0.0046	47	0.013	ITLDNAYMEK
2052	421.756	841.498	841.502	-0.0041	47	0.09	VATVSLPR
6732	565.33	1128.65	1128.65	-0.0041	47	0.011	QVSDLISVLR
3064	458.758	915.501	915.506	-0.0052	47	0.098	ILIEDWK
22773	845.43	2533.27	2533.28	-0.0132	47	0.0055	DQLQTFSEEHPVLLTEAPLNPR
4425	500.258	998.502	998.4	0.1019	47	0.044	YVLSYTSS	Phospho (Y)
5798	540.312	1078.61	1078.61	-0.005	47	0.0027	HEVININLK
21720	590.262	2357.02	2357.12	-0.1031	47	0.13	RVASPMNKSPSAMQQQDGLDR	Acetyl (N-term)
4192	493.764	985.514	985.467	0.0465	47	0.22	ILWKSYP	Phospho (ST)
5983	363.876	1088.61	1088.61	-0.0032	47	0.059	IKPVLMMNK	Oxidation (M)
10300	662.837	1323.66	1323.66	-0.0047	47	0.0075	GNLGAGNGNLQGPR
4347	498.267	994.519	994.524	-0.0043	47	0.21	QFFVAVER
10884	679.902	1357.79	1357.8	-0.0074	47	0.073	IITLAGPTNAIFK
8693	617.819	1233.62	1233.63	-0.0037	47	0.026	IEVIEIMTDR	Oxidation (M)
9019	627.354	1252.69	1252.7	-0.0095	47	0.12	LAQGAVGLLSPDL
18004	633.004	1895.99	1896	-0.0101	47	0.0037	LIALSIDSVEDHLAWSK
5640	535.332	1068.65	1068.65	-0.0051	47	0.23	ILILGLDGAGK
1653	406.732	811.45	811.444	0.0058	47	0.14	LELQNVP
7413	583.793	1165.57	1165.63	-0.0623	47	0.037	ATAIYSGDKIK
4135	492.3	982.586	982.617	-0.0311	47	0.17	LAILQNALK
7280	579.82	1157.62	1157.63	-0.0044	47	0.011	LKDDEVAQLK
9920	652.842	1303.67	1303.58	0.0946	47	0.27	CDLPNAFDGPIT	Acetyl (N-term)
18381	645.338	1932.99	1933.01	-0.0142	47	0.024	DNHLLGTFDLTGIPPAPR
21994	800.767	2399.28	2399.29	-0.016	47	0.0081	AELLDNEKPAAVVAPITTGYTVK
9843	650.825	1299.64	1299.65	-0.0097	47	0.0016	AYGTNYIETLR
2955	455.772	909.529	909.503	0.0255	47	0.05	LQVQHASK
10148	658.822	1315.63	1315.64	-0.007	47	0.02	NVEDLSGGELQR
10348	663.798	1325.58	1325.6	-0.0142	47	0.007	GPQQGPQSDQER
1948	417.756	833.497	833.432	0.0649	47	0.2	MLVNIQT	Oxidation (M)
17779	625.332	1872.97	1872.99	-0.0126	47	0.034	ELSRYSPPPLLPVAVR	Phospho (ST)
10405	665.342	1328.67	1328.68	-0.0079	47	0.1	LFEFAGYDVLR
8651	616.808	1231.6	1231.61	-0.0074	47	0.022	DLFDPIIEDR
10499	668.36	1334.71	1334.63	0.0782	47	0.13	DLLELTEDMEK
11801	708.344	1414.67	1414.68	-0.0072	47	0.0028	TVMENFVAFVDK	Oxidation (M)
14731	804.921	1607.83	1607.83	-0.0032	47	0.036	ASYVAPLTAQPATYR
3031	457.293	912.572	912.576	-0.0039	47	0.057	LVIITAGAR
10036	655.849	1309.68	1309.7	-0.0113	47	0.0019	TVTAMDVVYALK
4348	498.282	994.549	994.556	-0.0072	47	0.0082	QAGPASVPLR
6520	559.823	1117.63	1117.58	0.0553	47	0.13	AFRSDPGLLT	Acetyl (N-term)
9437	639.871	1277.73	1277.73	-0.0073	47	0.0078	SHTILLVQPTK	Acetyl (N-term)
2314	431.244	860.473	860.413	0.06	47	0.17	AGELISET	Acetyl (N-term)
9477	641.326	1280.64	1280.64	-0.0061	47	0.053	SLVQEMVGSFGK
12091	478.926	1433.76	1433.76	-0.0064	47	0.16	IRLENEIQTYR
4713	507.321	1012.63	1012.63	-0.0041	47	0.034	LYIIPGIPK
16710	591.636	1771.89	1771.9	-0.0097	47	0.026	ILDSVGIEADDDRLNK
5737	538.31	1074.6	1074.61	-0.0027	47	0.021	LNNLVLFDK
14068	783.428	1564.84	1564.85	-0.0065	47	0.016	LGLAPNKFFMAIPF
7655	590.806	1179.6	1179.61	-0.0142	47	0.18	GQLQSHGVQAR
20690	745.34	2233	2233.01	-0.0131	47	0.032	SPWSNKYDPPLEDGAMPSAR	Oxidation (M)
10973	682.352	1362.69	1362.68	0.012	47	0.04	AAALVDRYSTPAS	Acetyl (N-term)
12903	494.625	1480.85	1480.86	-0.0085	47	0.038	REDLVVAPAGITLK
17846	470.744	1878.95	1878.96	-0.0106	47	0.0025	IFVGGIKEDTEEHHLR
9432	639.838	1277.66	1277.67	-0.0042	47	0.0036	IALYETPTGWK
9528	642.826	1283.64	1283.64	-0.0078	47	0.046	SAHLQWMVVR	Acetyl (N-term); Oxidation (M)
14875	809.448	1616.88	1616.89	-0.0073	47	0.023	LLELQSIGTNNFLR
19554	698.696	2093.07	2092.85	0.2174	47	0.085	ENLNSYQRNSSPEDRY	Acetyl (N-term); Phospho (Y)
9990	436.887	1307.64	1307.65	-0.0092	47	0.01	NKYEDEINKR
14554	533.268	1596.78	1596.79	-0.0126	47	0.0072	YVFTDISYSIPHR
5615	534.797	1067.58	1067.59	-0.006	47	0.008	TSGSVYITLK
25268	802.631	3206.49	3206.57	-0.0781	47	0.07	LKGNSLIILVTLADPMLHSPMYFFLR	Acetyl (N-term); Oxidation (M); Phospho (ST); Phospho (Y)
4461	334.216	999.627	999.633	-0.0058	47	0.023	IKEIAVTVK
16236	864.472	1726.93	1726.93	-0.0022	47	0.023	VASVSQNAIVSAAGNIAR
12978	496.597	1486.77	1486.75	0.0157	46	0.0069	MDIALIGLAVMGQN	Acetyl (N-term)
19187	680.67	2038.99	2038.8	0.1837	46	0.02	SNDGAYSLVLAGGYEDDVD	Phospho (Y)
10242	441.227	1320.66	1320.66	-0.0069	46	0.012	FGYHIIMVEGR
8932	625.31	1248.61	1248.61	-0.0089	46	0.076	FKDLGEEHFK
25291	1075.42	3223.25	3223.14	0.107	46	0.013	GGSHGGGSGFGGESGGSYGGGEEASGSGGGYGGGSGK	Acetyl (N-term); Phospho (ST); Phospho (Y)
16053	854.951	1707.89	1707.9	-0.0097	46	0.38	MVHGNITPENIILNK	Oxidation (M)
5360	527.764	1053.51	1053.51	-0.0004	46	0.0038	EGEFVAQFK
7457	584.853	1167.69	1167.7	-0.0056	46	0.017	SPILVATAVAAR
11491	698.846	1395.68	1395.69	-0.0105	46	0.0061	LNESTFDTQITK
8725	618.817	1235.62	1235.63	-0.0096	46	0.21	RAPFDLFENK
8049	601.322	1200.63	1200.63	-0.0048	46	0.053	ESIVDVEGVVR
22048	603.022	2408.06	2408.19	-0.1365	46	0.15	AATDTAAGAGGAGGAGGAGGPGFRPLAPR
9467	640.841	1279.67	1279.68	-0.0097	46	0.0025	ATAGAYIASQTVK
6178	550.814	1099.61	1099.62	-0.0098	46	0.049	ALLEVVQSGGK
10535	669.428	1336.84	1336.85	-0.006	46	0.0038	AIIIFVPVPQLK
11923	475.228	1422.66	1422.67	-0.008	46	0.007	VYNYNHLMPTR	Oxidation (M)
19724	704.679	2111.02	2111.03	-0.0118	46	0.02	HGVTEGLQGQTGPQIYQEK	Acetyl (N-term)
7042	573.826	1145.64	1145.64	-0.0069	46	0.0052	PEYAVSVLLR
11430	696.823	1391.63	1391.64	-0.0033	46	0.0072	ATVEEVDAAMNAR	Oxidation (M)
2824	450.766	899.518	899.523	-0.0047	46	0.041	VLVWDLR
8677	617.341	1232.67	1232.68	-0.0085	46	0.0046	LAVATFAGIENK
15231	820.869	1639.72	1639.78	-0.0534	46	0.0049	YGKIETIEVMEDR	Acetyl (N-term); Oxidation (M)
14669	535.605	1603.79	1603.8	-0.0078	46	0.0096	DNPQTHYYAVAVVK
17783	625.333	1872.98	1872.99	-0.01	46	0.019	ELSRYSPPPLLPVAVR	Phospho (ST)
3799	481.778	961.542	961.329	0.2136	46	0.26	LMAGMEQS	Oxidation (M); Phospho (ST)
9381	638.335	1274.66	1274.66	-0.0064	46	0.02	AESPSPAPPPGLR
9549	643.376	1284.74	1284.74	-0.0074	46	0.069	GLFIIDPNGVIK
19305	686.018	2055.03	2055.04	-0.0053	46	0.017	VVSQYSSLLSPMSVNAVMK	Oxidation (M)
3766	480.777	959.539	959.544	-0.0046	46	0.041	LFTPDVIR
8496	612.838	1223.66	1223.67	-0.0071	46	0.007	IGMVIHQVEAK
3028	457.292	912.57	912.547	0.0229	46	0.1	IVVVCPVGK
10074	656.843	1311.67	1311.68	-0.0075	46	0.0045	VEPGLGADNSVVR
12835	738.886	1475.76	1475.8	-0.04	46	0.048	FLEQQNKVLETK
8358	609.309	1216.6	1216.61	-0.0059	46	0.011	TFNPGAGLPTDK
2701	446.709	891.404	891.447	-0.0426	46	0.089	PSPALSLK	Phospho (ST)
3391	468.262	934.51	934.512	-0.0028	46	0.043	FGISSVPTK
4221	494.773	987.531	987.535	-0.0042	46	0.016	SAINEVVTR
4244	495.722	989.429	989.441	-0.0123	46	0.12	ASEAEGAGTR	Acetyl (N-term)
16814	595.31	1782.91	1782.92	-0.0073	46	0.0062	VSLDVNHFAPDELTVK
7673	591.311	1180.61	1180.61	-0.0009	46	0.043	ELGSSVALYSR
11265	691.891	1381.77	1381.78	-0.0081	46	0.0062	LATQLTGPVMPVR
3943	486.756	971.497	971.504	-0.006	46	0.29	QEIAEINR
9120	630.322	1258.63	1258.63	-0.0062	46	0.0049	TVTATFGYPFR
24316	724.598	2894.36	2894.38	-0.0192	46	0.028	NHKEEMSQLTGQNSGDVNVEINVAPGK
8018	600.336	1198.66	1198.67	-0.0086	46	0.02	DAGTIAGLNVLR
17792	937.499	1872.98	1872.99	-0.0028	46	0.0042	ELSRYSPPPLLPVAVR	Phospho (ST)
6640	563.316	1124.62	1124.62	-0.0055	46	0.0084	VFGFSLITNK
2041	421.756	841.497	841.502	-0.0054	46	0.12	VATVSLPR
12816	492.57	1474.69	1474.69	-0.007	46	0.0036	AVEHIFETEEGSK
11338	693.88	1385.75	1385.76	-0.009	46	0.015	LTGADGTPPGFLLK
13602	511.922	1532.74	1532.75	-0.0069	46	0.0094	GLSSDNKPMVNLDK	Oxidation (M)
19871	709.683	2126.03	2126.11	-0.0854	46	0.049	SLIGSVLGALIGVAGSTYVNR	Phospho (ST)
18103	636.945	1907.81	1907.87	-0.0559	46	0.059	KEPLLPDSCETGTGLAR	Acetyl (N-term); Phospho (ST)
7669	591.292	1180.57	1180.58	-0.0102	46	0.0079	FMQASEDLLK
23995	929.454	2785.34	2785.36	-0.0164	46	0.0032	QTQIFTTYSDNQPGVLIQVYEGER
25144	1048.48	3142.42	3142.27	0.1466	46	0.021	PSMPVASGAALPSASPSGSSSSSSSSASASSASAA	2 Phospho (ST)
1033	376.725	751.435	751.336	0.0994	46	0.21	AMAVMR	Acetyl (N-term); 2 Oxidation (M)
3016	457.242	912.469	912.468	0.0007	46	0.27	KETISKK	Phospho (ST)
3023	457.274	912.534	912.539	-0.0048	46	0.033	AAVIGDVIR
14502	797.399	1592.78	1592.79	-0.0072	46	0.0036	IAPPEAPVTGYMFGK	Oxidation (M)
16833	595.653	1783.94	1783.95	-0.01	46	0.0091	IVHELNTTVPTASFAGK
3893	485.252	968.489	968.497	-0.0073	46	0.04	ELEFYLR
7610	589.33	1176.64	1176.65	-0.0089	46	0.056	TMQTLLSLVR	Oxidation (M)
2560	441.274	880.534	880.538	-0.0037	46	0.053	IGPLGLSPK
11851	473.591	1417.75	1417.76	-0.0055	46	0.031	EVVETPLLHPER
13786	516.297	1545.87	1545.88	-0.0075	46	0.016	LTLDTIFVPNTGKK
22961	515.443	2572.18	2572.19	-0.0178	46	0.013	ADKDYHFKVDNDENEHQLSLR
4352	498.325	994.635	994.485	0.1505	46	0.1	VLEALRQS	Phospho (ST)
15606	556.949	1667.83	1667.84	-0.0113	46	0.015	ETNLDSLPLVDTHSK
3536	473.264	944.514	944.518	-0.0043	46	0.097	IIALDGDTK
5981	545.309	1088.6	1088.61	-0.0042	46	0.055	SSEQILATLK
7218	578.336	1154.66	1154.67	-0.008	46	0.019	LVDAVLGAEIR
10117	438.916	1313.73	1313.73	-0.0067	46	0.0064	EHALLAYTLGVK
11679	470.257	1407.75	1407.7	0.0494	46	0.072	LATDPNILSLSGK	Phospho (ST)
6345	554.813	1107.61	1107.62	-0.0057	46	0.093	IDKYTEVLK
7233	578.807	1155.6	1155.6	-0.005	46	0.042	HITIFSPEGR
1273	388.243	774.471	774.464	0.0071	46	0.097	FPALLSK
1593	403.728	805.441	805.481	-0.0403	46	0.036	YNKILR
11696	470.578	1408.71	1408.72	-0.0069	46	0.029	VVASDKETYELR
7770	594.31	1186.61	1186.61	-0.0083	46	0.023	FQSLGVAFYR
11448	697.359	1392.7	1392.7	0.0006	46	0.0061	FVEGLPINDFSR
16332	579.325	1734.95	1734.96	-0.009	46	0.47	TTIENIQLPHTLLSR
19038	504.025	2012.07	2012.08	-0.0109	46	0.27	LLEAQIATGGVIDPVHSHR
1646	406.666	811.318	811.48	-0.1618	46	0.067	PSPALSLK
2920	454.75	907.486	907.492	-0.0051	46	0.09	VFNLYPR
12452	727.361	1452.71	1452.69	0.0152	46	0.0096	AGHDSGGVWLCPVR
11366	463.581	1387.72	1387.73	-0.0063	46	0.022	YSPPPLLPVAVR	Phospho (ST)
15242	547.641	1639.9	1639.9	-0.0036	46	0.0065	VYNVTQHAVGIVVNK
5222	523.285	1044.55	1044.56	-0.0055	46	0.2	DWNTLIVGK
9005	626.847	1251.68	1251.69	-0.006	46	0.036	IGQPTVSYFLK
8422	610.798	1219.58	1219.59	-0.0109	46	0.049	ASLENSLEETK
6946	571.311	1140.61	1140.62	-0.0071	46	0.047	FFMAIPFIR
1290	389.195	776.375	776.433	-0.0572	46	0.25	MSRLVR	Oxidation (M)
4291	496.772	991.529	991.534	-0.0053	46	0.0078	ANTFVAELK
15542	832.906	1663.8	1663.81	-0.008	45	0.0076	PGLVDSNPAPPESQEK
17487	923.433	1844.85	1844.87	-0.0204	45	0.0065	DGDSVMVLPTIPEEEAK	Oxidation (M)
2238	428.764	855.514	855.554	-0.0399	45	0.21	IATVIALR
18668	982.965	1963.91	1963.92	-0.0091	45	0.026	GTGGVDTAAVGGVFDVSNADR
25260	800.649	3198.57	3198.45	0.1173	45	0.12	GIVMDSGDGVTHTVPIYEGYALPHAILR	Acetyl (N-term); Oxidation (M); 2 Phospho (ST)
19688	527.998	2107.96	2107.95	0.007	45	0.046	NHCKKNTILLNGQSNATM	Acetyl (N-term); Phospho (ST)
11423	696.37	1390.73	1390.74	-0.0098	45	0.0059	LPFAAAQIGNSFR
16503	584.937	1751.79	1751.8	-0.0116	45	0.012	KDDEENYLDLFSHK
10924	681.336	1360.66	1360.67	-0.0085	45	0.0048	VYYTAGYNSPVK
21299	576.778	2303.08	2303.02	0.0631	45	0.15	YGGPGGGERARGGGAGGAGGPGPGGLQ	Phospho (Y)
1243	386.736	771.456	771.46	-0.0039	45	0.31	IGVITNR
13355	505.921	1514.74	1514.75	-0.0104	45	0.078	FADQHVPGSPFSVK
17529	924.956	1847.9	1847.98	-0.0787	45	0.029	SKVVLLEDLASQVGLR	Acetyl (N-term); Phospho (ST)
8966	417.573	1249.7	1249.65	0.0418	45	0.38	DLLIQRGLSR	Phospho (ST)
12642	488.909	1463.71	1463.58	0.1253	45	0.023	RKSLNGEDSTR	Acetyl (N-term); 2 Phospho (ST)
2040	421.756	841.497	841.502	-0.0055	45	0.3	VATVSLPR
611	350.24	698.466	698.469	-0.0034	45	0.25	LGGLLVK
9886	434.908	1301.7	1301.71	-0.0063	45	0.013	SLDLDSIIAEVK
2201	427.746	853.477	853.481	-0.004	45	0.037	KFAYLGR
7493	586.285	1170.56	1170.56	-0.0088	45	0.015	HQGVMVGMGQK
14906	540.606	1618.8	1618.8	-0.0067	45	0.01	LIVDHNIADYMTAK	Oxidation (M)
16665	590.298	1767.87	1767.88	-0.0093	45	0.0081	NASEMIDKLTLTFNR	Oxidation (M)
22744	843.467	2527.38	2527.39	-0.0101	45	0.012	KAELLDNEKPAAVVAPITTGYTVK
2953	455.755	909.496	909.503	-0.0076	45	0.072	LQVQHASK
17878	628.319	1881.93	1881.95	-0.0125	45	0.0055	IFVGGIKEDTEEYNLR
14078	783.908	1565.8	1565.81	-0.008	45	0.0057	LLPQLTYLDGYDR
20585	740.007	2217	2217.02	-0.0179	45	0.0097	SPWSNKYDPPLEDGAMPSAR
2699	446.261	890.507	890.453	0.0542	45	0.31	IMQNIGVT	Oxidation (M)
7619	589.785	1177.56	1177.56	-0.0051	45	0.0081	EVFEDAAEIR
19679	703.034	2106.08	2106.09	-0.0093	45	0.0042	IGEHTPSALAIMENANVLAR
9158	631.799	1261.58	1261.59	-0.0113	45	0.032	TPAQFDADELR
19086	674.007	2019	2019.01	-0.0094	45	0.0083	AGGSASAMLQPLLDNQVGFK	Oxidation (M)
9714	647.803	1293.59	1293.6	-0.0064	45	0.0048	FNVWDTAGQEK
18159	638.336	1911.99	1911.96	0.0277	45	0.046	LFIGGLSFETTEESLRN
15908	565.923	1694.75	1694.76	-0.0092	45	0.0072	GFGFVTFDDHDPVDK
9035	627.846	1253.68	1253.6	0.0767	45	0.071	GFSSGSAVVSGGSR
10659	673.371	1344.73	1344.73	-0.005	45	0.056	VETGVLKPGMVVT	Oxidation (M)
13001	744.885	1487.75	1487.76	-0.0034	45	0.0075	STNDTIVSGTLPQR
1389	393.756	785.497	785.501	-0.0041	45	0.019	SALALAIK
3946	486.772	971.528	971.54	-0.0116	45	0.041	LESLNIQR
11783	472.264	1413.77	1413.78	-0.011	45	0.029	QSLGELIGTLNAAK
2854	451.743	901.472	901.477	-0.005	45	0.089	GAWSNVLR
17750	624.299	1869.88	1869.89	-0.0141	45	0.016	ADTQTYQPYNKDWIK
15219	547.275	1638.8	1638.79	0.0169	45	0.021	KESGSSAAGILDLLQA	Phospho (ST)
19309	686.34	2056	2056.01	-0.0162	45	0.051	TVSLGAGAKDELHIVEAEAM	Oxidation (M)
11712	470.897	1409.67	1409.68	-0.0117	45	0.025	YHTINGHNAEVR
13976	780.39	1558.77	1558.77	-0.0071	45	0.0034	ASEELQKDLEEVK	Acetyl (N-term)
17949	630.674	1889	1888.92	0.0777	45	0.0061	YPLQLAELLKYTTQE	Phospho (ST)
6388	556.287	1110.56	1110.57	-0.0067	45	0.062	ISISTSGGSFR
18048	634.331	1899.97	1899.98	-0.0093	45	0.024	NLVTGDHIPTPQDLPQR
5207	349.19	1044.55	1044.56	-0.0089	45	0.056	LSSPATLNSR
9881	434.896	1301.67	1301.67	-0.0071	45	0.0059	YAVTTGDHGIIR
14787	538.58	1612.72	1612.73	-0.0102	45	0.0031	GYAFNHSADFETVR
9883	651.846	1301.68	1301.68	-0.0055	45	0.016	SVSLTGAPESVQK
10645	448.927	1343.76	1343.77	-0.0064	45	0.052	VSILAAIDEASKK
19690	703.671	2107.99	2108	-0.008	45	0.12	EKDRDPEAQFEMPYVVR
18995	669.672	2005.99	2006.01	-0.0125	45	0.025	VGDFVATDLDTGRPSTTVR
9662	646.319	1290.62	1290.63	-0.0066	45	0.005	ELISNSSDALDK
11834	473.253	1416.74	1416.75	-0.0084	45	0.024	IISSIEQKEENK
11643	469.594	1405.76	1405.77	-0.0081	45	0.0048	RTNSTFNQVVLK
11110	686.835	1371.66	1371.66	-0.0068	45	0.03	SPEVLSGGEDGAVR
11420	696.343	1390.67	1390.68	-0.0121	45	0.01	VLQQFADNDVSR
14219	525.916	1574.73	1574.73	-0.0067	45	0.01	SSQDHVDEEVFKR
19868	709.674	2126	2125.97	0.0272	45	0.62	LCARAYLNGDGSGRGSHLSL	Phospho (ST)
9807	649.813	1297.61	1297.62	-0.0108	45	0.41	TTAENEFVMLK	Oxidation (M)
16427	582.613	1744.82	1744.83	-0.0087	45	0.064	DLEADIIGDTSGHFQK
16048	854.864	1707.71	1707.72	-0.0058	45	0.051	FAAYFQQGDMESNGK	Oxidation (M)
235	326.196	650.377	650.331	0.046	45	0.2	MISALT	Oxidation (M)
12555	730.359	1458.7	1458.65	0.0557	45	0.13	FSGSIDSSSNSASLT
26182	980.687	3918.72	3918.58	0.137	45	0.022	YPSNLVYSTDLCSPSTCQLGSSLYRGCQETCWR	Acetyl (N-term); Phospho (ST); Phospho (Y)
14670	535.623	1603.85	1603.86	-0.0108	45	0.0087	TKPYIQVDIGGGQTK
884	367.233	732.452	732.453	-0.0011	45	0.31	IFVGGIK
5568	533.771	1065.53	1065.53	-0.0057	45	0.048	YLAEVASGEK
15905	565.634	1693.88	1693.89	-0.0078	45	0.0084	LIAPVAEEEATVPNNK
4143	492.764	983.513	983.471	0.0421	45	0.022	QAFQFTDK
11895	474.579	1420.72	1420.74	-0.0212	45	0.24	GSILGIWAVSLAI	Acetyl (N-term); Phospho (ST)
15551	555.926	1664.76	1664.77	-0.0078	45	0.026	GEMMDLQHGSLFLR	2 Oxidation (M)
18186	958.498	1914.98	1914.88	0.0974	45	0.066	SMMTINNLDGSQIILK	Acetyl (N-term); Oxidation (M); Phospho (ST)
18742	494.24	1972.93	1972.94	-0.0085	45	0.067	GSSYGVTSTESYKETLHK
21870	794	2378.98	2378.99	-0.01	45	0.023	AEEYTEETEEREESTTGFDK
2642	443.782	885.549	885.553	-0.0047	45	0.033	TALVELLK
3572	474.724	947.433	947.439	-0.0059	45	0.043	FYEQFSK
15003	542.271	1623.79	1623.8	-0.0066	45	0.041	VVSEDFLQDVSASTK
6078	365.88	1094.62	1094.62	-0.0068	45	0.27	IFAPNHVVAK
7712	592.359	1182.7	1182.71	-0.0056	45	0.1	AVIQVSQIVAR
6084	548.782	1095.55	1095.56	-0.0061	45	0.004	VYTLSVSGDR
2739	448.227	894.439	894.445	-0.0056	45	0.007	SVQTFADK
5689	536.831	1071.65	1071.56	0.0908	45	0.22	LGIQEEDLR
9489	428.164	1281.47	1281.5	-0.0287	44	0.085	KDSGTEHSSGR	Acetyl (N-term); Phospho (ST)
17764	468.78	1871.09	1871.1	-0.0085	44	0.2	LAAAILGGVDQIHIKPGAK
12308	723.81	1445.61	1445.61	-0.0082	44	0.021	SEDFSLPAYMDR	Oxidation (M)
5054	519.262	1036.51	1036.52	-0.0088	44	0.027	YLDGLTAER
4100	490.825	979.636	979.643	-0.0072	44	0.04	VNIIPIIAK
7964	599.29	1196.57	1196.57	-0.0094	44	0.0074	FMQASEDLLK	Oxidation (M)
11179	689.303	1376.59	1376.6	-0.0037	44	0.013	MNPEYDYLFK	Acetyl (N-term); Oxidation (M)
1632	405.805	809.596	809.501	0.0945	44	0.33	INLPAGIL
6770	566.304	1130.59	1130.6	-0.007	44	0.019	MEIQEIQLK
7914	597.85	1193.69	1193.69	-0.0066	44	0.065	NLPLPPPPPPR
15479	553.621	1657.84	1657.85	-0.0085	44	0.009	TGMVIHQVEAKPSVY
15935	566.596	1696.76	1696.77	-0.0087	44	0.032	GYFEYIEENKYSR
16745	592.946	1775.81	1775.89	-0.0783	44	0.61	LALRQSVEADINGLR	Acetyl (N-term); Phospho (ST)
20180	541.487	2161.92	2161.94	-0.0165	44	0.089	KQGMEQTTPGAGPDVPQLGN	Acetyl (N-term); Oxidation (M); Phospho (ST)
3918	485.784	969.553	969.561	-0.0077	44	0.11	NEALAALLR
20018	1072.47	2142.93	2142.94	-0.0073	44	0.032	TSQNSELNNMQDLVEDYK	Oxidation (M)
7189	577.332	1152.65	1152.53	0.1244	44	0.084	IIGQVCDTPK	Phospho (ST)
8303	607.803	1213.59	1213.6	-0.0062	44	0.012	NLQYYDISAK
6628	563.272	1124.53	1124.53	-0.0059	44	0.17	AEAESLYQSK
7953	598.85	1195.69	1195.35	0.3308	44	0.21	AGSGGGGSTGGGGGT	2 Phospho (ST)
10845	452.942	1355.8	1355.81	-0.0095	44	0.056	VVISLQLTAEKR
6811	567.771	1133.53	1133.54	-0.0081	44	0.057	DAVTYTEHAK
22515	620.038	2476.12	2475.93	0.1922	44	0.063	EKEEDSSGHTRAYGVCFVDTS	2 Phospho (ST)
5705	537.311	1072.61	1072.61	-0.0061	44	0.018	VTLAVSDLQK
6837	568.297	1134.58	1134.58	-0.0032	44	0.049	NGFLLDGFPR
6347	554.818	1107.62	1107.63	-0.0076	44	0.051	VPLVAPEDLR
14131	524.277	1569.81	1569.82	-0.0076	44	0.22	VTLVFEHVDQDLR
3331	466.74	931.465	931.472	-0.0071	44	0.075	SSPATLNSR
10524	669.325	1336.64	1336.64	-0.0054	44	0.0071	SGSGTMNLGGSLTR
17712	623.289	1866.85	1866.86	-0.0111	44	0.0027	DRDPEAQFEMPYVVR	Oxidation (M)
3725	479.3	956.585	956.577	0.0082	44	0.093	LLAESRLR
4057	489.818	977.622	977.627	-0.0052	44	0.31	LGLLGLPAPK
18294	642.64	1924.9	1924.91	-0.0079	44	0.0083	HSQQLFPDGSPGDQWVK
3268	464.312	926.61	926.616	-0.007	44	0.066	VSVGLLLVK
7793	594.812	1187.61	1187.43	0.1838	44	0.15	KQSAGPNSPT	Acetyl (N-term); 2 Phospho (ST)
1617	405.221	808.428	808.433	-0.0053	44	0.096	LASYLDK
8922	624.812	1247.61	1247.62	-0.0087	44	0.011	EELSNVLAAMR	Oxidation (M)
10865	453.247	1356.72	1356.72	-0.0069	44	0.028	VIDPATATSVDLR
22989	646.078	2580.28	2580.3	-0.0149	44	0.74	DSGDGVTHTVPIYEGYALPHAILR
13057	747.344	1492.67	1492.69	-0.0139	44	0.013	WMEEQAQSLIDK	Oxidation (M)
16567	587.287	1758.84	1758.85	-0.008	44	0.0084	FLQEFYQDDELGKK
916	369.717	737.42	737.32	0.1003	44	0.13	ACMNVGK	Oxidation (M)
2517	439.246	876.477	876.482	-0.0047	44	0.013	LNFAVASR
751	359.227	716.439	716.443	-0.0043	44	0.37	ILSLSGK
2255	429.262	856.509	856.513	-0.0041	44	0.19	LNTLIQR
7243	579.256	1156.5	1156.51	-0.0094	44	0.1	DYQELMNTK	Oxidation (M)
5110	520.778	1039.54	1039.55	-0.0034	44	0.02	TASALFAGFR
11601	702.841	1403.67	1403.67	-0.0058	44	0.0077	YILDGSGYFDVR
13789	516.373	1546.1	1545.64	0.4545	44	0.034	YTSGSKVGTCTLYS	Phospho (ST)
18378	645.327	1932.96	1932.97	-0.0091	44	0.024	TLDSWRDEFLIQASPR
10859	453.239	1356.69	1356.7	-0.0048	44	0.048	IRVDVADQAQDK
16057	570.599	1708.78	1708.51	0.2622	44	0.08	YSMLHSQESGSSV	Acetyl (N-term); Oxidation (M); 2 Phospho (ST); Phospho (Y)
11147	458.62	1372.84	1372.84	-0.0068	44	0.03	LLLDGAPLIAIHK
16047	570.215	1707.62	1707.89	-0.2633	44	0.06	QELLLEFESKMRK	Acetyl (N-term); Oxidation (M)
320	331.699	661.383	661.347	0.0356	44	0.082	GVAMLGV	Oxidation (M)
19529	1045.02	2088.03	2088.04	-0.0135	44	0.053	CEILSKWDEIQALEKEI	Acetyl (N-term)
23153	874.432	2620.27	2620.24	0.0366	44	0.0046	QRETEAALEFAQTQLAEQGEESR
3015	305.163	912.468	912.518	-0.0501	44	0.049	FLSLVHR	Acetyl (N-term)
13902	518.953	1553.84	1553.85	-0.0085	44	0.16	NLLESYHVPELIK
3709	319.545	955.613	955.39	0.2233	44	0.034	ATTLESNV	Acetyl (N-term); Phospho (ST)
1958	418.254	834.493	834.463	0.03	44	0.23	MSIIVRT	Oxidation (M)
8474	408.561	1222.66	1222.67	-0.007	44	0.047	IDESIHLQLR
19347	688.334	2061.98	2061.99	-0.0133	44	0.016	SSILLDVKPWDDETDMAK
12754	735.881	1469.75	1469.66	0.0898	44	0.0056	PQYQTWEEFSR
15971	567.624	1699.85	1699.85	-0.0042	44	0.038	DLQGLTVEHAIDSFR
4955	515.298	1028.58	1028.59	-0.0057	44	0.12	VLDELTLAR
12483	728.362	1454.71	1454.72	-0.0053	44	0.011	LGHPDTLNQGEFK
1166	383.186	764.358	764.345	0.0128	44	0.037	AADFGER
1083	379.23	756.445	756.449	-0.0045	44	0.054	EGIVALR
8067	601.792	1201.57	1201.34	0.2302	44	0.048	FSSFTSSLS	3 Phospho (ST)
11093	686.361	1370.71	1370.75	-0.0384	44	0.071	RVNKEACLAGLR	Acetyl (N-term)
18770	659.664	1975.97	1975.99	-0.0179	44	0.03	TISANGDKEIGNIISDAMK
4220	494.772	987.529	987.466	0.0628	44	0.31	EHYQELK	Acetyl (N-term)
10589	671.334	1340.65	1340.66	-0.0052	44	0.0037	FGQGGAGPVGGQGPR
16649	589.652	1765.93	1765.94	-0.0064	44	0.011	KQGGLGPMNIPLVSDPK	Oxidation (M)
8127	603.328	1204.64	1204.62	0.0203	44	0.19	LEALSGVALPR	Phospho (ST)
10627	448.587	1342.74	1342.75	-0.0075	44	0.032	EIKIEISELNR
8424	610.81	1219.61	1219.61	-0.006	44	0.012	MLEENTNILK	Oxidation (M)
1781	411.241	820.467	820.469	-0.0027	44	0.089	LAVYIDK
11113	686.861	1371.71	1371.72	-0.0099	44	0.036	DNIQAMVIVPTR	Oxidation (M)
14681	535.944	1604.81	1604.82	-0.0081	44	0.012	KGVAINMVTEEDKR	Oxidation (M)
8608	615.825	1229.63	1229.64	-0.0057	44	0.0082	ALPGDNVGFNVK
8190	605.31	1208.6	1208.61	-0.0064	44	0.31	IFGGLDMLAEK	Oxidation (M)
14793	807.408	1612.8	1612.82	-0.0158	44	0.0057	EDGLAQQQTQLNLR
18049	634.348	1900.02	1900.03	-0.0089	44	0.03	STPAITLESPDIKYPLR
18882	665	1991.98	1991.98	-0.0068	44	0.022	TISANGDKEIGNIISDAMK	Oxidation (M)
14479	531.591	1591.75	1591.76	-0.0127	44	0.07	KHPDSSVNFAEFSK
5907	543.329	1084.64	1084.65	-0.0063	44	0.047	LVLLGESAVGK
12824	492.597	1474.77	1474.78	-0.0079	44	0.067	FLEQQNQVLQTK
18189	639.361	1915.06	1914.95	0.1152	44	0.15	LIHALPASLERALTEDS	Phospho (ST)
1405	394.253	786.491	786.449	0.0425	44	0.45	LSVTLTPG
2393	434.781	867.548	867.481	0.0667	44	0.22	LVVSTVNH
9425	639.794	1277.57	1277.58	-0.0067	44	0.059	SEMEVQDAELK
1623	405.313	808.611	808.542	0.0688	44	0.085	ALLIIPK	Acetyl (N-term)
14606	534.274	1599.8	1599.81	-0.0089	44	0.015	FPSLLTHNENMVAK
1261	387.259	772.503	772.452	0.0508	44	0.45	ACAILIK	Acetyl (N-term)
16099	571.925	1712.75	1712.77	-0.0139	44	0.066	GFAFVTFDDHDTVDK
2110	423.773	845.532	845.538	-0.006	44	0.46	FVLNLIK
11887	474.266	1419.78	1419.78	-0.007	44	0.0066	LPNLTHLNLSGNK
14889	810.036	1618.06	1617.83	0.2304	44	0.13	HGATPPPPPPLPAGGAQG
4209	494.287	986.56	986.565	-0.005	44	0.11	VVDVLDSIK
4128	492.261	982.507	982.545	-0.0379	44	0.48	ELGSVAPLR	Acetyl (N-term)
11630	469.275	1404.8	1404.81	-0.0063	44	0.21	LELSVHLQPITR
15504	830.907	1659.8	1659.81	-0.0077	44	0.016	ASSVGNVADSTEPTKR	Acetyl (N-term)
19252	683.931	2048.77	2048.78	-0.0052	44	0.01	GGHMDDGGYSMNFNMSSSR
1889	415.252	828.49	828.434	0.0554	44	0.25	AEDLLAR	Acetyl (N-term)
8035	400.909	1199.71	1199.68	0.0298	44	0.58	SGVDQLVEIIK
9398	426.234	1275.68	1275.68	-0.003	44	0.011	AWGPGLHGGIVGR
15468	553.571	1657.69	1657.7	-0.0091	44	0.021	YDYPNSSEDYIHR
6991	381.9	1142.68	1142.68	-0.0052	43	0.012	LIVALMKPSR	Oxidation (M)
4351	498.296	994.577	994.556	0.0211	43	0.095	PSKPVSQPR
5869	542.775	1083.54	1083.54	-0.0068	43	0.011	VFDAIMNFK
7164	576.803	1151.59	1151.6	-0.0056	43	0.0065	SNFGYNIPLK
13403	506.981	1517.92	1517.93	-0.0094	43	0.0087	LLIHQSLAGGIIGVK
10752	676.815	1351.62	1351.63	-0.0109	43	0.012	MLDMGFEPQIR	Oxidation (M)
8002	599.83	1197.65	1197.65	-0.0049	43	0.011	LSPWIRPDSK
18605	980.437	1958.86	1958.87	-0.0108	43	0.055	SENGLEFTSSGSANTETTK
12117	479.254	1434.74	1434.75	-0.0069	43	0.042	FTQAGSEVSALLGR
17754	624.311	1869.91	1869.92	-0.012	43	0.056	TYEEGLKHEANNPQLK
19620	700.351	2098.03	2097.97	0.0614	43	0.078	MLNGVSCEVGTETQVSVAFQ
4744	508.295	1014.58	1014.58	-0.006	43	0.018	ITQSNAILR
8948	625.784	1249.55	1249.56	-0.0042	43	0.02	AENYDIPSADR
2042	421.756	841.497	841.502	-0.0054	43	0.45	VATVSLPR
7188	577.332	1152.65	1152.65	-0.0054	43	0.0062	VSVFFGGLSIK
23018	647.541	2586.13	2586.25	-0.1136	43	0.78	GITMLEEIKVPSIKLVYTLTV	2 Phospho (ST); Phospho (Y)
3559	474.233	946.452	946.461	-0.0085	43	0.19	SAVEDEGLK
5727	537.835	1073.66	1073.66	-0.0037	43	0.56	ITFLLQAIR
8159	604.305	1206.6	1206.6	-0.0082	43	0.25	GIYLWDVEGR
13270	754.829	1507.64	1507.65	-0.0063	43	0.0086	YEGPPDDEAAMGIK	Oxidation (M)
13828	517.302	1548.88	1548.89	-0.0073	43	0.016	NILFVITKPDVYK
2789	449.769	897.524	897.481	0.043	43	0.078	IAVTDGIPA	Acetyl (N-term)
[truncated: 554 more rows]

## Sheet: Phosphorylation_Rep2_Protein
Accession	Score	Mass	Matches	Match(sig)	Sequences	Seq(sig)	emPAI	Description
P00761	1572	24394	70	70	36	36	593.26	SWISS-PROT:P00761|TRYP_PIG Trypsin - Sus scrofa (Pig).
sp|P07477|TRY1_HUMAN	153	26541	6	6	6	6	1.32	sp|P07477|TRY1_HUMAN Trypsin-1 OS=Homo sapiens GN=PRSS1 PE=1 SV=1
sp|P35030|TRY3_HUMAN	133	32508	6	6	5	5	0.78	sp|P35030|TRY3_HUMAN Trypsin-3 OS=Homo sapiens GN=PRSS3 PE=1 SV=2
sp|P04264|K2C1_HUMAN	907	65999	34	34	24	24	3.4	sp|P04264|K2C1_HUMAN Keratin, type II cytoskeletal 1 OS=Homo sapiens GN=KRT1 PE=1 SV=6
P35908	570	65825	22	22	21	21	2.32	SWISS-PROT:P35908 Tax_Id=9606 Gene_Symbol=KRT2 Keratin, type II cytoskeletal 2 epidermal
sp|P35908|K22E_HUMAN	551	65393	21	21	20	20	2.16	sp|P35908|K22E_HUMAN Keratin, type II cytoskeletal 2 epidermal OS=Homo sapiens GN=KRT2 PE=1 SV=2
sp|P08670|VIME_HUMAN	328	53619	16	16	12	12	1.67	sp|P08670|VIME_HUMAN Vimentin OS=Homo sapiens GN=VIM PE=1 SV=4
Q5XQN5	197	62898	9	9	8	8	0.61	SWISS-PROT:Q5XQN5 (Bos taurus) Keratin, type II cytoskeletal 5
sp|P02538|K2C6A_HUMAN	174	60008	10	10	10	10	0.87	sp|P02538|K2C6A_HUMAN Keratin, type II cytoskeletal 6A OS=Homo sapiens GN=KRT6A PE=1 SV=3
sp|P13647|K2C5_HUMAN	145	62340	7	7	7	7	0.52	sp|P13647|K2C5_HUMAN Keratin, type II cytoskeletal 5 OS=Homo sapiens GN=KRT5 PE=1 SV=3
sp|P04259|K2C6B_HUMAN	133	60030	10	10	10	10	0.87	sp|P04259|K2C6B_HUMAN Keratin, type II cytoskeletal 6B OS=Homo sapiens GN=KRT6B PE=1 SV=5
sp|P07197|NFM_HUMAN	64	102411	2	2	2	2	0.08	sp|P07197|NFM_HUMAN Neurofilament medium polypeptide OS=Homo sapiens GN=NEFM PE=1 SV=3
sp|P07196|NFL_HUMAN	48	61479	2	2	2	2	0.13	sp|P07196|NFL_HUMAN Neurofilament light polypeptide OS=Homo sapiens GN=NEFL PE=1 SV=3
tr|A0A0G2JIW1|A0A0G2JIW1_HUMAN	676	70066	29	29	20	20	2.26	tr|A0A0G2JIW1|A0A0G2JIW1_HUMAN Heat shock 70 kDa protein 1B OS=Homo sapiens GN=HSPA1B PE=4 SV=1
sp|P11142|HSP7C_HUMAN	635	70854	29	29	20	20	2.39	sp|P11142|HSP7C_HUMAN Heat shock cognate 71 kDa protein OS=Homo sapiens GN=HSPA8 PE=1 SV=1
sp|P38646|GRP75_HUMAN	479	73635	15	15	14	14	1.15	sp|P38646|GRP75_HUMAN Stress-70 protein, mitochondrial OS=Homo sapiens GN=HSPA9 PE=1 SV=2
sp|P11021|GRP78_HUMAN	419	72288	15	15	14	14	1.07	sp|P11021|GRP78_HUMAN 78 kDa glucose-regulated protein OS=Homo sapiens GN=HSPA5 PE=1 SV=2
rpl36_startcodon1	601	15947	43	43	16	16	123.97	rpl36_startcodon1
rpl36_startcodon3	533	14123	31	31	15	15	178.93	rpl36_startcodon3
P13645	473	59475	24	24	22	22	3.28	SWISS-PROT:P13645 Tax_Id=9606 Gene_Symbol=KRT10 Keratin, type I cytoskeletal 10
sp|P02533|K1C14_HUMAN	322	51529	12	12	11	11	1.23	sp|P02533|K1C14_HUMAN Keratin, type I cytoskeletal 14 OS=Homo sapiens GN=KRT14 PE=1 SV=4
sp|P08779|K1C16_HUMAN	301	51236	11	11	10	10	1.08	sp|P08779|K1C16_HUMAN Keratin, type I cytoskeletal 16 OS=Homo sapiens GN=KRT16 PE=1 SV=4
sp|Q2M2I5|K1C24_HUMAN	92	55053	3	3	2	2	0.15	sp|Q2M2I5|K1C24_HUMAN Keratin, type I cytoskeletal 24 OS=Homo sapiens GN=KRT24 PE=1 SV=1
P02769	468	69248	28	28	22	22	2.68	SWISS-PROT:P02769 (Bos taurus) Bovine serum albumin precursor
sp|P02768|ALBU_HUMAN	168	69321	7	7	5	5	0.31	sp|P02768|ALBU_HUMAN Serum albumin OS=Homo sapiens GN=ALB PE=1 SV=2
sp|P35527|K1C9_HUMAN	443	62027	17	17	15	15	1.64	sp|P35527|K1C9_HUMAN Keratin, type I cytoskeletal 9 OS=Homo sapiens GN=KRT9 PE=1 SV=3
sp|P06733|ENOA_HUMAN	426	47139	13	13	11	11	1.4	sp|P06733|ENOA_HUMAN Alpha-enolase OS=Homo sapiens GN=ENO1 PE=1 SV=2
sp|Q9BQE3|TBA1C_HUMAN	421	49863	16	16	9	9	0.97	sp|Q9BQE3|TBA1C_HUMAN Tubulin alpha-1C chain OS=Homo sapiens GN=TUBA1C PE=1 SV=1
tr|Q5JP53|Q5JP53_HUMAN	398	47736	16	16	13	13	2.25	tr|Q5JP53|Q5JP53_HUMAN Tubulin beta chain OS=Homo sapiens GN=TUBB PE=1 SV=1
sp|P68371|TBB4B_HUMAN	359	49799	13	13	12	12	1.66	sp|P68371|TBB4B_HUMAN Tubulin beta-4B chain OS=Homo sapiens GN=TUBB4B PE=1 SV=1
sp|Q13885|TBB2A_HUMAN	307	49875	12	12	11	11	1.47	sp|Q13885|TBB2A_HUMAN Tubulin beta-2A chain OS=Homo sapiens GN=TUBB2A PE=1 SV=1
sp|Q9BVA1|TBB2B_HUMAN	297	49921	12	12	11	11	1.46	sp|Q9BVA1|TBB2B_HUMAN Tubulin beta-2B chain OS=Homo sapiens GN=TUBB2B PE=1 SV=1
sp|P04350|TBB4A_HUMAN	286	49554	11	11	10	10	1.3	sp|P04350|TBB4A_HUMAN Tubulin beta-4A chain OS=Homo sapiens GN=TUBB4A PE=1 SV=2
sp|P06748|NPM_HUMAN	361	32555	10	10	5	5	1.23	sp|P06748|NPM_HUMAN Nucleophosmin OS=Homo sapiens GN=NPM1 PE=1 SV=2
sp|P60709|ACTB_HUMAN	345	41710	16	16	14	14	2.84	sp|P60709|ACTB_HUMAN Actin, cytoplasmic 1 OS=Homo sapiens GN=ACTB PE=1 SV=1
sp|P68032|ACTC_HUMAN	112	41992	8	8	6	6	1.04	sp|P68032|ACTC_HUMAN Actin, alpha cardiac muscle 1 OS=Homo sapiens GN=ACTC1 PE=1 SV=1
sp|Q562R1|ACTBL_HUMAN	88	41976	4	4	3	3	0.43	sp|Q562R1|ACTBL_HUMAN Beta-actin-like protein 2 OS=Homo sapiens GN=ACTBL2 PE=1 SV=2
sp|P10809|CH60_HUMAN	345	61016	17	17	14	14	1.85	sp|P10809|CH60_HUMAN 60 kDa heat shock protein, mitochondrial OS=Homo sapiens GN=HSPD1 PE=1 SV=2
sp|Q9NWU2|GID8_HUMAN	339	26732	6	6	5	5	1.3	sp|Q9NWU2|GID8_HUMAN Glucose-induced degradation protein 8 homolog OS=Homo sapiens GN=GID8 PE=1 SV=1
sp|Q9Y657|SPIN1_HUMAN	337	29582	17	17	13	13	6.48	sp|Q9Y657|SPIN1_HUMAN Spindlin-1 OS=Homo sapiens GN=SPIN1 PE=1 SV=3
sp|Q5JUX0|SPIN3_HUMAN	209	29189	13	13	11	11	3.63	sp|Q5JUX0|SPIN3_HUMAN Spindlin-3 OS=Homo sapiens GN=SPIN3 PE=1 SV=1
sp|Q9BPZ2|SPI2B_HUMAN	120	29140	5	5	5	5	0.89	sp|Q9BPZ2|SPI2B_HUMAN Spindlin-2B OS=Homo sapiens GN=SPIN2B PE=2 SV=1
sp|Q56A73|SPIN4_HUMAN	52	28642	2	2	2	2	0.3	sp|Q56A73|SPIN4_HUMAN Spindlin-4 OS=Homo sapiens GN=SPIN4 PE=1 SV=1
sp|P14618|KPYM_HUMAN	323	57900	13	13	12	12	1.32	sp|P14618|KPYM_HUMAN Pyruvate kinase PKM OS=Homo sapiens GN=PKM PE=1 SV=4
sp|P13639|EF2_HUMAN	321	95277	16	16	10	10	0.67	sp|P13639|EF2_HUMAN Elongation factor 2 OS=Homo sapiens GN=EEF2 PE=1 SV=4
sp|P12277|KCRB_HUMAN	314	42617	12	12	6	6	0.85	sp|P12277|KCRB_HUMAN Creatine kinase B-type OS=Homo sapiens GN=CKB PE=1 SV=1
sp|Q13162|PRDX4_HUMAN	299	30521	9	9	6	6	1.08	sp|Q13162|PRDX4_HUMAN Peroxiredoxin-4 OS=Homo sapiens GN=PRDX4 PE=1 SV=1
sp|Q06830|PRDX1_HUMAN	124	22096	6	6	6	6	1.74	sp|Q06830|PRDX1_HUMAN Peroxiredoxin-1 OS=Homo sapiens GN=PRDX1 PE=1 SV=1
sp|P32119|PRDX2_HUMAN	108	21878	4	4	4	4	0.97	sp|P32119|PRDX2_HUMAN Peroxiredoxin-2 OS=Homo sapiens GN=PRDX2 PE=1 SV=5
sp|P68104|EF1A1_HUMAN	299	50109	16	16	11	11	1.46	sp|P68104|EF1A1_HUMAN Elongation factor 1-alpha 1 OS=Homo sapiens GN=EEF1A1 PE=1 SV=1
sp|P06576|ATPB_HUMAN	293	56525	14	14	13	13	1.37	sp|P06576|ATPB_HUMAN ATP synthase subunit beta, mitochondrial OS=Homo sapiens GN=ATP5B PE=1 SV=3
sp|P30041|PRDX6_HUMAN	287	25019	8	8	7	7	1.83	sp|P30041|PRDX6_HUMAN Peroxiredoxin-6 OS=Homo sapiens GN=PRDX6 PE=1 SV=3
tr|A0A0G2JRY5|A0A0G2JRY5_HUMAN	285	50264	9	9	6	6	0.82	tr|A0A0G2JRY5|A0A0G2JRY5_HUMAN Transcription initiation factor TFIID subunit 4 (Fragment) OS=Homo sapiens GN=TAF4 PE=4 SV=1
tr|Q60FE5|Q60FE5_HUMAN	282	278053	10	10	10	10	0.15	tr|Q60FE5|Q60FE5_HUMAN Filamin A OS=Homo sapiens GN=FLNA PE=1 SV=1
tr|E9PCY7|E9PCY7_HUMAN	278	47057	7	7	6	6	0.61	tr|E9PCY7|E9PCY7_HUMAN Heterogeneous nuclear ribonucleoprotein H OS=Homo sapiens GN=HNRNPH1 PE=1 SV=1
sp|P52597|HNRPF_HUMAN	148	45643	3	3	2	2	0.18	sp|P52597|HNRPF_HUMAN Heterogeneous nuclear ribonucleoprotein F OS=Homo sapiens GN=HNRNPF PE=1 SV=3
sp|P55795|HNRH2_HUMAN	130	49232	4	4	4	4	0.36	sp|P55795|HNRH2_HUMAN Heterogeneous nuclear ribonucleoprotein H2 OS=Homo sapiens GN=HNRNPH2 PE=1 SV=1
tr|B2R5W2|B2R5W2_HUMAN	276	31929	8	8	5	5	1.01	tr|B2R5W2|B2R5W2_HUMAN Heterogeneous nuclear ribonucleoproteins C1/C2 OS=Homo sapiens GN=HNRNPC PE=1 SV=1
sp|P63104|1433Z_HUMAN	276	27728	7	7	6	6	1.24	sp|P63104|1433Z_HUMAN 14-3-3 protein zeta/delta OS=Homo sapiens GN=YWHAZ PE=1 SV=1
sp|P62258|1433E_HUMAN	161	29155	7	7	6	6	1.44	sp|P62258|1433E_HUMAN 14-3-3 protein epsilon OS=Homo sapiens GN=YWHAE PE=1 SV=1
sp|Q04917|1433F_HUMAN	71	28201	5	5	4	4	0.7	sp|Q04917|1433F_HUMAN 14-3-3 protein eta OS=Homo sapiens GN=YWHAH PE=1 SV=4
sp|P61981|1433G_HUMAN	66	28285	2	2	2	2	0.3	sp|P61981|1433G_HUMAN 14-3-3 protein gamma OS=Homo sapiens GN=YWHAG PE=1 SV=2
sp|P40926|MDHM_HUMAN	274	35481	8	8	7	7	1.32	sp|P40926|MDHM_HUMAN Malate dehydrogenase, mitochondrial OS=Homo sapiens GN=MDH2 PE=1 SV=3
sp|Q9NZI8|IF2B1_HUMAN	268	63441	5	5	4	4	0.27	sp|Q9NZI8|IF2B1_HUMAN Insulin-like growth factor 2 mRNA-binding protein 1 OS=Homo sapiens GN=IGF2BP1 PE=1 SV=2
sp|P50990|TCPQ_HUMAN	259	59583	11	11	11	11	1	sp|P50990|TCPQ_HUMAN T-complex protein 1 subunit theta OS=Homo sapiens GN=CCT8 PE=1 SV=4
tr|F8VZ49|F8VZ49_HUMAN	254	25671	11	11	8	8	2.69	tr|F8VZ49|F8VZ49_HUMAN Heterogeneous nuclear ribonucleoprotein A1 (Fragment) OS=Homo sapiens GN=HNRNPA1 PE=1 SV=1
sp|P22626|ROA2_HUMAN	213	37407	10	10	8	8	1.23	sp|P22626|ROA2_HUMAN Heterogeneous nuclear ribonucleoproteins A2/B1 OS=Homo sapiens GN=HNRNPA2B1 PE=1 SV=2
sp|P25705|ATPA_HUMAN	251	59714	10	10	9	9	0.88	sp|P25705|ATPA_HUMAN ATP synthase subunit alpha, mitochondrial OS=Homo sapiens GN=ATP5A1 PE=1 SV=1
sp|P07900|HS90A_HUMAN	249	84607	9	9	9	9	0.49	sp|P07900|HS90A_HUMAN Heat shock protein HSP 90-alpha OS=Homo sapiens GN=HSP90AA1 PE=1 SV=5
sp|P08238|HS90B_HUMAN	221	83212	9	9	8	8	0.44	sp|P08238|HS90B_HUMAN Heat shock protein HSP 90-beta OS=Homo sapiens GN=HSP90AB1 PE=1 SV=4
sp|P14625|ENPL_HUMAN	101	92411	5	5	5	5	0.23	sp|P14625|ENPL_HUMAN Endoplasmin OS=Homo sapiens GN=HSP90B1 PE=1 SV=1
sp|P62424|RL7A_HUMAN	243	29977	9	9	7	7	1.39	sp|P62424|RL7A_HUMAN 60S ribosomal protein L7a OS=Homo sapiens GN=RPL7A PE=1 SV=2
sp|Q8IU60|DCP2_HUMAN	240	48426	11	11	8	8	1.01	sp|Q8IU60|DCP2_HUMAN m7GpppN-mRNA hydrolase OS=Homo sapiens GN=DCP2 PE=1 SV=2
sp|Q13257|MD2L1_HUMAN	224	23495	5	5	5	5	1.2	sp|Q13257|MD2L1_HUMAN Mitotic spindle assembly checkpoint protein MAD2A OS=Homo sapiens GN=MAD2L1 PE=1 SV=1
sp|Q9NQ92|COPRS_HUMAN	223	20054	4	4	2	2	0.74	sp|Q9NQ92|COPRS_HUMAN Coordinator of PRMT5 and differentiation stimulator OS=Homo sapiens GN=COPRS PE=1 SV=3
sp|P05387|RLA2_HUMAN	222	11658	6	6	4	4	2.48	sp|P05387|RLA2_HUMAN 60S acidic ribosomal protein P2 OS=Homo sapiens GN=RPLP2 PE=1 SV=1
sp|P49327|FAS_HUMAN	221	273254	12	12	12	12	0.18	sp|P49327|FAS_HUMAN Fatty acid synthase OS=Homo sapiens GN=FASN PE=1 SV=3
sp|Q00839|HNRPU_HUMAN	216	90528	5	5	5	5	0.23	sp|Q00839|HNRPU_HUMAN Heterogeneous nuclear ribonucleoprotein U OS=Homo sapiens GN=HNRNPU PE=1 SV=6
tr|F8VSC5|F8VSC5_HUMAN	214	77004	6	6	5	5	0.34	tr|F8VSC5|F8VSC5_HUMAN SCY1-like protein 2 (Fragment) OS=Homo sapiens GN=SCYL2 PE=1 SV=1
tr|B4DY09|B4DY09_HUMAN	213	38886	7	7	6	6	0.78	tr|B4DY09|B4DY09_HUMAN Interleukin enhancer-binding factor 2 OS=Homo sapiens GN=ILF2 PE=1 SV=1
tr|F8VQ14|F8VQ14_HUMAN	212	44785	9	9	8	8	1.13	tr|F8VQ14|F8VQ14_HUMAN T-complex protein 1 subunit beta OS=Homo sapiens GN=CCT2 PE=1 SV=1
sp|P60842|IF4A1_HUMAN	210	46125	7	7	5	5	0.77	sp|P60842|IF4A1_HUMAN Eukaryotic initiation factor 4A-I OS=Homo sapiens GN=EIF4A1 PE=1 SV=1
sp|P38919|IF4A3_HUMAN	91	46841	3	3	3	3	0.27	sp|P38919|IF4A3_HUMAN Eukaryotic initiation factor 4A-III OS=Homo sapiens GN=EIF4A3 PE=1 SV=4
tr|A0A075B6P5|A0A075B6P5_HUMAN	210	12948	6	6	5	5	3.08	tr|A0A075B6P5|A0A075B6P5_HUMAN Protein IGKV2-28 (Fragment) OS=Homo sapiens GN=IGKV2D-28 PE=1 SV=1
tr|A0A087WVQ6|A0A087WVQ6_HUMAN	209	191936	7	7	7	7	0.15	tr|A0A087WVQ6|A0A087WVQ6_HUMAN Clathrin heavy chain OS=Homo sapiens GN=CLTC PE=1 SV=1
tr|A0A087X0X3|A0A087X0X3_HUMAN	205	77518	8	8	7	7	0.41	tr|A0A087X0X3|A0A087X0X3_HUMAN Heterogeneous nuclear ribonucleoprotein M OS=Homo sapiens GN=HNRNPM PE=1 SV=1
tr|A0A087WTT1|A0A087WTT1_HUMAN	202	58499	8	8	6	6	0.57	tr|A0A087WTT1|A0A087WTT1_HUMAN Polyadenylate-binding protein OS=Homo sapiens GN=PABPC1 PE=1 SV=1
sp|Q13310|PABP4_HUMAN	138	70738	4	4	3	3	0.24	sp|Q13310|PABP4_HUMAN Polyadenylate-binding protein 4 OS=Homo sapiens GN=PABPC4 PE=1 SV=1
sp|P61978|HNRPK_HUMAN	200	50944	7	7	6	6	0.56	sp|P61978|HNRPK_HUMAN Heterogeneous nuclear ribonucleoprotein K OS=Homo sapiens GN=HNRNPK PE=1 SV=1
sp|P62805|H4_HUMAN	197	11360	9	9	6	6	11.99	sp|P62805|H4_HUMAN Histone H4 OS=Homo sapiens GN=HIST1H4A PE=1 SV=2
tr|A8MX94|A8MX94_HUMAN	197	19468	4	4	3	3	0.77	tr|A8MX94|A8MX94_HUMAN Glutathione S-transferase P OS=Homo sapiens GN=GSTP1 PE=1 SV=1
sp|P62937|PPIA_HUMAN	195	18001	5	5	4	4	1.27	sp|P62937|PPIA_HUMAN Peptidyl-prolyl cis-trans isomerase A OS=Homo sapiens GN=PPIA PE=1 SV=2
sp|O14744|ANM5_HUMAN	193	72638	8	8	8	8	0.51	sp|O14744|ANM5_HUMAN Protein arginine N-methyltransferase 5 OS=Homo sapiens GN=PRMT5 PE=1 SV=4
sp|O43707|ACTN4_HUMAN	192	104788	7	7	7	7	0.29	sp|O43707|ACTN4_HUMAN Alpha-actinin-4 OS=Homo sapiens GN=ACTN4 PE=1 SV=2
sp|P17987|TCPA_HUMAN	187	60306	7	7	7	7	0.55	sp|P17987|TCPA_HUMAN T-complex protein 1 subunit alpha OS=Homo sapiens GN=TCP1 PE=1 SV=1
sp|P50991|TCPD_HUMAN	152	57888	9	9	7	7	0.57	sp|P50991|TCPD_HUMAN T-complex protein 1 subunit delta OS=Homo sapiens GN=CCT4 PE=1 SV=4
sp|P60174|TPIS_HUMAN	186	30772	6	6	4	4	0.83	sp|P60174|TPIS_HUMAN Triosephosphate isomerase OS=Homo sapiens GN=TPI1 PE=1 SV=3
sp|Q9Y2W1|TR150_HUMAN	180	108601	8	8	8	8	0.32	sp|Q9Y2W1|TR150_HUMAN Thyroid hormone receptor-associated protein 3 OS=Homo sapiens GN=THRAP3 PE=1 SV=2
tr|H0YFX9|H0YFX9_HUMAN	179	9970	5	5	3	3	1.96	tr|H0YFX9|H0YFX9_HUMAN Histone H2A (Fragment) OS=Homo sapiens GN=H2AFJ PE=1 SV=1
sp|Q9BQA1|MEP50_HUMAN	178	36701	4	4	4	4	0.5	sp|Q9BQA1|MEP50_HUMAN Methylosome protein 50 OS=Homo sapiens GN=WDR77 PE=1 SV=1
tr|A0A087X1S2|A0A087X1S2_HUMAN	170	34636	4	4	4	4	0.54	tr|A0A087X1S2|A0A087X1S2_HUMAN Nuclease-sensitive element-binding protein 1 OS=Homo sapiens GN=YBX1 PE=1 SV=2
sp|P07195|LDHB_HUMAN	169	36615	8	8	6	6	0.84	sp|P07195|LDHB_HUMAN L-lactate dehydrogenase B chain OS=Homo sapiens GN=LDHB PE=1 SV=2
sp|Q99832|TCPH_HUMAN	168	59329	8	8	6	6	0.46	sp|Q99832|TCPH_HUMAN T-complex protein 1 subunit eta OS=Homo sapiens GN=CCT7 PE=1 SV=2
sp|P09661|RU2A_HUMAN	167	28398	5	5	4	4	0.69	sp|P09661|RU2A_HUMAN U2 small nuclear ribonucleoprotein A' OS=Homo sapiens GN=SNRPA1 PE=1 SV=2
sp|P04406|G3P_HUMAN	165	36030	5	5	5	5	0.68	sp|P04406|G3P_HUMAN Glyceraldehyde-3-phosphate dehydrogenase OS=Homo sapiens GN=GAPDH PE=1 SV=3
tr|B1AK87|B1AK87_HUMAN	164	29277	10	10	8	8	2.57	tr|B1AK87|B1AK87_HUMAN Capping protein (Actin filament) muscle Z-line, beta, isoform CRA_a OS=Homo sapiens GN=CAPZB PE=1 SV=1
sp|P07737|PROF1_HUMAN	164	15045	6	6	4	4	2.37	sp|P07737|PROF1_HUMAN Profilin-1 OS=Homo sapiens GN=PFN1 PE=1 SV=2
tr|E9PMI6|E9PMI6_HUMAN	162	18248	2	2	2	2	0.5	tr|E9PMI6|E9PMI6_HUMAN Methylosome subunit pICln OS=Homo sapiens GN=CLNS1A PE=1 SV=1
sp|Q9Y3F4|STRAP_HUMAN	161	38414	4	4	4	4	0.48	sp|Q9Y3F4|STRAP_HUMAN Serine-threonine kinase receptor-associated protein OS=Homo sapiens GN=STRAP PE=1 SV=1
tr|H0YHA7|H0YHA7_HUMAN	161	18962	7	7	6	6	2.21	tr|H0YHA7|H0YHA7_HUMAN 60S ribosomal protein L18 (Fragment) OS=Homo sapiens GN=RPL18 PE=1 SV=1
sp|P26599|PTBP1_HUMAN	161	57186	3	3	3	3	0.22	sp|P26599|PTBP1_HUMAN Polypyrimidine tract-binding protein 1 OS=Homo sapiens GN=PTBP1 PE=1 SV=1
sp|P30086|PEBP1_HUMAN	160	21044	3	3	3	3	0.69	sp|P30086|PEBP1_HUMAN Phosphatidylethanolamine-binding protein 1 OS=Homo sapiens GN=PEBP1 PE=1 SV=3
sp|P50402|EMD_HUMAN	160	28976	5	5	4	4	0.67	sp|P50402|EMD_HUMAN Emerin OS=Homo sapiens GN=EMD PE=1 SV=1
sp|P30101|PDIA3_HUMAN	160	56747	10	10	10	10	0.94	sp|P30101|PDIA3_HUMAN Protein disulfide-isomerase A3 OS=Homo sapiens GN=PDIA3 PE=1 SV=4
sp|Q15056|IF4H_HUMAN	158	27368	3	3	2	2	0.31	sp|Q15056|IF4H_HUMAN Eukaryotic translation initiation factor 4H OS=Homo sapiens GN=EIF4H PE=1 SV=5
tr|H3BQN4|H3BQN4_HUMAN	157	39315	4	4	4	4	0.46	tr|H3BQN4|H3BQN4_HUMAN Fructose-bisphosphate aldolase OS=Homo sapiens GN=ALDOA PE=1 SV=1
tr|E9PBF6|E9PBF6_HUMAN	157	44616	5	5	5	5	0.52	tr|E9PBF6|E9PBF6_HUMAN Lamin-B1 OS=Homo sapiens GN=LMNB1 PE=1 SV=1
sp|P23526|SAHH_HUMAN	155	47685	5	5	4	4	0.37	sp|P23526|SAHH_HUMAN Adenosylhomocysteinase OS=Homo sapiens GN=AHCY PE=1 SV=4
P12763	155	38394	5	5	5	5	0.63	SWISS-PROT:P12763 (Bos taurus) Alpha-2-HS-glycoprotein precursor
sp|P09874|PARP1_HUMAN	153	113012	8	8	8	8	0.31	sp|P09874|PARP1_HUMAN Poly [ADP-ribose] polymerase 1 OS=Homo sapiens GN=PARP1 PE=1 SV=4
tr|Q5T7C4|Q5T7C4_HUMAN	151	18299	4	4	3	3	1.24	tr|Q5T7C4|Q5T7C4_HUMAN High mobility group protein B1 OS=Homo sapiens GN=HMGB1 PE=1 SV=1
tr|E7ENZ3|E7ENZ3_HUMAN	151	53814	6	6	6	6	0.52	tr|E7ENZ3|E7ENZ3_HUMAN T-complex protein 1 subunit epsilon OS=Homo sapiens GN=CCT5 PE=1 SV=1
tr|A0A0B4J1R6|A0A0B4J1R6_HUMAN	149	49879	3	3	3	3	0.25	tr|A0A0B4J1R6|A0A0B4J1R6_HUMAN Transketolase OS=Homo sapiens GN=TKT PE=1 SV=1
tr|H7C4H2|H7C4H2_HUMAN	148	17602	2	2	2	2	0.52	tr|H7C4H2|H7C4H2_HUMAN Signal recognition particle receptor subunit beta (Fragment) OS=Homo sapiens GN=SRPRB PE=1 SV=1
sp|P98175|RBM10_HUMAN	148	103469	7	7	6	6	0.29	sp|P98175|RBM10_HUMAN RNA-binding protein 10 OS=Homo sapiens GN=RBM10 PE=1 SV=3
sp|O75489|NDUS3_HUMAN	146	30223	3	3	3	3	0.45	sp|O75489|NDUS3_HUMAN NADH dehydrogenase [ubiquinone] iron-sulfur protein 3, mitochondrial OS=Homo sapiens GN=NDUFS3 PE=1 SV=1
tr|G3V1A4|G3V1A4_HUMAN	146	16801	3	3	2	2	0.55	tr|G3V1A4|G3V1A4_HUMAN Cofilin 1 (Non-muscle), isoform CRA_a OS=Homo sapiens GN=CFL1 PE=1 SV=1
sp|P08865|RSSA_HUMAN	144	32833	3	3	3	3	0.41	sp|P08865|RSSA_HUMAN 40S ribosomal protein SA OS=Homo sapiens GN=RPSA PE=1 SV=4
sp|Q5QNW6|H2B2F_HUMAN	140	13912	7	7	5	5	2.74	sp|Q5QNW6|H2B2F_HUMAN Histone H2B type 2-F OS=Homo sapiens GN=HIST2H2BF PE=1 SV=3
sp|P06899|H2B1J_HUMAN	121	13896	6	6	5	5	2.74	sp|P06899|H2B1J_HUMAN Histone H2B type 1-J OS=Homo sapiens GN=HIST1H2BJ PE=1 SV=3
sp|P30048|PRDX3_HUMAN	140	27675	8	8	6	6	1.24	sp|P30048|PRDX3_HUMAN Thioredoxin-dependent peroxide reductase, mitochondrial OS=Homo sapiens GN=PRDX3 PE=1 SV=3
tr|A0A087WUS0|A0A087WUS0_HUMAN	139	15343	3	3	2	2	1.05	tr|A0A087WUS0|A0A087WUS0_HUMAN 40S ribosomal protein S24 OS=Homo sapiens GN=RPS24 PE=1 SV=1
sp|Q07021|C1QBP_HUMAN	139	31343	4	4	2	2	0.27	sp|Q07021|C1QBP_HUMAN Complement component 1 Q subcomponent-binding protein, mitochondrial OS=Homo sapiens GN=C1QBP PE=1 SV=1
sp|P84077|ARF1_HUMAN	137	20684	3	3	2	2	0.71	sp|P84077|ARF1_HUMAN ADP-ribosylation factor 1 OS=Homo sapiens GN=ARF1 PE=1 SV=2
sp|P62701|RS4X_HUMAN	136	29579	6	6	5	5	0.88	sp|P62701|RS4X_HUMAN 40S ribosomal protein S4, X isoform OS=Homo sapiens GN=RPS4X PE=1 SV=2
sp|P53396|ACLY_HUMAN	135	120762	5	5	5	5	0.17	sp|P53396|ACLY_HUMAN ATP-citrate synthase OS=Homo sapiens GN=ACLY PE=1 SV=3
sp|P19338|NUCL_HUMAN	134	76568	5	5	5	5	0.28	sp|P19338|NUCL_HUMAN Nucleolin OS=Homo sapiens GN=NCL PE=1 SV=3
sp|P78527|PRKDC_HUMAN	134	468788	6	6	6	6	0.05	sp|P78527|PRKDC_HUMAN DNA-dependent protein kinase catalytic subunit OS=Homo sapiens GN=PRKDC PE=1 SV=3
tr|E9PK01|E9PK01_HUMAN	134	28804	5	5	4	4	0.91	tr|E9PK01|E9PK01_HUMAN Elongation factor 1-delta (Fragment) OS=Homo sapiens GN=EEF1D PE=1 SV=1
sp|P24534|EF1B_HUMAN	114	24748	3	3	2	2	0.57	sp|P24534|EF1B_HUMAN Elongation factor 1-beta OS=Homo sapiens GN=EEF1B2 PE=1 SV=3
sp|O75643|U520_HUMAN	134	244353	3	3	2	2	0.03	sp|O75643|U520_HUMAN U5 small nuclear ribonucleoprotein 200 kDa helicase OS=Homo sapiens GN=SNRNP200 PE=1 SV=2
tr|A0A0A0MR02|A0A0A0MR02_HUMAN	133	30329	5	5	5	5	0.85	tr|A0A0A0MR02|A0A0A0MR02_HUMAN Voltage-dependent anion-selective channel protein 2 (Fragment) OS=Homo sapiens GN=VDAC2 PE=1 SV=1
sp|Q9Y277|VDAC3_HUMAN	114	30639	3	3	3	3	0.44	sp|Q9Y277|VDAC3_HUMAN Voltage-dependent anion-selective channel protein 3 OS=Homo sapiens GN=VDAC3 PE=1 SV=1
sp|Q02978|M2OM_HUMAN	132	34040	4	4	4	4	0.55	sp|Q02978|M2OM_HUMAN Mitochondrial 2-oxoglutarate/malate carrier protein OS=Homo sapiens GN=SLC25A11 PE=1 SV=3
sp|P22061|PIMT_HUMAN	132	24621	3	3	3	3	0.57	sp|P22061|PIMT_HUMAN Protein-L-isoaspartate(D-aspartate) O-methyltransferase OS=Homo sapiens GN=PCMT1 PE=1 SV=4
sp|O15523|DDX3Y_HUMAN	130	73108	4	4	4	4	0.23	sp|O15523|DDX3Y_HUMAN ATP-dependent RNA helicase DDX3Y OS=Homo sapiens GN=DDX3Y PE=1 SV=2
sp|P17844|DDX5_HUMAN	121	69105	7	7	7	7	0.46	sp|P17844|DDX5_HUMAN Probable ATP-dependent RNA helicase DDX5 OS=Homo sapiens GN=DDX5 PE=1 SV=1
sp|Q92841|DDX17_HUMAN	102	80222	3	3	3	3	0.15	sp|Q92841|DDX17_HUMAN Probable ATP-dependent RNA helicase DDX17 OS=Homo sapiens GN=DDX17 PE=1 SV=2
sp|P40227|TCPZ_HUMAN	130	57988	2	2	2	2	0.14	sp|P40227|TCPZ_HUMAN T-complex protein 1 subunit zeta OS=Homo sapiens GN=CCT6A PE=1 SV=3
tr|M0QYT0|M0QYT0_HUMAN	129	35993	4	4	3	3	0.52	tr|M0QYT0|M0QYT0_HUMAN Uncharacterized protein (Fragment) OS=Homo sapiens PE=1 SV=1
tr|F5H3X6|F5H3X6_HUMAN	129	23600	3	3	3	3	0.6	tr|F5H3X6|F5H3X6_HUMAN Prohibitin-2 (Fragment) OS=Homo sapiens GN=PHB2 PE=1 SV=2
sp|P07237|PDIA1_HUMAN	128	57081	5	5	5	5	0.39	sp|P07237|PDIA1_HUMAN Protein disulfide-isomerase OS=Homo sapiens GN=P4HB PE=1 SV=3
tr|I3L397|I3L397_HUMAN	128	16108	3	3	2	2	0.58	tr|I3L397|I3L397_HUMAN Eukaryotic translation initiation factor 5A (Fragment) OS=Homo sapiens GN=EIF5A PE=1 SV=5
tr|A0A0C4DGI3|A0A0C4DGI3_HUMAN	127	44675	4	4	4	4	0.4	tr|A0A0C4DGI3|A0A0C4DGI3_HUMAN Citrate synthase OS=Homo sapiens GN=CS PE=1 SV=1
tr|F8VNW4|F8VNW4_HUMAN	126	16070	3	3	3	3	0.98	tr|F8VNW4|F8VNW4_HUMAN Nascent polypeptide-associated complex subunit alpha (Fragment) OS=Homo sapiens GN=NACA PE=1 SV=1
sp|P49411|EFTU_HUMAN	126	49510	2	2	1	1	0.16	sp|P49411|EFTU_HUMAN Elongation factor Tu, mitochondrial OS=Homo sapiens GN=TUFM PE=1 SV=2
tr|A8MUD9|A8MUD9_HUMAN	126	24417	4	4	4	4	0.84	tr|A8MUD9|A8MUD9_HUMAN 60S ribosomal protein L7 OS=Homo sapiens GN=RPL7 PE=1 SV=1
sp|P04844|RPN2_HUMAN	125	69241	2	2	2	2	0.11	sp|P04844|RPN2_HUMAN Dolichyl-diphosphooligosaccharide--protein glycosyltransferase subunit 2 OS=Homo sapiens GN=RPN2 PE=1 SV=3
sp|P00492|HPRT_HUMAN	125	24564	3	3	3	3	0.57	sp|P00492|HPRT_HUMAN Hypoxanthine-guanine phosphoribosyltransferase OS=Homo sapiens GN=HPRT1 PE=1 SV=2
sp|B5ME19|EIFCL_HUMAN	124	105407	2	2	2	2	0.07	sp|B5ME19|EIFCL_HUMAN Eukaryotic translation initiation factor 3 subunit C-like protein OS=Homo sapiens GN=EIF3CL PE=3 SV=1
P34955	123	46075	7	7	5	5	0.5	SWISS-PROT:P34955 (Bos taurus) Alpha-1-antiproteinase precursor
sp|Q15084|PDIA6_HUMAN	123	48091	2	2	2	2	0.17	sp|Q15084|PDIA6_HUMAN Protein disulfide-isomerase A6 OS=Homo sapiens GN=PDIA6 PE=1 SV=1
tr|A0A0C4DGL3|A0A0C4DGL3_HUMAN	123	15386	2	2	1	1	0.27	tr|A0A0C4DGL3|A0A0C4DGL3_HUMAN DUTP pyrophosphatase, isoform CRA_c OS=Homo sapiens GN=DUT PE=1 SV=1
sp|O43175|SERA_HUMAN	122	56614	3	3	3	3	0.22	sp|O43175|SERA_HUMAN D-3-phosphoglycerate dehydrogenase OS=Homo sapiens GN=PHGDH PE=1 SV=4
sp|P22314|UBA1_HUMAN	122	117774	5	5	5	5	0.17	sp|P22314|UBA1_HUMAN Ubiquitin-like modifier-activating enzyme 1 OS=Homo sapiens GN=UBA1 PE=1 SV=3
sp|P28074|PSB5_HUMAN	122	28462	4	4	4	4	0.69	sp|P28074|PSB5_HUMAN Proteasome subunit beta type-5 OS=Homo sapiens GN=PSMB5 PE=1 SV=3
tr|Q5JR95|Q5JR95_HUMAN	121	21866	3	3	3	3	0.66	tr|Q5JR95|Q5JR95_HUMAN 40S ribosomal protein S8 OS=Homo sapiens GN=RPS8 PE=1 SV=1
sp|P05023|AT1A1_HUMAN	120	112824	2	2	2	2	0.07	sp|P05023|AT1A1_HUMAN Sodium/potassium-transporting ATPase subunit alpha-1 OS=Homo sapiens GN=ATP1A1 PE=1 SV=1
sp|P05141|ADT2_HUMAN	119	32831	7	7	6	6	0.98	sp|P05141|ADT2_HUMAN ADP/ATP translocase 2 OS=Homo sapiens GN=SLC25A5 PE=1 SV=7
sp|P12235|ADT1_HUMAN	75	33043	4	4	4	4	0.57	sp|P12235|ADT1_HUMAN ADP/ATP translocase 1 OS=Homo sapiens GN=SLC25A4 PE=1 SV=4
tr|A0A0A0MSC4|A0A0A0MSC4_HUMAN	118	9749	1	1	1	1	0.45	tr|A0A0A0MSC4|A0A0A0MSC4_HUMAN Platelet-derived growth factor subunit A (Fragment) OS=Homo sapiens GN=PDGFA PE=1 SV=1
sp|Q96BD8|SKA1_HUMAN	118	29465	3	3	3	3	0.46	sp|Q96BD8|SKA1_HUMAN Spindle and kinetochore-associated protein 1 OS=Homo sapiens GN=SKA1 PE=1 SV=1
sp|Q9NYF8|BCLF1_HUMAN	116	106059	6	6	5	5	0.19	sp|Q9NYF8|BCLF1_HUMAN Bcl-2-associated transcription factor 1 OS=Homo sapiens GN=BCLAF1 PE=1 SV=2
tr|E7ERL0|E7ERL0_HUMAN	116	15251	5	5	3	3	2.34	tr|E7ERL0|E7ERL0_HUMAN Nucleoside diphosphate kinase A OS=Homo sapiens GN=NME1 PE=1 SV=1
tr|E9PKZ0|E9PKZ0_HUMAN	116	22375	3	3	2	2	0.39	tr|E9PKZ0|E9PKZ0_HUMAN 60S ribosomal protein L8 (Fragment) OS=Homo sapiens GN=RPL8 PE=1 SV=1
sp|P54136|SYRC_HUMAN	114	75331	3	3	3	3	0.16	sp|P54136|SYRC_HUMAN Arginine--tRNA ligase, cytoplasmic OS=Homo sapiens GN=RARS PE=1 SV=2
tr|J3KTE4|J3KTE4_HUMAN	113	23233	3	3	2	2	0.38	tr|J3KTE4|J3KTE4_HUMAN Ribosomal protein L19 OS=Homo sapiens GN=RPL19 PE=1 SV=1
tr|F5H018|F5H018_HUMAN	111	22521	6	6	5	5	1.28	tr|F5H018|F5H018_HUMAN GTP-binding nuclear protein Ran (Fragment) OS=Homo sapiens GN=RAN PE=1 SV=5
sp|P56537|IF6_HUMAN	111	26582	3	3	2	2	0.52	sp|P56537|IF6_HUMAN Eukaryotic translation initiation factor 6 OS=Homo sapiens GN=EIF6 PE=1 SV=1
sp|Q9Y3B4|SF3B6_HUMAN	110	14576	2	2	2	2	0.66	sp|Q9Y3B4|SF3B6_HUMAN Splicing factor 3B subunit 6 OS=Homo sapiens GN=SF3B6 PE=1 SV=1
sp|O14980|XPO1_HUMAN	109	123306	1	1	1	1	0.03	sp|O14980|XPO1_HUMAN Exportin-1 OS=Homo sapiens GN=XPO1 PE=1 SV=1
sp|Q07065|CKAP4_HUMAN	109	65983	2	2	2	2	0.12	sp|Q07065|CKAP4_HUMAN Cytoskeleton-associated protein 4 OS=Homo sapiens GN=CKAP4 PE=1 SV=2
tr|H3BTB3|H3BTB3_HUMAN	109	14470	1	1	1	1	0.29	tr|H3BTB3|H3BTB3_HUMAN ATP-dependent RNA helicase DDX19A OS=Homo sapiens GN=DDX19A PE=1 SV=1
tr|D6RAN4|D6RAN4_HUMAN	108	20861	2	2	1	1	0.19	tr|D6RAN4|D6RAN4_HUMAN 60S ribosomal protein L9 (Fragment) OS=Homo sapiens GN=RPL9 PE=1 SV=5
sp|Q9NVP1|DDX18_HUMAN	108	75359	2	2	2	2	0.11	sp|Q9NVP1|DDX18_HUMAN ATP-dependent RNA helicase DDX18 OS=Homo sapiens GN=DDX18 PE=1 SV=2
tr|C9J4Z3|C9J4Z3_HUMAN	108	7619	1	1	1	1	0.59	tr|C9J4Z3|C9J4Z3_HUMAN 60S ribosomal protein L37a OS=Homo sapiens GN=RPL37A PE=1 SV=1
sp|P12268|IMDH2_HUMAN	108	55770	3	3	3	3	0.22	sp|P12268|IMDH2_HUMAN Inosine-5'-monophosphate dehydrogenase 2 OS=Homo sapiens GN=IMPDH2 PE=1 SV=2
sp|P00367|DHE3_HUMAN	107	61359	4	4	4	4	0.28	sp|P00367|DHE3_HUMAN Glutamate dehydrogenase 1, mitochondrial OS=Homo sapiens GN=GLUD1 PE=1 SV=2
sp|Q9BWF3|RBM4_HUMAN	107	40289	1	1	1	1	0.1	sp|Q9BWF3|RBM4_HUMAN RNA-binding protein 4 OS=Homo sapiens GN=RBM4 PE=1 SV=1
sp|Q00325|MPCP_HUMAN	107	40069	3	3	3	3	0.32	sp|Q00325|MPCP_HUMAN Phosphate carrier protein, mitochondrial OS=Homo sapiens GN=SLC25A3 PE=1 SV=2
tr|H3BRG4|H3BRG4_HUMAN	107	44607	3	3	3	3	0.29	tr|H3BRG4|H3BRG4_HUMAN Cytochrome b-c1 complex subunit 2, mitochondrial OS=Homo sapiens GN=UQCRC2 PE=1 SV=1
sp|Q9HB71|CYBP_HUMAN	107	26194	5	5	4	4	0.76	sp|Q9HB71|CYBP_HUMAN Calcyclin-binding protein OS=Homo sapiens GN=CACYBP PE=1 SV=2
sp|Q08211|DHX9_HUMAN	105	140869	4	4	4	4	0.11	sp|Q08211|DHX9_HUMAN ATP-dependent RNA helicase A OS=Homo sapiens GN=DHX9 PE=1 SV=4
tr|F5H6X6|F5H6X6_HUMAN	105	96156	4	4	4	4	0.17	tr|F5H6X6|F5H6X6_HUMAN Neutral alpha-glucosidase AB OS=Homo sapiens GN=GANAB PE=1 SV=1
sp|P04792|HSPB1_HUMAN	104	22768	2	2	2	2	0.39	sp|P04792|HSPB1_HUMAN Heat shock protein beta-1 OS=Homo sapiens GN=HSPB1 PE=1 SV=2
tr|M0R0I5|M0R0I5_HUMAN	104	29438	4	4	3	3	0.46	tr|M0R0I5|M0R0I5_HUMAN Far upstream element-binding protein 2 (Fragment) OS=Homo sapiens GN=KHSRP PE=1 SV=1
Streptavidin	104	16612	2	2	1	1	0.25	(S.avidinii)
ENSEMBL:ENSBTAP00000024146	104	164239	4	4	4	4	0.1	(Bos taurus) similar to alpha-2-macroglobulin isoform 1
sp|P62269|RS18_HUMAN	103	17708	4	4	4	4	1.29	sp|P62269|RS18_HUMAN 40S ribosomal protein S18 OS=Homo sapiens GN=RPS18 PE=1 SV=3
tr|E7ENU7|E7ENU7_HUMAN	103	20482	4	4	4	4	1.06	tr|E7ENU7|E7ENU7_HUMAN Ribosomal protein L15 (Fragment) OS=Homo sapiens GN=RPL15 PE=1 SV=1
tr|B1AHC9|B1AHC9_HUMAN	103	64243	4	4	4	4	0.26	tr|B1AHC9|B1AHC9_HUMAN X-ray repair cross-complementing protein 6 OS=Homo sapiens GN=XRCC6 PE=1 SV=1
tr|A0A0D9SFB0|A0A0D9SFB0_HUMAN	102	17426	1	1	1	1	0.24	tr|A0A0D9SFB0|A0A0D9SFB0_HUMAN Four and a half LIM domains protein 1 (Fragment) OS=Homo sapiens GN=FHL1 PE=1 SV=1
sp|P62906|RL10A_HUMAN	102	24816	3	3	2	2	0.35	sp|P62906|RL10A_HUMAN 60S ribosomal protein L10a OS=Homo sapiens GN=RPL10A PE=1 SV=2
sp|Q15233|NONO_HUMAN	102	54197	5	5	4	4	0.41	sp|Q15233|NONO_HUMAN Non-POU domain-containing octamer-binding protein OS=Homo sapiens GN=NONO PE=1 SV=4
tr|A2A2D0|A2A2D0_HUMAN	101	9858	1	1	1	1	0.44	tr|A2A2D0|A2A2D0_HUMAN Stathmin (Fragment) OS=Homo sapiens GN=STMN1 PE=1 SV=5
sp|Q15717|ELAV1_HUMAN	101	36069	4	4	4	4	0.51	sp|Q15717|ELAV1_HUMAN ELAV-like protein 1 OS=Homo sapiens GN=ELAVL1 PE=1 SV=2
tr|J3KT29|J3KT29_HUMAN	101	13184	3	3	1	1	0.74	tr|J3KT29|J3KT29_HUMAN 60S ribosomal protein L23 OS=Homo sapiens GN=RPL23 PE=1 SV=1
sp|P13667|PDIA4_HUMAN	101	72887	4	4	4	4	0.23	sp|P13667|PDIA4_HUMAN Protein disulfide-isomerase A4 OS=Homo sapiens GN=PDIA4 PE=1 SV=2
tr|G3V2K7|G3V2K7_HUMAN	101	16894	3	3	2	2	0.55	tr|G3V2K7|G3V2K7_HUMAN Transmembrane emp24 domain-containing protein 10 OS=Homo sapiens GN=TMED10 PE=1 SV=1
tr|H3BT71|H3BT71_HUMAN	100	32178	4	4	4	4	0.59	tr|H3BT71|H3BT71_HUMAN RNA-binding motif protein, X chromosome OS=Homo sapiens GN=RBMX PE=1 SV=1
tr|E7EN95|E7EN95_HUMAN	100	256121	4	4	4	4	0.06	tr|E7EN95|E7EN95_HUMAN Filamin-B OS=Homo sapiens GN=FLNB PE=1 SV=1
sp|P13797|PLST_HUMAN	100	70766	3	3	3	3	0.17	sp|P13797|PLST_HUMAN Plastin-3 OS=Homo sapiens GN=PLS3 PE=1 SV=4
sp|Q13011|ECH1_HUMAN	100	35793	1	1	1	1	0.11	sp|Q13011|ECH1_HUMAN Delta(3,5)-Delta(2,4)-dienoyl-CoA isomerase, mitochondrial OS=Homo sapiens GN=ECH1 PE=1 SV=2
tr|J3QLL0|J3QLL0_HUMAN	100	15225	1	1	1	1	0.27	tr|J3QLL0|J3QLL0_HUMAN Importin subunit alpha-1 (Fragment) OS=Homo sapiens GN=KPNA2 PE=1 SV=1
sp|P25788|PSA3_HUMAN	99	28415	2	2	2	2	0.3	sp|P25788|PSA3_HUMAN Proteasome subunit alpha type-3 OS=Homo sapiens GN=PSMA3 PE=1 SV=2
sp|Q15029|U5S1_HUMAN	99	109366	1	1	1	1	0.04	sp|Q15029|U5S1_HUMAN 116 kDa U5 small nuclear ribonucleoprotein component OS=Homo sapiens GN=EFTUD2 PE=1 SV=1
tr|J3KTM9|J3KTM9_HUMAN	99	76512	4	4	3	3	0.22	tr|J3KTM9|J3KTM9_HUMAN Importin subunit beta-1 (Fragment) OS=Homo sapiens GN=KPNB1 PE=1 SV=1
tr|Q8WVC2|Q8WVC2_HUMAN	99	8844	1	1	1	1	0.5	tr|Q8WVC2|Q8WVC2_HUMAN 40S ribosomal protein S21 OS=Homo sapiens GN=RPS21 PE=1 SV=1
sp|P00491|PNPH_HUMAN	98	32097	3	3	3	3	0.42	sp|P00491|PNPH_HUMAN Purine nucleoside phosphorylase OS=Homo sapiens GN=PNP PE=1 SV=2
sp|P31025|LCN1_HUMAN	98	19238	1	1	1	1	0.21	sp|P31025|LCN1_HUMAN Lipocalin-1 OS=Homo sapiens GN=LCN1 PE=1 SV=1
sp|Q6UWP8|SBSN_HUMAN	97	60505	3	3	2	2	0.13	sp|Q6UWP8|SBSN_HUMAN Suprabasin OS=Homo sapiens GN=SBSN PE=1 SV=2
tr|I3L1C0|I3L1C0_HUMAN	96	10481	1	1	1	1	0.41	tr|I3L1C0|I3L1C0_HUMAN Serine/arginine repetitive matrix protein 2 (Fragment) OS=Homo sapiens GN=SRRM2 PE=1 SV=1
tr|M0R181|M0R181_HUMAN	96	14140	2	2	1	1	0.3	tr|M0R181|M0R181_HUMAN 60S ribosomal protein L21 (Fragment) OS=Homo sapiens GN=RPL21 PE=1 SV=1
sp|P00338|LDHA_HUMAN	96	36665	4	4	4	4	0.5	sp|P00338|LDHA_HUMAN L-lactate dehydrogenase A chain OS=Homo sapiens GN=LDHA PE=1 SV=2
Q29443	95	75781	3	3	3	3	0.16	SWISS-PROT:Q29443 Serotransferrin - Bos taurus (Bovine).
sp|P20618|PSB1_HUMAN	95	26472	3	3	3	3	0.53	sp|P20618|PSB1_HUMAN Proteasome subunit beta type-1 OS=Homo sapiens GN=PSMB1 PE=1 SV=2
tr|G3V1V0|G3V1V0_HUMAN	95	18026	3	3	3	3	0.85	tr|G3V1V0|G3V1V0_HUMAN Myosin light polypeptide 6 OS=Homo sapiens GN=MYL6 PE=1 SV=1
sp|P31949|S10AB_HUMAN	94	11733	1	1	1	1	0.36	sp|P31949|S10AB_HUMAN Protein S100-A11 OS=Homo sapiens GN=S100A11 PE=1 SV=2
tr|E9PLD0|E9PLD0_HUMAN	94	18471	3	3	3	3	0.82	tr|E9PLD0|E9PLD0_HUMAN Ras-related protein Rab-1B OS=Homo sapiens GN=RAB1B PE=1 SV=1
tr|Q5T7N0|Q5T7N0_HUMAN	94	14105	2	2	1	1	0.3	tr|Q5T7N0|Q5T7N0_HUMAN 60S ribosomal protein L5 (Fragment) OS=Homo sapiens GN=RPL5 PE=1 SV=2
tr|J3KP15|J3KP15_HUMAN	94	15518	3	3	2	2	1.03	tr|J3KP15|J3KP15_HUMAN Serine/arginine-rich-splicing factor 2 (Fragment) OS=Homo sapiens GN=SRSF2 PE=1 SV=5
sp|P62995|TRA2B_HUMAN	94	33646	1	1	1	1	0.12	sp|P62995|TRA2B_HUMAN Transformer-2 protein homolog beta OS=Homo sapiens GN=TRA2B PE=1 SV=1
tr|K7ENG2|K7ENG2_HUMAN	94	33880	2	2	2	2	0.25	tr|K7ENG2|K7ENG2_HUMAN Splicing factor U2AF 65 kDa subunit OS=Homo sapiens GN=U2AF2 PE=1 SV=1
sp|Q12931|TRAP1_HUMAN	93	80060	4	4	4	4	0.21	sp|Q12931|TRAP1_HUMAN Heat shock protein 75 kDa, mitochondrial OS=Homo sapiens GN=TRAP1 PE=1 SV=3
tr|J3QRG6|J3QRG6_HUMAN	93	14959	3	3	3	3	1.08	tr|J3QRG6|J3QRG6_HUMAN Cyclin-dependent kinase inhibitor 2A OS=Homo sapiens GN=CDKN2A PE=1 SV=1
tr|H0YHC3|H0YHC3_HUMAN	93	23403	3	3	2	2	0.37	tr|H0YHC3|H0YHC3_HUMAN Nucleosome assembly protein 1-like 1 (Fragment) OS=Homo sapiens GN=NAP1L1 PE=1 SV=1
sp|P25205|MCM3_HUMAN	93	90924	3	3	3	3	0.13	sp|P25205|MCM3_HUMAN DNA replication licensing factor MCM3 OS=Homo sapiens GN=MCM3 PE=1 SV=3
tr|D6RJE8|D6RJE8_HUMAN	92	13280	2	2	1	1	0.32	tr|D6RJE8|D6RJE8_HUMAN Eukaryotic peptide chain release factor subunit 1 (Fragment) OS=Homo sapiens GN=ETF1 PE=1 SV=5
tr|H0YMA1|H0YMA1_HUMAN	92	23256	4	4	4	4	0.89	tr|H0YMA1|H0YMA1_HUMAN Proteasome subunit alpha type (Fragment) OS=Homo sapiens GN=PSMA4 PE=1 SV=1
tr|C9J826|C9J826_HUMAN	92	30300	1	1	1	1	0.13	tr|C9J826|C9J826_HUMAN Junction plakoglobin (Fragment) OS=Homo sapiens GN=JUP PE=1 SV=5
tr|E9PB90|E9PB90_HUMAN	92	98909	2	2	2	2	0.08	tr|E9PB90|E9PB90_HUMAN Hexokinase OS=Homo sapiens GN=HK2 PE=1 SV=1
sp|P25398|RS12_HUMAN	91	14505	2	2	1	1	0.66	sp|P25398|RS12_HUMAN 40S ribosomal protein S12 OS=Homo sapiens GN=RPS12 PE=1 SV=3
tr|D6RDG7|D6RDG7_HUMAN	91	16544	2	2	2	2	0.56	tr|D6RDG7|D6RDG7_HUMAN Sideroflexin-1 (Fragment) OS=Homo sapiens GN=SFXN1 PE=1 SV=1
tr|H7C2I1|H7C2I1_HUMAN	91	42434	3	3	3	3	0.3	tr|H7C2I1|H7C2I1_HUMAN Protein arginine N-methyltransferase 1 OS=Homo sapiens GN=PRMT1 PE=1 SV=1
tr|A0A087X1B7|A0A087X1B7_HUMAN	91	8515	2	2	2	2	1.31	tr|A0A087X1B7|A0A087X1B7_HUMAN Chromatin target of PRMT1 protein OS=Homo sapiens GN=CHTOP PE=1 SV=1
sp|P51991|ROA3_HUMAN	90	39571	4	4	3	3	0.46	sp|P51991|ROA3_HUMAN Heterogeneous nuclear ribonucleoprotein A3 OS=Homo sapiens GN=HNRNPA3 PE=1 SV=2
tr|E5RH77|E5RH77_HUMAN	90	14286	3	3	2	2	0.67	tr|E5RH77|E5RH77_HUMAN 40S ribosomal protein S14 OS=Homo sapiens GN=RPS14 PE=1 SV=1
tr|Q5HYB6|Q5HYB6_HUMAN	90	27159	5	5	5	5	0.98	tr|Q5HYB6|Q5HYB6_HUMAN Epididymis luminal protein 189 OS=Homo sapiens GN=DKFZp686J1372 PE=1 SV=1
tr|E7ESE2|E7ESE2_HUMAN	89	22385	2	2	2	2	0.39	tr|E7ESE2|E7ESE2_HUMAN Prohibitin (Fragment) OS=Homo sapiens GN=PHB PE=1 SV=2
sp|P62854|RS26_HUMAN	89	13007	1	1	1	1	0.32	sp|P62854|RS26_HUMAN 40S ribosomal protein S26 OS=Homo sapiens GN=RPS26 PE=1 SV=3
tr|D6RAF8|D6RAF8_HUMAN	88	23062	2	2	2	2	0.38	tr|D6RAF8|D6RAF8_HUMAN Heterogeneous nuclear ribonucleoprotein D0 (Fragment) OS=Homo sapiens GN=HNRNPD PE=1 SV=1
tr|C9JQZ4|C9JQZ4_HUMAN	88	30280	3	3	2	2	0.45	tr|C9JQZ4|C9JQZ4_HUMAN Regulator of chromosome condensation (Fragment) OS=Homo sapiens GN=RCC1 PE=1 SV=1
sp|Q92973|TNPO1_HUMAN	88	102289	2	2	2	2	0.08	sp|Q92973|TNPO1_HUMAN Transportin-1 OS=Homo sapiens GN=TNPO1 PE=1 SV=2
tr|C9JL85|C9JL85_HUMAN	88	5701	1	1	1	1	0.85	tr|C9JL85|C9JL85_HUMAN Myotrophin OS=Homo sapiens GN=MTPN PE=1 SV=1
sp|P25786|PSA1_HUMAN	87	29537	2	2	2	2	0.29	sp|P25786|PSA1_HUMAN Proteasome subunit alpha type-1 OS=Homo sapiens GN=PSMA1 PE=1 SV=1
tr|K7EQ02|K7EQ02_HUMAN	87	34998	1	1	1	1	0.11	tr|K7EQ02|K7EQ02_HUMAN DAZ-associated protein 1 (Fragment) OS=Homo sapiens GN=DAZAP1 PE=1 SV=2
tr|H7C1D4|H7C1D4_HUMAN	87	21108	1	1	1	1	0.19	tr|H7C1D4|H7C1D4_HUMAN Translin (Fragment) OS=Homo sapiens GN=TSN PE=1 SV=1
tr|F6U211|F6U211_HUMAN	87	19855	2	2	2	2	0.45	tr|F6U211|F6U211_HUMAN 40S ribosomal protein S10 OS=Homo sapiens GN=RPS10 PE=4 SV=1
sp|P49368|TCPG_HUMAN	87	60495	3	3	2	2	0.13	sp|P49368|TCPG_HUMAN T-complex protein 1 subunit gamma OS=Homo sapiens GN=CCT3 PE=1 SV=4
tr|M0QZN2|M0QZN2_HUMAN	87	14754	3	3	2	2	0.64	tr|M0QZN2|M0QZN2_HUMAN 40S ribosomal protein S5 OS=Homo sapiens GN=RPS5 PE=1 SV=1
sp|Q15393|SF3B3_HUMAN	87	135492	2	2	2	2	0.06	sp|Q15393|SF3B3_HUMAN Splicing factor 3B subunit 3 OS=Homo sapiens GN=SF3B3 PE=1 SV=4
sp|O14654|IRS4_HUMAN	86	133685	3	3	3	3	0.09	sp|O14654|IRS4_HUMAN Insulin receptor substrate 4 OS=Homo sapiens GN=IRS4 PE=1 SV=1
tr|A0A087WUK2|A0A087WUK2_HUMAN	86	40016	2	2	2	2	0.21	tr|A0A087WUK2|A0A087WUK2_HUMAN Heterogeneous nuclear ribonucleoprotein D-like OS=Homo sapiens GN=HNRNPDL PE=1 SV=1
tr|J3KQ18|J3KQ18_HUMAN	86	14184	1	1	1	1	0.29	tr|J3KQ18|J3KQ18_HUMAN D-dopachrome decarboxylase OS=Homo sapiens GN=DDT PE=1 SV=1
sp|Q9Y490|TLN1_HUMAN	86	269599	3	3	3	3	0.04	sp|Q9Y490|TLN1_HUMAN Talin-1 OS=Homo sapiens GN=TLN1 PE=1 SV=3
sp|P30405|PPIF_HUMAN	85	22026	1	1	1	1	0.18	sp|P30405|PPIF_HUMAN Peptidyl-prolyl cis-trans isomerase F, mitochondrial OS=Homo sapiens GN=PPIF PE=1 SV=1
sp|P23919|KTHY_HUMAN	85	23804	1	1	1	1	0.17	sp|P23919|KTHY_HUMAN Thymidylate kinase OS=Homo sapiens GN=DTYMK PE=1 SV=4
sp|P28066|PSA5_HUMAN	84	26394	2	2	2	2	0.33	sp|P28066|PSA5_HUMAN Proteasome subunit alpha type-5 OS=Homo sapiens GN=PSMA5 PE=1 SV=3
sp|O75934|SPF27_HUMAN	84	26115	2	2	2	2	0.33	sp|O75934|SPF27_HUMAN Pre-mRNA-splicing factor SPF27 OS=Homo sapiens GN=BCAS2 PE=1 SV=1
sp|Q02878|RL6_HUMAN	84	32708	3	3	3	3	0.41	sp|Q02878|RL6_HUMAN 60S ribosomal protein L6 OS=Homo sapiens GN=RPL6 PE=1 SV=3
tr|F5GYN4|F5GYN4_HUMAN	84	28033	2	2	2	2	0.3	tr|F5GYN4|F5GYN4_HUMAN Ubiquitin thioesterase OTUB1 OS=Homo sapiens GN=OTUB1 PE=1 SV=1
tr|A0A087X1A9|A0A087X1A9_HUMAN	84	8776	1	1	1	1	0.51	tr|A0A087X1A9|A0A087X1A9_HUMAN Vesicle-trafficking protein SEC22b (Fragment) OS=Homo sapiens GN=SEC22B PE=1 SV=1
sp|P36542|ATPG_HUMAN	83	32975	4	4	4	4	0.57	sp|P36542|ATPG_HUMAN ATP synthase subunit gamma, mitochondrial OS=Homo sapiens GN=ATP5C1 PE=1 SV=1
tr|Q5VVC9|Q5VVC9_HUMAN	83	14914	2	2	1	1	0.28	tr|Q5VVC9|Q5VVC9_HUMAN 60S ribosomal protein L11 (Fragment) OS=Homo sapiens GN=RPL11 PE=1 SV=1
tr|E5RIP1|E5RIP1_HUMAN	82	5426	2	2	1	1	0.89	tr|E5RIP1|E5RIP1_HUMAN 40S ribosomal protein S20 OS=Homo sapiens GN=RPS20 PE=1 SV=1
tr|H0YFD6|H0YFD6_HUMAN	82	27091	1	1	1	1	0.15	tr|H0YFD6|H0YFD6_HUMAN Trifunctional enzyme subunit alpha, mitochondrial (Fragment) OS=Homo sapiens GN=HADHA PE=1 SV=1
sp|P62979|RS27A_HUMAN	82	17953	3	3	3	3	0.85	sp|P62979|RS27A_HUMAN Ubiquitin-40S ribosomal protein S27a OS=Homo sapiens GN=RPS27A PE=1 SV=2
sp|P26641|EF1G_HUMAN	81	50087	2	2	2	2	0.16	sp|P26641|EF1G_HUMAN Elongation factor 1-gamma OS=Homo sapiens GN=EEF1G PE=1 SV=3
sp|P23284|PPIB_HUMAN	81	23728	2	2	2	2	0.37	sp|P23284|PPIB_HUMAN Peptidyl-prolyl cis-trans isomerase B OS=Homo sapiens GN=PPIB PE=1 SV=2
tr|H0YEU2|H0YEU2_HUMAN	81	18660	3	3	2	2	0.81	tr|H0YEU2|H0YEU2_HUMAN 40S ribosomal protein S3 (Fragment) OS=Homo sapiens GN=RPS3 PE=1 SV=1
sp|P26373|RL13_HUMAN	81	24247	3	3	2	2	0.58	sp|P26373|RL13_HUMAN 60S ribosomal protein L13 OS=Homo sapiens GN=RPL13 PE=1 SV=4
tr|A2A3R5|A2A3R5_HUMAN	81	24953	2	2	2	2	0.35	tr|A2A3R5|A2A3R5_HUMAN 40S ribosomal protein S6 OS=Homo sapiens GN=RPS6 PE=1 SV=1
sp|P62487|RPB7_HUMAN	81	19282	1	1	1	1	0.21	sp|P62487|RPB7_HUMAN DNA-directed RNA polymerase II subunit RPB7 OS=Homo sapiens GN=POLR2G PE=1 SV=1
sp|P30153|2AAA_HUMAN	81	65267	3	3	3	3	0.19	sp|P30153|2AAA_HUMAN Serine/threonine-protein phosphatase 2A 65 kDa regulatory subunit A alpha isoform OS=Homo sapiens GN=PPP2R1A PE=1 SV=4
sp|P40429|RL13A_HUMAN	80	23562	5	5	5	5	1.2	sp|P40429|RL13A_HUMAN 60S ribosomal protein L13a OS=Homo sapiens GN=RPL13A PE=1 SV=2
tr|G3V0E5|G3V0E5_HUMAN	80	75917	2	2	2	2	0.1	tr|G3V0E5|G3V0E5_HUMAN Transferrin receptor (P90, CD71), isoform CRA_c OS=Homo sapiens GN=TFRC PE=1 SV=1
tr|A0A0A0MTS2|A0A0A0MTS2_HUMAN	80	64784	1	1	1	1	0.06	tr|A0A0A0MTS2|A0A0A0MTS2_HUMAN Glucose-6-phosphate isomerase (Fragment) OS=Homo sapiens GN=GPI PE=1 SV=1
sp|O43242|PSMD3_HUMAN	80	60939	2	2	2	2	0.13	sp|O43242|PSMD3_HUMAN 26S proteasome non-ATPase regulatory subunit 3 OS=Homo sapiens GN=PSMD3 PE=1 SV=2
sp|Q9NR30|DDX21_HUMAN	80	87290	3	3	3	3	0.14	sp|Q9NR30|DDX21_HUMAN Nucleolar RNA helicase 2 OS=Homo sapiens GN=DDX21 PE=1 SV=5
sp|Q13151|ROA0_HUMAN	80	30822	2	2	2	2	0.27	sp|Q13151|ROA0_HUMAN Heterogeneous nuclear ribonucleoprotein A0 OS=Homo sapiens GN=HNRNPA0 PE=1 SV=1
tr|B1AHB1|B1AHB1_HUMAN	80	77544	2	2	2	2	0.1	tr|B1AHB1|B1AHB1_HUMAN DNA helicase OS=Homo sapiens GN=MCM5 PE=1 SV=1
tr|E9PGT6|E9PGT6_HUMAN	79	19332	1	1	1	1	0.21	tr|E9PGT6|E9PGT6_HUMAN COP9 signalosome complex subunit 8 OS=Homo sapiens GN=COPS8 PE=1 SV=1
sp|P13010|XRCC5_HUMAN	79	82652	2	2	2	2	0.1	sp|P13010|XRCC5_HUMAN X-ray repair cross-complementing protein 5 OS=Homo sapiens GN=XRCC5 PE=1 SV=3
sp|P62851|RS25_HUMAN	79	13734	3	3	3	3	1.22	sp|P62851|RS25_HUMAN 40S ribosomal protein S25 OS=Homo sapiens GN=RPS25 PE=1 SV=1
sp|O95816|BAG2_HUMAN	79	23757	1	1	1	1	0.17	sp|O95816|BAG2_HUMAN BAG family molecular chaperone regulator 2 OS=Homo sapiens GN=BAG2 PE=1 SV=1
tr|A0A087WUL2|A0A087WUL2_HUMAN	79	16150	2	2	2	2	0.58	tr|A0A087WUL2|A0A087WUL2_HUMAN Proteasome subunit beta type-3 (Fragment) OS=Homo sapiens GN=PSMB3 PE=1 SV=1
tr|F8VPD4|F8VPD4_HUMAN	79	235873	2	2	2	2	0.03	tr|F8VPD4|F8VPD4_HUMAN CAD protein OS=Homo sapiens GN=CAD PE=1 SV=1
sp|P11387|TOP1_HUMAN	78	90669	1	1	1	1	0.04	sp|P11387|TOP1_HUMAN DNA topoisomerase 1 OS=Homo sapiens GN=TOP1 PE=1 SV=2
tr|A0A0G2JJZ9|A0A0G2JJZ9_HUMAN	78	38212	3	3	3	3	0.34	tr|A0A0G2JJZ9|A0A0G2JJZ9_HUMAN Spliceosome RNA helicase DDX39B (Fragment) OS=Homo sapiens GN=DDX39B PE=4 SV=1
sp|O00148|DX39A_HUMAN	75	49098	3	3	3	3	0.26	sp|O00148|DX39A_HUMAN ATP-dependent RNA helicase DDX39A OS=Homo sapiens GN=DDX39A PE=1 SV=2
tr|H0YNJ8|H0YNJ8_HUMAN	78	23797	3	3	3	3	0.6	tr|H0YNJ8|H0YNJ8_HUMAN Tropomodulin-3 OS=Homo sapiens GN=TMOD3 PE=1 SV=1
tr|C9JB42|C9JB42_HUMAN	78	7877	1	1	1	1	0.57	tr|C9JB42|C9JB42_HUMAN DnaJ homolog subfamily B member 6 (Fragment) OS=Homo sapiens GN=DNAJB6 PE=1 SV=1
sp|Q8NHW5|RLA0L_HUMAN	77	34343	2	2	2	2	0.24	sp|Q8NHW5|RLA0L_HUMAN 60S acidic ribosomal protein P0-like OS=Homo sapiens GN=RPLP0P6 PE=5 SV=1
sp|P51858|HDGF_HUMAN	77	26772	1	1	1	1	0.15	sp|P51858|HDGF_HUMAN Hepatoma-derived growth factor OS=Homo sapiens GN=HDGF PE=1 SV=1
sp|P51149|RAB7A_HUMAN	77	23475	4	4	4	4	0.88	sp|P51149|RAB7A_HUMAN Ras-related protein Rab-7a OS=Homo sapiens GN=RAB7A PE=1 SV=1
sp|P00403|COX2_HUMAN	77	25548	1	1	1	1	0.16	sp|P00403|COX2_HUMAN Cytochrome c oxidase subunit 2 OS=Homo sapiens GN=MT-CO2 PE=1 SV=1
tr|X6RJP6|X6RJP6_HUMAN	77	21073	2	2	2	2	0.42	tr|X6RJP6|X6RJP6_HUMAN Transgelin-2 (Fragment) OS=Homo sapiens GN=TAGLN2 PE=1 SV=1
tr|H0YDU8|H0YDU8_HUMAN	76	55172	1	1	1	1	0.07	tr|H0YDU8|H0YDU8_HUMAN Serine/threonine-protein phosphatase (Fragment) OS=Homo sapiens GN=PPP5C PE=1 SV=1
sp|P55060|XPO2_HUMAN	76	110346	3	3	3	3	0.11	sp|P55060|XPO2_HUMAN Exportin-2 OS=Homo sapiens GN=CSE1L PE=1 SV=3
sp|Q12906|ILF3_HUMAN	76	95279	2	2	2	2	0.08	sp|Q12906|ILF3_HUMAN Interleukin enhancer-binding factor 3 OS=Homo sapiens GN=ILF3 PE=1 SV=3
sp|P36578|RL4_HUMAN	76	47667	3	3	3	3	0.27	sp|P36578|RL4_HUMAN 60S ribosomal protein L4 OS=Homo sapiens GN=RPL4 PE=1 SV=5
sp|Q9NZ01|TECR_HUMAN	76	36011	2	2	2	2	0.23	sp|Q9NZ01|TECR_HUMAN Very-long-chain enoyl-CoA reductase OS=Homo sapiens GN=TECR PE=1 SV=1
tr|E9PK47|E9PK47_HUMAN	76	94011	2	2	2	2	0.08	tr|E9PK47|E9PK47_HUMAN Alpha-1,4 glucan phosphorylase OS=Homo sapiens GN=PYGL PE=1 SV=1
sp|Q6DKI1|RL7L_HUMAN	75	28643	1	1	1	1	0.14	sp|Q6DKI1|RL7L_HUMAN 60S ribosomal protein L7-like 1 OS=Homo sapiens GN=RPL7L1 PE=1 SV=1
tr|F8VY04|F8VY04_HUMAN	75	21213	2	2	2	2	0.42	tr|F8VY04|F8VY04_HUMAN Adenylate kinase 2, mitochondrial OS=Homo sapiens GN=AK2 PE=1 SV=1
tr|K7ELW0|K7ELW0_HUMAN	75	17898	3	3	3	3	0.86	tr|K7ELW0|K7ELW0_HUMAN Protein deglycase DJ-1 OS=Homo sapiens GN=PARK7 PE=1 SV=1
tr|E9PI21|E9PI21_HUMAN	75	17704	1	1	1	1	0.23	tr|E9PI21|E9PI21_HUMAN Very-long-chain 3-oxoacyl-CoA reductase (Fragment) OS=Homo sapiens GN=HSD17B12 PE=1 SV=1
sp|O00299|CLIC1_HUMAN	74	26906	2	2	2	2	0.32	sp|O00299|CLIC1_HUMAN Chloride intracellular channel protein 1 OS=Homo sapiens GN=CLIC1 PE=1 SV=4
tr|F8VW18|F8VW18_HUMAN	74	30508	1	1	1	1	0.13	tr|F8VW18|F8VW18_HUMAN Dynactin subunit 2 (Fragment) OS=Homo sapiens GN=DCTN2 PE=1 SV=1
tr|K7ENA3|K7ENA3_HUMAN	74	18932	2	2	2	2	0.48	tr|K7ENA3|K7ENA3_HUMAN Protein syndesmos OS=Homo sapiens GN=NUDT16L1 PE=1 SV=1
tr|Q5HYI5|Q5HYI5_HUMAN	74	23405	1	1	1	1	0.17	tr|Q5HYI5|Q5HYI5_HUMAN Putative uncharacterized protein DKFZp313C1541 OS=Homo sapiens GN=DKFZp313C1541 PE=1 SV=1
tr|M0QYK5|M0QYK5_HUMAN	73	7490	1	1	1	1	0.61	tr|M0QYK5|M0QYK5_HUMAN Splicing factor U2AF 26 kDa subunit OS=Homo sapiens GN=U2AF1L4 PE=4 SV=1
sp|P06702|S10A9_HUMAN	73	13234	4	4	2	2	0.74	sp|P06702|S10A9_HUMAN Protein S100-A9 OS=Homo sapiens GN=S100A9 PE=1 SV=1
sp|P31930|QCR1_HUMAN	73	52612	2	2	2	2	0.15	sp|P31930|QCR1_HUMAN Cytochrome b-c1 complex subunit 1, mitochondrial OS=Homo sapiens GN=UQCRC1 PE=1 SV=3
sp|P14927|QCR7_HUMAN	73	13522	1	1	1	1	0.31	sp|P14927|QCR7_HUMAN Cytochrome b-c1 complex subunit 7 OS=Homo sapiens GN=UQCRB PE=1 SV=2
sp|P31944|CASPE_HUMAN	73	27662	1	1	1	1	0.14	sp|P31944|CASPE_HUMAN Caspase-14 OS=Homo sapiens GN=CASP14 PE=1 SV=2
tr|A0A087WVS8|A0A087WVS8_HUMAN	73	26862	1	1	1	1	0.15	tr|A0A087WVS8|A0A087WVS8_HUMAN MOB kinase activator 2 OS=Homo sapiens GN=MOB2 PE=1 SV=1
sp|P62266|RS23_HUMAN	72	15798	1	1	1	1	0.26	sp|P62266|RS23_HUMAN 40S ribosomal protein S23 OS=Homo sapiens GN=RPS23 PE=1 SV=3
sp|O15371|EIF3D_HUMAN	72	63932	2	2	2	2	0.12	sp|O15371|EIF3D_HUMAN Eukaryotic translation initiation factor 3 subunit D OS=Homo sapiens GN=EIF3D PE=1 SV=1
tr|E9PEB5|E9PEB5_HUMAN	72	68861	2	2	2	2	0.12	tr|E9PEB5|E9PEB5_HUMAN Far upstream element-binding protein 1 OS=Homo sapiens GN=FUBP1 PE=1 SV=1
tr|D6REM6|D6REM6_HUMAN	72	88305	4	4	4	4	0.19	tr|D6REM6|D6REM6_HUMAN Matrin-3 OS=Homo sapiens GN=MATR3 PE=1 SV=1
tr|E7EUY5|E7EUY5_HUMAN	72	15703	2	2	2	2	0.6	tr|E7EUY5|E7EUY5_HUMAN Single-stranded DNA-binding protein, mitochondrial (Fragment) OS=Homo sapiens GN=SSBP1 PE=1 SV=1
sp|P30050|RL12_HUMAN	72	17808	2	2	2	2	0.51	sp|P30050|RL12_HUMAN 60S ribosomal protein L12 OS=Homo sapiens GN=RPL12 PE=1 SV=1
sp|P36404|ARL2_HUMAN	72	20865	1	1	1	1	0.19	sp|P36404|ARL2_HUMAN ADP-ribosylation factor-like protein 2 OS=Homo sapiens GN=ARL2 PE=1 SV=4
sp|Q9HC38|GLOD4_HUMAN	72	34771	2	2	2	2	0.24	sp|Q9HC38|GLOD4_HUMAN Glyoxalase domain-containing protein 4 OS=Homo sapiens GN=GLOD4 PE=1 SV=1
tr|H7C2B5|H7C2B5_HUMAN	72	81803	1	1	1	1	0.05	tr|H7C2B5|H7C2B5_HUMAN Telomere-associated protein RIF1 (Fragment) OS=Homo sapiens GN=RIF1 PE=1 SV=1
tr|H3BQF1|H3BQF1_HUMAN	71	16427	1	1	1	1	0.25	tr|H3BQF1|H3BQF1_HUMAN Adenine phosphoribosyltransferase (Fragment) OS=Homo sapiens GN=APRT PE=1 SV=5
sp|P12004|PCNA_HUMAN	71	28750	1	1	1	1	0.14	sp|P12004|PCNA_HUMAN Proliferating cell nuclear antigen OS=Homo sapiens GN=PCNA PE=1 SV=1
sp|P07339|CATD_HUMAN	71	44524	3	3	2	2	0.29	sp|P07339|CATD_HUMAN Cathepsin D OS=Homo sapiens GN=CTSD PE=1 SV=1
sp|P40925|MDHC_HUMAN	71	36403	2	2	2	2	0.23	sp|P40925|MDHC_HUMAN Malate dehydrogenase, cytoplasmic OS=Homo sapiens GN=MDH1 PE=1 SV=4
tr|A0A0D9SGF6|A0A0D9SGF6_HUMAN	71	287428	3	3	3	3	0.04	tr|A0A0D9SGF6|A0A0D9SGF6_HUMAN Spectrin alpha chain, non-erythrocytic 1 OS=Homo sapiens GN=SPTAN1 PE=1 SV=1
sp|P46781|RS9_HUMAN	71	22578	3	3	3	3	0.64	sp|P46781|RS9_HUMAN 40S ribosomal protein S9 OS=Homo sapiens GN=RPS9 PE=1 SV=3
tr|Q5T4U5|Q5T4U5_HUMAN	71	50238	2	2	2	2	0.16	tr|Q5T4U5|Q5T4U5_HUMAN Acyl-Coenzyme A dehydrogenase, C-4 to C-12 straight chain, isoform CRA_a OS=Homo sapiens GN=ACADM PE=1 SV=1
tr|S4R2Y4|S4R2Y4_HUMAN	71	12389	2	2	2	2	0.8	tr|S4R2Y4|S4R2Y4_HUMAN Chromobox protein homolog 3 (Fragment) OS=Homo sapiens GN=CBX3 PE=1 SV=1
sp|P46060|RAGP1_HUMAN	70	63502	2	2	2	2	0.13	sp|P46060|RAGP1_HUMAN Ran GTPase-activating protein 1 OS=Homo sapiens GN=RANGAP1 PE=1 SV=1
sp|P00505|AATM_HUMAN	70	47487	2	2	2	2	0.17	sp|P00505|AATM_HUMAN Aspartate aminotransferase, mitochondrial OS=Homo sapiens GN=GOT2 PE=1 SV=3
sp|Q08945|SSRP1_HUMAN	70	81024	2	2	2	2	0.1	sp|Q08945|SSRP1_HUMAN FACT complex subunit SSRP1 OS=Homo sapiens GN=SSRP1 PE=1 SV=1
tr|H7BZK5|H7BZK5_HUMAN	70	13163	1	1	1	1	0.32	tr|H7BZK5|H7BZK5_HUMAN Gamma-glutamylcyclotransferase (Fragment) OS=Homo sapiens GN=GGCT PE=1 SV=1
tr|M0R389|M0R389_HUMAN	70	18402	2	2	2	2	0.49	tr|M0R389|M0R389_HUMAN Platelet-activating factor acetylhydrolase IB subunit gamma (Fragment) OS=Homo sapiens GN=PAFAH1B3 PE=1 SV=5
sp|Q15208|STK38_HUMAN	70	54155	1	1	1	1	0.07	sp|Q15208|STK38_HUMAN Serine/threonine-protein kinase 38 OS=Homo sapiens GN=STK38 PE=1 SV=1
sp|Q9UQ80|PA2G4_HUMAN	70	43759	2	2	2	2	0.19	sp|Q9UQ80|PA2G4_HUMAN Proliferation-associated protein 2G4 OS=Homo sapiens GN=PA2G4 PE=1 SV=3
sp|P18669|PGAM1_HUMAN	70	28786	2	2	2	2	0.3	sp|P18669|PGAM1_HUMAN Phosphoglycerate mutase 1 OS=Homo sapiens GN=PGAM1 PE=1 SV=2
tr|A0A0B4J259|A0A0B4J259_HUMAN	70	15319	1	1	1	1	0.27	tr|A0A0B4J259|A0A0B4J259_HUMAN Lysozyme OS=Homo sapiens GN=LYZ PE=1 SV=1
sp|P42704|LPPRC_HUMAN	65	157805	2	2	2	2	0.05	sp|P42704|LPPRC_HUMAN Leucine-rich PPR motif-containing protein, mitochondrial OS=Homo sapiens GN=LRPPRC PE=1 SV=3
sp|P52907|CAZA1_HUMAN	70	32902	2	2	2	2	0.26	sp|P52907|CAZA1_HUMAN F-actin-capping protein subunit alpha-1 OS=Homo sapiens GN=CAPZA1 PE=1 SV=3
tr|D6R937|D6R937_HUMAN	70	16568	1	1	1	1	0.25	tr|D6R937|D6R937_HUMAN Aminoacyl tRNA synthase complex-interacting multifunctional protein 1 (Fragment) OS=Homo sapiens GN=AIMP1 PE=1 SV=1
tr|A0A0C4DG56|A0A0C4DG56_HUMAN	70	18250	1	1	1	1	0.22	tr|A0A0C4DG56|A0A0C4DG56_HUMAN Superoxide dismutase OS=Homo sapiens GN=SOD2 PE=1 SV=1
tr|F8WAU6|F8WAU6_HUMAN	70	7550	1	1	1	1	0.6	tr|F8WAU6|F8WAU6_HUMAN Complex I assembly factor TIMMDC1, mitochondrial OS=Homo sapiens GN=TIMMDC1 PE=1 SV=1
sp|P28072|PSB6_HUMAN	70	25341	1	1	1	1	0.16	sp|P28072|PSB6_HUMAN Proteasome subunit beta type-6 OS=Homo sapiens GN=PSMB6 PE=1 SV=4
sp|P27797|CALR_HUMAN	69	48112	2	2	2	2	0.17	sp|P27797|CALR_HUMAN Calreticulin OS=Homo sapiens GN=CALR PE=1 SV=1
tr|E9PB61|E9PB61_HUMAN	69	27541	2	2	1	1	0.14	tr|E9PB61|E9PB61_HUMAN THO complex subunit 4 OS=Homo sapiens GN=ALYREF PE=1 SV=1
tr|M0QZC5|M0QZC5_HUMAN	69	13989	2	2	2	2	0.69	tr|M0QZC5|M0QZC5_HUMAN 40S ribosomal protein S11 OS=Homo sapiens GN=RPS11 PE=1 SV=1
sp|P00374|DYR_HUMAN	69	21439	1	1	1	1	0.19	sp|P00374|DYR_HUMAN Dihydrofolate reductase OS=Homo sapiens GN=DHFR PE=1 SV=2
sp|P25787|PSA2_HUMAN	69	25882	1	1	1	1	0.15	sp|P25787|PSA2_HUMAN Proteasome subunit alpha type-2 OS=Homo sapiens GN=PSMA2 PE=1 SV=2
sp|Q99757|THIOM_HUMAN	69	18372	1	1	1	1	0.22	sp|Q99757|THIOM_HUMAN Thioredoxin, mitochondrial OS=Homo sapiens GN=TXN2 PE=1 SV=2
sp|P78347|GTF2I_HUMAN	67	112346	2	2	2	2	0.07	sp|P78347|GTF2I_HUMAN General transcription factor II-I OS=Homo sapiens GN=GTF2I PE=1 SV=2
sp|P51148|RAB5C_HUMAN	63	23468	2	2	2	2	0.37	sp|P51148|RAB5C_HUMAN Ras-related protein Rab-5C OS=Homo sapiens GN=RAB5C PE=1 SV=2
sp|Q9BUA3|CK084_HUMAN	68	41011	4	4	3	3	0.32	sp|Q9BUA3|CK084_HUMAN Uncharacterized protein C11orf84 OS=Homo sapiens GN=C11orf84 PE=1 SV=3
tr|K7ELL7|K7ELL7_HUMAN	68	60154	2	2	2	2	0.13	tr|K7ELL7|K7ELL7_HUMAN Glucosidase 2 subunit beta OS=Homo sapiens GN=PRKCSH PE=1 SV=1
tr|C9J0E4|C9J0E4_HUMAN	68	7082	2	2	1	1	0.65	tr|C9J0E4|C9J0E4_HUMAN Cystatin-A OS=Homo sapiens GN=CSTA PE=1 SV=1
sp|Q9UIG0|BAZ1B_HUMAN	68	170796	1	1	1	1	0.02	sp|Q9UIG0|BAZ1B_HUMAN Tyrosine-protein kinase BAZ1B OS=Homo sapiens GN=BAZ1B PE=1 SV=2
tr|F8VY02|F8VY02_HUMAN	67	18104	2	2	2	2	0.5	tr|F8VY02|F8VY02_HUMAN Endoplasmic reticulum resident protein 29 OS=Homo sapiens GN=ERP29 PE=1 SV=1
tr|K7ELH7|K7ELH7_HUMAN	67	13340	1	1	1	1	0.32	tr|K7ELH7|K7ELH7_HUMAN Glucose-induced degradation protein 4 homolog (Fragment) OS=Homo sapiens GN=GID4 PE=1 SV=1
tr|F6RFD5|F6RFD5_HUMAN	67	15387	1	1	1	1	0.27	tr|F6RFD5|F6RFD5_HUMAN Destrin OS=Homo sapiens GN=DSTN PE=1 SV=1
sp|P47929|LEG7_HUMAN	67	15066	2	2	2	2	0.63	sp|P47929|LEG7_HUMAN Galectin-7 OS=Homo sapiens GN=LGALS7 PE=1 SV=2
sp|O15173|PGRC2_HUMAN	67	23804	1	1	1	1	0.17	sp|O15173|PGRC2_HUMAN Membrane-associated progesterone receptor component 2 OS=Homo sapiens GN=PGRMC2 PE=1 SV=1
tr|E9PK85|E9PK85_HUMAN	67	19557	1	1	1	1	0.21	tr|E9PK85|E9PK85_HUMAN Ras-related protein R-Ras2 (Fragment) OS=Homo sapiens GN=RRAS2 PE=1 SV=1
tr|F8VR50|F8VR50_HUMAN	66	9720	2	2	1	1	1.09	tr|F8VR50|F8VR50_HUMAN Actin-related protein 2/3 complex subunit 3 (Fragment) OS=Homo sapiens GN=ARPC3 PE=1 SV=1
sp|P42126|ECI1_HUMAN	66	32795	1	1	1	1	0.12	sp|P42126|ECI1_HUMAN Enoyl-CoA delta isomerase 1, mitochondrial OS=Homo sapiens GN=ECI1 PE=1 SV=1
tr|M0R1A7|M0R1A7_HUMAN	66	17466	3	3	3	3	0.89	tr|M0R1A7|M0R1A7_HUMAN 60S ribosomal protein L18a OS=Homo sapiens GN=RPL18A PE=1 SV=1
tr|J3KRE2|J3KRE2_HUMAN	66	14805	2	2	2	2	0.64	tr|J3KRE2|J3KRE2_HUMAN Rho GDP-dissociation inhibitor 1 OS=Homo sapiens GN=ARHGDIA PE=1 SV=1
sp|P81605|DCD_HUMAN	66	11277	3	3	3	3	1.62	sp|P81605|DCD_HUMAN Dermcidin OS=Homo sapiens GN=DCD PE=1 SV=2
tr|A0A087WV05|A0A087WV05_HUMAN	66	12747	1	1	1	1	0.33	tr|A0A087WV05|A0A087WV05_HUMAN Uncharacterized protein OS=Homo sapiens PE=4 SV=1
sp|O75607|NPM3_HUMAN	66	19331	1	1	1	1	0.21	sp|O75607|NPM3_HUMAN Nucleoplasmin-3 OS=Homo sapiens GN=NPM3 PE=1 SV=3
tr|E9PS95|E9PS95_HUMAN	66	20833	2	2	2	2	0.43	tr|E9PS95|E9PS95_HUMAN Mitochondrial glutamate carrier 1 (Fragment) OS=Homo sapiens GN=SLC25A22 PE=1 SV=1
sp|Q08188|TGM3_HUMAN	66	76584	1	1	1	1	0.05	sp|Q08188|TGM3_HUMAN Protein-glutamine gamma-glutamyltransferase E OS=Homo sapiens GN=TGM3 PE=1 SV=4
tr|X6RFL8|X6RFL8_HUMAN	66	20396	1	1	1	1	0.2	tr|X6RFL8|X6RFL8_HUMAN Ras-related protein Rab-14 (Fragment) OS=Homo sapiens GN=RAB14 PE=1 SV=1
tr|H0YAB0|H0YAB0_HUMAN	66	20784	1	1	1	1	0.2	tr|H0YAB0|H0YAB0_HUMAN Prelamin-A/C (Fragment) OS=Homo sapiens GN=LMNA PE=1 SV=1
sp|O75368|SH3L1_HUMAN	66	12766	1	1	1	1	0.33	sp|O75368|SH3L1_HUMAN SH3 domain-binding glutamic acid-rich-like protein OS=Homo sapiens GN=SH3BGRL PE=1 SV=1
tr|A0A087WYB4|A0A087WYB4_HUMAN	66	33388	1	1	1	1	0.12	tr|A0A087WYB4|A0A087WYB4_HUMAN Stomatin-like protein 2, mitochondrial OS=Homo sapiens GN=STOML2 PE=1 SV=1
sp|Q6P2Q9|PRP8_HUMAN	65	273427	2	2	2	2	0.03	sp|Q6P2Q9|PRP8_HUMAN Pre-mRNA-processing-splicing factor 8 OS=Homo sapiens GN=PRPF8 PE=1 SV=2
sp|P21108|PRPS3_HUMAN	55	34817	3	3	2	2	0.24	sp|P21108|PRPS3_HUMAN Ribose-phosphate pyrophosphokinase 3 OS=Homo sapiens GN=PRPS1L1 PE=1 SV=2
sp|Q5BJH7|YIF1B_HUMAN	65	34413	1	1	1	1	0.11	sp|Q5BJH7|YIF1B_HUMAN Protein YIF1B OS=Homo sapiens GN=YIF1B PE=1 SV=1
tr|H0YMV8|H0YMV8_HUMAN	65	11338	1	1	1	1	0.38	tr|H0YMV8|H0YMV8_HUMAN 40S ribosomal protein S27 OS=Homo sapiens GN=RPS27L PE=1 SV=1
tr|K7EKH5|K7EKH5_HUMAN	65	15026	1	1	1	1	0.28	tr|K7EKH5|K7EKH5_HUMAN Fructose-bisphosphate aldolase (Fragment) OS=Homo sapiens GN=ALDOC PE=1 SV=1
sp|Q9Y237|PIN4_HUMAN	65	13801	2	2	2	2	0.7	sp|Q9Y237|PIN4_HUMAN Peptidyl-prolyl cis-trans isomerase NIMA-interacting 4 OS=Homo sapiens GN=PIN4 PE=1 SV=1
sp|O75531|BAF_HUMAN	65	10052	1	1	1	1	0.43	sp|O75531|BAF_HUMAN Barrier-to-autointegration factor OS=Homo sapiens GN=BANF1 PE=1 SV=1
tr|E9PLL6|E9PLL6_HUMAN	65	12194	1	1	1	1	0.35	tr|E9PLL6|E9PLL6_HUMAN 60S ribosomal protein L27a OS=Homo sapiens GN=RPL27A PE=1 SV=1
sp|P51659|DHB4_HUMAN	64	79636	3	3	3	3	0.15	sp|P51659|DHB4_HUMAN Peroxisomal multifunctional enzyme type 2 OS=Homo sapiens GN=HSD17B4 PE=1 SV=3
sp|Q13347|EIF3I_HUMAN	64	36479	2	2	2	2	0.23	sp|Q13347|EIF3I_HUMAN Eukaryotic translation initiation factor 3 subunit I OS=Homo sapiens GN=EIF3I PE=1 SV=1
sp|Q96IX5|USMG5_HUMAN	64	6453	1	1	1	1	0.73	sp|Q96IX5|USMG5_HUMAN Up-regulated during skeletal muscle growth protein 5 OS=Homo sapiens GN=USMG5 PE=1 SV=1
tr|H0YJH7|H0YJH7_HUMAN	64	26850	2	2	2	2	0.32	tr|H0YJH7|H0YJH7_HUMAN Lamina-associated polypeptide 2, isoforms beta/gamma (Fragment) OS=Homo sapiens GN=TMPO PE=1 SV=1
sp|P42166|LAP2A_HUMAN	44	75446	2	2	2	2	0.1	sp|P42166|LAP2A_HUMAN Lamina-associated polypeptide 2, isoform alpha OS=Homo sapiens GN=TMPO PE=1 SV=2
tr|Q5QNZ2|Q5QNZ2_HUMAN	64	22261	1	1	1	1	0.18	tr|Q5QNZ2|Q5QNZ2_HUMAN ATP synthase F(0) complex subunit B1, mitochondrial OS=Homo sapiens GN=ATP5F1 PE=1 SV=1
tr|A0A087WYC1|A0A087WYC1_HUMAN	64	78556	4	4	4	4	0.21	tr|A0A087WYC1|A0A087WYC1_HUMAN Heat shock 70 kDa protein 4 OS=Homo sapiens GN=HSPA4 PE=1 SV=1
tr|B1AJY5|B1AJY5_HUMAN	64	20204	2	2	2	2	0.44	tr|B1AJY5|B1AJY5_HUMAN 26S proteasome non-ATPase regulatory subunit 10 OS=Homo sapiens GN=PSMD10 PE=1 SV=1
tr|M0R0K9|M0R0K9_HUMAN	63	48404	1	1	1	1	0.08	tr|M0R0K9|M0R0K9_HUMAN Transcription intermediary factor 1-beta (Fragment) OS=Homo sapiens GN=TRIM28 PE=1 SV=1
sp|P12273|PIP_HUMAN	63	16562	1	1	1	1	0.25	sp|P12273|PIP_HUMAN Prolactin-inducible protein OS=Homo sapiens GN=PIP PE=1 SV=1
tr|K7ELC7|K7ELC7_HUMAN	63	16460	4	4	2	2	0.96	tr|K7ELC7|K7ELC7_HUMAN 60S ribosomal protein L27 (Fragment) OS=Homo sapiens GN=RPL27 PE=1 SV=1
tr|E9PQ63|E9PQ63_HUMAN	63	19010	1	1	1	1	0.21	tr|E9PQ63|E9PQ63_HUMAN Carbonyl reductase [NADPH] 1 OS=Homo sapiens GN=CBR1 PE=1 SV=1
sp|O43143|DHX15_HUMAN	63	90875	2	2	2	2	0.09	sp|O43143|DHX15_HUMAN Pre-mRNA-splicing factor ATP-dependent RNA helicase DHX15 OS=Homo sapiens GN=DHX15 PE=1 SV=2
sp|P22102|PUR2_HUMAN	63	107699	1	1	1	1	0.04	sp|P22102|PUR2_HUMAN Trifunctional purine biosynthetic protein adenosine-3 OS=Homo sapiens GN=GART PE=1 SV=1
sp|P00918|CAH2_HUMAN	63	29228	2	2	2	2	0.29	sp|P00918|CAH2_HUMAN Carbonic anhydrase 2 OS=Homo sapiens GN=CA2 PE=1 SV=2
sp|P30084|ECHM_HUMAN	62	31367	2	2	2	2	0.27	sp|P30084|ECHM_HUMAN Enoyl-CoA hydratase, mitochondrial OS=Homo sapiens GN=ECHS1 PE=1 SV=4
sp|Q9BXW7|CECR5_HUMAN	62	46292	1	1	1	1	0.08	sp|Q9BXW7|CECR5_HUMAN Cat eye syndrome critical region protein 5 OS=Homo sapiens GN=CECR5 PE=1 SV=1
sp|O00560|SDCB1_HUMAN	62	32424	1	1	1	1	0.12	sp|O00560|SDCB1_HUMAN Syntenin-1 OS=Homo sapiens GN=SDCBP PE=1 SV=1
tr|F8W1K5|F8W1K5_HUMAN	62	11655	1	1	1	1	0.37	tr|F8W1K5|F8W1K5_HUMAN Protein canopy homolog 2 (Fragment) OS=Homo sapiens GN=CNPY2 PE=1 SV=1
tr|B4E3S0|B4E3S0_HUMAN	62	41577	1	1	1	1	0.09	tr|B4E3S0|B4E3S0_HUMAN Coronin OS=Homo sapiens GN=CORO1C PE=1 SV=1
sp|P61244|MAX_HUMAN	60	18264	2	2	2	2	0.5	sp|P61244|MAX_HUMAN Protein max OS=Homo sapiens GN=MAX PE=1 SV=1
sp|Q96CT7|CC124_HUMAN	62	25820	1	1	1	1	0.15	sp|Q96CT7|CC124_HUMAN Coiled-coil domain-containing protein 124 OS=Homo sapiens GN=CCDC124 PE=1 SV=1
sp|Q15691|MARE1_HUMAN	62	29980	2	2	2	2	0.28	sp|Q15691|MARE1_HUMAN Microtubule-associated protein RP/EB family member 1 OS=Homo sapiens GN=MAPRE1 PE=1 SV=3
sp|P31153|METK2_HUMAN	62	43633	1	1	1	1	0.09	sp|P31153|METK2_HUMAN S-adenosylmethionine synthase isoform type-2 OS=Homo sapiens GN=MAT2A PE=1 SV=1
P15497	62	30258	2	2	2	2	0.28	SWISS-PROT:P15497 (Bos taurus) Apolipoprotein A-I precursor
tr|H3BN72|H3BN72_HUMAN	62	14359	2	2	1	1	0.67	tr|H3BN72|H3BN72_HUMAN Cytochrome c oxidase subunit 4 isoform 1, mitochondrial OS=Homo sapiens GN=COX4I1 PE=1 SV=1
sp|P28070|PSB4_HUMAN	62	29185	1	1	1	1	0.14	sp|P28070|PSB4_HUMAN Proteasome subunit beta type-4 OS=Homo sapiens GN=PSMB4 PE=1 SV=4
tr|H0YE57|H0YE57_HUMAN	62	25463	1	1	1	1	0.16	tr|H0YE57|H0YE57_HUMAN 7-dehydrocholesterol reductase (Fragment) OS=Homo sapiens GN=DHCR7 PE=1 SV=1
tr|D6RAA6|D6RAA6_HUMAN	62	25207	1	1	1	1	0.16	tr|D6RAA6|D6RAA6_HUMAN Transmembrane protein 33 (Fragment) OS=Homo sapiens GN=TMEM33 PE=1 SV=1
tr|A0A0C4DFV9|A0A0C4DFV9_HUMAN	62	31105	1	1	1	1	0.13	tr|A0A0C4DFV9|A0A0C4DFV9_HUMAN Protein SET OS=Homo sapiens GN=SET PE=1 SV=1
tr|F8W7S5|F8W7S5_HUMAN	62	84275	1	1	1	1	0.05	tr|F8W7S5|F8W7S5_HUMAN Ribosome-binding protein 1 OS=Homo sapiens GN=RRBP1 PE=1 SV=1
sp|P00846|ATP6_HUMAN	61	24801	1	1	1	1	0.16	sp|P00846|ATP6_HUMAN ATP synthase subunit a OS=Homo sapiens GN=MT-ATP6 PE=1 SV=1
sp|P14174|MIF_HUMAN	61	12468	1	1	1	1	0.34	sp|P14174|MIF_HUMAN Macrophage migration inhibitory factor OS=Homo sapiens GN=MIF PE=1 SV=4
tr|B8ZZF0|B8ZZF0_HUMAN	61	33211	1	1	1	1	0.12	tr|B8ZZF0|B8ZZF0_HUMAN Protein phosphatase 1B (Fragment) OS=Homo sapiens GN=PPM1B PE=1 SV=2
sp|O14737|PDCD5_HUMAN	60	14276	2	2	2	2	0.67	sp|O14737|PDCD5_HUMAN Programmed cell death protein 5 OS=Homo sapiens GN=PDCD5 PE=1 SV=3
sp|Q9Y617|SERC_HUMAN	61	40397	2	2	2	2	0.2	sp|Q9Y617|SERC_HUMAN Phosphoserine aminotransferase OS=Homo sapiens GN=PSAT1 PE=1 SV=2
tr|H0YAF8|H0YAF8_HUMAN	61	22031	2	2	2	2	0.4	tr|H0YAF8|H0YAF8_HUMAN Guanine nucleotide-binding protein subunit beta-2-like 1 (Fragment) OS=Homo sapiens GN=GNB2L1 PE=1 SV=1
sp|P30837|AL1B1_HUMAN	61	57170	1	1	1	1	0.07	sp|P30837|AL1B1_HUMAN Aldehyde dehydrogenase X, mitochondrial OS=Homo sapiens GN=ALDH1B1 PE=1 SV=3
sp|Q9Y3U8|RL36_HUMAN	61	12246	2	2	1	1	0.82	sp|Q9Y3U8|RL36_HUMAN 60S ribosomal protein L36 OS=Homo sapiens GN=RPL36 PE=1 SV=3
sp|P54886|P5CS_HUMAN	61	87248	2	2	2	2	0.09	sp|P54886|P5CS_HUMAN Delta-1-pyrroline-5-carboxylate synthase OS=Homo sapiens GN=ALDH18A1 PE=1 SV=2
sp|Q16740|CLPP_HUMAN	60	30161	1	1	1	1	0.13	sp|Q16740|CLPP_HUMAN ATP-dependent Clp protease proteolytic subunit, mitochondrial OS=Homo sapiens GN=CLPP PE=1 SV=1
tr|A0A0C4DGH5|A0A0C4DGH5_HUMAN	60	85355	1	1	1	1	0.05	tr|A0A0C4DGH5|A0A0C4DGH5_HUMAN Cullin-associated NEDD8-dissociated protein 1 (Fragment) OS=Homo sapiens GN=CAND1 PE=1 SV=1
tr|H7C463|H7C463_HUMAN	60	68134	1	1	1	1	0.06	tr|H7C463|H7C463_HUMAN MICOS complex subunit MIC60 (Fragment) OS=Homo sapiens GN=IMMT PE=1 SV=1
Q58D62	60	42636	1	1	1	1	0.09	SWISS-PROT:Q58D62 (Bos taurus) Fetuin-B precursor
sp|Q9BRX5|PSF3_HUMAN	60	24519	1	1	1	1	0.16	sp|Q9BRX5|PSF3_HUMAN DNA replication complex GINS protein PSF3 OS=Homo sapiens GN=GINS3 PE=1 SV=1
sp|Q9UHV9|PFD2_HUMAN	60	16638	1	1	1	1	0.25	sp|Q9UHV9|PFD2_HUMAN Prefoldin subunit 2 OS=Homo sapiens GN=PFDN2 PE=1 SV=1
tr|E7EPB3|E7EPB3_HUMAN	60	14549	1	1	1	1	0.29	tr|E7EPB3|E7EPB3_HUMAN 60S ribosomal protein L14 OS=Homo sapiens GN=RPL14 PE=1 SV=1
tr|A6NFX8|A6NFX8_HUMAN	60	25879	1	1	1	1	0.15	tr|A6NFX8|A6NFX8_HUMAN ADP-sugar pyrophosphatase OS=Homo sapiens GN=NUDT5 PE=1 SV=1
tr|U3KQQ1|U3KQQ1_HUMAN	59	9476	1	1	1	1	0.46	tr|U3KQQ1|U3KQQ1_HUMAN Enolase (Fragment) OS=Homo sapiens GN=ENO2 PE=1 SV=1
tr|E9PF18|E9PF18_HUMAN	59	35214	1	1	1	1	0.11	tr|E9PF18|E9PF18_HUMAN Hydroxyacyl-coenzyme A dehydrogenase, mitochondrial OS=Homo sapiens GN=HADH PE=1 SV=1
tr|A0A087WZ27|A0A087WZ27_HUMAN	59	14386	1	1	1	1	0.29	tr|A0A087WZ27|A0A087WZ27_HUMAN Zinc finger protein 90 OS=Homo sapiens GN=ZNF90 PE=4 SV=2
sp|P26639|SYTC_HUMAN	59	83382	2	2	2	2	0.09	sp|P26639|SYTC_HUMAN Threonine--tRNA ligase, cytoplasmic OS=Homo sapiens GN=TARS PE=1 SV=3
tr|F5H6P7|F5H6P7_HUMAN	59	11791	1	1	1	1	0.36	tr|F5H6P7|F5H6P7_HUMAN Protein mago nashi homolog 2 OS=Homo sapiens GN=MAGOHB PE=4 SV=1
tr|D6RGV5|D6RGV5_HUMAN	59	11504	1	1	1	1	0.37	tr|D6RGV5|D6RGV5_HUMAN Cytochrome c oxidase subunit 7A2, mitochondrial (Fragment) OS=Homo sapiens GN=COX7A2 PE=1 SV=1
tr|A0A0B4J2E5|A0A0B4J2E5_HUMAN	59	102386	1	1	1	1	0.04	tr|A0A0B4J2E5|A0A0B4J2E5_HUMAN Uncharacterized protein OS=Homo sapiens PE=1 SV=1
sp|P0C0S5|H2AZ_HUMAN	59	13545	2	2	2	2	0.72	sp|P0C0S5|H2AZ_HUMAN Histone H2A.Z OS=Homo sapiens GN=H2AFZ PE=1 SV=2
tr|A0A0B4J2C3|A0A0B4J2C3_HUMAN	59	22559	1	1	1	1	0.18	tr|A0A0B4J2C3|A0A0B4J2C3_HUMAN Translationally-controlled tumor protein OS=Homo sapiens GN=TPT1 PE=1 SV=1
tr|A0A087WXM6|A0A087WXM6_HUMAN	59	19573	3	3	3	3	0.76	tr|A0A087WXM6|A0A087WXM6_HUMAN 60S ribosomal protein L17 (Fragment) OS=Homo sapiens GN=RPL17 PE=1 SV=1
sp|P62081|RS7_HUMAN	59	22113	2	2	2	2	0.4	sp|P62081|RS7_HUMAN 40S ribosomal protein S7 OS=Homo sapiens GN=RPS7 PE=1 SV=1
tr|D6RED7|D6RED7_HUMAN	59	11565	1	1	1	1	0.37	tr|D6RED7|D6RED7_HUMAN 40S ribosomal protein S3a (Fragment) OS=Homo sapiens GN=RPS3A PE=1 SV=1
sp|P46821|MAP1B_HUMAN	58	270468	1	1	1	1	0.01	sp|P46821|MAP1B_HUMAN Microtubule-associated protein 1B OS=Homo sapiens GN=MAP1B PE=1 SV=2
tr|B4DJC3|B4DJC3_HUMAN	58	21534	3	3	3	3	0.68	tr|B4DJC3|B4DJC3_HUMAN Histone H2A OS=Homo sapiens GN=H2AFY PE=1 SV=1
tr|K7ES31|K7ES31_HUMAN	58	15865	1	1	1	1	0.26	tr|K7ES31|K7ES31_HUMAN Eukaryotic translation initiation factor 3 subunit K OS=Homo sapiens GN=EIF3K PE=1 SV=1
sp|P83731|RL24_HUMAN	58	17768	1	1	1	1	0.23	sp|P83731|RL24_HUMAN 60S ribosomal protein L24 OS=Homo sapiens GN=RPL24 PE=1 SV=1
tr|E7ETR0|E7ETR0_HUMAN	58	34760	3	3	3	3	0.38	tr|E7ETR0|E7ETR0_HUMAN RuvB-like 1 OS=Homo sapiens GN=RUVBL1 PE=1 SV=1
sp|Q08554|DSC1_HUMAN	58	99924	1	1	1	1	0.04	sp|Q08554|DSC1_HUMAN Desmocollin-1 OS=Homo sapiens GN=DSC1 PE=1 SV=2
sp|O60869|EDF1_HUMAN	58	16359	1	1	1	1	0.25	sp|O60869|EDF1_HUMAN Endothelial differentiation-related factor 1 OS=Homo sapiens GN=EDF1 PE=1 SV=1
sp|O96008|TOM40_HUMAN	58	37869	1	1	1	1	0.1	sp|O96008|TOM40_HUMAN Mitochondrial import receptor subunit TOM40 homolog OS=Homo sapiens GN=TOMM40 PE=1 SV=1
tr|A0A087WW06|A0A087WW06_HUMAN	58	256707	1	1	1	1	0.01	tr|A0A087WW06|A0A087WW06_HUMAN Tetratricopeptide repeat protein 28 OS=Homo sapiens GN=TTC28 PE=1 SV=1
sp|Q9NPD3|EXOS4_HUMAN	58	26366	1	1	1	1	0.15	sp|Q9NPD3|EXOS4_HUMAN Exosome complex component RRP41 OS=Homo sapiens GN=EXOSC4 PE=1 SV=3
tr|H3BPG5|H3BPG5_HUMAN	58	15099	1	1	1	1	0.28	tr|H3BPG5|H3BPG5_HUMAN RNA binding protein S1, serine-rich domain, isoform CRA_c OS=Homo sapiens GN=RNPS1 PE=1 SV=1
sp|Q15050|RRS1_HUMAN	58	41168	1	1	1	1	0.1	sp|Q15050|RRS1_HUMAN Ribosome biogenesis regulatory protein homolog OS=Homo sapiens GN=RRS1 PE=1 SV=2
tr|K7EK43|K7EK43_HUMAN	58	3421	2	2	2	2	5.84	tr|K7EK43|K7EK43_HUMAN Tubulin beta-6 chain (Fragment) OS=Homo sapiens GN=TUBB6 PE=1 SV=1
sp|P62857|RS28_HUMAN	57	7836	1	1	1	1	0.57	sp|P62857|RS28_HUMAN 40S ribosomal protein S28 OS=Homo sapiens GN=RPS28 PE=1 SV=1
sp|P53007|TXTP_HUMAN	57	33991	2	2	2	2	0.25	sp|P53007|TXTP_HUMAN Tricarboxylate transport protein, mitochondrial OS=Homo sapiens GN=SLC25A1 PE=1 SV=2
tr|G3V3H1|G3V3H1_HUMAN	57	23450	1	1	1	1	0.17	tr|G3V3H1|G3V3H1_HUMAN Tetratricopeptide repeat protein 7B (Fragment) OS=Homo sapiens GN=TTC7B PE=1 SV=5
tr|G3V2X0|G3V2X0_HUMAN	57	9756	1	1	1	1	0.45	tr|G3V2X0|G3V2X0_HUMAN FACT complex subunit SPT16 OS=Homo sapiens GN=SUPT16H PE=1 SV=1
sp|P62318|SMD3_HUMAN	57	13907	2	2	2	2	0.69	sp|P62318|SMD3_HUMAN Small nuclear ribonucleoprotein Sm D3 OS=Homo sapiens GN=SNRPD3 PE=1 SV=1
tr|A0A075B6Q0|A0A075B6Q0_HUMAN	57	14587	1	1	1	1	0.29	tr|A0A075B6Q0|A0A075B6Q0_HUMAN Ras-related protein Rap-1A (Fragment) OS=Homo sapiens GN=RAP1A PE=1 SV=1
tr|E5RFF9|E5RFF9_HUMAN	57	22638	1	1	1	1	0.18	tr|E5RFF9|E5RFF9_HUMAN DNA replication complex GINS protein SLD5 OS=Homo sapiens GN=GINS4 PE=1 SV=1
sp|Q9BT67|NFIP1_HUMAN	57	24883	1	1	1	1	0.16	sp|Q9BT67|NFIP1_HUMAN NEDD4 family-interacting protein 1 OS=Homo sapiens GN=NDFIP1 PE=1 SV=1
tr|B1AHD1|B1AHD1_HUMAN	57	14618	1	1	1	1	0.28	tr|B1AHD1|B1AHD1_HUMAN NHP2-like protein 1 OS=Homo sapiens GN=NHP2L1 PE=1 SV=1
tr|B4DDD8|B4DDD8_HUMAN	57	48539	1	1	1	1	0.08	tr|B4DDD8|B4DDD8_HUMAN Histidine--tRNA ligase, cytoplasmic OS=Homo sapiens GN=HARS PE=1 SV=1
tr|J3QRY4|J3QRY4_HUMAN	57	21167	1	1	1	1	0.19	tr|J3QRY4|J3QRY4_HUMAN 26S proteasome non-ATPase regulatory subunit 11 (Fragment) OS=Homo sapiens GN=PSMD11 PE=1 SV=5
sp|Q9UMS4|PRP19_HUMAN	56	55146	1	1	1	1	0.07	sp|Q9UMS4|PRP19_HUMAN Pre-mRNA-processing factor 19 OS=Homo sapiens GN=PRPF19 PE=1 SV=1
sp|P84103|SRSF3_HUMAN	56	19318	2	2	2	2	0.47	sp|P84103|SRSF3_HUMAN Serine/arginine-rich splicing factor 3 OS=Homo sapiens GN=SRSF3 PE=1 SV=1
tr|F6VRR5|F6VRR5_HUMAN	56	48073	1	1	1	1	0.08	tr|F6VRR5|F6VRR5_HUMAN Polymerase delta-interacting protein 3 OS=Homo sapiens GN=POLDIP3 PE=1 SV=1
tr|H0YCQ8|H0YCQ8_HUMAN	56	25189	1	1	1	1	0.16	tr|H0YCQ8|H0YCQ8_HUMAN Eukaryotic translation initiation factor 3 subunit M (Fragment) OS=Homo sapiens GN=EIF3M PE=1 SV=5
sp|O14818|PSA7_HUMAN	56	27870	2	2	2	2	0.31	sp|O14818|PSA7_HUMAN Proteasome subunit alpha type-7 OS=Homo sapiens GN=PSMA7 PE=1 SV=1
sp|P51571|SSRD_HUMAN	56	18987	1	1	1	1	0.21	sp|P51571|SSRD_HUMAN Translocon-associated protein subunit delta OS=Homo sapiens GN=SSR4 PE=1 SV=1
sp|P52815|RM12_HUMAN	56	21335	2	2	2	2	0.42	sp|P52815|RM12_HUMAN 39S ribosomal protein L12, mitochondrial OS=Homo sapiens GN=MRPL12 PE=1 SV=2
tr|E5RHG6|E5RHG6_HUMAN	56	15053	1	1	1	1	0.28	tr|E5RHG6|E5RHG6_HUMAN Tubulin-specific chaperone A OS=Homo sapiens GN=TBCA PE=1 SV=2
tr|G5E9Q6|G5E9Q6_HUMAN	56	20773	1	1	1	1	0.2	tr|G5E9Q6|G5E9Q6_HUMAN Profilin OS=Homo sapiens GN=PFN2 PE=1 SV=1
sp|A6NHT5|HMX3_HUMAN	56	37801	1	1	1	1	0.1	sp|A6NHT5|HMX3_HUMAN Homeobox protein HMX3 OS=Homo sapiens GN=HMX3 PE=3 SV=1
tr|J3QLE5|J3QLE5_HUMAN	56	17535	1	1	1	1	0.23	tr|J3QLE5|J3QLE5_HUMAN Small nuclear ribonucleoprotein-associated protein N (Fragment) OS=Homo sapiens GN=SNRPN PE=4 SV=1
sp|P54577|SYYC_HUMAN	56	59106	1	1	1	1	0.07	sp|P54577|SYYC_HUMAN Tyrosine--tRNA ligase, cytoplasmic OS=Homo sapiens GN=YARS PE=1 SV=4
tr|H3BV15|H3BV15_HUMAN	56	9756	1	1	1	1	0.45	tr|H3BV15|H3BV15_HUMAN Nuclear pore complex protein Nup93 (Fragment) OS=Homo sapiens GN=NUP93 PE=1 SV=1
tr|D6R967|D6R967_HUMAN	56	21377	1	1	1	1	0.19	tr|D6R967|D6R967_HUMAN Inorganic pyrophosphatase 2, mitochondrial (Fragment) OS=Homo sapiens GN=PPA2 PE=1 SV=1
sp|P35637|FUS_HUMAN	55	53394	1	1	1	1	0.07	sp|P35637|FUS_HUMAN RNA-binding protein FUS OS=Homo sapiens GN=FUS PE=1 SV=1
sp|Q9BRS2|RIOK1_HUMAN	55	65542	3	3	3	3	0.19	sp|Q9BRS2|RIOK1_HUMAN Serine/threonine-protein kinase RIO1 OS=Homo sapiens GN=RIOK1 PE=1 SV=2
sp|Q96T88|UHRF1_HUMAN	55	89757	2	2	2	2	0.09	sp|Q96T88|UHRF1_HUMAN E3 ubiquitin-protein ligase UHRF1 OS=Homo sapiens GN=UHRF1 PE=1 SV=1
sp|Q92598|HS105_HUMAN	55	96804	3	3	3	3	0.12	sp|Q92598|HS105_HUMAN Heat shock protein 105 kDa OS=Homo sapiens GN=HSPH1 PE=1 SV=1
sp|P27694|RFA1_HUMAN	55	68095	2	2	2	2	0.12	sp|P27694|RFA1_HUMAN Replication protein A 70 kDa DNA-binding subunit OS=Homo sapiens GN=RPA1 PE=1 SV=2
sp|Q9NP55|BPIA1_HUMAN	55	26696	1	1	1	1	0.15	sp|Q9NP55|BPIA1_HUMAN BPI fold-containing family A member 1 OS=Homo sapiens GN=BPIFA1 PE=1 SV=1
sp|Q8TBJ5|FEZF2_HUMAN	55	48780	1	1	1	1	0.08	sp|Q8TBJ5|FEZF2_HUMAN Fez family zinc finger protein 2 OS=Homo sapiens GN=FEZF2 PE=2 SV=2
Q9UE12	55	47207	1	1	1	1	0.08	TREMBL:Q9UE12 Type I hair keratin 1 - Homo sapiens (Human).
tr|Q2L6G8|Q2L6G8_HUMAN	55	51507	1	1	1	1	0.08	tr|Q2L6G8|Q2L6G8_HUMAN Corneodesmosin OS=Homo sapiens GN=CDSN PE=4 SV=1
tr|G3V295|G3V295_HUMAN	55	22827	2	2	2	2	0.38	tr|G3V295|G3V295_HUMAN Proteasome subunit alpha type OS=Homo sapiens GN=PSMA6 PE=1 SV=1
tr|A0A096LP07|A0A096LP07_HUMAN	55	54930	1	1	1	1	0.07	tr|A0A096LP07|A0A096LP07_HUMAN COP9 signalosome complex subunit 1 OS=Homo sapiens GN=GPS1 PE=1 SV=1
tr|E7EWZ0|E7EWZ0_HUMAN	55	21391	1	1	1	1	0.19	tr|E7EWZ0|E7EWZ0_HUMAN NADH dehydrogenase [ubiquinone] 1 beta subcomplex subunit 9 OS=Homo sapiens GN=NDUFB9 PE=1 SV=1
tr|D6RDG3|D6RDG3_HUMAN	55	11795	1	1	1	1	0.36	tr|D6RDG3|D6RDG3_HUMAN Transcription factor BTF3 (Fragment) OS=Homo sapiens GN=BTF3 PE=1 SV=3
sp|P13473|LAMP2_HUMAN	54	44932	1	1	1	1	0.09	sp|P13473|LAMP2_HUMAN Lysosome-associated membrane glycoprotein 2 OS=Homo sapiens GN=LAMP2 PE=1 SV=2
sp|Q8TE82|S3TC1_HUMAN	54	146868	1	1	1	1	0.03	sp|Q8TE82|S3TC1_HUMAN SH3 domain and tetratricopeptide repeat-containing protein 1 OS=Homo sapiens GN=SH3TC1 PE=1 SV=3
tr|K7ESE8|K7ESE8_HUMAN	54	26721	1	1	1	1	0.15	tr|K7ESE8|K7ESE8_HUMAN Bleomycin hydrolase (Fragment) OS=Homo sapiens GN=BLMH PE=1 SV=1
sp|P00558|PGK1_HUMAN	54	44586	1	1	1	1	0.09	sp|P00558|PGK1_HUMAN Phosphoglycerate kinase 1 OS=Homo sapiens GN=PGK1 PE=1 SV=3
tr|A0A087WZV1|A0A087WZV1_HUMAN	54	36536	1	1	1	1	0.11	tr|A0A087WZV1|A0A087WZV1_HUMAN Heterogeneous nuclear ribonucleoprotein A/B OS=Homo sapiens GN=HNRNPAB PE=1 SV=1
sp|Q9NUP9|LIN7C_HUMAN	54	21820	1	1	1	1	0.18	sp|Q9NUP9|LIN7C_HUMAN Protein lin-7 homolog C OS=Homo sapiens GN=LIN7C PE=1 SV=1
sp|P15924|DESP_HUMAN	54	331569	1	1	1	1	0.01	sp|P15924|DESP_HUMAN Desmoplakin OS=Homo sapiens GN=DSP PE=1 SV=3
tr|J9JID7|J9JID7_HUMAN	54	69906	2	2	2	2	0.11	tr|J9JID7|J9JID7_HUMAN Lamin B2, isoform CRA_a OS=Homo sapiens GN=LMNB2 PE=1 SV=1
sp|P30044|PRDX5_HUMAN	54	22073	1	1	1	1	0.18	sp|P30044|PRDX5_HUMAN Peroxiredoxin-5, mitochondrial OS=Homo sapiens GN=PRDX5 PE=1 SV=4
sp|Q92688|AN32B_HUMAN	54	28770	2	2	2	2	0.3	sp|Q92688|AN32B_HUMAN Acidic leucine-rich nuclear phosphoprotein 32 family member B OS=Homo sapiens GN=ANP32B PE=1 SV=1
tr|H3BT37|H3BT37_HUMAN	54	5746	1	1	1	1	0.83	tr|H3BT37|H3BT37_HUMAN 40S ribosomal protein S15a OS=Homo sapiens GN=RPS15A PE=1 SV=1
tr|H0YK49|H0YK49_HUMAN	54	24145	1	1	1	1	0.17	tr|H0YK49|H0YK49_HUMAN Electron transfer flavoprotein subunit alpha, mitochondrial OS=Homo sapiens GN=ETFA PE=1 SV=1
tr|H7BY10|H7BY10_HUMAN	54	17792	1	1	1	1	0.23	tr|H7BY10|H7BY10_HUMAN 60S ribosomal protein L23a (Fragment) OS=Homo sapiens GN=RPL23A PE=1 SV=1
ENSEMBL:ENSBTAP00000018574	54	55172	1	1	1	1	0.07	(Bos taurus) 55 kDa protein
tr|C9J0I2|C9J0I2_HUMAN	54	7827	1	1	1	1	0.57	tr|C9J0I2|C9J0I2_HUMAN Ras-related protein Rab-6B OS=Homo sapiens GN=RAB6B PE=4 SV=1
tr|H0YIZ0|H0YIZ0_HUMAN	54	28800	2	2	2	2	0.3	tr|H0YIZ0|H0YIZ0_HUMAN Serine hydroxymethyltransferase (Fragment) OS=Homo sapiens GN=SHMT2 PE=1 SV=1
tr|H3BU53|H3BU53_HUMAN	54	127170	1	1	1	1	0.03	tr|H3BU53|H3BU53_HUMAN MAX gene-associated protein (Fragment) OS=Homo sapiens GN=MGA PE=1 SV=1
sp|P31151|S10A7_HUMAN	54	11464	1	1	1	1	0.37	sp|P31151|S10A7_HUMAN Protein S100-A7 OS=Homo sapiens GN=S100A7 PE=1 SV=4
tr|B8ZWD1|B8ZWD1_HUMAN	54	11143	1	1	1	1	0.39	tr|B8ZWD1|B8ZWD1_HUMAN Acyl-CoA-binding protein OS=Homo sapiens GN=DBI PE=1 SV=1
sp|Q8IWT3|CUL9_HUMAN	54	281049	1	1	1	1	0.01	sp|Q8IWT3|CUL9_HUMAN Cullin-9 OS=Homo sapiens GN=CUL9 PE=1 SV=2
sp|P31948|STIP1_HUMAN	53	62599	1	1	1	1	0.06	sp|P31948|STIP1_HUMAN Stress-induced-phosphoprotein 1 OS=Homo sapiens GN=STIP1 PE=1 SV=1
sp|Q9UJS0|CMC2_HUMAN	53	74129	2	2	2	2	0.11	sp|Q9UJS0|CMC2_HUMAN Calcium-binding mitochondrial carrier protein Aralar2 OS=Homo sapiens GN=SLC25A13 PE=1 SV=2
tr|K7EL20|K7EL20_HUMAN	53	29362	1	1	1	1	0.14	tr|K7EL20|K7EL20_HUMAN Eukaryotic translation initiation factor 3 subunit G (Fragment) OS=Homo sapiens GN=EIF3G PE=1 SV=5
tr|A0A0A0MTI9|A0A0A0MTI9_HUMAN	53	21299	1	1	1	1	0.19	tr|A0A0A0MTI9|A0A0A0MTI9_HUMAN Actin-related protein 3C OS=Homo sapiens GN=ACTR3C PE=3 SV=1
tr|E9PMD7|E9PMD7_HUMAN	53	28879	1	1	1	1	0.14	tr|E9PMD7|E9PMD7_HUMAN Serine/threonine-protein phosphatase (Fragment) OS=Homo sapiens GN=PPP1CA PE=1 SV=1
tr|Q5JQ13|Q5JQ13_HUMAN	53	87390	2	2	2	2	0.09	tr|Q5JQ13|Q5JQ13_HUMAN Vinculin (Fragment) OS=Homo sapiens GN=VCL PE=1 SV=1
tr|B8ZZ54|B8ZZ54_HUMAN	53	5187	1	1	1	1	0.94	tr|B8ZZ54|B8ZZ54_HUMAN 10 kDa heat shock protein, mitochondrial OS=Homo sapiens GN=HSPE1 PE=1 SV=1
sp|P47914|RL29_HUMAN	53	17741	1	1	1	1	0.23	sp|P47914|RL29_HUMAN 60S ribosomal protein L29 OS=Homo sapiens GN=RPL29 PE=1 SV=2
sp|P84090|ERH_HUMAN	53	12251	2	2	2	2	0.82	sp|P84090|ERH_HUMAN Enhancer of rudimentary homolog OS=Homo sapiens GN=ERH PE=1 SV=1
tr|K7ERT7|K7ERT7_HUMAN	53	15050	1	1	1	1	0.28	tr|K7ERT7|K7ERT7_HUMAN Synaptic vesicle membrane protein VAT-1 homolog (Fragment) OS=Homo sapiens GN=VAT1 PE=1 SV=1
tr|C9JLU1|C9JLU1_HUMAN	53	16985	1	1	1	1	0.24	tr|C9JLU1|C9JLU1_HUMAN DNA-directed RNA polymerases I, II, and III subunit RPABC3 (Fragment) OS=Homo sapiens GN=POLR2H PE=1 SV=5
sp|Q9Y2X3|NOP58_HUMAN	53	59541	1	1	1	1	0.07	sp|Q9Y2X3|NOP58_HUMAN Nucleolar protein 58 OS=Homo sapiens GN=NOP58 PE=1 SV=1
sp|P10412|H14_HUMAN	53	21852	2	2	2	2	0.4	sp|P10412|H14_HUMAN Histone H1.4 OS=Homo sapiens GN=HIST1H1E PE=1 SV=2
tr|H0YI09|H0YI09_HUMAN	53	28281	1	1	1	1	0.14	tr|H0YI09|H0YI09_HUMAN Methyltransferase-like protein 7A (Fragment) OS=Homo sapiens GN=METTL7A PE=1 SV=1
tr|F8VSA4|F8VSA4_HUMAN	53	17825	1	1	1	1	0.23	tr|F8VSA4|F8VSA4_HUMAN Coronin (Fragment) OS=Homo sapiens GN=CORO1C PE=1 SV=1
tr|B4DSF6|B4DSF6_HUMAN	53	60154	1	1	1	1	0.06	tr|B4DSF6|B4DSF6_HUMAN Voltage-dependent calcium channel subunit alpha-2/delta-3 OS=Homo sapiens GN=CACNA2D3 PE=1 SV=1
sp|Q8TEA8|DTD1_HUMAN	52	23409	1	1	1	1	0.17	sp|Q8TEA8|DTD1_HUMAN D-tyrosyl-tRNA(Tyr) deacylase 1 OS=Homo sapiens GN=DTD1 PE=1 SV=2
tr|H0YEX5|H0YEX5_HUMAN	52	34987	1	1	1	1	0.11	tr|H0YEX5|H0YEX5_HUMAN Splicing factor 3B subunit 2 (Fragment) OS=Homo sapiens GN=SF3B2 PE=1 SV=1
sp|Q15013|MD2BP_HUMAN	52	31032	1	1	1	1	0.13	sp|Q15013|MD2BP_HUMAN MAD2L1-binding protein OS=Homo sapiens GN=MAD2L1BP PE=1 SV=1
tr|I3L234|I3L234_HUMAN	52	11621	1	1	1	1	0.37	tr|I3L234|I3L234_HUMAN Ribosomal L1 domain-containing protein 1 (Fragment) OS=Homo sapiens GN=RSL1D1 PE=1 SV=1
tr|F8WEF0|F8WEF0_HUMAN	52	8629	1	1	1	1	0.51	tr|F8WEF0|F8WEF0_HUMAN Bifunctional purine biosynthesis protein PURH OS=Homo sapiens GN=ATIC PE=1 SV=1
tr|A0A0A6YY92|A0A0A6YY92_HUMAN	52	56181	1	1	1	1	0.07	tr|A0A0A6YY92|A0A0A6YY92_HUMAN Adenylosuccinate lyase OS=Homo sapiens GN=ADSL PE=1 SV=1
sp|P53618|COPB_HUMAN	52	107074	1	1	1	1	0.04	sp|P53618|COPB_HUMAN Coatomer subunit beta OS=Homo sapiens GN=COPB1 PE=1 SV=3
sp|Q9BVC6|TM109_HUMAN	52	26194	1	1	1	1	0.15	sp|Q9BVC6|TM109_HUMAN Transmembrane protein 109 OS=Homo sapiens GN=TMEM109 PE=1 SV=1
tr|Q5T3R7|Q5T3R7_HUMAN	52	16470	1	1	1	1	0.25	tr|Q5T3R7|Q5T3R7_HUMAN Nucleolar GTP-binding protein 1 (Fragment) OS=Homo sapiens GN=GTPBP4 PE=1 SV=1
tr|D6RBL5|D6RBL5_HUMAN	52	29319	3	3	3	3	0.46	tr|D6RBL5|D6RBL5_HUMAN Annexin OS=Homo sapiens GN=ANXA5 PE=1 SV=1
tr|B7Z645|B7Z645_HUMAN	52	52014	1	1	1	1	0.07	tr|B7Z645|B7Z645_HUMAN Heterogeneous nuclear ribonucleoprotein Q OS=Homo sapiens GN=SYNCRIP PE=1 SV=1
sp|P49915|GUAA_HUMAN	52	76667	1	1	1	1	0.05	sp|P49915|GUAA_HUMAN GMP synthase [glutamine-hydrolyzing] OS=Homo sapiens GN=GMPS PE=1 SV=1
tr|A0A096LNJ1|A0A096LNJ1_HUMAN	52	11109	1	1	1	1	0.39	tr|A0A096LNJ1|A0A096LNJ1_HUMAN Protein LOC102724023 (Fragment) OS=Homo sapiens GN=LOC102724023 PE=4 SV=1
tr|J3QT28|J3QT28_HUMAN	52	31684	2	2	2	2	0.27	tr|J3QT28|J3QT28_HUMAN Mitotic checkpoint protein BUB3 (Fragment) OS=Homo sapiens GN=BUB3 PE=1 SV=1
sp|P11586|C1TC_HUMAN	52	101495	1	1	1	1	0.04	sp|P11586|C1TC_HUMAN C-1-tetrahydrofolate synthase, cytoplasmic OS=Homo sapiens GN=MTHFD1 PE=1 SV=3
sp|Q09028|RBBP4_HUMAN	52	47626	2	2	2	2	0.17	sp|Q09028|RBBP4_HUMAN Histone-binding protein RBBP4 OS=Homo sapiens GN=RBBP4 PE=1 SV=3
sp|Q15181|IPYR_HUMAN	52	32639	1	1	1	1	0.12	sp|Q15181|IPYR_HUMAN Inorganic pyrophosphatase OS=Homo sapiens GN=PPA1 PE=1 SV=2
sp|Q13442|HAP28_HUMAN	52	20618	1	1	1	1	0.2	sp|Q13442|HAP28_HUMAN 28 kDa heat- and acid-stable phosphoprotein OS=Homo sapiens GN=PDAP1 PE=1 SV=1
tr|H0Y7V4|H0Y7V4_HUMAN	52	478566	1	1	1	1	0.01	tr|H0Y7V4|H0Y7V4_HUMAN Dynein heavy chain 8, axonemal OS=Homo sapiens GN=DNAH8 PE=1 SV=1
tr|H7BZ35|H7BZ35_HUMAN	52	21594	1	1	1	1	0.19	tr|H7BZ35|H7BZ35_HUMAN Aspartate--tRNA ligase, cytoplasmic (Fragment) OS=Homo sapiens GN=DARS PE=1 SV=1
sp|Q9Y295|DRG1_HUMAN	52	40517	1	1	1	1	0.1	sp|Q9Y295|DRG1_HUMAN Developmentally-regulated GTP-binding protein 1 OS=Homo sapiens GN=DRG1 PE=1 SV=1
tr|D6R956|D6R956_HUMAN	52	26823	1	1	1	1	0.15	tr|D6R956|D6R956_HUMAN Ubiquitin carboxyl-terminal hydrolase OS=Homo sapiens GN=UCHL1 PE=1 SV=1
tr|F5GX77|F5GX77_HUMAN	51	11964	1	1	1	1	0.35	tr|F5GX77|F5GX77_HUMAN Multifunctional methyltransferase subunit TRM112-like protein OS=Homo sapiens GN=TRMT112 PE=1 SV=1
tr|F6U784|F6U784_HUMAN	51	12278	1	1	1	1	0.34	tr|F6U784|F6U784_HUMAN Ras-related protein Rap-2a OS=Homo sapiens GN=RAP2A PE=4 SV=1
sp|O95466|FMNL1_HUMAN	51	121777	1	1	1	1	0.03	sp|O95466|FMNL1_HUMAN Formin-like protein 1 OS=Homo sapiens GN=FMNL1 PE=1 SV=3
tr|F8VVL1|F8VVL1_HUMAN	51	17759	1	1	1	1	0.23	tr|F8VVL1|F8VVL1_HUMAN Density-regulated protein OS=Homo sapiens GN=DENR PE=1 SV=1
sp|Q9BVG4|PBDC1_HUMAN	51	26041	1	1	1	1	0.15	sp|Q9BVG4|PBDC1_HUMAN Protein PBDC1 OS=Homo sapiens GN=PBDC1 PE=1 SV=1
tr|A3KFL1|A3KFL1_HUMAN	51	22063	1	1	1	1	0.18	tr|A3KFL1|A3KFL1_HUMAN Exosome complex component RRP4 (Fragment) OS=Homo sapiens GN=EXOSC2 PE=1 SV=1
sp|P62304|RUXE_HUMAN	51	10797	1	1	1	1	0.4	sp|P62304|RUXE_HUMAN Small nuclear ribonucleoprotein E OS=Homo sapiens GN=SNRPE PE=1 SV=1
tr|C9J8P9|C9J8P9_HUMAN	51	21089	1	1	1	1	0.19	tr|C9J8P9|C9J8P9_HUMAN Clathrin light chain A OS=Homo sapiens GN=CLTA PE=1 SV=1
tr|J3QLR7|J3QLR7_HUMAN	51	5325	1	1	1	1	0.92	tr|J3QLR7|J3QLR7_HUMAN Small nuclear ribonucleoprotein Sm D1 OS=Homo sapiens GN=SNRPD1 PE=1 SV=1
tr|D6RBW1|D6RBW1_HUMAN	51	28494	1	1	1	1	0.14	tr|D6RBW1|D6RBW1_HUMAN Eukaryotic translation initiation factor 4E OS=Homo sapiens GN=EIF4E PE=1 SV=1
tr|H0YEN5|H0YEN5_HUMAN	51	21140	2	2	2	2	0.42	tr|H0YEN5|H0YEN5_HUMAN 40S ribosomal protein S2 (Fragment) OS=Homo sapiens GN=RPS2 PE=1 SV=1
tr|F8VZQ9|F8VZQ9_HUMAN	51	24091	2	2	2	2	0.36	tr|F8VZQ9|F8VZQ9_HUMAN SAP domain-containing ribonucleoprotein OS=Homo sapiens GN=SARNP PE=1 SV=1
sp|Q02790|FKBP4_HUMAN	50	51772	2	2	2	2	0.16	sp|Q02790|FKBP4_HUMAN Peptidyl-prolyl cis-trans isomerase FKBP4 OS=Homo sapiens GN=FKBP4 PE=1 SV=3
tr|I3L4P4|I3L4P4_HUMAN	50	5488	1	1	1	1	0.89	tr|I3L4P4|I3L4P4_HUMAN Vacuolar protein sorting-associated protein 35 OS=Homo sapiens GN=VPS35 PE=1 SV=1
tr|K7EMY3|K7EMY3_HUMAN	50	120904	1	1	1	1	0.03	tr|K7EMY3|K7EMY3_HUMAN Chromodomain-helicase-DNA-binding protein 5 (Fragment) OS=Homo sapiens GN=CHD5 PE=1 SV=1
tr|C9JYN0|C9JYN0_HUMAN	50	24768	2	2	2	2	0.35	tr|C9JYN0|C9JYN0_HUMAN Synaptophysin-like protein 1 OS=Homo sapiens GN=SYPL1 PE=1 SV=1
tr|A0A087X1I3|A0A087X1I3_HUMAN	50	56627	1	1	1	1	0.07	tr|A0A087X1I3|A0A087X1I3_HUMAN Succinate dehydrogenase [ubiquinone] flavoprotein subunit, mitochondrial OS=Homo sapiens GN=SDHA PE=1 SV=1
tr|A0A0C4DGY1|A0A0C4DGY1_HUMAN	50	91294	1	1	1	1	0.04	tr|A0A0C4DGY1|A0A0C4DGY1_HUMAN Transmembrane protease serine 9 OS=Homo sapiens GN=TMPRSS9 PE=3 SV=1
tr|D6RAQ8|D6RAQ8_HUMAN	50	11852	1	1	1	1	0.36	tr|D6RAQ8|D6RAQ8_HUMAN Calnexin (Fragment) OS=Homo sapiens GN=CANX PE=1 SV=1
sp|O75475|PSIP1_HUMAN	50	60067	1	1	1	1	0.06	sp|O75475|PSIP1_HUMAN PC4 and SFRS1-interacting protein OS=Homo sapiens GN=PSIP1 PE=1 SV=1
tr|B3KYB6|B3KYB6_HUMAN	50	13773	1	1	1	1	0.3	tr|B3KYB6|B3KYB6_HUMAN Phosphatidylinositol transfer protein beta isoform (Fragment) OS=Homo sapiens GN=PITPNB PE=1 SV=1
tr|K7EJ01|K7EJ01_HUMAN	50	18595	1	1	1	1	0.22	tr|K7EJ01|K7EJ01_HUMAN AP-2 complex subunit beta (Fragment) OS=Homo sapiens GN=AP2B1 PE=1 SV=1
tr|H0Y653|H0Y653_HUMAN	50	24241	1	1	1	1	0.17	tr|H0Y653|H0Y653_HUMAN Nucleolar protein 56 (Fragment) OS=Homo sapiens GN=NOP56 PE=1 SV=1
sp|P55854|SUMO3_HUMAN	50	11630	1	1	1	1	0.37	sp|P55854|SUMO3_HUMAN Small ubiquitin-related modifier 3 OS=Homo sapiens GN=SUMO3 PE=1 SV=2
tr|G3V3H8|G3V3H8_HUMAN	50	25522	1	1	1	1	0.16	tr|G3V3H8|G3V3H8_HUMAN Tryptophan--tRNA ligase, cytoplasmic (Fragment) OS=Homo sapiens GN=WARS PE=1 SV=5
tr|K7EK42|K7EK42_HUMAN	50	21282	1	1	1	1	0.19	tr|K7EK42|K7EK42_HUMAN Tubulin-folding cofactor B OS=Homo sapiens GN=TBCB PE=1 SV=1
tr|G3XAD9|G3XAD9_HUMAN	50	52146	1	1	1	1	0.07	tr|G3XAD9|G3XAD9_HUMAN Alpha-N-acetylgalactosaminide alpha-2,6-sialyltransferase 1 OS=Homo sapiens GN=ST6GALNAC1 PE=1 SV=1
sp|Q9BY32|ITPA_HUMAN	50	21432	1	1	1	1	0.19	sp|Q9BY32|ITPA_HUMAN Inosine triphosphate pyrophosphatase OS=Homo sapiens GN=ITPA PE=1 SV=2
sp|Q7KZF4|SND1_HUMAN	50	101934	1	1	1	1	0.04	sp|Q7KZF4|SND1_HUMAN Staphylococcal nuclease domain-containing protein 1 OS=Homo sapiens GN=SND1 PE=1 SV=1
sp|P51665|PSMD7_HUMAN	50	37002	1	1	1	1	0.11	sp|P51665|PSMD7_HUMAN 26S proteasome non-ATPase regulatory subunit 7 OS=Homo sapiens GN=PSMD7 PE=1 SV=2
sp|Q14204|DYHC1_HUMAN	49	532072	1	1	1	1	0.01	sp|Q14204|DYHC1_HUMAN Cytoplasmic dynein 1 heavy chain 1 OS=Homo sapiens GN=DYNC1H1 PE=1 SV=5
tr|G3V4W4|G3V4W4_HUMAN	49	18045	1	1	1	1	0.23	tr|G3V4W4|G3V4W4_HUMAN Glucosamine 6-phosphate N-acetyltransferase (Fragment) OS=Homo sapiens GN=GNPNAT1 PE=1 SV=1
sp|P36871|PGM1_HUMAN	49	61411	2	2	2	2	0.13	sp|P36871|PGM1_HUMAN Phosphoglucomutase-1 OS=Homo sapiens GN=PGM1 PE=1 SV=3
tr|H0YM76|H0YM76_HUMAN	49	5479	1	1	1	1	0.89	tr|H0YM76|H0YM76_HUMAN WD repeat-containing protein 61 OS=Homo sapiens GN=WDR61 PE=1 SV=1
sp|P00441|SODC_HUMAN	49	15926	1	1	1	1	0.26	sp|P00441|SODC_HUMAN Superoxide dismutase [Cu-Zn] OS=Homo sapiens GN=SOD1 PE=1 SV=2
sp|P55072|TERA_HUMAN	49	89266	3	3	3	3	0.14	sp|P55072|TERA_HUMAN Transitional endoplasmic reticulum ATPase OS=Homo sapiens GN=VCP PE=1 SV=4
sp|P0CW22|RS17L_HUMAN	49	15540	2	2	1	1	0.6	sp|P0CW22|RS17L_HUMAN 40S ribosomal protein S17-like OS=Homo sapiens GN=RPS17L PE=1 SV=1
tr|H0YHW2|H0YHW2_HUMAN	49	24078	1	1	1	1	0.17	tr|H0YHW2|H0YHW2_HUMAN Transcription factor E2F7 (Fragment) OS=Homo sapiens GN=E2F7 PE=1 SV=1
sp|Q16514|TAF12_HUMAN	49	17913	1	1	1	1	0.23	sp|Q16514|TAF12_HUMAN Transcription initiation factor TFIID subunit 12 OS=Homo sapiens GN=TAF12 PE=1 SV=1
tr|B4DVF8|B4DVF8_HUMAN	49	19767	1	1	1	1	0.21	tr|B4DVF8|B4DVF8_HUMAN Heterogeneous nuclear ribonucleoprotein L OS=Homo sapiens GN=HNRNPL PE=1 SV=1
tr|K7EMM8|K7EMM8_HUMAN	49	57290	1	1	1	1	0.07	tr|K7EMM8|K7EMM8_HUMAN Putative oxidoreductase GLYR1 (Fragment) OS=Homo sapiens GN=GLYR1 PE=1 SV=2
tr|B0S8I6|B0S8I6_HUMAN	49	30675	1	1	1	1	0.13	tr|B0S8I6|B0S8I6_HUMAN Protein FAM50A (Fragment) OS=Homo sapiens GN=FAM50A PE=1 SV=1
tr|H0YJB9|H0YJB9_HUMAN	49	14717	1	1	1	1	0.28	tr|H0YJB9|H0YJB9_HUMAN UPF0568 protein C14orf166 (Fragment) OS=Homo sapiens GN=C14orf166 PE=1 SV=1
tr|K7EKR3|K7EKR3_HUMAN	49	13477	1	1	1	1	0.31	tr|K7EKR3|K7EKR3_HUMAN Proteasome activator complex subunit 3 (Fragment) OS=Homo sapiens GN=PSME3 PE=1 SV=5
sp|Q8WXI9|P66B_HUMAN	49	65220	1	1	1	1	0.06	sp|Q8WXI9|P66B_HUMAN Transcriptional repressor p66-beta OS=Homo sapiens GN=GATAD2B PE=1 SV=1
sp|P42695|CNDD3_HUMAN	48	168783	1	1	1	1	0.02	sp|P42695|CNDD3_HUMAN Condensin-2 complex subunit D3 OS=Homo sapiens GN=NCAPD3 PE=1 SV=2
tr|H0Y7A7|H0Y7A7_HUMAN	48	20749	1	1	1	1	0.2	tr|H0Y7A7|H0Y7A7_HUMAN Calmodulin (Fragment) OS=Homo sapiens GN=CALM2 PE=1 SV=1
tr|Q8NDP7|Q8NDP7_HUMAN	48	31437	1	1	1	1	0.13	tr|Q8NDP7|Q8NDP7_HUMAN Limb region 1 protein homolog OS=Homo sapiens GN=DKFZp547F222 PE=1 SV=1
tr|E7EP60|E7EP60_HUMAN	48	67466	1	1	1	1	0.06	tr|E7EP60|E7EP60_HUMAN Integrin alpha-4 (Fragment) OS=Homo sapiens GN=ITGA4 PE=1 SV=1
sp|Q9H209|O10A4_HUMAN	48	35093	1	1	1	1	0.11	sp|Q9H209|O10A4_HUMAN Olfactory receptor 10A4 OS=Homo sapiens GN=OR10A4 PE=2 SV=2
tr|C9JAV7|C9JAV7_HUMAN	48	17830	1	1	1	1	0.23	tr|C9JAV7|C9JAV7_HUMAN Integrator complex subunit 6 (Fragment) OS=Homo sapiens GN=INTS6 PE=1 SV=1
tr|J3QRD6|J3QRD6_HUMAN	48	7991	1	1	1	1	0.56	tr|J3QRD6|J3QRD6_HUMAN 60S ribosome subunit biogenesis protein NIP7 homolog (Fragment) OS=Homo sapiens GN=NIP7 PE=1 SV=1
sp|P08621|RU17_HUMAN	48	51526	1	1	1	1	0.08	sp|P08621|RU17_HUMAN U1 small nuclear ribonucleoprotein 70 kDa OS=Homo sapiens GN=SNRNP70 PE=1 SV=2
sp|Q6TDU7|CASC1_HUMAN	48	83108	1	1	1	1	0.05	sp|Q6TDU7|CASC1_HUMAN Protein CASC1 OS=Homo sapiens GN=CASC1 PE=2 SV=2
tr|G3V5S2|G3V5S2_HUMAN	48	57449	1	1	1	1	0.07	tr|G3V5S2|G3V5S2_HUMAN Estrogen receptor beta OS=Homo sapiens GN=ESR2 PE=1 SV=2
tr|J3KSP2|J3KSP2_HUMAN	48	2557	1	1	1	1	2.46	tr|J3KSP2|J3KSP2_HUMAN 60S ribosomal protein L38 (Fragment) OS=Homo sapiens GN=RPL38 PE=1 SV=1
tr|H0Y3Q9|H0Y3Q9_HUMAN	48	105731	1	1	1	1	0.04	tr|H0Y3Q9|H0Y3Q9_HUMAN Protein FAM214A (Fragment) OS=Homo sapiens GN=FAM214A PE=1 SV=2
tr|A0A0B4J295|A0A0B4J295_HUMAN	48	13649	1	1	1	1	0.31	tr|A0A0B4J295|A0A0B4J295_HUMAN Uncharacterized protein OS=Homo sapiens PE=3 SV=1
sp|P21912|SDHB_HUMAN	48	31609	1	1	1	1	0.13	sp|P21912|SDHB_HUMAN Succinate dehydrogenase [ubiquinone] iron-sulfur subunit, mitochondrial OS=Homo sapiens GN=SDHB PE=1 SV=3
tr|H0Y6M6|H0Y6M6_HUMAN	48	21152	1	1	1	1	0.19	tr|H0Y6M6|H0Y6M6_HUMAN YEATS domain-containing protein 2 (Fragment) OS=Homo sapiens GN=YEATS2 PE=1 SV=1
sp|P07814|SYEP_HUMAN	48	170483	1	1	1	1	0.02	sp|P07814|SYEP_HUMAN Bifunctional glutamate/proline--tRNA ligase OS=Homo sapiens GN=EPRS PE=1 SV=5
sp|Q8TDN6|BRX1_HUMAN	48	41375	1	1	1	1	0.09	sp|Q8TDN6|BRX1_HUMAN Ribosome biogenesis protein BRX1 homolog OS=Homo sapiens GN=BRIX1 PE=1 SV=2
sp|Q9H0D6|XRN2_HUMAN	47	108513	1	1	1	1	0.04	sp|Q9H0D6|XRN2_HUMAN 5'-3' exoribonuclease 2 OS=Homo sapiens GN=XRN2 PE=1 SV=1
tr|C9J0M4|C9J0M4_HUMAN	47	21327	1	1	1	1	0.19	tr|C9J0M4|C9J0M4_HUMAN B-cell receptor-associated protein 31 (Fragment) OS=Homo sapiens GN=BCAP31 PE=1 SV=1
sp|Q08289|CACB2_HUMAN	47	73536	1	1	1	1	0.05	sp|Q08289|CACB2_HUMAN Voltage-dependent L-type calcium channel subunit beta-2 OS=Homo sapiens GN=CACNB2 PE=1 SV=3
P01966	47	15175	2	2	2	2	0.62	SWISS-PROT:P01966 (Bos taurus) Hemoglobin subunit alpha
tr|R4GMT0|R4GMT0_HUMAN	47	37410	1	1	1	1	0.11	tr|R4GMT0|R4GMT0_HUMAN Alpha-centractin OS=Homo sapiens GN=ACTR1A PE=1 SV=1
sp|Q66K64|DCA15_HUMAN	47	66421	1	1	1	1	0.06	sp|Q66K64|DCA15_HUMAN DDB1- and CUL4-associated factor 15 OS=Homo sapiens GN=DCAF15 PE=1 SV=1
tr|Q5TA01|Q5TA01_HUMAN	47	20925	1	1	1	1	0.19	tr|Q5TA01|Q5TA01_HUMAN Glutathione S-transferase omega-1 (Fragment) OS=Homo sapiens GN=GSTO1 PE=1 SV=1
sp|Q9NYU1|UGGG2_HUMAN	47	174624	1	1	1	1	0.02	sp|Q9NYU1|UGGG2_HUMAN UDP-glucose:glycoprotein glucosyltransferase 2 OS=Homo sapiens GN=UGGT2 PE=1 SV=4
sp|Q9Y6A4|CFA20_HUMAN	47	22760	1	1	1	1	0.18	sp|Q9Y6A4|CFA20_HUMAN Cilia- and flagella-associated protein 20 OS=Homo sapiens GN=CFAP20 PE=1 SV=1
tr|D6R9I9|D6R9I9_HUMAN	47	47006	1	1	1	1	0.08	tr|D6R9I9|D6R9I9_HUMAN ATP-binding cassette sub-family E member 1 OS=Homo sapiens GN=ABCE1 PE=1 SV=1
sp|Q96PK6|RBM14_HUMAN	47	69449	1	1	1	1	0.06	sp|Q96PK6|RBM14_HUMAN RNA-binding protein 14 OS=Homo sapiens GN=RBM14 PE=1 SV=2
tr|H0YE94|H0YE94_HUMAN	47	6851	1	1	1	1	0.67	tr|H0YE94|H0YE94_HUMAN Crossover junction endonuclease MUS81 (Fragment) OS=Homo sapiens GN=MUS81 PE=1 SV=1
tr|H0YLP6|H0YLP6_HUMAN	47	9651	1	1	1	1	0.45	tr|H0YLP6|H0YLP6_HUMAN 60S ribosomal protein L28 OS=Homo sapiens GN=RPL28 PE=1 SV=1
sp|O95202|LETM1_HUMAN	47	83302	1	1	1	1	0.05	sp|O95202|LETM1_HUMAN LETM1 and EF-hand domain-containing protein 1, mitochondrial OS=Homo sapiens GN=LETM1 PE=1 SV=1
tr|H7C5H3|H7C5H3_HUMAN	47	22773	1	1	1	1	0.18	tr|H7C5H3|H7C5H3_HUMAN 28S ribosomal protein S22, mitochondrial (Fragment) OS=Homo sapiens GN=MRPS22 PE=1 SV=1
tr|H0YLA2|H0YLA2_HUMAN	47	13050	1	1	1	1	0.32	tr|H0YLA2|H0YLA2_HUMAN Signal recognition particle 14 kDa protein OS=Homo sapiens GN=SRP14 PE=1 SV=1
tr|E9PF10|E9PF10_HUMAN	47	148000	1	1	1	1	0.03	tr|E9PF10|E9PF10_HUMAN Nuclear pore complex protein Nup155 OS=Homo sapiens GN=NUP155 PE=1 SV=1
tr|K7EPF6|K7EPF6_HUMAN	46	27858	1	1	1	1	0.14	tr|K7EPF6|K7EPF6_HUMAN 6-phosphogluconate dehydrogenase, decarboxylating (Fragment) OS=Homo sapiens GN=PGD PE=1 SV=1
sp|P23368|MAOM_HUMAN	46	65402	1	1	1	1	0.06	sp|P23368|MAOM_HUMAN NAD-dependent malic enzyme, mitochondrial OS=Homo sapiens GN=ME2 PE=1 SV=1
tr|B7Z4C8|B7Z4C8_HUMAN	46	15109	1	1	1	1	0.28	tr|B7Z4C8|B7Z4C8_HUMAN 60S ribosomal protein L31 OS=Homo sapiens GN=RPL31 PE=1 SV=1
sp|Q96ER9|CCD51_HUMAN	46	45783	1	1	1	1	0.09	sp|Q96ER9|CCD51_HUMAN Coiled-coil domain-containing protein 51 OS=Homo sapiens GN=CCDC51 PE=1 SV=2
sp|P78426|NKX61_HUMAN	46	37826	1	1	1	1	0.1	sp|P78426|NKX61_HUMAN Homeobox protein Nkx-6.1 OS=Homo sapiens GN=NKX6-1 PE=2 SV=2
sp|Q4VC31|CCD58_HUMAN	46	16609	1	1	1	1	0.25	sp|Q4VC31|CCD58_HUMAN Coiled-coil domain-containing protein 58 OS=Homo sapiens GN=CCDC58 PE=1 SV=1
sp|P35998|PRS7_HUMAN	46	48603	1	1	1	1	0.08	sp|P35998|PRS7_HUMAN 26S protease regulatory subunit 7 OS=Homo sapiens GN=PSMC2 PE=1 SV=3
tr|A6NDI8|A6NDI8_HUMAN	46	23370	1	1	1	1	0.17	tr|A6NDI8|A6NDI8_HUMAN Histone deacetylase 6 (Fragment) OS=Homo sapiens GN=HDAC6 PE=1 SV=1
tr|H0Y8C2|H0Y8C2_HUMAN	46	16890	1	1	1	1	0.24	tr|H0Y8C2|H0Y8C2_HUMAN 60S ribosomal protein L22-like 1 (Fragment) OS=Homo sapiens GN=RPL22L1 PE=1 SV=1
sp|Q9Y3B7|RM11_HUMAN	46	20670	1	1	1	1	0.2	sp|Q9Y3B7|RM11_HUMAN 39S ribosomal protein L11, mitochondrial OS=Homo sapiens GN=MRPL11 PE=1 SV=1
sp|Q14061|COX17_HUMAN	45	6910	1	1	1	1	0.67	sp|Q14061|COX17_HUMAN Cytochrome c oxidase copper chaperone OS=Homo sapiens GN=COX17 PE=1 SV=2
tr|A0A087X014|A0A087X014_HUMAN	45	126838	1	1	1	1	0.03	tr|A0A087X014|A0A087X014_HUMAN Zinc finger protein 804A OS=Homo sapiens GN=ZNF804A PE=4 SV=1
sp|Q07666|KHDR1_HUMAN	45	48197	1	1	1	1	0.08	sp|Q07666|KHDR1_HUMAN KH domain-containing, RNA-binding, signal transduction-associated protein 1 OS=Homo sapiens GN=KHDRBS1 PE=1 SV=1
sp|P41250|SYG_HUMAN	45	83113	1	1	1	1	0.05	sp|P41250|SYG_HUMAN Glycine--tRNA ligase OS=Homo sapiens GN=GARS PE=1 SV=3
sp|Q9Y5Z4|HEBP2_HUMAN	45	22861	1	1	1	1	0.18	sp|Q9Y5Z4|HEBP2_HUMAN Heme-binding protein 2 OS=Homo sapiens GN=HEBP2 PE=1 SV=1
sp|Q96HY6|DDRGK_HUMAN	45	35589	1	1	1	1	0.11	sp|Q96HY6|DDRGK_HUMAN DDRGK domain-containing protein 1 OS=Homo sapiens GN=DDRGK1 PE=1 SV=2
sp|Q9Y4L5|RN115_HUMAN	45	33682	1	1	1	1	0.12	sp|Q9Y4L5|RN115_HUMAN E3 ubiquitin-protein ligase RNF115 OS=Homo sapiens GN=RNF115 PE=1 SV=2
tr|Q5T3N1|Q5T3N1_HUMAN	45	22741	1	1	1	1	0.18	tr|Q5T3N1|Q5T3N1_HUMAN Annexin (Fragment) OS=Homo sapiens GN=ANXA1 PE=1 SV=1
sp|Q14152|EIF3A_HUMAN	45	166468	1	1	1	1	0.02	sp|Q14152|EIF3A_HUMAN Eukaryotic translation initiation factor 3 subunit A OS=Homo sapiens GN=EIF3A PE=1 SV=1
sp|O75151|PHF2_HUMAN	45	120700	1	1	1	1	0.03	sp|O75151|PHF2_HUMAN Lysine-specific demethylase PHF2 OS=Homo sapiens GN=PHF2 PE=1 SV=4
tr|J3KQJ8|J3KQJ8_HUMAN	45	63213	1	1	1	1	0.06	tr|J3KQJ8|J3KQJ8_HUMAN Spermatogenesis-associated protein 13 (Fragment) OS=Homo sapiens GN=SPATA13 PE=1 SV=1
sp|O43768|ENSA_HUMAN	45	13381	1	1	1	1	0.31	sp|O43768|ENSA_HUMAN Alpha-endosulfine OS=Homo sapiens GN=ENSA PE=1 SV=1
tr|F5H6T1|F5H6T1_HUMAN	45	38817	1	1	1	1	0.1	tr|F5H6T1|F5H6T1_HUMAN ARP2 actin-related protein 2 homolog (Yeast), isoform CRA_d OS=Homo sapiens GN=ACTR2 PE=1 SV=2
sp|P53621|COPA_HUMAN	45	138258	1	1	1	1	0.03	sp|P53621|COPA_HUMAN Coatomer subunit alpha OS=Homo sapiens GN=COPA PE=1 SV=2
sp|Q02413|DSG1_HUMAN	45	113676	1	1	1	1	0.03	sp|Q02413|DSG1_HUMAN Desmoglein-1 OS=Homo sapiens GN=DSG1 PE=1 SV=2
sp|Q86W42|THOC6_HUMAN	45	37511	1	1	1	1	0.1	sp|Q86W42|THOC6_HUMAN THO complex subunit 6 homolog OS=Homo sapiens GN=THOC6 PE=1 SV=1
sp|Q3SY46|KR133_HUMAN	45	19222	1	1	1	1	0.21	sp|Q3SY46|KR133_HUMAN Keratin-associated protein 13-3 OS=Homo sapiens GN=KRTAP13-3 PE=1 SV=1
tr|C9JV02|C9JV02_HUMAN	44	15036	1	1	1	1	0.28	tr|C9JV02|C9JV02_HUMAN Septin-8 (Fragment) OS=Homo sapiens GN=SEPT8 PE=1 SV=1
tr|H0Y8E6|H0Y8E6_HUMAN	44	94051	2	2	2	2	0.08	tr|H0Y8E6|H0Y8E6_HUMAN DNA replication licensing factor MCM2 (Fragment) OS=Homo sapiens GN=MCM2 PE=1 SV=1
tr|A0A0A0MRR7|A0A0A0MRR7_HUMAN	44	19673	1	1	1	1	0.21	tr|A0A0A0MRR7|A0A0A0MRR7_HUMAN U1 small nuclear ribonucleoprotein C OS=Homo sapiens GN=SNRPC PE=1 SV=1
sp|P33993|MCM7_HUMAN	44	81257	1	1	1	1	0.05	sp|P33993|MCM7_HUMAN DNA replication licensing factor MCM7 OS=Homo sapiens GN=MCM7 PE=1 SV=4
tr|A0A0G2JQN5|A0A0G2JQN5_HUMAN	44	11849	1	1	1	1	0.36	tr|A0A0G2JQN5|A0A0G2JQN5_HUMAN 1,2-dihydroxy-3-keto-5-methylthiopentene dioxygenase (Fragment) OS=Homo sapiens GN=ADI1 PE=4 SV=1
tr|I3L222|I3L222_HUMAN	44	14463	1	1	1	1	0.29	tr|I3L222|I3L222_HUMAN Phospholipase D2 OS=Homo sapiens GN=PLD2 PE=1 SV=1
tr|A0A0A0MTB8|A0A0A0MTB8_HUMAN	44	99303	1	1	1	1	0.04	tr|A0A0A0MTB8|A0A0A0MTB8_HUMAN WD repeat-containing protein 36 OS=Homo sapiens GN=WDR36 PE=1 SV=1
tr|F8VP89|F8VP89_HUMAN	44	31202	1	1	1	1	0.13	tr|F8VP89|F8VP89_HUMAN Eukaryotic translation initiation factor 4B (Fragment) OS=Homo sapiens GN=EIF4B PE=1 SV=1
tr|K7EMY7|K7EMY7_HUMAN	44	16403	1	1	1	1	0.25	tr|K7EMY7|K7EMY7_HUMAN Haloacid dehalogenase-like hydrolase domain-containing protein 2 (Fragment) OS=Homo sapiens GN=HDHD2 PE=1 SV=1
tr|H7BYA1|H7BYA1_HUMAN	44	60949	1	1	1	1	0.06	tr|H7BYA1|H7BYA1_HUMAN WD repeat- and FYVE domain-containing protein 4 (Fragment) OS=Homo sapiens GN=WDFY4 PE=1 SV=1
tr|A2A4F6|A2A4F6_HUMAN	44	14604	1	1	1	1	0.28	tr|A2A4F6|A2A4F6_HUMAN Centrosome-associated protein 350 (Fragment) OS=Homo sapiens GN=CEP350 PE=1 SV=1
tr|B0QY89|B0QY89_HUMAN	44	70857	1	1	1	1	0.05	tr|B0QY89|B0QY89_HUMAN Eukaryotic translation initiation factor 3 subunit L OS=Homo sapiens GN=EIF3L PE=1 SV=1
tr|E9PE20|E9PE20_HUMAN	44	7663	1	1	1	1	0.59	tr|E9PE20|E9PE20_HUMAN Signal recognition particle 9 kDa protein OS=Homo sapiens GN=SRP9 PE=1 SV=1
sp|O43290|SNUT1_HUMAN	44	90200	1	1	1	1	0.04	sp|O43290|SNUT1_HUMAN U4/U6.U5 tri-snRNP-associated protein 1 OS=Homo sapiens GN=SART1 PE=1 SV=1
sp|O95685|PPR3D_HUMAN	44	32538	1	1	1	1	0.12	sp|O95685|PPR3D_HUMAN Protein phosphatase 1 regulatory subunit 3D OS=Homo sapiens GN=PPP1R3D PE=1 SV=1
tr|K7ELT4|K7ELT4_HUMAN	44	25630	1	1	1	1	0.16	tr|K7ELT4|K7ELT4_HUMAN Monocarboxylate transporter 8 (Fragment) OS=Homo sapiens GN=SLC16A2 PE=1 SV=1
sp|P23246|SFPQ_HUMAN	44	76102	1	1	1	1	0.05	sp|P23246|SFPQ_HUMAN Splicing factor, proline- and glutamine-rich OS=Homo sapiens GN=SFPQ PE=1 SV=2
tr|Q8IV96|Q8IV96_HUMAN	44	20414	1	1	1	1	0.2	tr|Q8IV96|Q8IV96_HUMAN DDX6 protein OS=Homo sapiens GN=DDX6 PE=1 SV=1
tr|Q5T8A0|Q5T8A0_HUMAN	44	30460	2	2	1	1	0.13	tr|Q5T8A0|Q5T8A0_HUMAN 28S ribosomal protein S2, mitochondrial (Fragment) OS=Homo sapiens GN=MRPS2 PE=1 SV=1
tr|B1AHF3|B1AHF3_HUMAN	44	16686	1	1	1	1	0.25	tr|B1AHF3|B1AHF3_HUMAN NADH-cytochrome b5 reductase 3 (Fragment) OS=Homo sapiens GN=CYB5R3 PE=1 SV=1
sp|O15294|OGT1_HUMAN	44	116850	1	1	1	1	0.03	sp|O15294|OGT1_HUMAN UDP-N-acetylglucosamine--peptide N-acetylglucosaminyltransferase 110 kDa subunit OS=Homo sapiens GN=OGT PE=1 SV=3
tr|Q5T8R1|Q5T8R1_HUMAN	43	25689	1	1	1	1	0.16	tr|Q5T8R1|Q5T8R1_HUMAN Glutathione S-transferase Mu 5 OS=Homo sapiens GN=GSTM5 PE=1 SV=2
sp|O75663|TIPRL_HUMAN	43	31424	1	1	1	1	0.13	sp|O75663|TIPRL_HUMAN TIP41-like protein OS=Homo sapiens GN=TIPRL PE=1 SV=2
sp|O95831|AIFM1_HUMAN	43	66859	1	1	1	1	0.06	sp|O95831|AIFM1_HUMAN Apoptosis-inducing factor 1, mitochondrial OS=Homo sapiens GN=AIFM1 PE=1 SV=1
sp|O43809|CPSF5_HUMAN	43	26211	1	1	1	1	0.15	sp|O43809|CPSF5_HUMAN Cleavage and polyadenylation specificity factor subunit 5 OS=Homo sapiens GN=NUDT21 PE=1 SV=1
sp|Q01804|OTUD4_HUMAN	43	123968	2	2	2	2	0.06	sp|Q01804|OTUD4_HUMAN OTU domain-containing protein 4 OS=Homo sapiens GN=OTUD4 PE=1 SV=4
tr|J3QRS3|J3QRS3_HUMAN	43	20444	1	1	1	1	0.2	tr|J3QRS3|J3QRS3_HUMAN Myosin regulatory light chain 12A OS=Homo sapiens GN=MYL12A PE=1 SV=1
sp|Q16763|UBE2S_HUMAN	43	23831	1	1	1	1	0.17	sp|Q16763|UBE2S_HUMAN Ubiquitin-conjugating enzyme E2 S OS=Homo sapiens GN=UBE2S PE=1 SV=2
tr|C9JE81|C9JE81_HUMAN	43	18766	1	1	1	1	0.22	tr|C9JE81|C9JE81_HUMAN Trifunctional enzyme subunit beta, mitochondrial (Fragment) OS=Homo sapiens GN=HADHB PE=1 SV=5
tr|B9A062|B9A062_HUMAN	43	23852	1	1	1	1	0.17	tr|B9A062|B9A062_HUMAN Bifunctional methylenetetrahydrofolate dehydrogenase/cyclohydrolase, mitochondrial OS=Homo sapiens GN=MTHFD2 PE=1 SV=1
sp|Q5XKR4|OTP_HUMAN	43	34137	1	1	1	1	0.12	sp|Q5XKR4|OTP_HUMAN Homeobox protein orthopedia OS=Homo sapiens GN=OTP PE=1 SV=1
sp|Q5T4J0|GCNT6_HUMAN	43	44498	1	1	1	1	0.09	sp|Q5T4J0|GCNT6_HUMAN Beta-1,3-galactosyl-O-glycosyl-glycoprotein beta-1,6-N-acetylglucosaminyltransferase 6 OS=Homo sapiens GN=GCNT6 PE=3 SV=2
sp|Q9Y2V2|CHSP1_HUMAN	43	15882	1	1	1	1	0.26	sp|Q9Y2V2|CHSP1_HUMAN Calcium-regulated heat stable protein 1 OS=Homo sapiens GN=CARHSP1 PE=1 SV=2
tr|D6RBG7|D6RBG7_HUMAN	43	10226	1	1	1	1	0.42	tr|D6RBG7|D6RBG7_HUMAN Coatomer subunit beta' (Fragment) OS=Homo sapiens GN=COPB2 PE=1 SV=1
tr|H0Y3Y7|H0Y3Y7_HUMAN	43	26509	1	1	1	1	0.15	tr|H0Y3Y7|H0Y3Y7_HUMAN Cilia- and flagella-associated protein 61 (Fragment) OS=Homo sapiens GN=CFAP61 PE=4 SV=1
sp|Q04760|LGUL_HUMAN	43	20764	1	1	1	1	0.2	sp|Q04760|LGUL_HUMAN Lactoylglutathione lyase OS=Homo sapiens GN=GLO1 PE=1 SV=4
tr|Q5T0D2|Q5T0D2_HUMAN	43	18967	1	1	1	1	0.21	tr|Q5T0D2|Q5T0D2_HUMAN UMP-CMP kinase OS=Homo sapiens GN=CMPK1 PE=1 SV=1
sp|Q9P258|RCC2_HUMAN	43	56049	1	1	1	1	0.07	sp|Q9P258|RCC2_HUMAN Protein RCC2 OS=Homo sapiens GN=RCC2 PE=1 SV=2
sp|Q9UGT4|SUSD2_HUMAN	42	90150	1	1	1	1	0.04	sp|Q9UGT4|SUSD2_HUMAN Sushi domain-containing protein 2 OS=Homo sapiens GN=SUSD2 PE=1 SV=1
tr|H0YD47|H0YD47_HUMAN	42	20771	1	1	1	1	0.2	tr|H0YD47|H0YD47_HUMAN Synaptotagmin-13 (Fragment) OS=Homo sapiens GN=SYT13 PE=1 SV=1
tr|H0YIB4|H0YIB4_HUMAN	42	12830	1	1	1	1	0.33	tr|H0YIB4|H0YIB4_HUMAN Serine/arginine-rich-splicing factor 9 (Fragment) OS=Homo sapiens GN=SRSF9 PE=1 SV=5
Q2UVX4	42	187249	1	1	1	1	0.02	SWISS-PROT:Q2UVX4 (Bos taurus) Complement C3 precursor
sp|P62273|RS29_HUMAN	42	6672	1	1	1	1	0.7	sp|P62273|RS29_HUMAN 40S ribosomal protein S29 OS=Homo sapiens GN=RPS29 PE=1 SV=2
sp|Q5SWX8|ODR4_HUMAN	42	51071	1	1	1	1	0.08	sp|Q5SWX8|ODR4_HUMAN Protein odr-4 homolog OS=Homo sapiens GN=ODR4 PE=1 SV=1
tr|C9JFR7|C9JFR7_HUMAN	42	11326	1	1	1	1	0.38	tr|C9JFR7|C9JFR7_HUMAN Cytochrome c (Fragment) OS=Homo sapiens GN=CYCS PE=1 SV=1
sp|O95498|VNN2_HUMAN	42	58465	2	2	1	1	0.14	sp|O95498|VNN2_HUMAN Vascular non-inflammatory molecule 2 OS=Homo sapiens GN=VNN2 PE=1 SV=3
sp|Q9HAV7|GRPE1_HUMAN	42	24264	1	1	1	1	0.17	sp|Q9HAV7|GRPE1_HUMAN GrpE protein homolog 1, mitochondrial OS=Homo sapiens GN=GRPEL1 PE=1 SV=2
sp|O43670|ZN207_HUMAN	42	50717	1	1	1	1	0.08	sp|O43670|ZN207_HUMAN BUB3-interacting and GLEBS motif-containing protein ZNF207 OS=Homo sapiens GN=ZNF207 PE=1 SV=1
sp|P08243|ASNS_HUMAN	42	64329	1	1	1	1	0.06	sp|P08243|ASNS_HUMAN Asparagine synthetase [glutamine-hydrolyzing] OS=Homo sapiens GN=ASNS PE=1 SV=4
sp|P28223|5HT2A_HUMAN	42	52569	1	1	1	1	0.07	sp|P28223|5HT2A_HUMAN 5-hydroxytryptamine receptor 2A OS=Homo sapiens GN=HTR2A PE=1 SV=2
sp|P61009|SPCS3_HUMAN	42	20301	1	1	1	1	0.2	sp|P61009|SPCS3_HUMAN Signal peptidase complex subunit 3 OS=Homo sapiens GN=SPCS3 PE=1 SV=1
tr|F5H7J9|F5H7J9_HUMAN	42	175324	1	1	1	1	0.02	tr|F5H7J9|F5H7J9_HUMAN Low-density lipoprotein receptor-related protein 6 OS=Homo sapiens GN=LRP6 PE=1 SV=1
tr|A0A087WW38|A0A087WW38_HUMAN	42	16340	1	1	1	1	0.25	tr|A0A087WW38|A0A087WW38_HUMAN Lambda-crystallin homolog (Fragment) OS=Homo sapiens GN=CRYL1 PE=1 SV=1
sp|Q5BJD5|TM41B_HUMAN	42	32492	1	1	1	1	0.12	sp|Q5BJD5|TM41B_HUMAN Transmembrane protein 41B OS=Homo sapiens GN=TMEM41B PE=1 SV=1
tr|Q5T0R1|Q5T0R1_HUMAN	42	23915	1	1	1	1	0.17	tr|Q5T0R1|Q5T0R1_HUMAN Adenylyl cyclase-associated protein (Fragment) OS=Homo sapiens GN=CAP1 PE=1 SV=1
tr|R4GN08|R4GN08_HUMAN	42	9399	1	1	1	1	0.46	tr|R4GN08|R4GN08_HUMAN Actin-related protein 2/3 complex subunit 4 (Fragment) OS=Homo sapiens GN=ARPC4 PE=1 SV=1
sp|Q13283|G3BP1_HUMAN	41	52132	1	1	1	1	0.07	sp|Q13283|G3BP1_HUMAN Ras GTPase-activating protein-binding protein 1 OS=Homo sapiens GN=G3BP1 PE=1 SV=1
sp|P13984|T2FB_HUMAN	41	28363	1	1	1	1	0.14	sp|P13984|T2FB_HUMAN General transcription factor IIF subunit 2 OS=Homo sapiens GN=GTF2F2 PE=1 SV=2
tr|A6NJA2|A6NJA2_HUMAN	41	51054	1	1	1	1	0.08	tr|A6NJA2|A6NJA2_HUMAN Ubiquitin carboxyl-terminal hydrolase OS=Homo sapiens GN=USP14 PE=1 SV=2
tr|E9PQH5|E9PQH5_HUMAN	41	16875	1	1	1	1	0.24	tr|E9PQH5|E9PQH5_HUMAN Cytoskeleton-associated protein 5 (Fragment) OS=Homo sapiens GN=CKAP5 PE=1 SV=1
sp|P38606|VATA_HUMAN	41	68260	1	1	1	1	0.06	sp|P38606|VATA_HUMAN V-type proton ATPase catalytic subunit A OS=Homo sapiens GN=ATP6V1A PE=1 SV=2
sp|Q7Z2K8|GRIN1_HUMAN	41	102336	1	1	1	1	0.04	sp|Q7Z2K8|GRIN1_HUMAN G protein-regulated inducer of neurite outgrowth 1 OS=Homo sapiens GN=GPRIN1 PE=2 SV=2
tr|C9JC06|C9JC06_HUMAN	41	7771	1	1	1	1	0.58	tr|C9JC06|C9JC06_HUMAN Uncharacterized protein C17orf104 (Fragment) OS=Homo sapiens GN=C17orf104 PE=4 SV=5
tr|A0A087X020|A0A087X020_HUMAN	41	28846	1	1	1	1	0.14	tr|A0A087X020|A0A087X020_HUMAN Ribosome maturation protein SBDS OS=Homo sapiens GN=SBDS PE=1 SV=1
sp|P60903|S10AA_HUMAN	41	11196	1	1	1	1	0.38	sp|P60903|S10AA_HUMAN Protein S100-A10 OS=Homo sapiens GN=S100A10 PE=1 SV=2
tr|E9PN62|E9PN62_HUMAN	41	64168	1	1	1	1	0.06	tr|E9PN62|E9PN62_HUMAN Zinc finger protein 341 OS=Homo sapiens GN=ZNF341 PE=1 SV=1
tr|H7C2Q9|H7C2Q9_HUMAN	41	19048	1	1	1	1	0.21	tr|H7C2Q9|H7C2Q9_HUMAN H/ACA ribonucleoprotein complex subunit 4 (Fragment) OS=Homo sapiens GN=DKC1 PE=1 SV=1
tr|X6RJ73|X6RJ73_HUMAN	41	19749	1	1	1	1	0.21	tr|X6RJ73|X6RJ73_HUMAN 39S ribosomal protein L24, mitochondrial (Fragment) OS=Homo sapiens GN=MRPL24 PE=1 SV=1
tr|K7ES89|K7ES89_HUMAN	41	14348	1	1	1	1	0.29	tr|K7ES89|K7ES89_HUMAN Dual-specificity protein phosphatase 3 (Fragment) OS=Homo sapiens GN=DUSP3 PE=1 SV=1
sp|Q15772|SPEG_HUMAN	41	354071	1	1	1	1	0.01	sp|Q15772|SPEG_HUMAN Striated muscle preferentially expressed protein kinase OS=Homo sapiens GN=SPEG PE=1 SV=4
tr|C9J3V9|C9J3V9_HUMAN	41	20899	1	1	1	1	0.19	tr|C9J3V9|C9J3V9_HUMAN N-chimaerin (Fragment) OS=Homo sapiens GN=CHN1 PE=1 SV=1
tr|H3BQI1|H3BQI1_HUMAN	41	13843	1	1	1	1	0.3	tr|H3BQI1|H3BQI1_HUMAN Dynein light chain roadblock-type 2 OS=Homo sapiens GN=DYNLRB2 PE=1 SV=1
sp|P55884|EIF3B_HUMAN	41	92424	1	1	1	1	0.04	sp|P55884|EIF3B_HUMAN Eukaryotic translation initiation factor 3 subunit B OS=Homo sapiens GN=EIF3B PE=1 SV=3
tr|A0A087WZE0|A0A087WZE0_HUMAN	41	23501	1	1	1	1	0.17	tr|A0A087WZE0|A0A087WZE0_HUMAN Semaphorin-3B (Fragment) OS=Homo sapiens GN=SEMA3B PE=1 SV=1
tr|B5ME49|B5ME49_HUMAN	41	1518242	1	1	1	1	0	tr|B5ME49|B5ME49_HUMAN Mucin-16 OS=Homo sapiens GN=MUC16 PE=1 SV=2
sp|Q99714|HCD2_HUMAN	41	26906	1	1	1	1	0.15	sp|Q99714|HCD2_HUMAN 3-hydroxyacyl-CoA dehydrogenase type-2 OS=Homo sapiens GN=HSD17B10 PE=1 SV=3
sp|Q9UNL2|SSRG_HUMAN	41	21067	1	1	1	1	0.19	sp|Q9UNL2|SSRG_HUMAN Translocon-associated protein subunit gamma OS=Homo sapiens GN=SSR3 PE=1 SV=1
sp|Q14574|DSC3_HUMAN	41	99906	1	1	1	1	0.04	sp|Q14574|DSC3_HUMAN Desmocollin-3 OS=Homo sapiens GN=DSC3 PE=1 SV=3
tr|A0A087WV22|A0A087WV22_HUMAN	41	20426	1	1	1	1	0.2	tr|A0A087WV22|A0A087WV22_HUMAN 60S ribosomal protein L10 OS=Homo sapiens GN=RPL10 PE=1 SV=1
sp|Q9Y6C9|MTCH2_HUMAN	40	33309	1	1	1	1	0.12	sp|Q9Y6C9|MTCH2_HUMAN Mitochondrial carrier homolog 2 OS=Homo sapiens GN=MTCH2 PE=1 SV=1
sp|Q9Y5E1|PCDB9_HUMAN	40	87045	1	1	1	1	0.04	sp|Q9Y5E1|PCDB9_HUMAN Protocadherin beta-9 OS=Homo sapiens GN=PCDHB9 PE=2 SV=2
sp|O43819|SCO2_HUMAN	40	29791	1	1	1	1	0.13	sp|O43819|SCO2_HUMAN Protein SCO2 homolog, mitochondrial OS=Homo sapiens GN=SCO2 PE=1 SV=3
tr|H3BMT2|H3BMT2_HUMAN	40	13527	1	1	1	1	0.31	tr|H3BMT2|H3BMT2_HUMAN Abhydrolase domain-containing protein 2 (Fragment) OS=Homo sapiens GN=ABHD2 PE=1 SV=1
sp|Q13823|NOG2_HUMAN	40	83603	1	1	1	1	0.05	sp|Q13823|NOG2_HUMAN Nucleolar GTP-binding protein 2 OS=Homo sapiens GN=GNL2 PE=1 SV=1
tr|E9PBS1|E9PBS1_HUMAN	40	45622	1	1	1	1	0.09	tr|E9PBS1|E9PBS1_HUMAN Multifunctional protein ADE2 (Fragment) OS=Homo sapiens GN=PAICS PE=1 SV=1
tr|E9PJU8|E9PJU8_HUMAN	40	21102	1	1	1	1	0.19	tr|E9PJU8|E9PJU8_HUMAN Ester hydrolase C11orf54 (Fragment) OS=Homo sapiens GN=C11orf54 PE=1 SV=1
tr|A0A0A0MQZ2|A0A0A0MQZ2_HUMAN	40	141872	1	1	1	1	0.03	tr|A0A0A0MQZ2|A0A0A0MQZ2_HUMAN Ras/Rap GTPase-activating protein SynGAP (Fragment) OS=Homo sapiens GN=SYNGAP1 PE=1 SV=1
tr|E9PIZ4|E9PIZ4_HUMAN	40	13134	1	1	1	1	0.32	tr|E9PIZ4|E9PIZ4_HUMAN Cysteine and histidine-rich domain-containing protein 1 OS=Homo sapiens GN=CHORDC1 PE=1 SV=1
sp|P62277|RS13_HUMAN	40	17212	1	1	1	1	0.24	sp|P62277|RS13_HUMAN 40S ribosomal protein S13 OS=Homo sapiens GN=RPS13 PE=1 SV=2
tr|A6NJH9|A6NJH9_HUMAN	40	14446	1	1	1	1	0.29	tr|A6NJH9|A6NJH9_HUMAN Eukaryotic translation initiation factor 1A, Y-chromosomal OS=Homo sapiens GN=EIF1AY PE=1 SV=1
sp|O14561|ACPM_HUMAN	40	17406	1	1	1	1	0.24	sp|O14561|ACPM_HUMAN Acyl carrier protein, mitochondrial OS=Homo sapiens GN=NDUFAB1 PE=1 SV=3
sp|Q9H706|GAREM_HUMAN	40	97125	1	1	1	1	0.04	sp|Q9H706|GAREM_HUMAN GRB2-associated and regulator of MAPK protein OS=Homo sapiens GN=GAREM PE=1 SV=2
tr|A0A087WZZ9|A0A087WZZ9_HUMAN	40	25820	1	1	1	1	0.15	tr|A0A087WZZ9|A0A087WZZ9_HUMAN Cyclin-dependent kinase 1 OS=Homo sapiens GN=CDK1 PE=1 SV=1
sp|Q86SR1|GLT10_HUMAN	40	68948	1	1	1	1	0.06	sp|Q86SR1|GLT10_HUMAN Polypeptide N-acetylgalactosaminyltransferase 10 OS=Homo sapiens GN=GALNT10 PE=1 SV=2
sp|P62993|GRB2_HUMAN	40	25190	1	1	1	1	0.16	sp|P62993|GRB2_HUMAN Growth factor receptor-bound protein 2 OS=Homo sapiens GN=GRB2 PE=1 SV=1
sp|Q96HA1|P121A_HUMAN	39	127642	1	1	1	1	0.03	sp|Q96HA1|P121A_HUMAN Nuclear envelope pore membrane protein POM 121 OS=Homo sapiens GN=POM121 PE=1 SV=2
tr|C9JCF5|C9JCF5_HUMAN	39	20331	1	1	1	1	0.2	tr|C9JCF5|C9JCF5_HUMAN Lactotransferrin (Fragment) OS=Homo sapiens GN=LTF PE=1 SV=1
tr|E7EQR4|E7EQR4_HUMAN	39	69329	1	1	1	1	0.06	tr|E7EQR4|E7EQR4_HUMAN Ezrin OS=Homo sapiens GN=EZR PE=1 SV=3
sp|P46087|NOP2_HUMAN	39	89247	1	1	1	1	0.04	sp|P46087|NOP2_HUMAN Probable 28S rRNA (cytosine(4447)-C(5))-methyltransferase OS=Homo sapiens GN=NOP2 PE=1 SV=2
tr|F8WBP7|F8WBP7_HUMAN	39	6034	1	1	1	1	0.79	tr|F8WBP7|F8WBP7_HUMAN E3 SUMO-protein ligase RanBP2 OS=Homo sapiens GN=RANBP2 PE=1 SV=1
sp|Q5W0B1|RN219_HUMAN	39	81066	1	1	1	1	0.05	sp|Q5W0B1|RN219_HUMAN RING finger protein 219 OS=Homo sapiens GN=RNF219 PE=1 SV=1
sp|Q8TDS4|HCAR2_HUMAN	39	41822	1	1	1	1	0.09	sp|Q8TDS4|HCAR2_HUMAN Hydroxycarboxylic acid receptor 2 OS=Homo sapiens GN=HCAR2 PE=1 SV=1
tr|A0A0D9SGI7|A0A0D9SGI7_HUMAN	39	27755	1	1	1	1	0.14	tr|A0A0D9SGI7|A0A0D9SGI7_HUMAN 1-phosphatidylinositol 4,5-bisphosphate phosphodiesterase beta-1 (Fragment) OS=Homo sapiens GN=PLCB1 PE=1 SV=1
sp|Q9UHB9|SRP68_HUMAN	39	70686	1	1	1	1	0.05	sp|Q9UHB9|SRP68_HUMAN Signal recognition particle subunit SRP68 OS=Homo sapiens GN=SRP68 PE=1 SV=2
tr|D6RCC8|D6RCC8_HUMAN	39	21077	1	1	1	1	0.19	tr|D6RCC8|D6RCC8_HUMAN Amidophosphoribosyltransferase OS=Homo sapiens GN=PPAT PE=1 SV=1
tr|E5RGA2|E5RGA2_HUMAN	39	41331	1	1	1	1	0.09	tr|E5RGA2|E5RGA2_HUMAN Eukaryotic translation initiation factor 3 subunit E OS=Homo sapiens GN=EIF3E PE=1 SV=1
tr|A0A0G2JRD4|A0A0G2JRD4_HUMAN	38	30215	1	1	1	1	0.13	tr|A0A0G2JRD4|A0A0G2JRD4_HUMAN POTE ankyrin domain family member B3 (Fragment) OS=Homo sapiens GN=POTEB3 PE=4 SV=1
tr|K7EQF8|K7EQF8_HUMAN	38	20269	1	1	1	1	0.2	tr|K7EQF8|K7EQF8_HUMAN Lon protease homolog, mitochondrial (Fragment) OS=Homo sapiens GN=LONP1 PE=1 SV=1
tr|M0QYI8|M0QYI8_HUMAN	38	19632	1	1	1	1	0.21	tr|M0QYI8|M0QYI8_HUMAN Heterogeneous nuclear ribonucleoprotein U-like protein 1 (Fragment) OS=Homo sapiens GN=HNRNPUL1 PE=1 SV=1
tr|E9PN18|E9PN18_HUMAN	38	28725	1	1	1	1	0.14	tr|E9PN18|E9PN18_HUMAN Poly(U)-binding-splicing factor PUF60 (Fragment) OS=Homo sapiens GN=PUF60 PE=1 SV=1
sp|P18859|ATP5J_HUMAN	38	12580	1	1	1	1	0.34	sp|P18859|ATP5J_HUMAN ATP synthase-coupling factor 6, mitochondrial OS=Homo sapiens GN=ATP5J PE=1 SV=1
tr|B9DI82|B9DI82_HUMAN	38	134807	1	1	1	1	0.03	tr|B9DI82|B9DI82_HUMAN Phosphoinositide phospholipase C (Fragment) OS=Homo sapiens GN=PLCH2 PE=1 SV=2
sp|Q5T3J3|LRIF1_HUMAN	38	84516	1	1	1	1	0.05	sp|Q5T3J3|LRIF1_HUMAN Ligand-dependent nuclear receptor-interacting factor 1 OS=Homo sapiens GN=LRIF1 PE=1 SV=1
sp|Q8WWY6|MB3L1_HUMAN	38	21602	1	1	1	1	0.19	sp|Q8WWY6|MB3L1_HUMAN Methyl-CpG-binding domain protein 3-like 1 OS=Homo sapiens GN=MBD3L1 PE=2 SV=2
sp|P35579|MYH9_HUMAN	38	226392	1	1	1	1	0.02	sp|P35579|MYH9_HUMAN Myosin-9 OS=Homo sapiens GN=MYH9 PE=1 SV=4
tr|A0A087X077|A0A087X077_HUMAN	37	71234	1	1	1	1	0.05	tr|A0A087X077|A0A087X077_HUMAN Potassium voltage-gated channel subfamily H member 7 OS=Homo sapiens GN=KCNH7 PE=4 SV=1
tr|A6NEP8|A6NEP8_HUMAN	37	24794	1	1	1	1	0.16	tr|A6NEP8|A6NEP8_HUMAN ATP-binding cassette sub-family D member 1 OS=Homo sapiens GN=ABCD1 PE=1 SV=1
sp|P07203|GPX1_HUMAN	37	22075	1	1	1	1	0.18	sp|P07203|GPX1_HUMAN Glutathione peroxidase 1 OS=Homo sapiens GN=GPX1 PE=1 SV=4
tr|A5PLL3|A5PLL3_HUMAN	37	93178	1	1	1	1	0.04	tr|A5PLL3|A5PLL3_HUMAN Histone acetyltransferase OS=Homo sapiens GN=MYST3 PE=1 SV=1
sp|O43747|AP1G1_HUMAN	37	91293	1	1	1	1	0.04	sp|O43747|AP1G1_HUMAN AP-1 complex subunit gamma-1 OS=Homo sapiens GN=AP1G1 PE=1 SV=5
tr|A0A0A0MRA8|A0A0A0MRA8_HUMAN	37	102225	1	1	1	1	0.04	tr|A0A0A0MRA8|A0A0A0MRA8_HUMAN Band 4.1-like protein 3 OS=Homo sapiens GN=EPB41L3 PE=1 SV=1
tr|D6RJ96|D6RJ96_HUMAN	37	59159	1	1	1	1	0.07	tr|D6RJ96|D6RJ96_HUMAN Heat shock 70 kDa protein 4L (Fragment) OS=Homo sapiens GN=HSPA4L PE=1 SV=1
tr|H3BRU6|H3BRU6_HUMAN	37	31691	1	1	1	1	0.12	tr|H3BRU6|H3BRU6_HUMAN Poly(rC)-binding protein 2 (Fragment) OS=Homo sapiens GN=PCBP2 PE=1 SV=1
sp|P04080|CYTB_HUMAN	37	11133	1	1	1	1	0.39	sp|P04080|CYTB_HUMAN Cystatin-B OS=Homo sapiens GN=CSTB PE=1 SV=2
tr|D6RG15|D6RG15_HUMAN	37	28865	1	1	1	1	0.14	tr|D6RG15|D6RG15_HUMAN Twinfilin-2 OS=Homo sapiens GN=TWF2 PE=1 SV=1
tr|F8WAR4|F8WAR4_HUMAN	37	27718	2	2	2	2	0.31	tr|F8WAR4|F8WAR4_HUMAN MICOS complex subunit MIC19 OS=Homo sapiens GN=CHCHD3 PE=1 SV=1
tr|M0R375|M0R375_HUMAN	37	5699	1	1	1	1	0.85	tr|M0R375|M0R375_HUMAN SUMO-activating enzyme subunit 1 OS=Homo sapiens GN=SAE1 PE=1 SV=1
sp|P33991|MCM4_HUMAN	36	96498	1	1	1	1	0.04	sp|P33991|MCM4_HUMAN DNA replication licensing factor MCM4 OS=Homo sapiens GN=MCM4 PE=1 SV=5
tr|F5H772|F5H772_HUMAN	36	10565	1	1	1	1	0.41	tr|F5H772|F5H772_HUMAN Ankyrin repeat and SOCS box protein 8 OS=Homo sapiens GN=ASB8 PE=1 SV=1
tr|H7BZZ2|H7BZZ2_HUMAN	36	11698	1	1	1	1	0.37	tr|H7BZZ2|H7BZZ2_HUMAN Dol-P-Man:Man(5)GlcNAc(2)-PP-Dol alpha-1,3-mannosyltransferase (Fragment) OS=Homo sapiens GN=ALG3 PE=1 SV=1
tr|A0A087X2I0|A0A087X2I0_HUMAN	36	25924	1	1	1	1	0.15	tr|A0A087X2I0|A0A087X2I0_HUMAN Uncharacterized protein C3orf67 OS=Homo sapiens GN=C3orf67 PE=4 SV=1
tr|H0Y4X3|H0Y4X3_HUMAN	36	36674	1	1	1	1	0.11	tr|H0Y4X3|H0Y4X3_HUMAN RNA-binding protein 39 (Fragment) OS=Homo sapiens GN=RBM39 PE=1 SV=5
tr|X6R383|X6R383_HUMAN	36	62407	1	1	1	1	0.06	tr|X6R383|X6R383_HUMAN Histone-lysine N-methyltransferase SETDB2 OS=Homo sapiens GN=SETDB2 PE=4 SV=1
sp|Q8NET4|RGAG1_HUMAN	36	144183	1	1	1	1	0.03	sp|Q8NET4|RGAG1_HUMAN Retrotransposon gag domain-containing protein 1 OS=Homo sapiens GN=RGAG1 PE=1 SV=1
tr|Q5TA12|Q5TA12_HUMAN	36	278618	1	1	1	1	0.01	tr|Q5TA12|Q5TA12_HUMAN Protein dopey-1 OS=Homo sapiens GN=DOPEY1 PE=1 SV=2
sp|Q15008|PSMD6_HUMAN	35	45502	1	1	1	1	0.09	sp|Q15008|PSMD6_HUMAN 26S proteasome non-ATPase regulatory subunit 6 OS=Homo sapiens GN=PSMD6 PE=1 SV=1
sp|Q92820|GGH_HUMAN	35	35941	1	1	1	1	0.11	sp|Q92820|GGH_HUMAN Gamma-glutamyl hydrolase OS=Homo sapiens GN=GGH PE=1 SV=2
sp|Q96L96|ALPK3_HUMAN	35	201148	1	1	1	1	0.02	sp|Q96L96|ALPK3_HUMAN Alpha-protein kinase 3 OS=Homo sapiens GN=ALPK3 PE=2 SV=2
P00766	35	25650	1	1	1	1	0.16	SWISS-PROT:P00766 Chymotrypsinogen A - Bos taurus (Bovine).
tr|A0A0C4DFS8|A0A0C4DFS8_HUMAN	34	41839	1	1	1	1	0.09	tr|A0A0C4DFS8|A0A0C4DFS8_HUMAN Nicotinamide phosphoribosyltransferase OS=Homo sapiens GN=NAMPT PE=1 SV=1
sp|Q9BT88|SYT11_HUMAN	34	48266	1	1	1	1	0.08	sp|Q9BT88|SYT11_HUMAN Synaptotagmin-11 OS=Homo sapiens GN=SYT11 PE=1 SV=2
sp|P28360|MSX1_HUMAN	34	31476	1	1	1	1	0.13	sp|P28360|MSX1_HUMAN Homeobox protein MSX-1 OS=Homo sapiens GN=MSX1 PE=1 SV=3
sp|Q9HD64|XAGE1_HUMAN	34	9072	1	1	1	1	0.48	sp|Q9HD64|XAGE1_HUMAN X antigen family member 1 OS=Homo sapiens GN=XAGE1A PE=1 SV=3
tr|B5MCW2|B5MCW2_HUMAN	34	31224	1	1	1	1	0.13	tr|B5MCW2|B5MCW2_HUMAN 60S ribosomal protein L3 (Fragment) OS=Homo sapiens GN=RPL3 PE=1 SV=1
tr|S4R458|S4R458_HUMAN	34	9045	1	1	1	1	0.49	tr|S4R458|S4R458_HUMAN Protein SGT1 (Fragment) OS=Homo sapiens GN=ECD PE=1 SV=1
sp|Q9ULL0|K1210_HUMAN	34	186905	1	1	1	1	0.02	sp|Q9ULL0|K1210_HUMAN Uncharacterized protein KIAA1210 OS=Homo sapiens GN=KIAA1210 PE=2 SV=3
tr|Q5T8G8|Q5T8G8_HUMAN	34	32678	1	1	1	1	0.12	tr|Q5T8G8|Q5T8G8_HUMAN Dynein intermediate chain 1, axonemal (Fragment) OS=Homo sapiens GN=DNAI1 PE=1 SV=1
sp|Q5TGI0|FAXC_HUMAN	34	46813	1	1	1	1	0.08	sp|Q5TGI0|FAXC_HUMAN Failed axon connections homolog OS=Homo sapiens GN=FAXC PE=2 SV=2
tr|F8VZY9|F8VZY9_HUMAN	34	43747	1	1	1	1	0.09	tr|F8VZY9|F8VZY9_HUMAN Keratin, type I cytoskeletal 18 OS=Homo sapiens GN=KRT18 PE=1 SV=1
tr|F5H2N6|F5H2N6_HUMAN	33	86632	1	1	1	1	0.04	tr|F5H2N6|F5H2N6_HUMAN Uncharacterized protein KIAA1586 OS=Homo sapiens GN=KIAA1586 PE=1 SV=1
sp|P59534|T2R39_HUMAN	33	38600	1	1	1	1	0.1	sp|P59534|T2R39_HUMAN Taste receptor type 2 member 39 OS=Homo sapiens GN=TAS2R39 PE=2 SV=3
tr|B3KVL5|B3KVL5_HUMAN	32	20296	1	1	1	1	0.2	tr|B3KVL5|B3KVL5_HUMAN Zinc finger CCHC domain-containing protein 10 OS=Homo sapiens GN=ZCCHC10 PE=1 SV=1
tr|F5H699|F5H699_HUMAN	31	48055	1	1	1	1	0.08	tr|F5H699|F5H699_HUMAN Adenylate cyclase type 7 OS=Homo sapiens GN=ADCY7 PE=1 SV=1
