# Supplementary material for: Alt-RPL36 downregulates the PI3K-AKT-mTOR signaling pathway by interacting with TMEM24
Source: Nat Commun. 2021 Jan 21;12:508. doi: 10.1038/s41467-020-20841-6 (PMC7820019; doi:10.1038/s41467-020-20841-6)
Supplement: Supplementary file 5 — Supplementary Data 3 [file 41467_2020_20841_MOESM5_ESM.xls]

## Sheet: Key
Abbreviations used for protein and peptide identification summary tables
Peptide Identifications
Database Accession	UniProt + alt-RPL36 protein; contaminants
Peptide m/z	Observed mass over charge
Peptide Mass	Observed relative molecular mass
Peptide Score	Peptide match score
Sequence	Sequence of the peptide in 1-letter code
Modifications	Any variable modifications found in the peptide
Protein Identifications
LFQ intensity	Label-free quantification intensity
Protein IDs	The name of protein identified
Worksheets
S1	Key
S2	Replicate 1 Interacted partner protein level evidence
S3	Replicate 2 Interacted partner protein level evidence

## Sheet: Replicate1
Protein IDs	Majority protein IDs	LFQ intensity ctrl	LFQ intensity pd	PD/Ctrl	Peptide counts (all)	Peptide counts (razor+unique)	Peptide counts (unique)	Fasta headers	Number of proteins	Peptides	Razor + unique peptides	Unique peptides	Peptides ctrl	Peptides pd	Razor + unique peptides ctrl	Razor + unique peptides pd	Unique peptides ctrl	Unique peptides pd	Sequence coverage [%]	Unique + razor sequence coverage [%]	Unique sequence coverage [%]	Mol. weight [kDa]	Sequence length	Sequence lengths	Q-value	Sequence coverage ctrl [%]	Sequence coverage pd [%]	Intensity	Intensity ctrl	Intensity pd	MS/MS Count ctrl	MS/MS Count pd	MS/MS Count	Only identified by site	Reverse	Potential contaminant	id	Peptide IDs	Peptide is razor	Mod. peptide IDs	Evidence IDs	MS/MS IDs	Best MS/MS	Oxidation (M) site IDs	Oxidation (M) site positions
sp|P0DMV9|HS71B_HUMAN;sp|P0DMV8|HS71A_HUMAN;tr|A0A0G2JIW1|A0A0G2JIW1_HUMAN;tr|V9GZ37|V9GZ37_HUMAN	sp|P0DMV9|HS71B_HUMAN;sp|P0DMV8|HS71A_HUMAN;tr|A0A0G2JIW1|A0A0G2JIW1_HUMAN;tr|V9GZ37|V9GZ37_HUMAN	1	718850000	718850000	27;27;27;15	24;24;24;13	14;14;14;6	>sp|P0DMV9|HS71B_HUMAN Heat shock 70 kDa protein 1B OS=Homo sapiens GN=HSPA1B PE=1 SV=1;>sp|P0DMV8|HS71A_HUMAN Heat shock 70 kDa protein 1A OS=Homo sapiens GN=HSPA1A PE=1 SV=1;>tr|A0A0G2JIW1|A0A0G2JIW1_HUMAN Heat shock 70 kDa protein 1B OS=Homo sapiens GN=	4	27	24	14	3	27	2	24	2	14	42.6	39.2	19.8	70.051	641	641;641;642;476	0	6.1	42.6	1185300000	176250	1185100000	3	138	141				21	6;16;20;27;51;68;87;94;101;102;105;117;127;137;147;148;155;163;174;175;179;202;215;232;250;275;283	True;True;True;True;True;True;True;True;False;False;True;True;True;True;True;True;True;True;True;True;True;True;True;True;False;True;True	7;8;18;22;30;60;83;84;105;112;122;123;126;127;139;149;159;169;170;180;181;193;194;207;208;215;239;256;257;274;293;321;330	15;16;17;18;34;35;40;41;42;53;54;55;104;139;140;141;142;143;144;176;188;189;190;215;216;217;220;221;222;223;224;225;226;244;270;285;286;313;314;315;316;317;332;333;334;352;353;354;379;380;381;382;393;440;468;469;470;471;504;533;534;584;599	21;22;23;24;25;26;27;28;44;45;46;47;48;49;50;51;52;53;63;64;65;66;67;68;81;82;83;84;85;86;144;201;202;203;204;205;206;207;208;209;210;211;212;213;214;215;257;258;259;260;261;262;263;264;265;291;292;293;294;295;296;297;298;347;348;349;352;353;354;355;356;357;358;359;360;361;362;363;364;365;366;367;368;388;389;469;470;488;489;490;553;554;555;556;557;558;559;560;561;562;563;564;565;566;567;568;569;5…	21;51;63;81;144;202;263;295;347;349;365;388;469;490;553;563;592;633;664;669;698;768;804;851;892;969;988	23;24;25;26;27	87;122;127;381;549
sp|P38646|GRP75_HUMAN;tr|D6RJI2|D6RJI2_HUMAN;tr|D6RA73|D6RA73_HUMAN;tr|H0Y8S0|H0Y8S0_HUMAN;tr|H0YBG6|H0YBG6_HUMAN	sp|P38646|GRP75_HUMAN	1	106570000	106570000	25;5;4;4;2	25;5;4;4;2	25;5;4;4;2	>sp|P38646|GRP75_HUMAN Stress-70 protein, mitochondrial OS=Homo sapiens GN=HSPA9 PE=1 SV=2	5	25	25	25	0	25	0	25	0	25	38.6	38.6	38.6	73.68	679	679;95;62;102;163	0	0	38.6	161100000	0	161100000	0	55	55				27	15;24;30;57;58;59;60;110;125;144;152;157;164;187;188;200;201;204;225;235;249;257;259;260;273	True;True;True;True;True;True;True;True;True;True;True;True;True;True;True;True;True;True;True;True;True;True;True;True;True	17;26;33;34;67;68;69;70;71;72;132;147;166;174;175;183;184;195;223;224;237;238;241;242;267;278;292;300;301;303;304;319	32;33;48;59;60;116;117;118;119;120;121;122;123;124;125;233;268;309;321;322;323;324;336;337;355;406;407;438;439;442;443;444;492;493;510;511;531;532;552;553;557;558;559;581	42;43;74;75;90;91;171;172;173;174;175;176;177;178;179;180;181;182;375;467;549;575;576;577;578;595;596;597;635;636;713;714;715;766;767;770;771;772;773;834;835;836;859;860;888;889;890;924;925;926;934;935;936;937;966	42;74;90;171;174;176;182;375;467;549;577;595;635;713;714;766;767;771;834;859;889;926;936;937;966	38;39;40;41;42;43	103;172;174;389;561;584
sp|P17066|HSP76_HUMAN;sp|P48741|HSP77_HUMAN	sp|P17066|HSP76_HUMAN;sp|P48741|HSP77_HUMAN	1	94220000	94220000	8;4	1;1	1;1	>sp|P17066|HSP76_HUMAN Heat shock 70 kDa protein 6 OS=Homo sapiens GN=HSPA6 PE=1 SV=2;>sp|P48741|HSP77_HUMAN Putative heat shock 70 kDa protein 7 OS=Homo sapiens GN=HSPA7 PE=5 SV=2	2	8	1	1	2	8	1	1	1	1	12.8	1.7	1.7	71.027	643	643;367	0	3.7	12.8	134930000	301320	134630000	1	6	7				24	20;94;101;102;126;232;250;258	False;False;False;False;False;False;False;True	22;112;122;123;148;274;293;302	40;41;42;188;189;190;215;216;217;269;504;533;534;554;555;556	63;64;65;66;67;68;291;292;293;294;295;296;297;298;347;348;349;468;851;852;891;892;893;894;895;927;928;929;930;931;932;933	63;295;347;349;468;851;892;933
tr|E9PK05|E9PK05_HUMAN;sp|O14523|C2C2L_HUMAN	tr|E9PK05|E9PK05_HUMAN;sp|O14523|C2C2L_HUMAN	1	30158000	30158000	1;1	1;1	1;1	>tr|E9PK05|E9PK05_HUMAN C2 domain-containing protein 2-like OS=Homo sapiens GN=C2CD2L PE=1 SV=1;>sp|O14523|C2C2L_HUMAN C2 domain-containing protein 2-like OS=Homo sapiens GN=C2CD2L PE=1 SV=3	2	1	1	1	1	1	1	1	1	1	2.6	2.6	2.6	41.278	391	391;706	0	2.6	2.6	83766000	36649000	47116000	0	0	0				13	119	TRUE	141	246;247;248	392;393;394	393
sp|P11021|GRP78_HUMAN	sp|P11021|GRP78_HUMAN	1	18630000	18630000	22	21	21	>sp|P11021|GRP78_HUMAN 78 kDa glucose-regulated protein OS=Homo sapiens GN=HSPA5 PE=1 SV=2	1	22	21	21	0	22	0	21	0	21	37.5	35	35	72.332	654	654	0	0	37.5	28530000	0	28530000	0	29	29				22	7;26;37;54;66;92;103;104;108;109;150;156;165;171;172;203;223;237;252;266;276;278	True;True;True;True;True;False;True;True;True;True;True;True;True;True;True;True;True;True;True;True;True;True	9;28;29;41;64;79;80;110;124;125;130;131;172;182;196;204;205;240;265;280;295;310;311;322;325	19;50;51;52;75;112;133;134;184;218;219;231;232;319;335;356;376;377;441;488;489;513;538;568;569;585;591;592	29;78;79;80;111;112;167;194;195;282;283;284;350;351;373;374;573;594;637;658;659;660;769;825;826;862;902;947;948;970;976;977	29;80;111;167;195;282;350;351;373;374;573;594;637;658;660;769;825;862;902;948;970;977	28;29;30	196;263;332
sp|Q5T2N8|ATD3C_HUMAN;sp|Q5T9A4|ATD3B_HUMAN	sp|Q5T2N8|ATD3C_HUMAN;sp|Q5T9A4|ATD3B_HUMAN	1	5210400	5210400	1;1	1;1	1;1	>sp|Q5T2N8|ATD3C_HUMAN ATPase family AAA domain-containing protein 3C OS=Homo sapiens GN=ATAD3C PE=2 SV=2;>sp|Q5T9A4|ATD3B_HUMAN ATPase family AAA domain-containing protein 3B OS=Homo sapiens GN=ATAD3B PE=1 SV=1	2	1	1	1	1	1	1	1	1	1	1.7	1.7	1.7	46.379	411	411;648	0	1.7	1.7	13329000	5883600	7445000	2	2	4				32	183	TRUE	219	401;402	706;707;708;709	708
rpl36_startcodon3;rpl36_startcodon2;rpl36_startcodon1	rpl36_startcodon3;rpl36_startcodon2;rpl36_startcodon1	1	3046400	3046400	4;4;4	4;4;4	4;4;4	>rpl36_startcodon3;>rpl36_startcodon2;>rpl36_startcodon1	3	4	4	4	0	4	0	4	0	4	48.1	48.1	48.1	14.131	131	131;139;150	0	0	48.1	4352900	0	4352900	0	4	4				12	78;84;138;286	True;True;True;True	94;101;160;333	158;167;287;604	232;243;491;993	232;243;491;993
tr|E9PND8|E9PND8_HUMAN;sp|Q9NTI7|F212B_HUMAN	tr|E9PND8|E9PND8_HUMAN;sp|Q9NTI7|F212B_HUMAN	1	1505300	1505300	1;1	1;1	1;1	>tr|E9PND8|E9PND8_HUMAN Protein FAM212B (Fragment) OS=Homo sapiens GN=FAM212B PE=4 SV=5;>sp|Q9NTI7|F212B_HUMAN Protein FAM212B OS=Homo sapiens GN=FAM212B PE=2 SV=1	2	1	1	1	1	1	1	1	1	1	3.8	3.8	3.8	20.002	182	182;297	0	3.8	3.8	2150800	0	2150800	2	1	3				39	34	TRUE	38	69;70;71	105;106;107	106
sp|Q8NHQ1|CEP70_HUMAN;tr|B7Z2D2|B7Z2D2_HUMAN;tr|C9J966|C9J966_HUMAN;tr|C9J710|C9J710_HUMAN;tr|C9J0F4|C9J0F4_HUMAN;tr|C9JZ04|C9JZ04_HUMAN	sp|Q8NHQ1|CEP70_HUMAN;tr|B7Z2D2|B7Z2D2_HUMAN;tr|C9J966|C9J966_HUMAN	1	935980	935980	6;4;3;2;1;1	6;4;3;2;1;1	6;4;3;2;1;1	>sp|Q8NHQ1|CEP70_HUMAN Centrosomal protein of 70 kDa OS=Homo sapiens GN=CEP70 PE=1 SV=2;>tr|B7Z2D2|B7Z2D2_HUMAN Centrosomal protein of 70 kDa OS=Homo sapiens GN=CEP70 PE=1 SV=1;>tr|C9J966|C9J966_HUMAN Centrosomal protein of 70 kDa (Fragment) OS=Homo sapien	6	6	6	6	2	6	2	6	2	6	11.2	11.2	11.2	69.751	597	597;445;293;259;23;116	0	3.7	11.2	1495700	0	1495700	2	7	9				33	35;91;132;153;269;285	True;True;True;True;True;True	39;109;154;176;177;315;332	72;182;183;277;325;326;575;602;603	108;280;281;480;579;580;955;991;992	108;280;480;580;955;992	45	1
sp|O95399|UTS2_HUMAN;tr|Q5H8X8|Q5H8X8_HUMAN	sp|O95399|UTS2_HUMAN;tr|Q5H8X8|Q5H8X8_HUMAN	1	811870	811870	1;1	1;1	1;1	>sp|O95399|UTS2_HUMAN Urotensin-2 OS=Homo sapiens GN=UTS2 PE=1 SV=1;>tr|Q5H8X8|Q5H8X8_HUMAN Urotensin-2 OS=Homo sapiens GN=UTS2 PE=1 SV=1	2	1	1	1	0	1	0	1	0	1	6.5	6.5	6.5	14.295	124	124;139	0	0	6.5	1160100	0	1160100	0	1	1				16	143	TRUE	165	308	548	548
tr|B1AN99|B1AN99_HUMAN;sp|P35030|TRY3_HUMAN	tr|B1AN99|B1AN99_HUMAN;sp|P35030|TRY3_HUMAN	1	638250	638250	1;1	1;1	1;1	>tr|B1AN99|B1AN99_HUMAN Trypsin-3 (Fragment) OS=Homo sapiens GN=PRSS3 PE=1 SV=5;>sp|P35030|TRY3_HUMAN Trypsin-3 OS=Homo sapiens GN=PRSS3 PE=1 SV=2	2	1	1	1	1	1	1	1	1	1	7.3	7.3	7.3	19.401	178	178;304	0	7.3	7.3	1282900	370900	911970	1	1	2				26	264	TRUE	308	564;565	943;944	944
sp|Q8TF72|SHRM3_HUMAN	sp|Q8TF72|SHRM3_HUMAN	1	492020	492020	1	1	1	>sp|Q8TF72|SHRM3_HUMAN Protein Shroom3 OS=Homo sapiens GN=SHROOM3 PE=1 SV=2	1	1	1	1	1	1	1	1	1	1	0.5	0.5	0.5	216.85	1996	1996	0	0.5	0.5	4802400	4099400	703030	1	0	1				35	230	TRUE	272	499;500	843;844	843
sp|Q14207|NPAT_HUMAN	sp|Q14207|NPAT_HUMAN	1	450430	450430	1	1	1	>sp|Q14207|NPAT_HUMAN Protein NPAT OS=Homo sapiens GN=NPAT PE=1 SV=3	1	1	1	1	0	1	0	1	0	1	0.8	0.8	0.8	154.29	1427	1427	0	0	0.8	643600	0	643600	0	1	1				31	89	TRUE	107	179	273	273
sp|P61565|ENK21_HUMAN;sp|Q902F9|EN113_HUMAN	sp|P61565|ENK21_HUMAN;sp|Q902F9|EN113_HUMAN	1	398300	398300	1;1	1;1	1;1	>sp|P61565|ENK21_HUMAN Endogenous retrovirus group K member 21 Env polyprotein OS=Homo sapiens GN=ERVK-21 PE=1 SV=1;>sp|Q902F9|EN113_HUMAN Endogenous retrovirus group K member 113 Env polyprotein OS=Homo sapiens GN=HERVK_113 PE=1 SV=1	2	1	1	1	0	1	0	1	0	1	1.4	1.4	1.4	79.235	698	698;699	1	0	1.4	569110	0	569110	0	1	1	+			28	10	TRUE	12	24	34	34	44	671
sp|Q9Y6E7|SIR4_HUMAN	sp|Q9Y6E7|SIR4_HUMAN	1	374870	374870	1	1	1	>sp|Q9Y6E7|SIR4_HUMAN NAD-dependent protein lipoamidase sirtuin-4, mitochondrial OS=Homo sapiens GN=SIRT4 PE=1 SV=1	1	1	1	1	0	1	0	1	0	1	3.2	3.2	3.2	35.187	314	314	0	0	3.2	535630	0	535630	0	1	1				41	158	TRUE	185	338	598	598	46;47	1;3
tr|C9JXR6|C9JXR6_HUMAN;sp|Q8TBZ2|MYBPP_HUMAN;tr|H0Y7R1|H0Y7R1_HUMAN	tr|C9JXR6|C9JXR6_HUMAN;sp|Q8TBZ2|MYBPP_HUMAN;tr|H0Y7R1|H0Y7R1_HUMAN	1	350590	350590	1;1;1	1;1;1	1;1;1	>tr|C9JXR6|C9JXR6_HUMAN MYCBP-associated protein (Fragment) OS=Homo sapiens GN=MYCBPAP PE=1 SV=1;>sp|Q8TBZ2|MYBPP_HUMAN MYCBP-associated protein OS=Homo sapiens GN=MYCBPAP PE=1 SV=2;>tr|H0Y7R1|H0Y7R1_HUMAN MYCBP-associated protein (Fragment) OS=Homo sapien	3	1	1	1	0	1	0	1	0	1	2.5	2.5	2.5	35.312	314	314;947;954	0	0	2.5	500950	0	500950	0	1	1				34	142	TRUE	164	307	547	547
sp|Q8WY22|BRI3B_HUMAN	sp|Q8WY22|BRI3B_HUMAN	1	317850	317850	1	1	1	>sp|Q8WY22|BRI3B_HUMAN BRI3-binding protein OS=Homo sapiens GN=BRI3BP PE=1 SV=1	1	1	1	1	1	1	1	1	1	1	3.2	3.2	3.2	27.835	251	251	0	3.2	3.2	865230	411070	454170	2	1	3				36	198	TRUE	235	431;432	750;751;752	750
tr|K7ENC9|K7ENC9_HUMAN;tr|K7EQY9|K7EQY9_HUMAN	tr|K7ENC9|K7ENC9_HUMAN;tr|K7EQY9|K7EQY9_HUMAN	1	301100	301100	1;1	1;1	1;1	>tr|K7ENC9|K7ENC9_HUMAN DNA-binding protein RFX2 (Fragment) OS=Homo sapiens GN=RFX2 PE=4 SV=5;>tr|K7EQY9|K7EQY9_HUMAN DNA-binding protein RFX2 (Fragment) OS=Homo sapiens GN=RFX2 PE=4 SV=5	2	1	1	1	1	1	1	1	1	1	7.4	7.4	7.4	10.008	94	94;111	0	7.4	7.4	1180100	749920	430230	1	0	1				43	193	TRUE	229	417;418	731;732	731
sp|P81605|DCD_HUMAN	sp|P81605|DCD_HUMAN	1	211390	211390	2	2	2	>sp|P81605|DCD_HUMAN Dermcidin OS=Homo sapiens GN=DCD PE=1 SV=2	1	2	2	2	0	2	0	2	0	2	20	20	20	11.284	110	110	0	0	20	302040	0	302040	0	2	2				29	28;56	True;True	31;66	56;115	87;170	87;170
tr|J3QSA3|J3QSA3_HUMAN;tr|F5GZ39|F5GZ39_HUMAN;tr|M0R1V7|M0R1V7_HUMAN;tr|J3QS39|J3QS39_HUMAN;tr|J3QTR3|J3QTR3_HUMAN;tr|F5H6Q2|F5H6Q2_HUMAN;sp|P62987|RL40_HUMAN;tr|F5GYU3|F5GYU3_HUMAN;tr|F5H2Z3|F5H2Z3_HUMAN;tr|F5H265|F5H265_HUMAN;tr|B4DV12|B4DV12_HUMAN;tr|F5H388|F5H388_HUMAN;sp|P62979|RS27A_HUMAN;tr|F5H747|F5H747_HUMAN;tr|F5GXK7|F5GXK7_HUMAN;tr|J3QKN0|J3QKN0_HUMAN;tr|J3QLP7|J3QLP7_HUMAN;tr|Q5PY61|Q…	tr|J3QSA3|J3QSA3_HUMAN;tr|F5GZ39|F5GZ39_HUMAN;tr|M0R1V7|M0R1V7_HUMAN;tr|J3QS39|J3QS39_HUMAN;tr|J3QTR3|J3QTR3_HUMAN;tr|F5H6Q2|F5H6Q2_HUMAN;sp|P62987|RL40_HUMAN;tr|F5GYU3|F5GYU3_HUMAN;tr|F5H2Z3|F5H2Z3_HUMAN;tr|F5H265|F5H265_HUMAN;tr|B4DV12|B4DV12_HUMAN;tr|F5H388|F5H388_HUMAN;sp|P62979|RS27A_HUMAN;tr|F5H747|F5H747_HUMAN;tr|F5GXK7|F5GXK7_HUMAN;tr|J3QKN0|J3QKN0_HUMAN;tr|J3QLP7|J3QLP7_HUMAN;tr|Q5PY61|Q…	1	209390	209390	1;1;1;1;1;1;1;1;1;1;1;1;1;1;1;1;1;1;1;1;1;1	1;1;1;1;1;1;1;1;1;1;1;1;1;1;1;1;1;1;1;1;1;1	1;1;1;1;1;1;1;1;1;1;1;1;1;1;1;1;1;1;1;1;1;1	>tr|J3QSA3|J3QSA3_HUMAN Polyubiquitin-B (Fragment) OS=Homo sapiens GN=UBB PE=1 SV=1;>tr|F5GZ39|F5GZ39_HUMAN Polyubiquitin-C (Fragment) OS=Homo sapiens GN=UBC PE=4 SV=1;>tr|M0R1V7|M0R1V7_HUMAN Ubiquitin-60S ribosomal protein L40 (Fragment) OS=Homo sapiens G	22	1	1	1	0	1	0	1	0	1	37.2	37.2	37.2	4.8535	43	43;61;63;93;106;123;128;134;136;149;153;155;156;161;169;206;224;229;229;229;305;685	0	0	37.2	299190	0	299190	0	1	1				19	240	TRUE	283	516	865	865
sp|Q9Y6Y0|NS1BP_HUMAN	sp|Q9Y6Y0|NS1BP_HUMAN	1	116500	116500	1	1	1	>sp|Q9Y6Y0|NS1BP_HUMAN Influenza virus NS1A-binding protein OS=Homo sapiens GN=IVNS1ABP PE=1 SV=3	1	1	1	1	0	1	0	1	0	1	2	2	2	71.729	642	642	0	0	2	166460	0	166460	0	1	1				42	151	TRUE	173	320	574	574
sp|Q14CN4|K2C72_HUMAN;CON__Q14CN4-1;CON__Q6IME9;sp|Q3SY84|K2C71_HUMAN;CON__Q3SY84;sp|Q7RTS7|K2C74_HUMAN;CON__Q7RTS7;sp|Q86Y46|K2C73_HUMAN;CON__Q32MB2;tr|F8W1S1|F8W1S1_HUMAN;tr|H0YIG3|H0YIG3_HUMAN	sp|Q14CN4|K2C72_HUMAN;CON__Q14CN4-1;CON__Q6IME9;sp|Q3SY84|K2C71_HUMAN;CON__Q3SY84;sp|Q7RTS7|K2C74_HUMAN;CON__Q7RTS7;sp|Q86Y46|K2C73_HUMAN;CON__Q32MB2;tr|F8W1S1|F8W1S1_HUMAN;tr|H0YIG3|H0YIG3_HUMAN	1	110650	110650	2;2;2;2;2;2;2;2;2;2;1	1;1;1;1;1;1;1;1;1;1;1	1;1;1;1;1;1;1;1;1;1;1	>sp|Q14CN4|K2C72_HUMAN Keratin, type II cytoskeletal 72 OS=Homo sapiens GN=KRT72 PE=1 SV=2;>Q14CN4-1 SWISS-PROT:Q14CN4-1 Tax_Id=9606 Gene_Symbol=KRT72 Isoform 1 of Keratin, type II cytoskeletal 72;>Q6IME9 TREMBL:Q6IME9 Tax_Id=10090 Gene_Symbol=Krt72 Type-I	11	2	1	1	1	1	0	1	0	1	3.7	2.3	2.3	55.877	511	511;511;520;523;523;529;529;540;540;543;192	0	1.4	2.3	158110	0	158110	0	1	1			+	9	63;70	False;True	75;86	129;146	186;187;217	186;217
tr|D6RAK5|D6RAK5_HUMAN;tr|D6RBI6|D6RBI6_HUMAN;sp|O43897|TLL1_HUMAN;tr|E9PD25|E9PD25_HUMAN	tr|D6RAK5|D6RAK5_HUMAN;tr|D6RBI6|D6RBI6_HUMAN;sp|O43897|TLL1_HUMAN;tr|E9PD25|E9PD25_HUMAN	1	67181	67181	1;1;1;1	1;1;1;1	1;1;1;1	>tr|D6RAK5|D6RAK5_HUMAN Tolloid-like protein 1 OS=Homo sapiens GN=TLL1 PE=4 SV=1;>tr|D6RBI6|D6RBI6_HUMAN Tolloid-like protein 1 OS=Homo sapiens GN=TLL1 PE=4 SV=1;>sp|O43897|TLL1_HUMAN Tolloid-like protein 1 OS=Homo sapiens GN=TLL1 PE=1 SV=1;>tr|E9PD25|E9PD	4	1	1	1	0	1	0	1	0	1	14	14	14	6.4132	57	57;130;1013;1036	0	0	14	95993	0	95993	0	0	0				15	76	TRUE	92	156	230	230
sp|P11142|HSP7C_HUMAN;tr|E9PKE3|E9PKE3_HUMAN;tr|E9PN89|E9PN89_HUMAN;tr|E9PNE6|E9PNE6_HUMAN;tr|A8K7Q2|A8K7Q2_HUMAN;tr|E9PLF4|E9PLF4_HUMAN;tr|E9PQQ4|E9PQQ4_HUMAN;tr|E9PQK7|E9PQK7_HUMAN;tr|E9PK54|E9PK54_HUMAN;sp|P54652|HSP72_HUMAN;tr|E9PPY6|E9PPY6_HUMAN;tr|E9PN25|E9PN25_HUMAN;tr|E9PI65|E9PI65_HUMAN;tr|E9PS65|E9PS65_HUMAN;tr|E9PM13|E9PM13_HUMAN	sp|P11142|HSP7C_HUMAN;tr|E9PKE3|E9PKE3_HUMAN;tr|E9PN89|E9PN89_HUMAN;tr|E9PNE6|E9PNE6_HUMAN;tr|A8K7Q2|A8K7Q2_HUMAN	275920	581530000	2107.6	31;30;20;20;16;13;12;12;12;11;10;8;8;7;6	31;30;20;20;16;13;12;12;12;11;10;8;8;7;6	26;25;18;16;13;11;11;11;11;6;9;7;6;5;4	>sp|P11142|HSP7C_HUMAN Heat shock cognate 71 kDa protein OS=Homo sapiens GN=HSPA8 PE=1 SV=1;>tr|E9PKE3|E9PKE3_HUMAN Heat shock cognate 71 kDa protein OS=Homo sapiens GN=HSPA8 PE=1 SV=1;>tr|E9PN89|E9PN89_HUMAN Heat shock cognate 71 kDa protein (Fragment) OS	15	31	31	26	2	31	2	31	1	26	44.9	44.9	40.1	70.897	646	646;627;312;500;410;187;171;178;184;639;137;132;168;223;151	0	4.3	44.9	899010000	275280	898730000	2	143	145				23	18;25;38;50;64;65;81;86;92;93;101;102;118;126;136;154;161;162;173;176;177;178;199;212;216;224;231;250;251;255;274	True;True;True;True;True;True;True;True;True;True;True;True;True;True;True;True;True;True;True;True;True;True;True;True;True;True;True;True;True;True;True	20;27;42;59;76;77;78;97;103;104;110;111;122;123;140;148;158;178;179;189;190;191;192;206;209;210;211;212;213;214;236;252;253;258;266;273;293;294;298;320	38;49;76;77;78;103;130;131;132;162;172;173;174;175;184;185;186;187;215;216;217;245;269;284;327;328;329;330;331;344;345;346;347;348;349;350;351;378;383;384;385;386;387;388;389;390;391;392;433;434;435;436;437;460;461;462;463;472;473;474;490;491;501;502;503;533;534;535;536;537;550;582;583	56;57;58;59;60;61;76;77;113;114;115;143;188;189;190;191;192;193;237;250;251;252;253;254;255;256;282;283;284;285;286;287;288;289;290;347;348;349;390;391;468;487;581;582;583;584;585;586;587;588;607;608;609;610;611;612;613;614;615;616;617;618;619;620;621;622;623;661;662;671;672;673;674;675;676;677;678;679;680;681;682;683;684;685;686;687;688;689;690;691;692;693;694;695;696;697;753;754;755;756;757;758…	59;76;113;143;189;193;237;250;282;290;347;349;390;468;487;583;616;622;661;679;685;687;756;789;806;831;848;892;897;922;968	31;32;33;34;35;36;37	61;87;93;122;127;237;549
sp|P23588|IF4B_HUMAN;tr|E7EX17|E7EX17_HUMAN;tr|F8VX11|F8VX11_HUMAN;tr|F8W0K0|F8W0K0_HUMAN;tr|F8VRU1|F8VRU1_HUMAN;tr|F8VYE9|F8VYE9_HUMAN;tr|F8VSC7|F8VSC7_HUMAN;tr|F8VP89|F8VP89_HUMAN	sp|P23588|IF4B_HUMAN;tr|E7EX17|E7EX17_HUMAN;tr|F8VX11|F8VX11_HUMAN	438020	1298000	2.96334	3;3;2;1;1;1;1;1	3;3;2;1;1;1;1;1	3;3;2;1;1;1;1;1	>sp|P23588|IF4B_HUMAN Eukaryotic translation initiation factor 4B OS=Homo sapiens GN=EIF4B PE=1 SV=2;>tr|E7EX17|E7EX17_HUMAN Eukaryotic translation initiation factor 4B OS=Homo sapiens GN=EIF4B PE=1 SV=1;>tr|F8VX11|F8VX11_HUMAN Eukaryotic translation initi	8	3	3	3	2	3	2	3	2	3	6.1	6.1	6.1	69.15	611	611;616;360;170;175;185;227;275	0	4.7	6.1	2337900	332480	2005400	2	3	5				25	3;77;253	True;True;True	4;93;296	10;11;157;539;540	16;17;231;903;904	16;231;904
sp|O14744|ANM5_HUMAN;tr|H0YJX6|H0YJX6_HUMAN;tr|G3V580|G3V580_HUMAN;tr|G3V5L5|G3V5L5_HUMAN;tr|G3V2L6|G3V2L6_HUMAN;tr|G3V2X6|G3V2X6_HUMAN;tr|H0YJD3|H0YJD3_HUMAN;tr|C9JSX3|C9JSX3_HUMAN;tr|H7BZ44|H7BZ44_HUMAN;tr|G3V5T6|G3V5T6_HUMAN;tr|H0YJ77|H0YJ77_HUMAN;tr|G3V507|G3V507_HUMAN;tr|G3V2F5|G3V2F5_HUMAN	sp|O14744|ANM5_HUMAN;tr|H0YJX6|H0YJX6_HUMAN	59828000	165280000	2.76259	22;11;9;7;6;6;5;5;4;3;3;1;1	22;11;9;7;6;6;5;5;4;3;3;1;1	22;11;9;7;6;6;5;5;4;3;3;1;1	>sp|O14744|ANM5_HUMAN Protein arginine N-methyltransferase 5 OS=Homo sapiens GN=PRMT5 PE=1 SV=4;>tr|H0YJX6|H0YJX6_HUMAN Protein arginine N-methyltransferase 5 (Fragment) OS=Homo sapiens GN=PRMT5 PE=1 SV=1	13	22	22	22	15	21	15	21	15	21	37.7	37.7	37.7	72.683	637	637;279;180;170;183;185;177;186;179;104;138;42;86	0	26.2	37.7	321770000	52338000	269430000	27	71	98				14	0;1;2;29;31;39;40;42;45;49;53;73;82;88;106;121;139;207;268;270;271;287	True;True;True;True;True;True;True;True;True;True;True;True;True;True;True;True;True;True;True;True;True;True	0;1;2;3;32;35;43;44;45;46;48;49;52;58;62;63;89;98;99;106;128;143;161;247;313;314;316;317;334	0;1;2;3;4;5;6;7;8;9;57;58;61;62;63;64;79;80;81;82;83;85;86;87;88;91;92;101;102;107;108;109;110;111;152;163;164;177;178;227;228;251;288;289;290;291;449;450;572;573;574;576;577;578;605;606;607;608	0;1;2;3;4;5;6;7;8;9;10;11;12;13;14;15;88;89;92;93;94;95;96;97;98;99;100;116;117;118;119;120;122;123;124;125;128;129;139;140;141;142;149;150;151;152;153;154;155;156;157;158;159;160;161;162;163;164;165;166;226;238;239;266;267;268;269;270;271;272;369;370;397;492;493;494;495;496;497;498;499;778;779;951;952;953;954;956;957;958;959;960;961;962;994;995;996;997;998	1;3;14;88;96;117;119;124;128;139;160;226;239;266;369;397;498;778;951;957;962;994	15;16;17;18;19	4;316;362;500;529
sp|Q9BRS2|RIOK1_HUMAN	sp|Q9BRS2|RIOK1_HUMAN	372250	729300	1.95917	3	3	3	>sp|Q9BRS2|RIOK1_HUMAN Serine/threonine-protein kinase RIO1 OS=Homo sapiens GN=RIOK1 PE=1 SV=2	1	3	3	3	2	3	2	3	2	3	5.6	5.6	5.6	65.582	568	568	0	3.9	5.6	1457600	271450	1186100	2	3	5				38	21;131;267	True;True;True	23;153;312	43;44;276;570;571	69;70;479;949;950	70;479;950
sp|P13647|K2C5_HUMAN;CON__P13647;CON__P04259;tr|F8W0C6|F8W0C6_HUMAN;tr|H0YIN9|H0YIN9_HUMAN;tr|H0YI76|H0YI76_HUMAN;CON__Q8VED5;tr|F8VV57|F8VV57_HUMAN	sp|P13647|K2C5_HUMAN;CON__P13647;CON__P04259	973420	933800	0.959298	12;12;6;5;4;4;3;2	8;8;2;3;3;2;0;2	2;2;0;0;0;1;0;1	>sp|P13647|K2C5_HUMAN Keratin, type II cytoskeletal 5 OS=Homo sapiens GN=KRT5 PE=1 SV=3;>P13647 SWISS-PROT:P13647 Tax_Id=9606 Gene_Symbol=KRT5 Keratin, type II cytoskeletal 5;>P04259 SWISS-PROT:P04259 Tax_Id=9606 Gene_Symbol=KRT6B Keratin, type II cytoskel	8	12	8	2	9	8	6	6	2	2	21.5	14.7	3.6	62.378	590	590;590;564;179;196;201;531;132	0	16.1	14.9	2335700	908030	1427700	6	5	11			+	6	63;100;113;115;167;168;192;211;248;256;279;281	False;True;True;False;False;False;True;True;True;True;True;True	75;121;135;137;198;199;228;251;291;299;326;328	129;213;214;237;238;241;242;361;362;416;458;459;530;551;593;596;597	186;187;345;346;380;381;385;386;642;643;730;787;788;887;923;978;985;986	186;346;380;386;642;643;730;788;887;923;978;985	2;3;4	274;297;303
sp|P02533|K1C14_HUMAN;CON__P02533;sp|Q04695|K1C17_HUMAN;CON__Q04695;CON__Q9QWL7;tr|F5GWP8|F5GWP8_HUMAN;CON__Q6IFX2;sp|P19012|K1C15_HUMAN;CON__P19012;CON__A2A4G1;tr|C9JM50|C9JM50_HUMAN;tr|K7EPJ9|K7EPJ9_HUMAN;sp|P08727|K1C19_HUMAN;CON__P08727;CON__P19001;CON__Q9Z2K1;CON__Q3ZAW8;CON__Q61782;tr|K7ESE1|K7ESE1_HUMAN;tr|K7ENW6|K7ENW6_HUMAN;tr|K7EMS3|K7EMS3_HUMAN;tr|C9JTG5|C9JTG5_HUMAN;tr|A8MT21|A8MT21_H…	sp|P02533|K1C14_HUMAN;CON__P02533	1533100	975760	0.636462	11;11;5;5;5;4;4;4;4;4;3;3;3;3;3;3;3;1;1;1;1;1;1	8;8;3;3;3;3;3;2;2;1;1;1;1;1;1;1;1;1;1;1;1;1;1	5;5;2;2;2;2;1;0;0;0;0;0;0;0;0;0;0;1;1;0;0;0;0	>sp|P02533|K1C14_HUMAN Keratin, type I cytoskeletal 14 OS=Homo sapiens GN=KRT14 PE=1 SV=4;>P02533 SWISS-PROT:P02533 Tax_Id=9606 Gene_Symbol=KRT14 Keratin, type I cytoskeletal 14	23	11	8	5	9	8	7	5	5	3	28.4	23.5	16.7	51.561	472	472;472;432;432;433;349;452;456;456;456;196;231;400;400;403;469;474;93;95;162;181;220;291	0	24.4	16.9	2818100	1787800	1030300	7	6	13			+	1	8;13;19;61;79;112;116;124;208;261;277	True;True;True;True;True;False;False;True;True;True;False	10;15;21;73;95;134;138;146;248;305;323;324	20;28;29;39;126;127;159;235;236;243;267;451;452;453;560;561;586;587;588;589;590	30;38;39;62;183;184;233;377;378;379;387;466;780;781;782;938;939;971;972;973;974;975	30;38;62;183;233;377;387;466;781;939;971	1	119
sp|P35527|K1C9_HUMAN;CON__P35527;tr|K7EQQ3|K7EQQ3_HUMAN;sp|Q99456|K1C12_HUMAN;CON__Q99456	sp|P35527|K1C9_HUMAN;CON__P35527;tr|K7EQQ3|K7EQQ3_HUMAN	40836000	25447000	0.623151	22;22;13;1;1	21;21;13;0;0	21;21;13;0;0	>sp|P35527|K1C9_HUMAN Keratin, type I cytoskeletal 9 OS=Homo sapiens GN=KRT9 PE=1 SV=3;>P35527 SWISS-PROT:P35527 Tax_Id=9606 Gene_Symbol=KRT9 Keratin, type I cytoskeletal 9;>tr|K7EQQ3|K7EQQ3_HUMAN Keratin, type I cytoskeletal 9 OS=Homo sapiens GN=KRT9 PE=1	5	22	21	21	19	19	19	18	19	18	46.4	45.3	45.3	62.064	623	623;623;390;494;494	0	40.1	39.5	87719000	39378000	48341000	40	29	69			+	7	33;41;48;52;67;72;75;83;97;116;160;182;189;190;197;205;206;214;234;242;244;272	True;True;True;True;True;True;True;True;True;False;True;True;True;True;True;True;True;True;True;True;True;True	37;47;57;61;81;82;88;91;100;117;118;138;187;188;218;225;226;233;234;243;244;245;246;255;276;277;285;287;318	67;68;84;100;105;106;135;136;137;138;150;151;155;165;166;201;202;203;204;205;206;243;340;341;342;343;399;400;408;409;410;411;427;428;429;430;445;446;447;448;466;467;507;508;509;518;519;521;522;579;580	103;104;121;138;145;146;147;148;196;197;198;199;200;224;225;229;240;241;242;321;322;323;324;325;326;327;328;329;387;600;601;602;603;604;605;606;704;705;716;717;718;719;720;721;722;723;724;744;745;746;747;748;749;774;775;776;777;799;800;856;857;858;867;868;869;870;871;872;874;875;963;964;965	103;121;138;147;199;224;229;240;322;387;600;704;716;720;746;775;776;800;856;869;874;965	5;6;7;8;9;10	157;234;245;269;276;286
sp|P04264|K2C1_HUMAN;CON__P04264;CON__H-INV:HIT000016045;tr|F8VP67|F8VP67_HUMAN	sp|P04264|K2C1_HUMAN;CON__P04264	99923000	60135000	0.601813	25;24;1;1	25;24;1;1	16;15;0;0	>sp|P04264|K2C1_HUMAN Keratin, type II cytoskeletal 1 OS=Homo sapiens GN=KRT1 PE=1 SV=6;>P04264 SWISS-PROT:P04264 Tax_Id=9606 Gene_Symbol=KRT1 Keratin, type II cytoskeletal 1	4	25	25	16	22	20	22	20	15	13	35.6	35.6	21.4	66.038	644	644;644;99;113	0	31.8	27.3	186370000	109260000	77111000	50	34	84			+	17	4;17;43;46;71;90;107;114;128;129;135;166;167;169;191;213;217;218;221;228;238;243;245;246;280	True;True;True;True;True;True;True;True;True;True;True;True;True;True;True;True;True;True;True;True;True;True;True;True;True	5;19;50;53;54;87;108;129;136;150;151;157;197;198;200;201;202;227;254;259;260;263;270;281;286;288;289;327	12;13;36;37;89;93;94;95;96;147;148;149;180;181;229;230;239;240;271;272;273;282;283;357;358;359;360;361;363;364;365;366;367;368;369;370;371;372;373;412;413;414;415;464;465;475;476;477;478;479;484;485;497;514;520;523;524;525;526;527;594;595	18;19;54;55;126;130;131;132;133;134;218;219;220;221;222;223;274;275;276;277;278;279;371;372;382;383;384;471;472;473;474;475;476;485;486;638;639;640;641;642;644;645;646;647;648;649;650;651;652;653;654;655;725;726;727;728;729;796;797;798;810;811;812;813;814;820;821;822;841;863;873;876;877;878;879;880;881;882;883;979;980;981;982;983;984	19;55;126;132;221;277;371;384;475;476;485;639;642;654;725;798;811;813;822;841;863;873;876;882;979	20;21;22	259;262;469
sp|P13645|K1C10_HUMAN;CON__P13645;CON__P02535-1;CON__P08730-1;sp|Q7Z3Y7|K1C28_HUMAN;CON__Q148H6;CON__Q7Z3Y7;CON__P05784;sp|Q7Z3Z0|K1C25_HUMAN;CON__Q7Z3Z0;sp|Q7Z3Y8|K1C27_HUMAN;CON__Q7Z3Y8;sp|Q2M2I5|K1C24_HUMAN;CON__Q2M2I5;tr|F8VZY9|F8VZY9_HUMAN;tr|A0A087X2I6|A0A087X2I6_HUMAN;sp|Q14525|KT33B_HUMAN;CON__Q14525;sp|Q15323|K1H1_HUMAN;CON__Q9UE12;CON__Q15323;CON__A2A5Y0;tr|C4AM86|C4AM86_HUMAN;CON__Q927…	sp|P13645|K1C10_HUMAN;CON__P13645	24964000	14745000	0.590651	23;23;9;4;3;3;3;2;2;2;2;2;2;2;1;1;1;1;1;1;1;1;1;1;1;1;1;1;1;1;1;1;1;1;1;1;1;1;1	23;23;9;4;3;3;3;2;2;2;2;2;2;2;1;1;1;1;1;1;1;1;1;1;1;1;1;1;1;1;1;1;1;1;1;1;1;1;1	18;18;5;0;1;1;1;0;1;1;1;1;0;0;0;0;0;0;0;0;0;0;0;0;0;0;0;0;0;0;0;0;0;0;0;0;0;0;0	>sp|P13645|K1C10_HUMAN Keratin, type I cytoskeletal 10 OS=Homo sapiens GN=KRT10 PE=1 SV=6;>P13645 SWISS-PROT:P13645 Tax_Id=9606 Gene_Symbol=KRT10 Keratin, type I cytoskeletal 10	39	23	23	18	22	17	22	17	18	12	36.3	36.3	30.3	58.826	584	584;593;570;437;464;464;486;423;450;450;459;459;525;525;391;404;404;404;416;416;416;416;425;425;430;448;448;449;453;455;455;456;456;467;467;468;468;471;476	0	35.1	31.8	45346000	27456000	17890000	36	19	55			+	5	9;22;55;80;99;112;116;120;123;170;180;194;195;196;209;210;220;226;227;239;262;277;282	True;True;True;True;True;True;True;True;True;True;True;True;True;True;True;True;True;True;True;True;True;True;True	11;24;65;96;120;134;138;142;145;203;216;230;231;232;249;250;262;268;269;282;306;323;324;329	21;22;23;45;46;113;114;160;161;211;212;235;236;243;249;250;265;266;374;375;394;395;396;419;420;421;422;423;424;425;426;454;455;456;457;482;483;494;495;496;515;562;586;587;588;589;590;598	31;32;33;71;72;168;169;234;235;236;342;343;344;377;378;379;387;395;396;464;465;656;657;699;700;701;733;734;735;736;737;738;739;740;741;742;743;783;784;785;786;818;819;837;838;839;840;864;940;941;971;972;973;974;975;987	32;71;168;236;344;377;387;395;465;656;699;734;738;742;783;785;818;837;838;864;940;971;987	1	150
sp|P35908|K22E_HUMAN;CON__P35908;sp|Q5XKE5|K2C79_HUMAN;CON__Q5XKE5;sp|O95678|K2C75_HUMAN;CON__O95678;sp|P12035|K2C3_HUMAN;CON__P12035;sp|Q01546|K22O_HUMAN;CON__Q01546;tr|H0YID6|H0YID6_HUMAN;CON__Q9R0H5;CON__P07744;CON__Q6NXH9;sp|Q7Z794|K2C1B_HUMAN;CON__Q7Z794;tr|H0YHD9|H0YHD9_HUMAN;tr|F8VRG4|F8VRG4_HUMAN;tr|F8VS61|F8VS61_HUMAN;CON__REFSEQ:XP_932229;CON__Q9DCV7;sp|P08729|K2C7_HUMAN;CON__Q3KNV1;CON…	sp|P35908|K22E_HUMAN;CON__P35908	17048000	8399700	0.492709	18;18;4;4;3;3;3;3;3;3;2;2;2;2;2;2;1;1;1;1;1;1;1;1;1;1;1;1;1;1	16;16;4;4;3;3;3;3;3;3;2;1;2;1;1;1;1;1;1;1;1;1;1;1;1;1;1;1;1;1	12;12;1;1;0;0;1;1;1;1;1;0;0;0;0;0;0;0;0;0;0;0;0;0;0;0;0;0;0;0	>sp|P35908|K22E_HUMAN Keratin, type II cytoskeletal 2 epidermal OS=Homo sapiens GN=KRT2 PE=1 SV=2;>P35908 SWISS-PROT:P35908 Tax_Id=9606 Gene_Symbol=KRT2 Keratin, type II cytoskeletal 2 epidermal	30	18	16	12	16	14	14	12	10	10	33.8	30.7	23.8	65.432	639	639;645;535;535;551;551;628;629;638;638;119;524;525;539;578;578;143;177;248;345;457;469;469;469;499;534;594;600;600;600	0	32.2	25.2	28849000	19127000	9721500	17	12	29			+	8	44;47;63;71;74;90;115;130;133;134;159;168;181;222;236;247;265;284	True;True;True;False;True;False;True;True;True;True;True;True;True;True;True;True;True;True	51;55;56;75;87;90;108;137;152;155;156;186;199;217;264;279;290;309;331	90;97;98;99;129;147;148;149;153;154;180;181;241;242;274;275;278;279;280;281;339;362;397;398;486;487;512;528;529;566;567;600;601	127;135;136;137;186;187;218;219;220;221;222;223;227;228;274;275;276;277;278;279;385;386;477;478;481;482;483;484;599;643;702;703;823;824;861;884;885;886;945;946;989;990	127;135;186;221;227;277;386;477;483;484;599;643;703;824;861;886;945;990	11;12;13;14	257;294;467;491
tr|C9JXV0|C9JXV0_HUMAN;tr|A6NNK5|A6NNK5_HUMAN;sp|Q12888|TP53B_HUMAN	tr|C9JXV0|C9JXV0_HUMAN;tr|A6NNK5|A6NNK5_HUMAN;sp|Q12888|TP53B_HUMAN	5883600	0	0	1;1;1	1;1;1	1;1;1	>tr|C9JXV0|C9JXV0_HUMAN Tumor suppressor p53-binding protein 1 (Fragment) OS=Homo sapiens GN=TP53BP1 PE=1 SV=1;>tr|A6NNK5|A6NNK5_HUMAN Tumor suppressor p53-binding protein 1 OS=Homo sapiens GN=TP53BP1 PE=1 SV=2;>sp|Q12888|TP53B_HUMAN Tumor suppressor p53-b	3	1	1	1	1	0	1	0	1	0	0.7	0.7	0.7	111.66	1033	1033;1927;1972	0	0.7	0	5883600	5883600	0	1	0	1				30	184	TRUE	220	403	710	710
tr|A0A0C4DGB6|A0A0C4DGB6_HUMAN;sp|P02768|ALBU_HUMAN;CON__P02768-1;tr|A0A087WWT3|A0A087WWT3_HUMAN;tr|H7C013|H7C013_HUMAN	tr|A0A0C4DGB6|A0A0C4DGB6_HUMAN;sp|P02768|ALBU_HUMAN;CON__P02768-1;tr|A0A087WWT3|A0A087WWT3_HUMAN;tr|H7C013|H7C013_HUMAN	2448600	0	0	4;4;4;3;2	2;2;2;2;2	2;2;2;2;2	>tr|A0A0C4DGB6|A0A0C4DGB6_HUMAN Serum albumin OS=Homo sapiens GN=ALB PE=1 SV=1;>sp|P02768|ALBU_HUMAN Serum albumin OS=Homo sapiens GN=ALB PE=1 SV=2;>P02768-1 SWISS-PROT:P02768-1 Tax_Id=9606 Gene_Symbol=ALB Isoform 1 of Serum albumin precursor;>tr|A0A087WWT	5	4	2	2	2	3	2	1	2	1	6.8	3.1	3.1	69.226	604	604;609;609;396;197	0	3.1	5.1	2548100	2448600	99579	3	1	4			+	2	111;146;149;219	False;True;False;True	133;168;171;261	234;312;318;480;481	376;552;572;815;816;817	376;552;572;816
sp|Q92841|DDX17_HUMAN;tr|H3BLZ8|H3BLZ8_HUMAN;tr|J3KTA4|J3KTA4_HUMAN;sp|P17844|DDX5_HUMAN	sp|Q92841|DDX17_HUMAN;tr|H3BLZ8|H3BLZ8_HUMAN;tr|J3KTA4|J3KTA4_HUMAN;sp|P17844|DDX5_HUMAN	171780	0	0	2;2;1;1	2;2;1;1	2;2;1;1	>sp|Q92841|DDX17_HUMAN Probable ATP-dependent RNA helicase DDX17 OS=Homo sapiens GN=DDX17 PE=1 SV=2;>tr|H3BLZ8|H3BLZ8_HUMAN Probable ATP-dependent RNA helicase DDX17 OS=Homo sapiens GN=DDX17 PE=1 SV=1;>tr|J3KTA4|J3KTA4_HUMAN Probable ATP-dependent RNA heli	4	2	2	2	2	1	2	1	2	1	3.3	3.3	3.3	80.272	729	729;731;614;614	0	3.3	1.6	384770	171780	212990	2	1	3				37	11;263	True;True	13;307	25;26;563	35;36;942	36;942
tr|F5GXS0|F5GXS0_HUMAN;tr|A0A0G2JL54|A0A0G2JL54_HUMAN;tr|A0A0G2JPR0|A0A0G2JPR0_HUMAN;sp|P0C0L5|CO4B_HUMAN;sp|P0C0L4|CO4A_HUMAN	tr|F5GXS0|F5GXS0_HUMAN;tr|A0A0G2JL54|A0A0G2JL54_HUMAN;tr|A0A0G2JPR0|A0A0G2JPR0_HUMAN;sp|P0C0L5|CO4B_HUMAN;sp|P0C0L4|CO4A_HUMAN	95721	0	0	1;1;1;1;1	1;1;1;1;1	1;1;1;1;1	>tr|F5GXS0|F5GXS0_HUMAN Complement C4-B OS=Homo sapiens GN=C4B PE=1 SV=1;>tr|A0A0G2JL54|A0A0G2JL54_HUMAN Complement C4-B OS=Homo sapiens GN=C4B_2 PE=4 SV=1;>tr|A0A0G2JPR0|A0A0G2JPR0_HUMAN Complement C4-A OS=Homo sapiens GN=C4A PE=4 SV=1;>sp|P0C0L5|CO4B_HUM	5	1	1	1	1	1	1	1	1	1	0.5	0.5	0.5	187.67	1698	1698;1698;1744;1744;1744	0	0.5	0.5	95721	95721	0	0	1	1				18	32	TRUE	36	65;66	101;102	102
sp|P08779|K1C16_HUMAN;CON__P08779	sp|P08779|K1C16_HUMAN;CON__P08779	60332	0	0	7;7	1;1	1;1	>sp|P08779|K1C16_HUMAN Keratin, type I cytoskeletal 16 OS=Homo sapiens GN=KRT16 PE=1 SV=4;>P08779 SWISS-PROT:P08779 Tax_Id=9606 Gene_Symbol=KRT16 Keratin, type I cytoskeletal 16	2	7	1	1	5	5	1	0	1	0	14.6	3	3	51.267	473	473;473	1	10.6	9.3	60332	60332	0	1	0	1	+		+	4	8;12;19;112;116;261;277	False;True;False;False;False;False;False	10;14;21;134;138;305;323;324	20;27;39;235;236;243;560;561;586;587;588;589;590	30;37;62;377;378;379;387;938;939;971;972;973;974;975	30;37;62;377;387;939;971	1	121
sp|P0CW18|PRS56_HUMAN;tr|R4GMZ0|R4GMZ0_HUMAN	sp|P0CW18|PRS56_HUMAN;tr|R4GMZ0|R4GMZ0_HUMAN	1	0	0	1;1	1;1	1;1	>sp|P0CW18|PRS56_HUMAN Serine protease 56 OS=Homo sapiens GN=PRSS56 PE=1 SV=1;>tr|R4GMZ0|R4GMZ0_HUMAN Serine protease 56 OS=Homo sapiens GN=PRSS56 PE=1 SV=1	2	1	1	1	1	0	1	0	1	0	1.3	1.3	1.3	64.596	603	603;604	0	1.3	0	0	0	0	1	0	1				20	185	TRUE	221	404	711	711
tr|C9JXC3|C9JXC3_HUMAN;tr|C9JNE2|C9JNE2_HUMAN;sp|Q9Y530|OARD1_HUMAN	tr|C9JXC3|C9JXC3_HUMAN;tr|C9JNE2|C9JNE2_HUMAN;sp|Q9Y530|OARD1_HUMAN	1	0	0	1;1;1	1;1;1	1;1;1	>tr|C9JXC3|C9JXC3_HUMAN O-acetyl-ADP-ribose deacetylase 1 OS=Homo sapiens GN=OARD1 PE=1 SV=1;>tr|C9JNE2|C9JNE2_HUMAN O-acetyl-ADP-ribose deacetylase 1 (Fragment) OS=Homo sapiens GN=OARD1 PE=1 SV=1;>sp|Q9Y530|OARD1_HUMAN O-acetyl-ADP-ribose deacetylase 1 OS	3	1	1	1	0	1	0	1	0	1	7.1	7.1	7.1	12.782	113	113;131;152	0	0	7.1	0	0	0	0	1	1				40	186	TRUE	222	405	712	712

## Sheet: Replicate2
Protein IDs	Majority protein IDs	LFQ intensity Ctrl	LFQ intensity PD	PD/Ctrl	Peptide counts (all)	Peptide counts (razor+unique)	Peptide counts (unique)	Fasta headers	Number of proteins	Peptides	Razor + unique peptides	Unique peptides	Peptides Ctrl	Peptides PD	Razor + unique peptides Ctrl	Razor + unique peptides PD	Unique peptides Ctrl	Unique peptides PD	Sequence coverage [%]	Unique + razor sequence coverage [%]	Unique sequence coverage [%]	Mol. weight [kDa]	Sequence length	Sequence lengths	Q-value	Sequence coverage Ctrl [%]	Sequence coverage PD [%]	Intensity	Intensity Ctrl	Intensity PD	MS/MS Count Ctrl	MS/MS Count PD	MS/MS Count	Only identified by site	Reverse	Potential contaminant	id	Peptide IDs	Peptide is razor	Mod. peptide IDs	Evidence IDs	MS/MS IDs	Best MS/MS	Oxidation (M) site IDs	Oxidation (M) site positions
sp|P11142|HSP7C_HUMAN;tr|E9PKE3|E9PKE3_HUMAN;tr|E9PN89|E9PN89_HUMAN;tr|E9PNE6|E9PNE6_HUMAN;tr|A8K7Q2|A8K7Q2_HUMAN;tr|E9PLF4|E9PLF4_HUMAN;tr|E9PQQ4|E9PQQ4_HUMAN;tr|E9PQK7|E9PQK7_HUMAN;tr|E9PK54|E9PK54_HUMAN;sp|P54652|HSP72_HUMAN;tr|E9PPY6|E9PPY6_HUMAN;tr|E9PI65|E9PI65_HUMAN;tr|E9PN25|E9PN25_HUMAN;tr|E9PM13|E9PM13_HUMAN;tr|E9PS65|E9PS65_HUMAN	sp|P11142|HSP7C_HUMAN;tr|E9PKE3|E9PKE3_HUMAN;tr|E9PN89|E9PN89_HUMAN;tr|E9PNE6|E9PNE6_HUMAN	1	267810000	267810000	27;26;17;16;13;12;11;11;11;10;9;8;7;6;6	27;26;17;16;13;12;11;11;11;10;9;8;7;6;6	22;21;15;12;10;10;10;10;10;5;8;6;6;4;4	>sp|P11142|HSP7C_HUMAN Heat shock cognate 71 kDa protein OS=Homo sapiens GN=HSPA8 PE=1 SV=1;>tr|E9PKE3|E9PKE3_HUMAN Heat shock cognate 71 kDa protein OS=Homo sapiens GN=HSPA8 PE=1 SV=1;>tr|E9PN89|E9PN89_HUMAN Heat shock cognate 71 kDa protein (Fragment) OS	15	27	27	22	0	27	0	27	0	22	40.7	40.7	35.9	70.897	646	646;627;312;500;410;187;171;178;184;639;137;168;132;151;223	0	0	40.7	144870000	0	144870000	0	83	83				34	31;47;60;76;77;97;111;112;123;124;153;164;181;189;190;205;208;209;210;234;245;250;264;270;305;306;330	True;True;True;True;True;True;True;True;True;True;True;True;True;True;True;True;True;True;True;True;True;True;True;True;True;True;True	32;50;64;81;82;106;120;121;135;136;166;178;195;205;206;207;208;227;230;231;232;233;234;261;262;274;280;294;300;338;339;364	47;69;70;88;111;112;151;174;175;176;207;208;209;265;283;327;328;340;341;342;343;344;345;346;379;382;383;384;385;386;387;388;438;439;440;460;461;471;495;496;508;509;568;569;570;609;610	62;91;92;113;141;142;143;144;197;235;236;237;238;239;240;299;300;301;430;431;453;542;543;544;545;557;558;559;560;561;562;563;564;565;566;567;568;569;609;610;617;618;619;620;621;622;623;624;625;626;627;628;629;630;631;632;633;712;713;714;715;716;738;739;740;741;751;781;782;783;784;785;786;800;801;882;883;884;885;886;887;888;889;994;995	62;91;113;141;144;197;235;237;299;301;430;453;545;567;568;609;617;628;633;715;738;751;782;800;882;888;995	41;42;43;44;45	61;87;122;237;549
sp|P17066|HSP76_HUMAN;sp|P48741|HSP77_HUMAN	sp|P17066|HSP76_HUMAN	1	53150000	53150000	10;4	1;1	1;1	>sp|P17066|HSP76_HUMAN Heat shock 70 kDa protein 6 OS=Homo sapiens GN=HSPA6 PE=1 SV=2	2	10	1	1	2	10	1	1	1	1	15.6	1.7	1.7	71.027	643	643;367	0	4.2	15.6	26190000	78247	26112000	1	3	4				39	23;48;79;114;123;124;153;271;305;314	False;False;False;False;False;False;False;False;False;True	24;51;85;123;135;136;166;301;338;348	35;36;37;71;115;178;207;208;209;265;510;568;587;588	47;48;49;50;51;93;94;147;148;243;244;299;300;301;430;431;802;882;883;884;885;958;959;960;961	48;93;147;243;299;301;430;802;882;960
tr|E9PK05|E9PK05_HUMAN;sp|O14523|C2C2L_HUMAN	tr|E9PK05|E9PK05_HUMAN;sp|O14523|C2C2L_HUMAN	1	45337000	45337000	1;1	1;1	1;1	>tr|E9PK05|E9PK05_HUMAN C2 domain-containing protein 2-like OS=Homo sapiens GN=C2CD2L PE=1 SV=1;>sp|O14523|C2C2L_HUMAN C2 domain-containing protein 2-like OS=Homo sapiens GN=C2CD2L PE=1 SV=3	2	1	1	1	1	1	1	1	1	1	2.6	2.6	2.6	41.278	391	391;706	0	2.6	2.6	51764000	29490000	22274000	2	1	3				20	141	TRUE	154	235;236	334;335;336	334
sp|P38646|GRP75_HUMAN;tr|H0Y8S0|H0Y8S0_HUMAN;tr|D6RA73|D6RA73_HUMAN;tr|D6RJI2|D6RJI2_HUMAN;tr|H0YBG6|H0YBG6_HUMAN	sp|P38646|GRP75_HUMAN	1	42597000	42597000	20;4;2;2;1	20;4;2;2;1	20;4;2;2;1	>sp|P38646|GRP75_HUMAN Stress-70 protein, mitochondrial OS=Homo sapiens GN=HSPA9 PE=1 SV=2	5	20	20	20	0	20	0	20	0	20	34.3	34.3	34.3	73.68	679	679;102;62;95;163	0	0	34.3	22794000	0	22794000	0	28	28				43	30;36;68;69;70;131;151;180;184;192;217;218;237;265;274;304;313;315;316;328	True;True;True;True;True;True;True;True;True;True;True;True;True;True;True;True;True;True;True;True	31;38;39;72;73;74;75;144;164;194;199;211;243;244;265;266;295;305;337;346;347;349;350;362	46;54;55;100;101;102;103;221;263;326;332;350;351;402;403;444;445;497;498;515;567;585;586;589;590;591;607	60;61;73;74;128;129;130;131;132;315;428;541;549;577;578;652;653;721;722;787;788;808;881;956;957;962;963;964;991;992	60;74;128;131;132;315;428;541;549;577;652;653;722;788;808;881;957;962;964;991	50;51;52;53;54	172;174;389;561;584
sp|P11021|GRP78_HUMAN	sp|P11021|GRP78_HUMAN	1	33464000	33464000	20	19	19	>sp|P11021|GRP78_HUMAN 78 kDa glucose-regulated protein OS=Homo sapiens GN=HSPA5 PE=1 SV=2	1	20	19	19	0	20	0	19	0	19	35.5	35.5	35.5	72.332	654	654	0	0	35.5	17308000	0	17308000	0	33	33				33	32;46;64;78;111;113;125;126;130;179;183;193;203;204;263;289;307;319;332;335	True;True;True;True;False;True;True;True;True;True;True;True;True;True;True;True;True;True;True;True	33;34;49;68;83;84;120;122;137;138;143;193;198;212;225;226;293;320;340;353;366;370	48;49;68;94;113;114;174;177;210;211;220;325;331;352;377;378;493;494;535;571;596;612;620;621	63;64;65;88;89;90;121;145;146;235;236;241;242;302;303;304;314;539;540;548;579;605;606;607;608;779;780;830;831;890;973;997;998;1008;1009	65;90;121;146;235;241;302;303;314;539;548;579;605;607;779;830;890;973;997;1009	39;40	196;332
sp|Q5T2N8|ATD3C_HUMAN;sp|Q5T9A4|ATD3B_HUMAN	sp|Q5T2N8|ATD3C_HUMAN;sp|Q5T9A4|ATD3B_HUMAN	1	4476800	4476800	1;1	1;1	1;1	>sp|Q5T2N8|ATD3C_HUMAN ATPase family AAA domain-containing protein 3C OS=Homo sapiens GN=ATAD3C PE=2 SV=2;>sp|Q5T9A4|ATD3B_HUMAN ATPase family AAA domain-containing protein 3B OS=Homo sapiens GN=ATAD3B PE=1 SV=1	2	1	1	1	1	1	1	1	1	1	1.7	1.7	1.7	46.379	411	411;648	0	1.7	1.7	6109900	3910600	2199400	2	2	4				51	215	TRUE	241	399;400	647;648;649;650	649
sp|O95399|UTS2_HUMAN;tr|Q5H8X8|Q5H8X8_HUMAN	sp|O95399|UTS2_HUMAN;tr|Q5H8X8|Q5H8X8_HUMAN	1	1505700	1505700	1;1	1;1	1;1	>sp|O95399|UTS2_HUMAN Urotensin-2 OS=Homo sapiens GN=UTS2 PE=1 SV=1;>tr|Q5H8X8|Q5H8X8_HUMAN Urotensin-2 OS=Homo sapiens GN=UTS2 PE=1 SV=1	2	1	1	1	0	1	0	1	0	1	6.5	6.5	6.5	14.295	124	124;139	0	0	6.5	739750	0	739750	0	1	1				22	171	TRUE	185	311	515	515
sp|P23588|IF4B_HUMAN;tr|E7EX17|E7EX17_HUMAN;tr|F8VX11|F8VX11_HUMAN	sp|P23588|IF4B_HUMAN;tr|E7EX17|E7EX17_HUMAN;tr|F8VX11|F8VX11_HUMAN	1	1328600	1328600	2;2;1	2;2;1	2;2;1	>sp|P23588|IF4B_HUMAN Eukaryotic translation initiation factor 4B OS=Homo sapiens GN=EIF4B PE=1 SV=2;>tr|E7EX17|E7EX17_HUMAN Eukaryotic translation initiation factor 4B OS=Homo sapiens GN=EIF4B PE=1 SV=1;>tr|F8VX11|F8VX11_HUMAN Eukaryotic translation initi	3	2	2	2	0	2	0	2	0	2	4.7	4.7	4.7	69.15	611	611;616;360	0	0	4.7	652720	0	652720	0	3	3				40	3;308	True;True	3;341	3;572	4;5;891	4;891
sp|Q8WY22|BRI3B_HUMAN	sp|Q8WY22|BRI3B_HUMAN	1	1205000	1205000	1	1	1	>sp|Q8WY22|BRI3B_HUMAN BRI3-binding protein OS=Homo sapiens GN=BRI3BP PE=1 SV=1	1	1	1	1	1	1	1	1	1	1	3.2	3.2	3.2	27.835	251	251	0	3.2	3.2	1405000	813000	592000	1	1	2				55	233	TRUE	260	436;437	710;711	711
tr|K7ENC9|K7ENC9_HUMAN;tr|K7EQY9|K7EQY9_HUMAN	tr|K7ENC9|K7ENC9_HUMAN;tr|K7EQY9|K7EQY9_HUMAN	1	972670	972670	1;1	1;1	1;1	>tr|K7ENC9|K7ENC9_HUMAN DNA-binding protein RFX2 (Fragment) OS=Homo sapiens GN=RFX2 PE=4 SV=5;>tr|K7EQY9|K7EQY9_HUMAN DNA-binding protein RFX2 (Fragment) OS=Homo sapiens GN=RFX2 PE=4 SV=5	2	1	1	1	1	1	1	1	1	1	7.4	7.4	7.4	10.008	94	94;111	0	7.4	7.4	783690	305820	477860	1	1	2				59	228	TRUE	254	421;422	679;680	680
rpl36_startcodon3;rpl36_startcodon2;rpl36_startcodon1	rpl36_startcodon3;rpl36_startcodon2;rpl36_startcodon1	1	450730	450730	2;2;2	2;2;2	2;2;2	>rpl36_startcodon3;>rpl36_startcodon2;>rpl36_startcodon1	3	2	2	2	0	2	0	2	0	2	22.1	22.1	22.1	14.131	131	131;139;150	0	0	22.1	221440	0	221440	0	2	2				19	102;166	True;True	111;180	157;286	206;456	206;456
tr|J3QSA3|J3QSA3_HUMAN;tr|F5GZ39|F5GZ39_HUMAN;tr|M0R1V7|M0R1V7_HUMAN;tr|J3QS39|J3QS39_HUMAN;tr|J3QTR3|J3QTR3_HUMAN;tr|F5H6Q2|F5H6Q2_HUMAN;sp|P62987|RL40_HUMAN;tr|F5GYU3|F5GYU3_HUMAN;tr|F5H2Z3|F5H2Z3_HUMAN;tr|F5H265|F5H265_HUMAN;tr|B4DV12|B4DV12_HUMAN;tr|F5H388|F5H388_HUMAN;sp|P62979|RS27A_HUMAN;tr|F5H747|F5H747_HUMAN;tr|F5GXK7|F5GXK7_HUMAN;tr|J3QKN0|J3QKN0_HUMAN;tr|J3QLP7|J3QLP7_HUMAN;tr|Q5PY61|Q…	tr|J3QSA3|J3QSA3_HUMAN;tr|F5GZ39|F5GZ39_HUMAN;tr|M0R1V7|M0R1V7_HUMAN;tr|J3QS39|J3QS39_HUMAN;tr|J3QTR3|J3QTR3_HUMAN;tr|F5H6Q2|F5H6Q2_HUMAN;sp|P62987|RL40_HUMAN;tr|F5GYU3|F5GYU3_HUMAN;tr|F5H2Z3|F5H2Z3_HUMAN;tr|F5H265|F5H265_HUMAN;tr|B4DV12|B4DV12_HUMAN;tr|F5H388|F5H388_HUMAN;sp|P62979|RS27A_HUMAN;tr|F5H747|F5H747_HUMAN;tr|F5GXK7|F5GXK7_HUMAN;tr|J3QKN0|J3QKN0_HUMAN;tr|J3QLP7|J3QLP7_HUMAN;tr|Q5PY61|Q…	1	368050	368050	1;1;1;1;1;1;1;1;1;1;1;1;1;1;1;1;1;1;1;1;1;1	1;1;1;1;1;1;1;1;1;1;1;1;1;1;1;1;1;1;1;1;1;1	1;1;1;1;1;1;1;1;1;1;1;1;1;1;1;1;1;1;1;1;1;1	>tr|J3QSA3|J3QSA3_HUMAN Polyubiquitin-B (Fragment) OS=Homo sapiens GN=UBB PE=1 SV=1;>tr|F5GZ39|F5GZ39_HUMAN Polyubiquitin-C (Fragment) OS=Homo sapiens GN=UBC PE=4 SV=1;>tr|M0R1V7|M0R1V7_HUMAN Ubiquitin-60S ribosomal protein L40 (Fragment) OS=Homo sapiens G	22	1	1	1	1	1	1	1	1	1	37.2	37.2	37.2	4.8535	43	43;61;63;93;106;123;128;134;136;149;153;155;156;161;169;206;224;229;229;229;305;685	0	37.2	37.2	452790	271970	180820	1	1	2				30	287	TRUE	318	532;533	827;828	827
sp|P04259|K2C6B_HUMAN	sp|P04259|K2C6B_HUMAN	1	225100	225100	12	1	0	>sp|P04259|K2C6B_HUMAN Keratin, type II cytoskeletal 6B OS=Homo sapiens GN=KRT6B PE=1 SV=5	1	12	1	0	9	8	0	1	0	0	22.5	3	0	60.066	564	564	0	17.4	14.2	110590	0	110590	0	1	1				26	6;21;24;74;75;136;198;199;227;280;336;337	False;False;True;False;False;False;False;False;False;False;False;False	6;22;25;79;80;149;217;218;253;311;371;372	6;7;32;38;108;109;110;230;360;361;362;419;420;524;622;623;624;625	8;9;44;52;137;138;139;140;328;329;587;588;589;677;678;819;1010;1011;1012;1013;1014;1015;1016;1017;1018;1019	8;44;52;137;138;328;587;589;678;819;1011;1017
tr|G3V3D2|G3V3D2_HUMAN;tr|G3V5V8|G3V5V8_HUMAN;tr|G3V5H6|G3V5H6_HUMAN;tr|G3V2V4|G3V2V4_HUMAN;tr|G3V287|G3V287_HUMAN;tr|G3V4A9|G3V4A9_HUMAN;tr|G3V2E1|G3V2E1_HUMAN;sp|Q9P0W8|SPAT7_HUMAN	tr|G3V3D2|G3V3D2_HUMAN;tr|G3V5V8|G3V5V8_HUMAN;tr|G3V5H6|G3V5H6_HUMAN;tr|G3V2V4|G3V2V4_HUMAN;tr|G3V287|G3V287_HUMAN;tr|G3V4A9|G3V4A9_HUMAN;tr|G3V2E1|G3V2E1_HUMAN;sp|Q9P0W8|SPAT7_HUMAN	1	225010	225010	1;1;1;1;1;1;1;1	1;1;1;1;1;1;1;1	1;1;1;1;1;1;1;1	>tr|G3V3D2|G3V3D2_HUMAN Spermatogenesis-associated protein 7 OS=Homo sapiens GN=SPATA7 PE=4 SV=1;>tr|G3V5V8|G3V5V8_HUMAN Spermatogenesis-associated protein 7 OS=Homo sapiens GN=SPATA7 PE=1 SV=1;>tr|G3V5H6|G3V5H6_HUMAN Spermatogenesis-associated protein 7 O	8	1	1	1	1	1	1	1	1	1	16.7	16.7	16.7	4.7625	42	42;49;53;81;85;86;228;599	0	16.7	16.7	467120	356580	110540	1	1	2				56	25	TRUE	26	39;40	53;54	53
tr|A0A087WYF5|A0A087WYF5_HUMAN;tr|A0A0A0MT31|A0A0A0MT31_HUMAN;sp|P02810|PRPC_HUMAN;tr|A0A087WYT0|A0A087WYT0_HUMAN;tr|A0A087WV42|A0A087WV42_HUMAN;tr|A0A087WZY1|A0A087WZY1_HUMAN	tr|A0A087WYF5|A0A087WYF5_HUMAN;tr|A0A0A0MT31|A0A0A0MT31_HUMAN;sp|P02810|PRPC_HUMAN;tr|A0A087WYT0|A0A087WYT0_HUMAN;tr|A0A087WV42|A0A087WV42_HUMAN;tr|A0A087WZY1|A0A087WZY1_HUMAN	1	61377	61377	1;1;1;1;1;1	1;1;1;1;1;1	1;1;1;1;1;1	>tr|A0A087WYF5|A0A087WYF5_HUMAN Salivary acidic proline-rich phosphoprotein 1/2 (Fragment) OS=Homo sapiens GN=PRH1 PE=4 SV=1;>tr|A0A0A0MT31|A0A0A0MT31_HUMAN Proline-rich protein 4 OS=Homo sapiens GN=PRH1 PE=4 SV=1;>sp|P02810|PRPC_HUMAN Salivary acidic prol	6	1	1	1	0	1	0	1	0	1	12.1	12.1	12.1	14.001	140	140;166;166;175;187;265	0	0	12.1	30154	0	30154	0	1	1				24	216	TRUE	242	401	651	651
sp|P0DMV9|HS71B_HUMAN;sp|P0DMV8|HS71A_HUMAN;tr|A0A0G2JIW1|A0A0G2JIW1_HUMAN;tr|V9GZ37|V9GZ37_HUMAN	sp|P0DMV9|HS71B_HUMAN;sp|P0DMV8|HS71A_HUMAN;tr|A0A0G2JIW1|A0A0G2JIW1_HUMAN;tr|V9GZ37|V9GZ37_HUMAN	364940	316360000	866.882	24;24;24;14	21;21;21;12	11;11;11;5	>sp|P0DMV9|HS71B_HUMAN Heat shock 70 kDa protein 1B OS=Homo sapiens GN=HSPA1B PE=1 SV=1;>sp|P0DMV8|HS71A_HUMAN Heat shock 70 kDa protein 1A OS=Homo sapiens GN=HSPA1A PE=1 SV=1;>tr|A0A0G2JIW1|A0A0G2JIW1_HUMAN Heat shock 70 kDa protein 1B OS=Homo sapiens GN=	4	24	21	11	2	24	2	21	1	11	40.9	37.4	17.8	70.051	641	641;641;642;476	0	4.2	40.9	182760000	364940	182400000	2	81	83				31	10;19;23;33;48;79;81;105;114;123;124;127;154;165;175;176;182;191;206;207;236;249;271;305	True;True;True;True;True;True;True;True;True;False;False;True;True;True;True;True;True;True;True;True;True;True;True;False	10;11;20;24;35;51;85;88;89;114;123;135;136;139;140;167;179;189;190;196;197;209;210;228;229;264;278;279;301;338	12;13;14;15;29;30;35;36;37;50;71;115;119;120;121;122;123;164;165;178;207;208;209;212;213;214;215;216;266;284;285;318;319;320;321;329;330;347;348;349;380;381;443;467;468;469;470;510;568	14;15;16;17;18;19;20;37;38;39;40;41;42;47;48;49;50;51;66;67;68;69;93;94;147;148;153;154;155;156;157;158;159;160;219;220;221;243;244;299;300;301;305;306;307;308;309;310;432;454;455;522;523;524;525;526;527;528;529;530;531;532;533;534;535;546;547;570;571;572;573;574;575;576;611;612;613;614;615;616;720;747;748;749;750;802;882;883;884;885	16;41;48;66;93;147;160;221;243;299;301;305;432;455;524;528;547;575;612;615;720;749;802;882	34;35;36;37;38	87;122;127;381;549
sp|O14744|ANM5_HUMAN;tr|G3V580|G3V580_HUMAN;tr|H0YJX6|H0YJX6_HUMAN;tr|G3V5L5|G3V5L5_HUMAN;tr|G3V2X6|G3V2X6_HUMAN;tr|H0YJD3|H0YJD3_HUMAN;tr|G3V2L6|G3V2L6_HUMAN;tr|C9JSX3|C9JSX3_HUMAN;tr|H7BZ44|H7BZ44_HUMAN;tr|H0YJ77|H0YJ77_HUMAN;tr|G3V507|G3V507_HUMAN;tr|G3V2F5|G3V2F5_HUMAN;tr|G3V5T6|G3V5T6_HUMAN	sp|O14744|ANM5_HUMAN	3053400	61836000	20.2515	17;8;8;6;6;4;4;4;3;2;1;1;1	17;8;8;6;6;4;4;4;3;2;1;1;1	17;8;8;6;6;4;4;4;3;2;1;1;1	>sp|O14744|ANM5_HUMAN Protein arginine N-methyltransferase 5 OS=Homo sapiens GN=PRMT5 PE=1 SV=4	13	17	17	17	6	16	6	16	6	16	29	29	29	72.683	637	637;180;279;170;185;177;183;186;179;138;42;86;104	0	12.7	29	32969000	2142700	30827000	5	28	33				21	0;1;2;35;37;49;51;54;58;63;106;128;167;323;324;325;345	True;True;True;True;True;True;True;True;True;True;True;True;True;True;True;True;True	0;1;2;37;40;52;54;57;62;67;115;141;181;357;358;359;380	0;1;2;52;53;56;72;74;78;86;92;93;166;167;217;218;287;288;600;601;602;603;638;639	0;1;2;3;71;72;75;76;95;97;101;111;119;120;222;223;224;311;312;457;458;459;977;978;979;980;981;982;983;984;985;986;1039;1040	0;2;3;72;76;95;97;101;111;119;223;312;457;978;981;986;1039	29;30	4;500
sp|P08779|K1C16_HUMAN;CON__P08779;tr|K7ENW6|K7ENW6_HUMAN;sp|P19012|K1C15_HUMAN;CON__P19012;CON__A2A4G1;CON__Q9Z2K1;CON__Q3ZAW8;tr|K7EPJ9|K7EPJ9_HUMAN;CON__P19001;tr|A8MT21|A8MT21_HUMAN;CON__P05784;tr|C9JTG5|C9JTG5_HUMAN;tr|F8VZY9|F8VZY9_HUMAN;tr|A0A087X2I6|A0A087X2I6_HUMAN;sp|Q14525|KT33B_HUMAN;CON__Q14525;sp|Q15323|K1H1_HUMAN;CON__Q9UE12;CON__Q15323;CON__A2A5Y0;sp|P35900|K1C20_HUMAN;CON__P35900;…	sp|P08779|K1C16_HUMAN;CON__P08779	838490	1685300	2.00992	14;14;5;5;5;5;5;5;3;3;2;2;1;1;1;1;1;1;1;1;1;1;1;1;1;1;1;1;1;1;1;1;1;1;1;1;1;1;1;1;1	7;7;4;0;0;0;1;1;0;0;0;0;0;0;0;0;0;0;0;0;0;0;0;0;0;0;0;0;0;0;0;0;0;0;0;0;0;0;0;0;0	7;7;4;0;0;0;1;1;0;0;0;0;0;0;0;0;0;0;0;0;0;0;0;0;0;0;0;0;0;0;0;0;0;0;0;0;0;0;0;0;0	>sp|P08779|K1C16_HUMAN Keratin, type I cytoskeletal 16 OS=Homo sapiens GN=KRT16 PE=1 SV=4;>P08779 SWISS-PROT:P08779 Tax_Id=9606 Gene_Symbol=KRT16 Keratin, type I cytoskeletal 16	41	14	7	7	13	10	6	5	6	5	35.7	21.8	21.8	51.267	473	473;473;162;456;456;456;469;474;231;403;291;423;220;391;404;404;404;416;416;416;416;424;424;425;425;430;431;448;448;449;453;455;455;456;456;467;467;468;468;471;476	0	31.1	30.2	1674100	853530	820560	6	5	11			+	9	13;17;22;71;94;110;133;138;149;243;283;298;317;333	False;True;False;True;True;True;False;False;True;True;True;False;False;False	14;18;23;76;102;119;146;151;162;272;314;330;351;367;368	19;20;25;26;33;34;104;144;145;172;173;224;225;232;260;457;527;528;556;557;592;593;613;614;615;616;617;618	24;25;26;33;34;45;46;133;188;189;233;234;319;320;321;331;423;735;822;823;863;864;865;965;966;967;999;1000;1001;1002;1003;1004;1005;1006	24;33;45;133;189;234;321;331;423;735;822;864;965;1005	5;8	121;274
sp|P02538|K2C6A_HUMAN;CON__P02538;sp|P48668|K2C6C_HUMAN;CON__P48668	sp|P02538|K2C6A_HUMAN;CON__P02538;sp|P48668|K2C6C_HUMAN;CON__P48668	1341200	2261300	1.68603	13;13;12;12	4;4;3;3	2;2;1;1	>sp|P02538|K2C6A_HUMAN Keratin, type II cytoskeletal 6A OS=Homo sapiens GN=KRT6A PE=1 SV=3;>P02538 SWISS-PROT:P02538 Tax_Id=9606 Gene_Symbol=KRT6A Keratin, type II cytoskeletal 6A;>sp|P48668|K2C6C_HUMAN Keratin, type II cytoskeletal 6C OS=Homo sapiens GN=K	4	13	4	2	10	9	2	4	1	2	24.1	9	4.8	60.044	564	564;564;564;564	0	20.2	15.8	2285900	1014400	1271500	2	4	6			+	2	6;11;21;74;75;136;198;199;225;227;246;280;336	True;True;False;False;False;False;False;False;False;False;True;True;False	6;12;22;79;80;149;217;218;251;253;275;311;371	6;7;16;17;32;108;109;110;230;360;361;362;416;417;419;420;462;524;622;623	8;9;21;22;44;137;138;139;140;328;329;587;588;589;674;675;677;678;742;819;1010;1011	8;21;44;137;138;328;587;589;674;678;742;819;1011
sp|P02533|K1C14_HUMAN;CON__P02533;CON__Q6IFX2;tr|C9JM50|C9JM50_HUMAN;sp|P08727|K1C19_HUMAN;CON__P08727;CON__Q61782;tr|K7EMS3|K7EMS3_HUMAN;tr|K7ESE1|K7ESE1_HUMAN	sp|P02533|K1C14_HUMAN;CON__P02533	10469000	8916500	0.851705	16;16;6;4;4;4;2;2;1	13;13;5;2;2;2;2;2;1	6;6;1;0;0;0;1;0;0	>sp|P02533|K1C14_HUMAN Keratin, type I cytoskeletal 14 OS=Homo sapiens GN=KRT14 PE=1 SV=4;>P02533 SWISS-PROT:P02533 Tax_Id=9606 Gene_Symbol=KRT14 Keratin, type I cytoskeletal 14	9	16	13	6	16	11	13	9	6	4	42.6	37.7	21.8	51.561	472	472;472;452;196;400;400;93;181;95	0	42.6	30.3	15811000	12151000	3659800	20	9	29			+	1	13;18;22;72;95;119;133;138;150;186;240;293;298;317;333;334	True;True;True;True;True;True;False;False;True;True;True;True;True;True;False;True	14;19;23;77;103;104;131;146;151;163;201;269;325;330;351;367;368;369	19;20;27;28;33;34;105;106;146;147;148;194;195;224;225;232;261;262;336;449;450;544;545;556;557;592;593;613;614;615;616;617;618;619	24;25;26;35;36;45;46;134;135;190;191;192;268;269;319;320;321;331;424;425;426;427;553;726;727;847;848;863;864;865;965;966;967;999;1000;1001;1002;1003;1004;1005;1006;1007	24;35;45;134;190;268;321;331;424;553;726;848;864;965;1005;1007	1;2;3;4;5	119;212;272;338;351
sp|P35908|K22E_HUMAN;CON__P35908;sp|Q5XKE5|K2C79_HUMAN;CON__Q5XKE5;sp|Q01546|K22O_HUMAN;sp|O95678|K2C75_HUMAN;CON__O95678;CON__Q01546;CON__Q9R0H5;CON__Q6NXH9;tr|H0YID6|H0YID6_HUMAN;sp|P19013|K2C4_HUMAN;CON__P19013	sp|P35908|K22E_HUMAN;CON__P35908	62404000	42367000	0.678915	26;26;5;5;5;4;4;4;3;3;2;2;2	24;24;5;5;5;4;4;4;2;2;2;2;2	17;17;0;0;0;0;0;0;0;0;0;0;0	>sp|P35908|K22E_HUMAN Keratin, type II cytoskeletal 2 epidermal OS=Homo sapiens GN=KRT2 PE=1 SV=2;>P35908 SWISS-PROT:P35908 Tax_Id=9606 Gene_Symbol=KRT2 Keratin, type II cytoskeletal 2 epidermal	13	26	24	17	22	20	20	18	14	14	41.2	38	28	65.432	639	639;645;535;535;638;551;551;638;524;539;119;534;594	0	39.6	33.3	85616000	66441000	19175000	37	28	65			+	15	21;53;56;74;75;84;89;100;109;136;158;159;160;185;196;199;212;251;255;260;278;279;300;301;339;343	True;True;True;True;True;False;True;True;False;True;True;True;True;True;True;True;True;True;True;True;True;True;True;True;True;True	22;56;60;79;80;92;97;109;118;149;172;173;174;200;215;218;236;281;285;290;309;310;332;333;334;374;378	32;76;77;83;84;108;109;110;126;127;128;135;136;137;154;170;171;230;273;274;275;276;277;333;334;335;358;362;391;392;393;472;473;474;481;482;490;520;521;522;523;559;560;561;562;628;629;634;635	44;99;100;108;109;137;138;139;140;163;164;165;166;167;168;169;170;177;178;179;180;181;200;227;228;229;230;231;232;328;329;441;442;443;444;445;550;551;552;585;589;636;637;638;639;640;752;753;754;761;762;763;764;765;776;813;814;815;816;817;818;867;868;869;870;871;872;873;874;1022;1023;1024;1025;1026;1031;1032;1033;1034;1035	44;100;109;137;138;168;177;200;227;328;441;442;445;551;585;589;640;752;764;776;813;817;867;868;1025;1035	25;26;27;28	257;294;467;491
sp|P35527|K1C9_HUMAN;CON__P35527;tr|K7EQQ3|K7EQQ3_HUMAN;sp|Q99456|K1C12_HUMAN;CON__Q99456	sp|P35527|K1C9_HUMAN;CON__P35527;tr|K7EQQ3|K7EQQ3_HUMAN	50796000	34024000	0.669817	23;23;13;1;1	22;22;13;0;0	22;22;13;0;0	>sp|P35527|K1C9_HUMAN Keratin, type I cytoskeletal 9 OS=Homo sapiens GN=KRT9 PE=1 SV=3;>P35527 SWISS-PROT:P35527 Tax_Id=9606 Gene_Symbol=KRT9 Keratin, type I cytoskeletal 9;>tr|K7EQQ3|K7EQQ3_HUMAN Keratin, type I cytoskeletal 9 OS=Homo sapiens GN=KRT9 PE=1	5	23	22	22	23	14	22	14	22	14	46.4	46.4	46.4	62.064	623	623;623;390;494;494	0	46.4	30.2	72621000	56422000	16199000	50	23	73			+	14	40;50;57;61;80;87;90;101;118;138;139;188;214;221;222;232;238;239;248;273;290;292;327	True;True;True;True;True;True;True;True;True;False;True;True;True;True;True;True;True;True;True;True;True;True;True	43;53;61;65;86;87;95;98;110;129;130;151;152;203;204;240;247;248;258;259;267;268;277;303;304;321;323;324;361	59;73;85;89;90;116;117;118;132;133;138;139;140;155;156;188;189;190;191;192;193;232;233;338;339;398;406;407;408;409;410;431;432;433;434;435;446;447;448;465;466;513;514;536;537;539;540;541;542;543;605;606	79;96;110;114;115;116;117;149;150;151;152;174;175;182;183;184;201;202;203;204;205;261;262;263;264;265;266;267;331;332;555;556;645;646;656;657;658;659;660;661;662;663;664;702;703;704;705;706;707;708;709;723;724;725;745;746;806;807;832;833;834;835;836;837;839;840;841;842;843;844;845;846;988;989;990	79;96;110;116;151;174;183;202;264;331;332;556;645;658;660;709;723;724;745;807;832;845;988	17;18;19;20;21;22;23;24	157;234;245;269;276;286;296;326
sp|P13645|K1C10_HUMAN;CON__P13645;CON__P02535-1;sp|Q7Z3Y7|K1C28_HUMAN;CON__Q148H6;CON__Q7Z3Y7;sp|Q7Z3Z0|K1C25_HUMAN;CON__Q7Z3Z0;sp|Q7Z3Y8|K1C27_HUMAN;CON__Q7Z3Y8;sp|Q2M2I5|K1C24_HUMAN;CON__Q2M2I5	sp|P13645|K1C10_HUMAN;CON__P13645	141800000	85369000	0.602038	28;28;10;3;3;3;2;2;2;2;2;2	28;28;10;3;3;3;2;2;2;2;2;2	23;23;6;1;1;1;1;1;1;1;0;0	>sp|P13645|K1C10_HUMAN Keratin, type I cytoskeletal 10 OS=Homo sapiens GN=KRT10 PE=1 SV=6;>P13645 SWISS-PROT:P13645 Tax_Id=9606 Gene_Symbol=KRT10 Keratin, type I cytoskeletal 10	12	28	28	23	27	24	27	24	22	20	45.4	45.4	39.6	58.826	584	584;593;570;464;464;486;450;450;459;459;525;525	0	43.8	39.9	205770000	166500000	39267000	65	42	107			+	11	4;5;14;28;65;96;117;121;133;138;143;147;202;211;213;229;230;231;235;241;242;257;266;267;286;318;333;340	True;True;True;True;True;True;True;True;True;True;True;True;True;True;True;True;True;True;True;True;True;True;True;True;True;True;True;True	4;5;15;29;69;105;128;133;146;151;156;160;224;235;237;238;239;255;256;257;263;270;271;287;296;297;317;352;367;368;375	4;5;21;22;43;95;96;97;149;150;186;187;201;202;203;204;224;225;232;238;239;255;256;257;258;374;375;376;389;390;394;395;396;397;423;424;425;426;427;428;429;430;441;442;451;452;453;454;455;456;485;486;499;500;501;502;503;504;531;594;595;613;614;615;616;617;618;630;631	6;7;27;28;29;30;57;122;123;124;125;193;194;195;196;258;259;260;286;287;288;289;290;291;292;293;294;295;296;319;320;321;331;338;339;340;417;418;419;420;421;602;603;604;634;635;641;642;643;644;681;682;683;684;685;686;687;688;689;690;691;692;693;694;695;696;697;698;699;700;701;717;718;719;728;729;730;731;732;733;734;769;770;771;789;790;791;792;793;794;795;796;826;968;969;970;971;972;999;1000;1001;10…	6;7;29;57;122;193;260;291;321;331;338;417;602;634;642;681;686;695;718;729;731;769;791;794;826;969;1005;1027	5;9;10;11	150;271;306;321
sp|P04264|K2C1_HUMAN;CON__P04264	sp|P04264|K2C1_HUMAN;CON__P04264	212730000	111340000	0.523386	35;34	35;34	23;22	>sp|P04264|K2C1_HUMAN Keratin, type II cytoskeletal 1 OS=Homo sapiens GN=KRT1 PE=1 SV=6;>P04264 SWISS-PROT:P04264 Tax_Id=9606 Gene_Symbol=KRT1 Keratin, type II cytoskeletal 1	2	35	35	23	29	26	29	26	19	16	41.8	41.8	30.3	66.038	644	644;644	0	36.3	33.7	284400000	240410000	43997000	65	41	106			+	27	7;8;20;52;55;84;85;109;129;135;155;156;157;162;163;194;195;198;201;223;224;247;252;253;254;256;258;259;261;268;285;291;294;295;337	True;True;True;True;True;True;True;True;True;True;True;True;True;True;True;True;True;True;True;True;True;True;True;True;True;True;True;True;True;True;True;True;True;True;True	7;8;21;55;58;59;92;93;118;142;148;168;169;170;171;176;177;213;214;217;221;222;223;249;250;276;282;283;284;286;288;289;291;298;316;322;326;327;372	8;9;10;31;75;79;80;81;82;126;127;128;129;130;170;171;219;228;229;267;268;269;270;271;272;279;280;281;282;353;354;355;356;357;360;361;366;367;368;369;370;371;372;373;411;412;413;414;415;463;464;475;476;477;478;479;480;483;484;487;488;489;491;505;530;538;546;547;548;549;550;551;552;624;625	10;11;12;43;98;102;103;104;105;106;107;163;164;165;166;167;168;169;170;171;172;227;228;229;230;231;232;313;324;325;326;327;433;434;435;436;437;438;439;440;447;448;449;450;451;452;580;581;582;583;584;587;588;593;594;595;596;597;598;599;600;601;665;666;667;668;669;670;671;672;673;743;744;755;756;757;758;759;760;766;767;768;772;773;774;775;777;797;825;838;849;850;851;852;853;854;855;856;857;858;859;…	10;11;43;98;102;168;172;227;313;326;435;436;439;447;452;581;584;587;601;665;672;743;755;756;760;767;773;775;777;797;825;838;852;853;1017	31;32;33	259;262;469
sp|P13647|K2C5_HUMAN;CON__P13647;tr|F8W0C6|F8W0C6_HUMAN;tr|H0YIN9|H0YIN9_HUMAN;tr|H0YI76|H0YI76_HUMAN;tr|F8VV57|F8VV57_HUMAN;CON__Q8VED5	sp|P13647|K2C5_HUMAN;CON__P13647	12691000	6288100	0.495477	21;21;9;6;6;4;4	16;16;6;5;4;4;0	3;3;0;0;1;1;0	>sp|P13647|K2C5_HUMAN Keratin, type II cytoskeletal 5 OS=Homo sapiens GN=KRT5 PE=1 SV=3;>P13647 SWISS-PROT:P13647 Tax_Id=9606 Gene_Symbol=KRT5 Keratin, type II cytoskeletal 5	7	21	16	3	20	13	16	10	3	2	35.3	28.1	6.4	62.378	590	590;590;179;196;201;132;531	0	35.3	19.8	16548000	14015000	2533200	21	9	30			+	12	73;74;75;92;122;134;136;198;199;200;225;227;244;262;282;299;302;303;312;336;338	True;False;False;True;True;True;False;False;False;True;True;True;True;True;True;True;True;True;True;True;True	78;79;80;100;134;147;149;217;218;219;220;251;253;273;292;313;331;335;336;345;371;373	107;108;109;110;142;205;206;226;227;230;360;361;362;363;364;365;416;417;419;420;458;459;492;526;558;563;564;565;566;583;584;622;623;626;627	136;137;138;139;140;186;297;298;322;323;328;329;587;588;589;590;591;592;674;675;677;678;736;737;778;821;866;875;876;877;878;879;880;953;954;955;1010;1011;1020;1021	136;137;138;186;297;322;328;587;589;590;674;678;736;778;821;866;875;880;953;1011;1020	12;13;14;15;16	247;274;297;303;457
sp|P68133|ACTS_HUMAN;sp|P63267|ACTH_HUMAN;sp|P68032|ACTC_HUMAN;sp|P62736|ACTA_HUMAN;tr|A6NL76|A6NL76_HUMAN;tr|C9JFL5|C9JFL5_HUMAN;tr|F6UVQ4|F6UVQ4_HUMAN;tr|F6QUT6|F6QUT6_HUMAN	sp|P68133|ACTS_HUMAN;sp|P63267|ACTH_HUMAN;sp|P68032|ACTC_HUMAN;sp|P62736|ACTA_HUMAN;tr|A6NL76|A6NL76_HUMAN	6225800	0	0	8;7;7;7;5;3;3;3	8;7;7;7;5;3;3;3	3;2;2;2;2;1;1;1	>sp|P68133|ACTS_HUMAN Actin, alpha skeletal muscle OS=Homo sapiens GN=ACTA1 PE=1 SV=1;>sp|P63267|ACTH_HUMAN Actin, gamma-enteric smooth muscle OS=Homo sapiens GN=ACTG2 PE=1 SV=1;>sp|P68032|ACTC_HUMAN Actin, alpha cardiac muscle 1 OS=Homo sapiens GN=ACTC1 P	8	8	8	3	8	0	8	0	3	0	25.2	25.2	13	42.051	377	377;376;377;377;254;145;151;151	0	25.2	0	6432900	6432900	0	12	0	12				46	26;27;43;44;62;99;277;309	True;True;True;True;True;True;True;True	27;28;46;47;66;108;308;342	41;42;64;65;66;91;153;518;519;573	55;56;84;85;86;118;199;811;812;892;893;894	55;56;84;86;118;199;812;893	55;56;57;58	192;301;307;327
sp|P07477|TRY1_HUMAN;CON__P07477;tr|E7EQ64|E7EQ64_HUMAN;tr|H0Y8D1|H0Y8D1_HUMAN;tr|A0A087WW55|A0A087WW55_HUMAN;sp|Q8NHM4|TRY6_HUMAN;sp|P07478|TRY2_HUMAN	sp|P07477|TRY1_HUMAN;CON__P07477;tr|E7EQ64|E7EQ64_HUMAN;tr|H0Y8D1|H0Y8D1_HUMAN;tr|A0A087WW55|A0A087WW55_HUMAN;sp|Q8NHM4|TRY6_HUMAN;sp|P07478|TRY2_HUMAN	2226900	0	0	2;2;2;1;1;1;1	1;1;1;1;1;1;1	1;1;1;1;1;1;1	>sp|P07477|TRY1_HUMAN Trypsin-1 OS=Homo sapiens GN=PRSS1 PE=1 SV=1;>P07477 SWISS-PROT:P07477 Tax_Id=9606 Gene_Symbol=PRSS1 Trypsin-1 precursor;>tr|E7EQ64|E7EQ64_HUMAN Trypsin-1 OS=Homo sapiens GN=PRSS1 PE=1 SV=1;>tr|H0Y8D1|H0Y8D1_HUMAN Trypsin-1 (Fragment)	7	2	1	1	2	1	1	1	1	1	11.3	8.1	8.1	26.558	247	247;247;261;142;247;247;247	0	11.3	8.1	2605600	2226900	378670	2	0	2			+	8	145;197	True;False	158;216	251;252;253;359	413;414;415;586	413;586
sp|P12882|MYH1_HUMAN;sp|Q9Y623|MYH4_HUMAN;sp|Q9UKX2|MYH2_HUMAN;sp|P11055|MYH3_HUMAN;sp|P13535|MYH8_HUMAN;sp|Q9UKX3|MYH13_HUMAN;tr|J3QLR0|J3QLR0_HUMAN;sp|A7E2Y1|MYH7B_HUMAN;tr|A0A087X0T3|A0A087X0T3_HUMAN	sp|P12882|MYH1_HUMAN;sp|Q9Y623|MYH4_HUMAN;sp|Q9UKX2|MYH2_HUMAN;sp|P11055|MYH3_HUMAN;sp|P13535|MYH8_HUMAN	1561400	0	0	7;6;6;5;4;2;1;1;1	7;6;6;5;4;2;1;1;1	5;4;4;3;2;1;0;0;0	>sp|P12882|MYH1_HUMAN Myosin-1 OS=Homo sapiens GN=MYH1 PE=1 SV=3;>sp|Q9Y623|MYH4_HUMAN Myosin-4 OS=Homo sapiens GN=MYH4 PE=1 SV=2;>sp|Q9UKX2|MYH2_HUMAN Myosin-2 OS=Homo sapiens GN=MYH2 PE=1 SV=1;>sp|P11055|MYH3_HUMAN Myosin-3 OS=Homo sapiens GN=MYH3 PE=1 S	9	7	7	5	7	0	7	0	5	0	4.5	4.5	3.1	223.14	1939	1939;1939;1941;1940;1937;1938;155;1941;1982	0	4.5	0	1561400	1561400	0	7	0	7				35	9;12;67;107;137;140;321	True;True;True;True;True;True;True	9;13;71;116;150;153;355	11;18;99;168;231;234;598	13;23;127;225;330;333;975	13;23;127;225;330;333;975	46;47;48	1106;1768;1769
sp|P15924|DESP_HUMAN	sp|P15924|DESP_HUMAN	808570	0	0	5	5	5	>sp|P15924|DESP_HUMAN Desmoplakin OS=Homo sapiens GN=DSP PE=1 SV=3	1	5	5	5	5	0	5	0	5	0	1.8	1.8	1.8	331.77	2871	2871	0	1.8	0	808570	808570	0	5	0	5				38	83;148;161;226;341	True;True;True;True;True	91;161;175;252;376	125;259;278;418;632	162;422;446;676;1029	162;422;446;676;1029
tr|B1AN99|B1AN99_HUMAN;sp|P35030|TRY3_HUMAN	tr|B1AN99|B1AN99_HUMAN;sp|P35030|TRY3_HUMAN	620460	0	0	1;1	1;1	1;1	>tr|B1AN99|B1AN99_HUMAN Trypsin-3 (Fragment) OS=Homo sapiens GN=PRSS3 PE=1 SV=5;>sp|P35030|TRY3_HUMAN Trypsin-3 OS=Homo sapiens GN=PRSS3 PE=1 SV=2	2	1	1	1	1	0	1	0	1	0	7.3	7.3	7.3	19.401	178	178;304	0	7.3	0	620460	620460	0	1	0	1				42	320	TRUE	354	597	974	974
sp|Q5D862|FILA2_HUMAN;CON__Q5D862	sp|Q5D862|FILA2_HUMAN;CON__Q5D862	608800	0	0	1;1	1;1	1;1	>sp|Q5D862|FILA2_HUMAN Filaggrin-2 OS=Homo sapiens GN=FLG2 PE=1 SV=1;>Q5D862 SWISS-PROT:Q5D862 Tax_Id=9606 Gene_Symbol=FLG2 Filaggrin-2	2	1	1	1	1	0	1	0	1	0	0.5	0.5	0.5	248.07	2391	2391;2391	0	0.5	0	608800	608800	0	1	0	1			+	16	276	TRUE	307	517	810	810
sp|P14923|PLAK_HUMAN;tr|C9JTX4|C9JTX4_HUMAN;tr|C9J826|C9J826_HUMAN;tr|C9JK18|C9JK18_HUMAN;tr|C9JKY1|C9JKY1_HUMAN	sp|P14923|PLAK_HUMAN;tr|C9JTX4|C9JTX4_HUMAN;tr|C9J826|C9J826_HUMAN;tr|C9JK18|C9JK18_HUMAN;tr|C9JKY1|C9JKY1_HUMAN	447450	0	0	3;2;2;2;2	3;2;2;2;2	3;2;2;2;2	>sp|P14923|PLAK_HUMAN Junction plakoglobin OS=Homo sapiens GN=JUP PE=1 SV=3;>tr|C9JTX4|C9JTX4_HUMAN Junction plakoglobin (Fragment) OS=Homo sapiens GN=JUP PE=1 SV=1;>tr|C9J826|C9J826_HUMAN Junction plakoglobin (Fragment) OS=Homo sapiens GN=JUP PE=1 SV=5;>t	5	3	3	3	3	0	3	0	3	0	4.4	4.4	4.4	81.744	745	745;235;277;296;298	0	4.4	0	447450	447450	0	3	0	3				37	15;152;177	True;True;True	16;165;191	23;264;322	31;429;536	31;429;536	49	180
sp|P12883|MYH7_HUMAN;sp|P13533|MYH6_HUMAN	sp|P12883|MYH7_HUMAN;sp|P13533|MYH6_HUMAN	443080	0	0	3;3	1;1	1;1	>sp|P12883|MYH7_HUMAN Myosin-7 OS=Homo sapiens GN=MYH7 PE=1 SV=5;>sp|P13533|MYH6_HUMAN Myosin-6 OS=Homo sapiens GN=MYH6 PE=1 SV=5	2	3	1	1	3	0	1	0	1	0	2.3	0.9	0.9	223.09	1935	1935;1939	0	2.3	0	443080	443080	0	1	0	1				36	12;41;67	False;True;False	13;44;71	18;60;99	23;80;127	23;80;127	46;47	1764;1765
sp|Q02413|DSG1_HUMAN	sp|Q02413|DSG1_HUMAN	401610	0	0	3	3	3	>sp|Q02413|DSG1_HUMAN Desmoglein-1 OS=Homo sapiens GN=DSG1 PE=1 SV=2	1	3	3	3	3	0	3	0	3	0	3.8	3.8	3.8	113.75	1049	1049	0	3.8	0	401610	401610	0	3	0	3				49	16;187;220	True;True;True	17;202;246	24;337;405	32;554;655	32;554;655	59;60;61	133;208;651
sp|P81605|DCD_HUMAN	sp|P81605|DCD_HUMAN	344340	0	0	2	2	2	>sp|P81605|DCD_HUMAN Dermcidin OS=Homo sapiens GN=DCD PE=1 SV=2	1	2	2	2	1	1	1	1	1	1	20	20	20	11.284	110	110	0	10	10	745890	344340	401550	1	1	2				48	34;66	True;True	36;70	51;98	70;126	70;126
sp|Q9UKT9|IKZF3_HUMAN	sp|Q9UKT9|IKZF3_HUMAN	328530	0	0	1	1	1	>sp|Q9UKT9|IKZF3_HUMAN Zinc finger protein Aiolos OS=Homo sapiens GN=IKZF3 PE=1 SV=2	1	1	1	1	1	0	1	0	1	0	1.8	1.8	1.8	58.023	509	509	1	1.8	0	328530	328530	0	1	0	1	+			57	59	TRUE	63	87	112	112	62	449
sp|P47929|LEG7_HUMAN	sp|P47929|LEG7_HUMAN	320420	0	0	2	2	2	>sp|P47929|LEG7_HUMAN Galectin-7 OS=Homo sapiens GN=LGALS7 PE=1 SV=2	1	2	2	2	2	0	2	0	2	0	18.4	18.4	18.4	15.075	136	136	0	18.4	0	320420	320420	0	2	0	2				44	142;172	True;True	155;186	237;312	337;516	337;516
tr|H3BUH7|H3BUH7_HUMAN;tr|H3BPS8|H3BPS8_HUMAN;tr|H3BQN4|H3BQN4_HUMAN;sp|P04075|ALDOA_HUMAN;tr|J3KPS3|J3KPS3_HUMAN	tr|H3BUH7|H3BUH7_HUMAN;tr|H3BPS8|H3BPS8_HUMAN;tr|H3BQN4|H3BQN4_HUMAN;sp|P04075|ALDOA_HUMAN;tr|J3KPS3|J3KPS3_HUMAN	253850	0	0	1;1;1;1;1	1;1;1;1;1	1;1;1;1;1	>tr|H3BUH7|H3BUH7_HUMAN Fructose-bisphosphate aldolase (Fragment) OS=Homo sapiens GN=ALDOA PE=1 SV=1;>tr|H3BPS8|H3BPS8_HUMAN Fructose-bisphosphate aldolase (Fragment) OS=Homo sapiens GN=ALDOA PE=1 SV=1;>tr|H3BQN4|H3BQN4_HUMAN Fructose-bisphosphate aldolase	5	1	1	1	1	0	1	0	1	0	9	9	9	16.917	155	155;278;361;364;368	0	9	0	253850	253850	0	1	0	1				25	91	TRUE	99	141	185	185
tr|E9PJ90|E9PJ90_HUMAN;tr|E9PN23|E9PN23_HUMAN;tr|G5E991|G5E991_HUMAN;tr|E9PMN1|E9PMN1_HUMAN;tr|E9PLR4|E9PLR4_HUMAN;sp|Q9Y450|HBS1L_HUMAN	tr|E9PJ90|E9PJ90_HUMAN;tr|E9PN23|E9PN23_HUMAN;tr|G5E991|G5E991_HUMAN;tr|E9PMN1|E9PMN1_HUMAN;tr|E9PLR4|E9PLR4_HUMAN;sp|Q9Y450|HBS1L_HUMAN	243990	0	0	1;1;1;1;1;1	1;1;1;1;1;1	1;1;1;1;1;1	>tr|E9PJ90|E9PJ90_HUMAN HBS1-like protein OS=Homo sapiens GN=HBS1L PE=1 SV=1;>tr|E9PN23|E9PN23_HUMAN HBS1-like protein (Fragment) OS=Homo sapiens GN=HBS1L PE=1 SV=1;>tr|G5E991|G5E991_HUMAN HBS1-like (S. cerevisiae), isoform CRA_e OS=Homo sapiens GN=HBS1L P	6	1	1	1	1	0	1	0	1	0	5.9	5.9	5.9	13.503	118	118;141;147;168;215;684	0	5.9	0	243990	243990	0	1	0	1				58	329	TRUE	363	608	993	993
tr|H3BQA7|H3BQA7_HUMAN;sp|Q5VST9|OBSCN_HUMAN;tr|H3BPX2|H3BPX2_HUMAN;tr|A6NGQ3|A6NGQ3_HUMAN	tr|H3BQA7|H3BQA7_HUMAN;sp|Q5VST9|OBSCN_HUMAN;tr|H3BPX2|H3BPX2_HUMAN;tr|A6NGQ3|A6NGQ3_HUMAN	234350	0	0	1;1;1;1	1;1;1;1	1;1;1;1	>tr|H3BQA7|H3BQA7_HUMAN Obscurin (Fragment) OS=Homo sapiens GN=OBSCN PE=1 SV=2;>sp|Q5VST9|OBSCN_HUMAN Obscurin OS=Homo sapiens GN=OBSCN PE=1 SV=3;>tr|H3BPX2|H3BPX2_HUMAN Obscurin OS=Homo sapiens GN=OBSCN PE=1 SV=2;>tr|A6NGQ3|A6NGQ3_HUMAN Obscurin OS=Homo s	4	1	1	1	1	0	1	0	1	0	0.6	0.6	0.6	175.02	1593	1593;7968;8923;8925	0	0.6	0	234350	234350	0	1	0	1				53	331	TRUE	365	611	996	996
sp|Q12873|CHD3_HUMAN	sp|Q12873|CHD3_HUMAN	183160	0	0	1	1	1	>sp|Q12873|CHD3_HUMAN Chromodomain-helicase-DNA-binding protein 3 OS=Homo sapiens GN=CHD3 PE=1 SV=3	1	1	1	1	1	0	1	0	1	0	0.5	0.5	0.5	226.59	2000	2000	0	0.5	0	183160	183160	0	1	0	1				50	108	TRUE	117	169	226	226
sp|P10599|THIO_HUMAN	sp|P10599|THIO_HUMAN	159700	0	0	1	1	1	>sp|P10599|THIO_HUMAN Thioredoxin OS=Homo sapiens GN=TXN PE=1 SV=3	1	1	1	1	1	0	1	0	1	0	12.4	12.4	12.4	11.737	105	105	0	12.4	0	159700	159700	0	1	0	1				32	281	TRUE	312	525	820	820
tr|A0A0C4DGB6|A0A0C4DGB6_HUMAN;sp|P02768|ALBU_HUMAN;CON__P02768-1;tr|H0YA55|H0YA55_HUMAN;tr|A0A087WWT3|A0A087WWT3_HUMAN;tr|C9JKR2|C9JKR2_HUMAN;tr|D6RHD5|D6RHD5_HUMAN;tr|B7WNR0|B7WNR0_HUMAN;tr|H7C013|H7C013_HUMAN	tr|A0A0C4DGB6|A0A0C4DGB6_HUMAN;sp|P02768|ALBU_HUMAN;CON__P02768-1;tr|H0YA55|H0YA55_HUMAN;tr|A0A087WWT3|A0A087WWT3_HUMAN;tr|C9JKR2|C9JKR2_HUMAN;tr|D6RHD5|D6RHD5_HUMAN;tr|B7WNR0|B7WNR0_HUMAN	127260	0	0	6;6;6;5;4;4;4;4;2	2;2;2;1;2;1;1;1;1	2;2;2;1;2;1;1;1;1	>tr|A0A0C4DGB6|A0A0C4DGB6_HUMAN Serum albumin OS=Homo sapiens GN=ALB PE=1 SV=1;>sp|P02768|ALBU_HUMAN Serum albumin OS=Homo sapiens GN=ALB PE=1 SV=2;>P02768-1 SWISS-PROT:P02768-1 Tax_Id=9606 Gene_Symbol=ALB Isoform 1 of Serum albumin precursor;>tr|H0YA55|H0	9	6	2	2	6	4	2	1	2	1	7.8	3	3	69.226	604	604;609;609;454;396;417;459;494;197	0	7.8	6.5	244980	127260	117720	1	1	2			+	6	86;132;174;178;326;344	True;False;True;False;False;False	94;145;188;192;360;379	131;222;223;316;317;323;324;604;636;637	173;316;317;318;520;521;537;538;987;1036;1037;1038	173;317;520;537;987;1036
tr|F8W6P5|F8W6P5_HUMAN;sp|P68871|HBB_HUMAN	tr|F8W6P5|F8W6P5_HUMAN;sp|P68871|HBB_HUMAN	124310	0	0	1;1	1;1	1;1	>tr|F8W6P5|F8W6P5_HUMAN Hemoglobin subunit beta (Fragment) OS=Homo sapiens GN=HBB PE=1 SV=1;>sp|P68871|HBB_HUMAN Hemoglobin subunit beta OS=Homo sapiens GN=HBB PE=1 SV=2	2	1	1	1	1	0	1	0	1	0	14.4	14.4	14.4	9.67	90	90;147	0	14.4	0	124310	124310	0	1	0	1				47	322	TRUE	356	599	976	976
sp|P63261|ACTG_HUMAN;sp|P60709|ACTB_HUMAN;tr|I3L3I0|I3L3I0_HUMAN;tr|I3L1U9|I3L1U9_HUMAN;tr|I3L4N8|I3L4N8_HUMAN;tr|G5E9R0|G5E9R0_HUMAN;tr|K7EM38|K7EM38_HUMAN;tr|I3L3R2|I3L3R2_HUMAN;tr|E7EVS6|E7EVS6_HUMAN;tr|J3KT65|J3KT65_HUMAN;sp|Q6S8J3|POTEE_HUMAN;sp|A5A3E0|POTEF_HUMAN;tr|F8WCH0|F8WCH0_HUMAN;tr|C9JTX5|C9JTX5_HUMAN;tr|C9JUM1|C9JUM1_HUMAN;tr|C9JZR7|C9JZR7_HUMAN;tr|F8WB63|F8WB63_HUMAN;tr|B8ZZJ2|B8ZZ…	sp|P63261|ACTG_HUMAN;sp|P60709|ACTB_HUMAN;tr|I3L3I0|I3L3I0_HUMAN;tr|I3L1U9|I3L1U9_HUMAN;tr|I3L4N8|I3L4N8_HUMAN;tr|G5E9R0|G5E9R0_HUMAN;tr|K7EM38|K7EM38_HUMAN;tr|I3L3R2|I3L3R2_HUMAN;tr|E7EVS6|E7EVS6_HUMAN;tr|J3KT65|J3KT65_HUMAN;sp|Q6S8J3|POTEE_HUMAN;sp|A5A3E0|POTEF_HUMAN	113930	0	0	6;6;4;4;4;3;3;3;3;3;3;3;2;2;2;2;2;2;2;2;1	1;1;1;1;1;1;1;1;1;1;0;0;0;0;0;0;0;0;0;0;0	1;1;1;1;1;1;1;1;1;1;0;0;0;0;0;0;0;0;0;0;0	>sp|P63261|ACTG_HUMAN Actin, cytoplasmic 2 OS=Homo sapiens GN=ACTG1 PE=1 SV=1;>sp|P60709|ACTB_HUMAN Actin, cytoplasmic 1 OS=Homo sapiens GN=ACTB PE=1 SV=1;>tr|I3L3I0|I3L3I0_HUMAN Actin, cytoplasmic 2 (Fragment) OS=Homo sapiens GN=ACTG1 PE=1 SV=1;>tr|I3L1U9	21	6	1	1	6	0	1	0	1	0	17.1	4.8	4.8	41.792	375	375;375;214;214;242;125;133;164;164;198;1075;1075;52;80;99;103;105;119;376;1075;375	0	17.1	0	113930	113930	0	1	0	1				45	26;27;43;62;277;310	False;False;False;False;False;True	27;28;46;66;308;343	41;42;64;91;518;519;574	55;56;84;118;811;812;895	55;56;84;118;812;895	55;56	190;325
tr|E7EUT5|E7EUT5_HUMAN;sp|P04406|G3P_HUMAN	tr|E7EUT5|E7EUT5_HUMAN;sp|P04406|G3P_HUMAN	87601	0	0	1;1	1;1	1;1	>tr|E7EUT5|E7EUT5_HUMAN Glyceraldehyde-3-phosphate dehydrogenase OS=Homo sapiens GN=GAPDH PE=1 SV=1;>sp|P04406|G3P_HUMAN Glyceraldehyde-3-phosphate dehydrogenase OS=Homo sapiens GN=GAPDH PE=1 SV=3	2	1	1	1	1	0	1	0	1	0	5.8	5.8	5.8	27.87	260	260;335	0	5.8	0	87601	87601	0	1	0	1				28	88	TRUE	96	134	176	176
sp|Q5T750|XP32_HUMAN	sp|Q5T750|XP32_HUMAN	86526	0	0	1	1	1	>sp|Q5T750|XP32_HUMAN Skin-specific protein 32 OS=Homo sapiens GN=XP32 PE=1 SV=1	1	1	1	1	1	0	1	0	1	0	3.2	3.2	3.2	26.238	250	250	0	3.2	0	86526	86526	0	1	0	1				52	284	TRUE	315	529	824	824
tr|A0A087WTA8|A0A087WTA8_HUMAN;sp|P08123|CO1A2_HUMAN	tr|A0A087WTA8|A0A087WTA8_HUMAN;sp|P08123|CO1A2_HUMAN	70261	0	0	1;1	1;1	1;1	>tr|A0A087WTA8|A0A087WTA8_HUMAN Collagen alpha-2(I) chain OS=Homo sapiens GN=COL1A2 PE=1 SV=1;>sp|P08123|CO1A2_HUMAN Collagen alpha-2(I) chain OS=Homo sapiens GN=COL1A2 PE=1 SV=7	2	1	1	1	1	0	1	0	1	0	0.7	0.7	0.7	129.15	1364	1364;1366	0	0.7	0	70261	70261	0	1	0	1				29	93	TRUE	101	143	187	187
sp|P25311|ZA2G_HUMAN	sp|P25311|ZA2G_HUMAN	66394	0	0	1	1	1	>sp|P25311|ZA2G_HUMAN Zinc-alpha-2-glycoprotein OS=Homo sapiens GN=AZGP1 PE=1 SV=2	1	1	1	1	1	0	1	0	1	0	5.7	5.7	5.7	34.258	298	298	0	5.7	0	66394	66394	0	1	0	1				41	219	TRUE	245	404	654	654
sp|P02452|CO1A1_HUMAN	sp|P02452|CO1A1_HUMAN	1	0	0	2	2	2	>sp|P02452|CO1A1_HUMAN Collagen alpha-1(I) chain OS=Homo sapiens GN=COL1A1 PE=1 SV=5	1	2	2	2	2	0	2	0	2	0	2.1	2.1	2.1	138.94	1464	1464	0	2.1	0	0	0	0	2	0	2				23	39;98	True;True	42;107	58;152	78;198	78;198
sp|Q8TF72|SHRM3_HUMAN	sp|Q8TF72|SHRM3_HUMAN	1	0	0	1	1	1	>sp|Q8TF72|SHRM3_HUMAN Protein Shroom3 OS=Homo sapiens GN=SHROOM3 PE=1 SV=2	1	1	1	1	1	1	1	1	1	1	0.5	0.5	0.5	216.85	1996	1996	0	0.5	0.5	0	0	0	1	1	2				54	269	TRUE	299	506;507	798;799	798
