# Supplementary material for: Alt-RPL36 downregulates the PI3K-AKT-mTOR signaling pathway by interacting with TMEM24
Source: Nat Commun. 2021 Jan 21;12:508. doi: 10.1038/s41467-020-20841-6 (PMC7820019; doi:10.1038/s41467-020-20841-6)
Supplement: Supplementary file 6 — Supplementary Data 4 [file 41467_2020_20841_MOESM6_ESM.xlsx]

## Sheet: KO
##fileformat=VCFv4.1
##source=Sniffles
##fileDate=20201011:14:13 AMef_minus
##contig=<ID=chr19,length=58617616>
##ALT=<ID=DEL,Description="Deletion">
##ALT=<ID=DUP,Description="Duplication">
##ALT=<ID=INV,Description="Inversion">
##ALT=<ID=INVDUP,Description="InvertedDUP with unknown boundaries">
##ALT=<ID=TRA,Description="Translocation">
##ALT=<ID=INS,Description="Insertion">
##FILTER=<ID=UNRESOLVED,Description="An insertion that is longer than the read and thus we cannot predict the full size.">
##INFO=<ID=CHR2,Number=1,Type=String,Description="Chromosome for END coordinate in case of a translocation">
##INFO=<ID=END,Number=1,Type=Integer,Description="End position of the structural variant">
##INFO=<ID=MAPQ,Number=1,Type=Integer,Description="Median mapping quality of paired-ends">
##INFO=<ID=RE,Number=1,Type=Integer,Description="read support">
##INFO=<ID=IMPRECISE,Number=0,Type=Flag,Description="Imprecise structural variation">
##INFO=<ID=PRECISE,Number=0,Type=Flag,Description="Precise structural variation">
##INFO=<ID=SVLEN,Number=1,Type=Integer,Description="Length of the SV">
##INFO=<ID=SVMETHOD,Number=1,Type=String,Description="Type of approach used to detect SV">
##INFO=<ID=SVTYPE,Number=1,Type=String,Description="Type of structural variant">
##INFO=<ID=SEQ,Number=1,Type=String,Description="Extracted sequence from the best representative read.">
##INFO=<ID=STRANDS2,Number=4,Type=Integer,Description="alt reads first + ,alt reads first -,alt reads second + ,alt reads second -.">
##INFO=<ID=REF_strand,Number=.,Type=Integer,Description="plus strand ref, minus strand ref.">
##INFO=<ID=Strandbias_pval,Number=A,Type=Float,Description="P-value for fisher exact test for strand bias.">
##INFO=<ID=STD_quant_start,Number=A,Type=Float,Description="STD of the start breakpoints across the reads.">
##INFO=<ID=STD_quant_stop,Number=A,Type=Float,Description="STD of the stop breakpoints across the reads.">
##INFO=<ID=Kurtosis_quant_start,Number=A,Type=Float,Description="Kurtosis value of the start breakpoints across the reads.">
##INFO=<ID=Kurtosis_quant_stop,Number=A,Type=Float,Description="Kurtosis value of the stop breakpoints across the reads.">
##INFO=<ID=SUPTYPE,Number=.,Type=String,Description="Type by which the variant is supported.(SR,AL,NR)">
##INFO=<ID=STRANDS,Number=A,Type=String,Description="Strand orientation of the adjacency in BEDPE format (DEL:+-, DUP:-+, INV:++/--)">
##INFO=<ID=AF,Number=A,Type=Float,Description="Allele Frequency.">
##INFO=<ID=ZMW,Number=A,Type=Integer,Description="Number of ZMWs (Pacbio) supporting SV.">
##FORMAT=<ID=GT,Number=1,Type=String,Description="Genotype">
##FORMAT=<ID=DR,Number=1,Type=Integer,Description="# high-quality reference reads">
##FORMAT=<ID=DV,Number=1,Type=Integer,Description="# high-quality variant reads">
#CHROM	POS	ID	REF	ALT	QUAL	FILTER	INFO	FORMAT	KO.sorted.bam
chr19	2606109	0	N	<INV>	.	PASS	IMPRECISE	SVMETHOD=Snifflesv1.0.12	CHR2=chr19	END=33152765	STD_quant_start=79.056942	STD_quant_stop=70.202564	Kurtosis_quant_start=-1.333095	Kurtosis_quant_stop=-1.333333	SVTYPE=INV	SUPTYPE=SR	SVLEN=30546656	STRANDS=++	STRANDS2=6,6,6,6	RE=12	REF_strand=0,0	Strandbias_pval=1	AF=1	GT:DR:DV	1/1:0:12
chr19	3263293	1	N	<INV>	.	PASS	PRECISE	SVMETHOD=Snifflesv1.0.12	CHR2=chr19	END=13360536	STD_quant_start=0.316228	STD_quant_stop=5.813777	Kurtosis_quant_start=-0.500024	Kurtosis_quant_stop=-0.508024	SVTYPE=INV	SUPTYPE=SR	SVLEN=10097243	STRANDS=--	STRANDS2=4,10,10,4	RE=14	REF_strand=0,0	Strandbias_pval=1	AF=1	GT:DR:DV	1/1:0:14
chr19	3580169	2	N	<INV>	.	PASS	PRECISE	SVMETHOD=Snifflesv1.0.12	CHR2=chr19	END=24082069	STD_quant_start=0.000000	STD_quant_stop=0.000000	Kurtosis_quant_start=2.000000	Kurtosis_quant_stop=2.000000	SVTYPE=INV	SUPTYPE=SR	SVLEN=20501900	STRANDS=++	STRANDS2=10,2,2,10	RE=12	REF_strand=0,0	Strandbias_pval=1	AF=1	GT:DR:DV	1/1:0:12
chr19	5708507	3	N	GTATGGGGCAGGGTCGCTGGGGCCCAGCAGTGCTCCAGCAGGGGGTGGGCTAGGTGGGAGGCACGGCCCTGGGAGCCCCACCCACCAGCTCCATCAA	.	PASS	PRECISE	SVMETHOD=Snifflesv1.0.12	CHR2=chr19	END=5708507	STD_quant_start=0.000000	STD_quant_stop=0.000000	Kurtosis_quant_start=22.650647	Kurtosis_quant_stop=22.098683	SVTYPE=INS	SUPTYPE=AL	SVLEN=97	STRANDS=+-	STRANDS2=62,64,62,64	RE=125	REF_strand=0,0	Strandbias_pval=1	AF=1	GT:DR:DV	1/1:0:125
chr19	5740515	4	N	<INV>	.	PASS	PRECISE	SVMETHOD=Snifflesv1.0.12	CHR2=chr19	END=5742010	STD_quant_start=0.000000	STD_quant_stop=0.547723	Kurtosis_quant_start=6.855864	Kurtosis_quant_stop=6.991103	SVTYPE=INV	SUPTYPE=SR	SVLEN=1495	STRANDS=++	STRANDS2=29,1,1,29	RE=20	REF_strand=0,0	Strandbias_pval=1	AF=1	GT:DR:DV	1/1:0:20
chr19	5741045	5	ATTGCACTGCAGTCTGGATGACAGAGTGAGACCC	N	.	PASS	PRECISE	SVMETHOD=Snifflesv1.0.12	CHR2=chr19	END=5741079	STD_quant_start=0.000000	STD_quant_stop=0.000000	Kurtosis_quant_start=28.333333	Kurtosis_quant_stop=23.857143	SVTYPE=DEL	SUPTYPE=AL	SVLEN=-34	STRANDS=+-	STRANDS2=174,202,174,202	RE=376	REF_strand=0,0	Strandbias_pval=1	AF=1	GT:DR:DV	1/1:0:376
chr19	5761620	6	N	CTGGATGGTGTATTAGTCTGTTTTCACAGTTTTCAGAACTATCTGAGATTGGGTAATTTATAAAGAAAAGAGGTTTAATTGACTCACAGTTCCTCAGGCTTAACAGGAAGCACGACTTGGGGGTCTTAGGAAACTTACAATCATGGCGGAAGGCG	.	PASS	PRECISE	SVMETHOD=Snifflesv1.0.12	CHR2=chr19	END=5761620	STD_quant_start=0.000000	STD_quant_stop=0.000000	Kurtosis_quant_start=5.441230	Kurtosis_quant_stop=5.407733	SVTYPE=INS	SUPTYPE=AL	SVLEN=155	STRANDS=+-	STRANDS2=7,16,7,16	RE=15	REF_strand=0,0	Strandbias_pval=1	AF=1	GT:DR:DV	1/1:0:15
chr19	6557070	7	N	<INV>	.	PASS	IMPRECISE	SVMETHOD=Snifflesv1.0.12	CHR2=chr19	END=38435715	STD_quant_start=95.719904	STD_quant_stop=85.314125	Kurtosis_quant_start=-0.413723	Kurtosis_quant_stop=-0.279570	SVTYPE=INV	SUPTYPE=SR	SVLEN=31878645	STRANDS=++	STRANDS2=6,4,4,6	RE=10	REF_strand=0,0	Strandbias_pval=1	AF=1	GT:DR:DV	1/1:0:10
chr19	7342620	8	N	<INV>	.	PASS	PRECISE	SVMETHOD=Snifflesv1.0.12	CHR2=chr19	END=17894427	STD_quant_start=0.447214	STD_quant_stop=0.000000	Kurtosis_quant_start=-0.500000	Kurtosis_quant_stop=-nan	SVTYPE=INV	SUPTYPE=SR	SVLEN=10551807	STRANDS=++	STRANDS2=12,0,0,12	RE=12	REF_strand=0,0	Strandbias_pval=1	AF=1	GT:DR:DV	1/1:0:12
chr19	8847569	9	N	<DEL>	.	PASS	IMPRECISE	SVMETHOD=Snifflesv1.0.12	CHR2=chr19	END=42967204	STD_quant_start=167.174759	STD_quant_stop=134.971849	Kurtosis_quant_start=1.903879	Kurtosis_quant_stop=1.946928	SVTYPE=DEL	SUPTYPE=SR	SVLEN=-34119635	STRANDS=+-	STRANDS2=10,0,10,0	RE=10	REF_strand=0,0	Strandbias_pval=1	AF=1	GT:DR:DV	1/1:0:10
chr19	10035516	10	N	<INV>	.	PASS	PRECISE	SVMETHOD=Snifflesv1.0.12	CHR2=chr19	END=47856472	STD_quant_start=0.000000	STD_quant_stop=0.000000	Kurtosis_quant_start=-nan	Kurtosis_quant_stop=-nan	SVTYPE=INV	SUPTYPE=SR	SVLEN=37820956	STRANDS=++	STRANDS2=12,0,0,12	RE=12	REF_strand=0,0	Strandbias_pval=1	AF=1	GT:DR:DV	1/1:0:12
chr19	10237083	11	N	<INV>	.	PASS	IMPRECISE	SVMETHOD=Snifflesv1.0.12	CHR2=chr19	END=15856935	STD_quant_start=110.014544	STD_quant_stop=111.356185	Kurtosis_quant_start=-0.500000	Kurtosis_quant_stop=-0.500000	SVTYPE=INV	SUPTYPE=SR	SVLEN=5619852	STRANDS=++	STRANDS2=8,4,4,8	RE=12	REF_strand=0,0	Strandbias_pval=1	AF=1	GT:DR:DV	1/1:0:12
chr19	10540498	12	N	<DEL>	.	PASS	PRECISE	SVMETHOD=Snifflesv1.0.12	CHR2=chr19	END=56078368	STD_quant_start=0.000000	STD_quant_stop=0.000000	Kurtosis_quant_start=-nan	Kurtosis_quant_stop=-nan	SVTYPE=DEL	SUPTYPE=SR	SVLEN=-45537870	STRANDS=+-	STRANDS2=5,5,5,5	RE=10	REF_strand=0,0	Strandbias_pval=1	AF=1	GT:DR:DV	1/1:0:10
chr19	11632314	13	N	<INV>	.	PASS	PRECISE	SVMETHOD=Snifflesv1.0.12	CHR2=chr19	END=33492621	STD_quant_start=0.000000	STD_quant_stop=0.000000	Kurtosis_quant_start=0.333333	Kurtosis_quant_stop=0.333333	SVTYPE=INV	SUPTYPE=SR	SVLEN=21860307	STRANDS=++	STRANDS2=10,3,3,10	RE=13	REF_strand=2,1	Strandbias_pval=1	AF=0.8125	GT:DR:DV	1/1:3:13
chr19	14816351	14	N	<INV>	.	PASS	PRECISE	SVMETHOD=Snifflesv1.0.12	CHR2=chr19	END=21419734	STD_quant_start=0.000000	STD_quant_stop=0.000000	Kurtosis_quant_start=-nan	Kurtosis_quant_stop=7.000000	SVTYPE=INV	SUPTYPE=SR	SVLEN=6603383	STRANDS=++	STRANDS2=18,0,0,18	RE=18	REF_strand=0,0	Strandbias_pval=1	AF=1	GT:DR:DV	1/1:0:18
chr19	16135057	15	N	<INV>	.	PASS	IMPRECISE	SVMETHOD=Snifflesv1.0.12	CHR2=chr19	END=43985559	STD_quant_start=98.386991	STD_quant_stop=97.567925	Kurtosis_quant_start=0.333333	Kurtosis_quant_stop=0.326474	SVTYPE=INV	SUPTYPE=SR	SVLEN=27850502	STRANDS=--	STRANDS2=3,8,8,3	RE=11	REF_strand=3,0	Strandbias_pval=0.0549451	AF=0.785714	GT:DR:DV	0/1:3:11
chr19	16885778	16	N	<INV>	.	PASS	IMPRECISE	SVMETHOD=Snifflesv1.0.12	CHR2=chr19	END=37124878	STD_quant_start=135.835194	STD_quant_stop=136.930639	Kurtosis_quant_start=-1.000000	Kurtosis_quant_stop=-1.000000	SVTYPE=INV	SUPTYPE=SR	SVLEN=20239100	STRANDS=--	STRANDS2=5,7,7,5	RE=12	REF_strand=0,0	Strandbias_pval=1	AF=1	GT:DR:DV	1/1:0:12
chr19	20172917	17	N	<DEL>	.	PASS	PRECISE	SVMETHOD=Snifflesv1.0.12	CHR2=chr19	END=48773971	STD_quant_start=0.000000	STD_quant_stop=0.000000	Kurtosis_quant_start=-nan	Kurtosis_quant_stop=-nan	SVTYPE=DEL	SUPTYPE=SR	SVLEN=-28601054	STRANDS=+-	STRANDS2=4,6,4,6	RE=10	REF_strand=0,0	Strandbias_pval=1	AF=1	GT:DR:DV	1/1:0:10
chr19	22023537	18	N	<DUP>	.	PASS	IMPRECISE	SVMETHOD=Snifflesv1.0.12	CHR2=chr19	END=57199240	STD_quant_start=75.285457	STD_quant_stop=63.802038	Kurtosis_quant_start=1.531084	Kurtosis_quant_stop=1.632222	SVTYPE=DUP	SUPTYPE=SR	SVLEN=35175703	STRANDS=-+	STRANDS2=9,3,9,3	RE=12	REF_strand=1,0	Strandbias_pval=1	AF=0.923077	GT:DR:DV	1/1:1:12
chr19	32117911	19	N	<DUP>	.	PASS	PRECISE	SVMETHOD=Snifflesv1.0.12	CHR2=chr19	END=44187523	STD_quant_start=0.000000	STD_quant_stop=0.000000	Kurtosis_quant_start=-nan	Kurtosis_quant_stop=-nan	SVTYPE=DUP	SUPTYPE=SR	SVLEN=12069612	STRANDS=-+	STRANDS2=8,4,8,4	RE=12	REF_strand=0,0	Strandbias_pval=1	AF=1	GT:DR:DV	1/1:0:12
chr19	33588845	20	N	<INV>	.	PASS	IMPRECISE	SVMETHOD=Snifflesv1.0.12	CHR2=chr19	END=49239984	STD_quant_start=126.572114	STD_quant_stop=108.187338	Kurtosis_quant_start=-1.000000	Kurtosis_quant_stop=-1.000000	SVTYPE=INV	SUPTYPE=SR	SVLEN=15651139	STRANDS=++	STRANDS2=5,5,5,5	RE=10	REF_strand=9,15	Strandbias_pval=0.704116	AF=0.294118	GT:DR:DV	0/0:24:10
chr19	35817554	21	N	<INV>	.	PASS	PRECISE	SVMETHOD=Snifflesv1.0.12	CHR2=chr19	END=42558469	STD_quant_start=0.000000	STD_quant_stop=0.000000	Kurtosis_quant_start=-nan	Kurtosis_quant_stop=-nan	SVTYPE=INV	SUPTYPE=SR	SVLEN=6740915	STRANDS=--	STRANDS2=0,13,13,0	RE=13	REF_strand=0,0	Strandbias_pval=1	AF=1	GT:DR:DV	1/1:0:13
chr19	37432619	22	N	<INV>	.	PASS	IMPRECISE	SVMETHOD=Snifflesv1.0.12	CHR2=chr19	END=42538829	STD_quant_start=46.510214	STD_quant_stop=53.267251	Kurtosis_quant_start=2.000000	Kurtosis_quant_stop=0.349413	SVTYPE=INV	SUPTYPE=SR	SVLEN=5106210	STRANDS=++	STRANDS2=8,2,2,8	RE=10	REF_strand=12,10	Strandbias_pval=0.247898	AF=0.3125	GT:DR:DV	0/1:22:10
chr19	37923483	23	N	<DEL>	.	PASS	PRECISE	SVMETHOD=Snifflesv1.0.12	CHR2=chr19	END=56689817	STD_quant_start=0.000000	STD_quant_stop=3.162278	Kurtosis_quant_start=-nan	Kurtosis_quant_stop=7.000000	SVTYPE=DEL	SUPTYPE=SR	SVLEN=-18766334	STRANDS=+-	STRANDS2=0,10,0,10	RE=10	REF_strand=1,1	Strandbias_pval=0.166667	AF=0.833333	GT:DR:DV	1/1:2:10
chr19	38768275	24	N	<INV>	.	PASS	IMPRECISE	SVMETHOD=Snifflesv1.0.12	CHR2=chr19	END=58144435	STD_quant_start=71.604469	STD_quant_stop=75.906521	Kurtosis_quant_start=0.327125	Kurtosis_quant_stop=0.332639	SVTYPE=INV	SUPTYPE=SR	SVLEN=19376160	STRANDS=--	STRANDS2=3,9,9,3	RE=12	REF_strand=0,0	Strandbias_pval=1	AF=1	GT:DR:DV	1/1:0:12
chr19	46062528	25	N	<DEL>	.	PASS	PRECISE	SVMETHOD=Snifflesv1.0.12	CHR2=chr19	END=57276459	STD_quant_start=0.000000	STD_quant_stop=0.000000	Kurtosis_quant_start=2.000000	Kurtosis_quant_stop=2.000000	SVTYPE=DEL	SUPTYPE=SR	SVLEN=-11213931	STRANDS=+-	STRANDS2=7,6,7,6	RE=13	REF_strand=8,9	Strandbias_pval=1	AF=0.433333	GT:DR:DV	0/1:17:13
chr19	50423160	26	N	<DUP>	.	PASS	PRECISE	SVMETHOD=Snifflesv1.0.12	CHR2=chr19	END=57132712	STD_quant_start=0.000000	STD_quant_stop=0.000000	Kurtosis_quant_start=-nan	Kurtosis_quant_stop=-nan	SVTYPE=DUP	SUPTYPE=SR	SVLEN=6709552	STRANDS=-+	STRANDS2=6,5,6,5	RE=11	REF_strand=0,0	Strandbias_pval=1	AF=1	GT:DR:DV	1/1:0:11

## Sheet: KI
##fileformat=VCFv4.1
##source=Sniffles
##fileDate=20201010:22:33 AMef_minus
##contig=<ID=chr19,length=58617616>
##ALT=<ID=DEL,Description="Deletion">
##ALT=<ID=DUP,Description="Duplication">
##ALT=<ID=INV,Description="Inversion">
##ALT=<ID=INVDUP,Description="InvertedDUP with unknown boundaries">
##ALT=<ID=TRA,Description="Translocation">
##ALT=<ID=INS,Description="Insertion">
##FILTER=<ID=UNRESOLVED,Description="An insertion that is longer than the read and thus we cannot predict the full size.">
##INFO=<ID=CHR2,Number=1,Type=String,Description="Chromosome for END coordinate in case of a translocation">
##INFO=<ID=END,Number=1,Type=Integer,Description="End position of the structural variant">
##INFO=<ID=MAPQ,Number=1,Type=Integer,Description="Median mapping quality of paired-ends">
##INFO=<ID=RE,Number=1,Type=Integer,Description="read support">
##INFO=<ID=IMPRECISE,Number=0,Type=Flag,Description="Imprecise structural variation">
##INFO=<ID=PRECISE,Number=0,Type=Flag,Description="Precise structural variation">
##INFO=<ID=SVLEN,Number=1,Type=Integer,Description="Length of the SV">
##INFO=<ID=SVMETHOD,Number=1,Type=String,Description="Type of approach used to detect SV">
##INFO=<ID=SVTYPE,Number=1,Type=String,Description="Type of structural variant">
##INFO=<ID=SEQ,Number=1,Type=String,Description="Extracted sequence from the best representative read.">
##INFO=<ID=STRANDS2,Number=4,Type=Integer,Description="alt reads first + ,alt reads first -,alt reads second + ,alt reads second -.">
##INFO=<ID=REF_strand,Number=.,Type=Integer,Description="plus strand ref, minus strand ref.">
##INFO=<ID=Strandbias_pval,Number=A,Type=Float,Description="P-value for fisher exact test for strand bias.">
##INFO=<ID=STD_quant_start,Number=A,Type=Float,Description="STD of the start breakpoints across the reads.">
##INFO=<ID=STD_quant_stop,Number=A,Type=Float,Description="STD of the stop breakpoints across the reads.">
##INFO=<ID=Kurtosis_quant_start,Number=A,Type=Float,Description="Kurtosis value of the start breakpoints across the reads.">
##INFO=<ID=Kurtosis_quant_stop,Number=A,Type=Float,Description="Kurtosis value of the stop breakpoints across the reads.">
##INFO=<ID=SUPTYPE,Number=.,Type=String,Description="Type by which the variant is supported.(SR,AL,NR)">
##INFO=<ID=STRANDS,Number=A,Type=String,Description="Strand orientation of the adjacency in BEDPE format (DEL:+-, DUP:-+, INV:++/--)">
##INFO=<ID=AF,Number=A,Type=Float,Description="Allele Frequency.">
##INFO=<ID=ZMW,Number=A,Type=Integer,Description="Number of ZMWs (Pacbio) supporting SV.">
##FORMAT=<ID=GT,Number=1,Type=String,Description="Genotype">
##FORMAT=<ID=DR,Number=1,Type=Integer,Description="# high-quality reference reads">
##FORMAT=<ID=DV,Number=1,Type=Integer,Description="# high-quality variant reads">
#CHROM	POS	ID	REF	ALT	QUAL	FILTER	INFO	FORMAT	KI.sorted.bam
chr19	90914	0	N	<INV>	.	PASS	PRECISE	SVMETHOD=Snifflesv1.0.12	CHR2=chr19	END=12206195	STD_quant_start=0.447214	STD_quant_stop=0.000000	Kurtosis_quant_start=-0.500000	Kurtosis_quant_stop=-nan	SVTYPE=INV	SUPTYPE=SR	SVLEN=12115281	STRANDS=--	STRANDS2=0,12,12,0	RE=12	REF_strand=0,0	Strandbias_pval=1	AF=1	GT:DR:DV	1/1:0:12
chr19	5708507	1	N	GTATGGGGCAGGGTCGCTGGGGCCCAGCAGTGCTCCAGCAGGGGGTGGGCTAGGTGGGAGGCACGGCCCTGGGAGCCCCACCCACCAGCTCCATCAA	.	PASS	PRECISE	SVMETHOD=Snifflesv1.0.12	CHR2=chr19	END=5708507	STD_quant_start=0.000000	STD_quant_stop=0.000000	Kurtosis_quant_start=9.067206	Kurtosis_quant_stop=9.422577	SVTYPE=INS	SUPTYPE=AL	SVLEN=97	STRANDS=+-	STRANDS2=42,39,42,39	RE=81	REF_strand=0,0	Strandbias_pval=1	AF=1	GT:DR:DV	1/1:0:81
chr19	5741045	2	ATTGCACTGCAGTCTGGATGACAGAGTGAGACCC	N	.	PASS	PRECISE	SVMETHOD=Snifflesv1.0.12	CHR2=chr19	END=5741079	STD_quant_start=0.000000	STD_quant_stop=0.000000	Kurtosis_quant_start=36.000000	Kurtosis_quant_stop=36.000000	SVTYPE=DEL	SUPTYPE=AL	SVLEN=-34	STRANDS=+-	STRANDS2=129,106,129,106	RE=235	REF_strand=0,0	Strandbias_pval=1	AF=1	GT:DR:DV	1/1:0:235
chr19	5761620	3	N	CTGGATGGTGTATTAGTCTGTTTTCACAGTTTTCAGAACTATCTGAGATTGGGTAATTTATAAAGAAAAGAGGTTTAATTGACTCACAGTTCCTCAGGCTTAACAGGAAGCACGACTTGGGGTCTTAGGAAACTTACAATCATGGCGGAAGGCG	.	PASS	PRECISE	SVMETHOD=Snifflesv1.0.12	CHR2=chr19	END=5761620	STD_quant_start=0.000000	STD_quant_stop=0.000000	Kurtosis_quant_start=-0.122495	Kurtosis_quant_stop=-0.098120	SVTYPE=INS	SUPTYPE=AL	SVLEN=154	STRANDS=+-	STRANDS2=12,15,12,15	RE=25	REF_strand=0,0	Strandbias_pval=1	AF=1	GT:DR:DV	1/1:0:25
chr19	6287389	4	N	<INV>	.	PASS	IMPRECISE	SVMETHOD=Snifflesv1.0.12	CHR2=chr19	END=57949765	STD_quant_start=93.660557	STD_quant_stop=35.601966	Kurtosis_quant_start=-0.909372	Kurtosis_quant_stop=-0.836880	SVTYPE=INV	SUPTYPE=SR	SVLEN=51662376	STRANDS=++	STRANDS2=8,4,4,8	RE=12	REF_strand=0,0	Strandbias_pval=1	AF=1	GT:DR:DV	1/1:0:12
chr19	12198782	5	N	<INV>	.	PASS	PRECISE	SVMETHOD=Snifflesv1.0.12	CHR2=chr19	END=39929854	STD_quant_start=0.447214	STD_quant_stop=0.447214	Kurtosis_quant_start=0.407750	Kurtosis_quant_stop=1.273403	SVTYPE=INV	SUPTYPE=SR	SVLEN=27731072	STRANDS=++	STRANDS2=14,2,2,14	RE=16	REF_strand=6,5	Strandbias_pval=0.0840084	AF=0.592593	GT:DR:DV	0/1:11:16
chr19	13480337	6	N	<INV>	.	PASS	IMPRECISE	SVMETHOD=Snifflesv1.0.12	CHR2=chr19	END=49379525	STD_quant_start=66.407831	STD_quant_stop=36.682421	Kurtosis_quant_start=-1.000000	Kurtosis_quant_stop=-1.000000	SVTYPE=INV	SUPTYPE=SR	SVLEN=35899188	STRANDS=--	STRANDS2=5,6,6,5	RE=11	REF_strand=1,2	Strandbias_pval=1	AF=0.785714	GT:DR:DV	0/1:3:11
chr19	14998296	7	N	<INV>	.	PASS	IMPRECISE	SVMETHOD=Snifflesv1.0.12	CHR2=chr19	END=57579542	STD_quant_start=112.413522	STD_quant_stop=83.346266	Kurtosis_quant_start=-1.143026	Kurtosis_quant_stop=-1.184228	SVTYPE=INV	SUPTYPE=SR	SVLEN=42581246	STRANDS=++	STRANDS2=6,6,6,6	RE=12	REF_strand=0,1	Strandbias_pval=1	AF=0.923077	GT:DR:DV	1/1:1:12
chr19	15606059	8	N	<INV>	.	PASS	PRECISE	SVMETHOD=Snifflesv1.0.12	CHR2=chr19	END=51247174	STD_quant_start=5.805170	STD_quant_stop=0.000000	Kurtosis_quant_start=-1.376113	Kurtosis_quant_stop=-1.333333	SVTYPE=INV	SUPTYPE=SR	SVLEN=35641115	STRANDS=++	STRANDS2=10,6,6,10	RE=16	REF_strand=3,0	Strandbias_pval=0.517028	AF=0.842105	GT:DR:DV	1/1:3:16
chr19	17449584	9	N	<INV>	.	PASS	IMPRECISE	SVMETHOD=Snifflesv1.0.12	CHR2=chr19	END=58495001	STD_quant_start=26.879360	STD_quant_stop=12.016655	Kurtosis_quant_start=-1.750000	Kurtosis_quant_stop=-1.750000	SVTYPE=INV	SUPTYPE=SR	SVLEN=41045417	STRANDS=--	STRANDS2=8,9,9,8	RE=17	REF_strand=8,0	Strandbias_pval=0.0217599	AF=0.68	GT:DR:DV	0/1:8:17
chr19	18552783	10	N	<INV>	.	PASS	IMPRECISE	SVMETHOD=Snifflesv1.0.12	CHR2=chr19	END=21107513	STD_quant_start=138.624673	STD_quant_stop=123.961284	Kurtosis_quant_start=-0.508395	Kurtosis_quant_stop=-0.500000	SVTYPE=INV	SUPTYPE=SR	SVLEN=2554730	STRANDS=++	STRANDS2=6,4,4,6	RE=10	REF_strand=0,0	Strandbias_pval=1	AF=1	GT:DR:DV	1/1:0:10
chr19	20711356	11	N	<INV>	.	PASS	IMPRECISE	SVMETHOD=Snifflesv1.0.12	CHR2=chr19	END=28528653	STD_quant_start=57.237226	STD_quant_stop=58.730742	Kurtosis_quant_start=7.000000	Kurtosis_quant_stop=5.503903	SVTYPE=INV	SUPTYPE=SR	SVLEN=7817297	STRANDS=++	STRANDS2=9,1,1,9	RE=10	REF_strand=8,6	Strandbias_pval=0.171781	AF=0.416667	GT:DR:DV	0/1:14:10
chr19	22810670	12	N	<INV>	.	STRANDBIAS	PRECISE	SVMETHOD=Snifflesv1.0.12	CHR2=chr19	END=57023718	STD_quant_start=0.000000	STD_quant_stop=0.000000	Kurtosis_quant_start=-nan	Kurtosis_quant_stop=-nan	SVTYPE=INV	SUPTYPE=SR	SVLEN=34213048	STRANDS=++	STRANDS2=11,0,0,11	RE=11	REF_strand=1,3	Strandbias_pval=0.00879121	AF=0.733333	GT:DR:DV	0/1:4:11
chr19	24418355	13	N	<DUP>	.	PASS	IMPRECISE	SVMETHOD=Snifflesv1.0.12	CHR2=chr19	END=24418877	STD_quant_start=36.706452	STD_quant_stop=105.651657	Kurtosis_quant_start=-0.152017	Kurtosis_quant_stop=-1.455232	SVTYPE=DUP	SUPTYPE=SR	SVLEN=522	STRANDS=-+	STRANDS2=11,12,11,12	RE=23	REF_strand=83,66	Strandbias_pval=0.507179	AF=0.133721	GT:DR:DV	0/0:149:23
chr19	24418877	14	N	<DUP>	.	PASS	IMPRECISE	SVMETHOD=Snifflesv1.0.12	CHR2=chr19	END=24419349	STD_quant_start=76.851687	STD_quant_stop=42.110245	Kurtosis_quant_start=-2.182448	Kurtosis_quant_stop=-1.214031	SVTYPE=DUP	SUPTYPE=SR	SVLEN=472	STRANDS=-+	STRANDS2=15,7,15,7	RE=22	REF_strand=83,70	Strandbias_pval=0.25636	AF=0.125714	GT:DR:DV	0/0:153:22
chr19	24896209	15	N	TTTCTTTTCATAGAGCAGTTTGGAAACACTCTGTTTGTAAAGTCTGCAAGTGTGATT	.	PASS	PRECISE	SVMETHOD=Snifflesv1.0.12	CHR2=chr19	END=24896213	STD_quant_start=0.000000	STD_quant_stop=1.843909	Kurtosis_quant_start=-0.515266	Kurtosis_quant_stop=-0.934882	SVTYPE=INS	SUPTYPE=AL	SVLEN=47	STRANDS=+-	STRANDS2=8,8,8,8	RE=16	REF_strand=10,10	Strandbias_pval=1	AF=0.444444	GT:DR:DV	0/1:20:16
chr19	28607252	16	AATGCTTGTTTGGGATGGGCAACAGATAGACAGTGGTTGCCGTCCGAAGTGAGTGTTGAGCCCTGAGCTGCAGTTCCGTAGGATACCTCGTACAGCTAAGTGGCGGTTCGTGCTGGTGCCTGGTACCAGCCTGCCTAAGAGGATCTGAGATTCCCGCAAGGGA	N	.	PASS	PRECISE	SVMETHOD=Snifflesv1.0.12	CHR2=chr19	END=28607415	STD_quant_start=0.316228	STD_quant_stop=0.632456	Kurtosis_quant_start=7.000000	Kurtosis_quant_stop=7.000000	SVTYPE=DEL	SUPTYPE=AL	SVLEN=-163	STRANDS=+-	STRANDS2=3,7,3,7	RE=10	REF_strand=3,9	Strandbias_pval=1	AF=0.454545	GT:DR:DV	0/1:12:10
chr19	29510404	17	N	<INV>	.	PASS	IMPRECISE	SVMETHOD=Snifflesv1.0.12	CHR2=chr19	END=38330640	STD_quant_start=41.425837	STD_quant_stop=42.690748	Kurtosis_quant_start=-1.571429	Kurtosis_quant_stop=-1.571390	SVTYPE=INV	SUPTYPE=SR	SVLEN=8820236	STRANDS=++	STRANDS2=9,7,7,9	RE=16	REF_strand=1,4	Strandbias_pval=0.310777	AF=0.761905	GT:DR:DV	0/1:5:16
chr19	31495938	18	N	<INV>	.	PASS	IMPRECISE	SVMETHOD=Snifflesv1.0.12	CHR2=chr19	END=55554415	STD_quant_start=0.000000	STD_quant_stop=22.768399	Kurtosis_quant_start=7.000000	Kurtosis_quant_stop=1.211945	SVTYPE=INV	SUPTYPE=SR	SVLEN=24058477	STRANDS=++	STRANDS2=11,1,1,11	RE=12	REF_strand=1,0	Strandbias_pval=1	AF=0.923077	GT:DR:DV	1/1:1:12
chr19	31926278	19	N	<INV>	.	PASS	PRECISE	SVMETHOD=Snifflesv1.0.12	CHR2=chr19	END=33588040	STD_quant_start=0.000000	STD_quant_stop=0.000000	Kurtosis_quant_start=3.511301	Kurtosis_quant_stop=2.817125	SVTYPE=INV	SUPTYPE=SR	SVLEN=1661762	STRANDS=++	STRANDS2=12,8,8,12	RE=20	REF_strand=12,10	Strandbias_pval=0.76379	AF=0.47619	GT:DR:DV	0/1:22:20
chr19	32937042	20	N	<DEL>	.	PASS	PRECISE	SVMETHOD=Snifflesv1.0.12	CHR2=chr19	END=46033213	STD_quant_start=0.000000	STD_quant_stop=0.000000	Kurtosis_quant_start=-nan	Kurtosis_quant_stop=7.000000	SVTYPE=DEL	SUPTYPE=SR	SVLEN=-13096171	STRANDS=+-	STRANDS2=7,4,7,4	RE=11	REF_strand=0,1	Strandbias_pval=0.416667	AF=0.916667	GT:DR:DV	1/1:1:11
chr19	34567018	21	N	<INV>	.	PASS	PRECISE	SVMETHOD=Snifflesv1.0.12	CHR2=chr19	END=56527687	STD_quant_start=0.000000	STD_quant_stop=0.000000	Kurtosis_quant_start=-1.163527	Kurtosis_quant_stop=-1.149411	SVTYPE=INV	SUPTYPE=SR	SVLEN=21960669	STRANDS=++	STRANDS2=23,9,9,23	RE=32	REF_strand=9,11	Strandbias_pval=0.0792837	AF=0.615385	GT:DR:DV	0/1:20:32
chr19	35920256	22	N	<DEL>	.	PASS	PRECISE	SVMETHOD=Snifflesv1.0.12	CHR2=chr19	END=45561686	STD_quant_start=0.000000	STD_quant_stop=0.000000	Kurtosis_quant_start=-nan	Kurtosis_quant_stop=-nan	SVTYPE=DEL	SUPTYPE=SR	SVLEN=-9641430	STRANDS=+-	STRANDS2=6,5,6,5	RE=11	REF_strand=0,0	Strandbias_pval=1	AF=1	GT:DR:DV	1/1:0:11
chr19	37572401	23	N	<DEL>	.	PASS	PRECISE	SVMETHOD=Snifflesv1.0.12	CHR2=chr19	END=56790431	STD_quant_start=0.000000	STD_quant_stop=0.000000	Kurtosis_quant_start=-nan	Kurtosis_quant_stop=-nan	SVTYPE=DEL	SUPTYPE=SR	SVLEN=-19218030	STRANDS=+-	STRANDS2=4,8,4,8	RE=12	REF_strand=0,0	Strandbias_pval=1	AF=1	GT:DR:DV	1/1:0:12
