# Supplementary material for: Alt-RPL36 downregulates the PI3K-AKT-mTOR signaling pathway by interacting with TMEM24
Source: Nat Commun. 2021 Jan 21;12:508. doi: 10.1038/s41467-020-20841-6 (PMC7820019; doi:10.1038/s41467-020-20841-6)
Supplement: Supplementary file 7 — Supplementary Data 5 [file 41467_2020_20841_MOESM7_ESM.xls]

## Sheet: Predicted_off-target hits
ID	#Bulge type	crRNA	DNA	Chromosome	Position	Direction	Mismatches	Bulge Size	Forward primer	Reverse primer
Predicted off-target 1	RNA	CCGGGATATCTACTCGGCTCNGG	CCGtGAgAgCTA-TCGGCTCTGG	chr3	186589384	+	3	1	TACCATTTACTAGTTGTGCC	TGTATGGCATCTGCCTTGTC
Predicted off-target 2	RNA	CCGGGATATCTACTCGGCTCNGG	tgGGGA-ATCTACTCaGCTCTGG	chr7	155913775	-	3	1	GTCTGGGAGAGAGGGTAGAG	AAGCACCCCTCAAACCACGG
Predicted off-target 3	RNA	CCGGGATATCTACTCGGCTCNGG	CaGGGATATCTAa-CtGCTCAGG	chr5	78801858	+	3	1	TCTGCGTCATCTGCCCTGTC	AAGGAAACCAGTGTGGTTGG
Predicted off-target 4	DNA	CCGGGATATCTACTCGG-CTCNGG	CCtGGATAcCTACaCGGACTCTGG	chr13	97147680	-	3	1	CCACCAGTGGCTAGGAATGG	TCCTCTTCCCACTACTCTCC
Predicted off-target 5	RNA	CCGGGATATCTACTCGGCTCNGG	CCGGGAcATC-AgTCaGCTCAGG	chr22	20247238	+	3	1	ACTCCAGACTACCCAGGTGG	CTTGGTGCACTGAGCTGTGG
Predicted off-target 6	DNA	GAGTACCGGCTCAG-TTCCCGNGG	tAGgACCGGCTCAGCTTCCCGAGG	chr8	122733766	-	2	1	TCCTATCTTACCTTCAGCCC	GTACTTCCCACTTAGGAGGG
Predicted off-target 7	RNA	GAGTACCGGCTCAGTTCCCGNGG	GAG-ACCaGCTCAGTTCCCcTGG	chr1	226457435	+	2	1	TCTTGTTCTACTCCATGCTG	CTTCCTGTGTTAGACGGAGG
Predicted off-target 8	RNA	GAGTACCGGCTCAGTTCCCGNGG	GAGcACCGGCTCAG-TCCtGCGG	chr13	112624218	+	2	1	AGGTCAGTGAAGTGTGGAGG	TCTGCGTAAATTGGGAGGTG
Predicted off-target 9	RNA	GAGTACCGGCTCAGTTCCCGNGG	GcGTACCGGCTCA-TTCCCaTGG	chrX	13044174	-	2	1	AGGACACTAAGGAAACGAGG	GTCTGGCTGCCCATCAGGAC
Predicted off-target 10	RNA	GAGTACCGGCTCAGTTCCCGNGG	G-GTACCaGCTCAGTTgCCGTGG	chrX	23435014	+	2	1	GCCAGAAGGAAAACCACTGC	TTTACTCAAGGCCCAAGTGC
Predicted off-target 11	RNA	GAGTACCGGCTCAGTTCCCGNGG	GAGTACaGGCTCAG-TCCCaAGG	chr11	75155961	-	2	1	CTGGGGAAGAAGAACACTCC	CTCTGTAAGTGAGTGAGCAG
