# Supplementary material for: Alt-RPL36 downregulates the PI3K-AKT-mTOR signaling pathway by interacting with TMEM24
Source: Nat Commun. 2021 Jan 21;12:508. doi: 10.1038/s41467-020-20841-6 (PMC7820019; doi:10.1038/s41467-020-20841-6)
Supplement: Supplementary file 9 — Source Data [file 41467_2020_20841_MOESM9_ESM.xlsx]

## Sheet: Figure 1
Figure 1f
		Replicate 1	Replicate 2	Replicate 3
	WT	1	1	1
	-GTG(114)	1.43	1.34	1.43
	ATG(114)	0.5	0.62	0.7

## Sheet: Figure 3
Figure 3d
		Replicate 1	Replicate 2	Replicate 3
	p-S22	0.52362	0.47626	0.414826
	p-S19	0.188375	0.210478	0.175929
	p-S140S142	0.189596	0.180512	0.219019
	Apo	0.098409	0.132749	0.190226

## Sheet: Figure 4
Figure 4a			Log2(Fold change PD/Ctrl)
	Gene name		Replicate 1	Replicate 2
	TMEM24		25.4342	24.846
	ATAD3C		22.094	22.313
	UTS2		20.522	19.6309
	BRI3BP		20.2006	18.278
	RFX2		19.8916	18.1999
	UBB		18.4895	17.6758
Figure 4j
	Correlation coefficient
	sh-ctrl	sh-TMEM24
	0.687871	0.17727
	0.654998	0.419216
	0.648028	0.157319
	0.639845	0.275275
	0.603601	0.135838
	0.598524	0.426466
	0.543777	0.3257
	0.542902	0.313969
	0.53283	0.206248
	0.523208	0.342842
	0.493281	0.230234
	0.492077	0.294152
	0.475569	0.718036
	0.465237	0.396274
	0.441839	0.52395
	0.440547	0.281987
	0.439328	0.383404
	0.438412	0.418664
	0.43573	0.42467
	0.424742	0.414732
	0.423083	0.348139
	0.417567	0.137653
	0.405697	0.160858
	0.399106	0.248951
	0.394234	0.22304
	0.392394	0.365991
	0.390148	-0.090659
	0.336604	-0.007845
	0.313199	0.217898
	0.305255	0.525481
	0.297044	0.603867
	0.272236	0.339854
	0.264504	0.400423
	0.262364	0.299912
	0.256142	0.359604
	0.254661	0.086119
	0.244638	0.373666
	0.19621	0.278352
	0.193442	0.48804
	0.122385	0.277063

## Sheet: Figure 5
Figure 5b		Mean intensity of PH-PLC-GFP signal
		WT	KO	Rescue	4S-A rescue
	Field of view 1	74.306	120.054	81.21	129.654
	Field of view 2	62.405	80.786	64.726	111.898
	Field of view 3	59.396	77.639	80.652	110.743
	Field of view 4	62.697	113.319	47.97	109.98
	Field of view 5	62.839	119.519	47.954	110.54
	Field of view 6	62.458	112.296	48.164	124.214
	Field of view 7	62.19	134.726	47.707	126.073
	Field of view 8	48.559	117.44	36.289	130.064
	Field of view 9	48.303	79.409	64.628	122.506
	Field of view 10	74.425	81.351	50.106	116.382
	Field of view 11	62.649	93.621	50.09	105.423
	Field of view 12	62.122	79.635	64.058	110.677
	Field of view 13	63.075	119.667	46.241	111.407
	Field of view 14	75.364	80.321	35.555	130.571
	Field of view 15	74.829	98.794	47.728	90.841
	Field of view 16	73.125	108.971	77.322	88.746
	Field of view 17	74.985	114.774	76.478	111.74
	Field of view 18	62.696	133.022	60.741	81.263
	Field of view 19	59.332	114.756	49.374	78.387
	Field of view 20	75.045	93.977	62.391	108.596
Figure 5g
		WT
		Replicate 1	Replicate 2	Replicate 3	Replicate 4	Average (s.e.m.)	sd
	COL6A2	0.9	1.11	0.86	1.17	1.01	0.152971
	EFNA3	0.93	1.07	0.88	1.14	1.005	0.120692
	PPP2R2C	1.05	0.96	0.96	1.04	1.0025	0.0492443
		KO
		Replicate 1	Replicate 2	Replicate 3	Replicate 4	Average (s.e.m.)	sd	t-test
	COL6A2	3.03	2.73	3.28	2.9	2.985	0.231876	0.00174053
	EFNA3	1.63	1.67	1.66	1.61	1.6425	0.0275379	0.0024489
	PPP2R2C	4.6	4.59	4.61	4.91	4.6775	0.155215	1.42609e-05
		Rescue
		Replicate 1	Replicate 2	Replicate 3	Replicate 4	Average (s.e.m.)	sd	t-test
	COL6A2	1.65	1.73	1.87	1.91	1.79	0.121106	0.00193355
	EFNA3	1.02	1	0.95	1.07	1.01	0.0496655	0.000437941
	PPP2R2C	2.28	2.15	2.6	2.68	2.4275	0.253163	0.000144232
		4S-A rescue
		Replicate 1	Replicate 2	Replicate 3	Replicate 4	Average (s.e.m.)	sd	t-test
	COL6A2	2.87	2.86	2.59	2.99	2.8275	0.168992	0.465243
	EFNA3	1.39	1.52	1.46	1.65	1.505	0.110303	0.113147
	PPP2R2C	4.67	4.66	4.96	5.28	4.8925	0.293414	0.0828408
Figure 5e		log2fold change	-log p-value
	RPS17L	7.84844	3.52288
	PARP9	5.89846	3.12494
	RP3-522D1.1	5.84097	3.39794
	CTC-575D19.1	5.67463	1.87128
	DTX3L	5.48584	4.30103
	CALN1	5.29353	1.95273
	TMEM105	5.2524	2.48812
	RP11-426L16.8	5.15869	4.30103
	ENPP7P8	5.07581	4.30103
	T	4.87085	4.30103
	CPNE7	4.83202	4.30103
	TGFB1I1	4.734	4.30103
	TLX2	4.70432	4.30103
	SDR16C5	4.61636	2.38195
	SSTR5	4.51847	1.56384
	COL2A1	4.44598	4.30103
	RBP7	4.06127	4.30103
	FRRS1L	3.97997	4.30103
	SLC4A10	3.75144	3
	RP11-60L3.1	3.74754	1.56944
	ZNF257	3.66536	2.65758
	FAM131B	3.65557	4.30103
	HFE	3.62001	4.30103
	UNCX	3.54875	4.30103
	FOSL1	3.51292	4.30103
	LINC00643	3.5002	1.42423
	IKZF1	3.4392	4.30103
	AC026806.2	3.43059	1.4698
	FBXL16	3.42664	2.11351
	KLF8	3.37255	4.30103
	MICALCL	3.33977	1.56783
	SLC16A5	3.33877	4
	PRRX1	3.29256	3.1549
	DMRTA1	3.2796	4.30103
	PCK1	3.23714	4.30103
	KCNK6	3.233	4.30103
	FAM133A	3.21238	4.30103
	OR51E2	3.13402	2.01547
	CTD-2240J17.1	3.12641	2.37161
	MYD88	3.11226	4.30103
	CCKBR	3.11135	3.60206
	HVCN1	3.07937	1.80827
	PTGER3	3.07061	4.30103
	YBX2	3.06967	3.82391
	EPPK1	3.06952	4.30103
	SPINT1	3.05491	4.30103
	LRRC26	3.04958	2.01323
	IRF6	3.03984	4.30103
	EXD1	3.03783	1.31202
	CRYAB	3.03304	3.07058
	APOE	2.99968	4.30103
	U52111.14	2.99231	1.78781
	GPR50	2.98585	4.30103
	HMX2	2.96887	3.18709
	KLK4	2.95885	3.82391
	SOWAHB	2.95501	2.45593
	ENTPD2	2.9443	4.30103
	PLEKHA6	2.94374	1.56864
	NOTUM	2.94359	4.30103
	ART1	2.90497	2.06298
	AF003625.3	2.90219	4.30103
	UBE2L6	2.88698	4.30103
	C1orf170	2.87703	1.51927
	SYT14	2.87418	4.30103
	IFIH1	2.87067	4.30103
	EMR2	2.86824	3.82391
	NGFR	2.85958	4.30103
	SYT13	2.85243	4.30103
	CPNE4	2.8505	2.1549
	MAP7D2	2.8485	4.30103
	RNF175	2.83371	2.32331
	SH2D3C	2.83163	4.30103
	BST2	2.83148	4.30103
	NELL1	2.82006	3.02228
	KIRREL2	2.81835	1.4034
	DMRT3	2.788	2.82391
	TENM4	2.77157	1.52944
	TCEAL2	2.77121	2.62893
	RAMP2	2.7626	1.4443
	CTD-3193O13.11	2.74938	1.74715
	U1	2.7254	3.60206
	EPCAM	2.72305	4.30103
	LINC00404	2.71982	1.62251
	SFTA3	2.71236	2.86967
	ARMC3	2.70565	3.22185
	DTX4	2.70183	4.30103
	KLHDC9	2.68154	4.30103
	LGALS3	2.67877	4.30103
	FAM150B	2.66346	2.76955
	IL32	2.65266	4.30103
	KCNS3	2.63629	4.30103
	KCNN2	2.63382	2.02687
	SLC15A1	2.63258	3.52288
	FGFBP1	2.63074	4.30103
	ZBTB16	2.62435	2.4437
	HS3ST6	2.6029	4
	SFN	2.59096	4.30103
	PRTN3	2.57624	1.42946
	C1QTNF1	2.56434	4.30103
	S100A16	2.55864	3.25964
	POMC	2.54868	3.1549
	CDC42EP5	2.54437	2.28819
	KLF1	2.53282	1.84924
	SPINT2	2.52314	4.30103
	FLT3	2.52233	3.45593
	ALPPL2	2.52148	1.97265
	KCNMA1	2.52109	2.48812
	BHLHE23	2.50063	1.39201
	PAMR1	2.49083	1.68508
	IGFBP6	2.48441	4
	FBXO2	2.48207	1.6073
	PAX1	2.46976	4.30103
	IL11	2.45724	4
	CTD-3193O13.9	2.45716	4.30103
	CTD-2147F2.1	2.44858	1.45655
	PLP2	2.44351	3.60206
	AKR1C1	2.43664	2.11351
	ZCCHC12	2.43552	4.30103
	ARID3C	2.42905	2.13371
	LCN12	2.42459	3.52288
	CTD-2561B21.11	2.42042	1.34631
	UTS2R	2.41702	4.30103
	L3MBTL4	2.40715	3.69897
	NKX2-1	2.39512	4.30103
	ITGA11	2.38995	1.84164
	SYNGR3	2.37531	3.02228
	TMEM151A	2.37483	4.30103
	CHRDL1	2.36397	4.30103
	TMEM59L	2.36378	1.42771
	CPQ	2.35404	3.82391
	MARVELD2	2.35261	3.82391
	PNMT	2.34785	3.18709
	LPAR5	2.33571	2.36653
	BDH1	2.33459	3.34679
	FAM110C	2.32947	4.30103
	NOVA2	2.32065	4.30103
	WNT7B	2.32044	3.18709
	DCDC2	2.31879	1.64878
	ZMYND15	2.31743	3.82391
	PIANP	2.31498	4.30103
	LRG1	2.31255	1.65267
	CRABP2	2.29793	4.30103
	SLC30A10	2.29506	3.45593
	PLEKHN1	2.29459	3.1549
	FBN3	2.29412	2.56067
	RASD2	2.28886	4.30103
	CACNA1G	2.27896	4.30103
	UTF1	2.27882	3.60206
	PNCK	2.26586	2.56067
	ERBB3	2.26518	2.27984
	KLK8	2.26268	2.23284
	GPR132	2.25995	2.36151
	DCHS2	2.25835	4
	RP11-909N17.3	2.24547	2.22915
	SCN4B	2.24361	4.30103
	C1QTNF4	2.24088	3.02228
	ZSCAN10	2.22737	1.80549
	CACNG7	2.21431	1.8041
	EPHA10	2.21322	2.29671
	GPR126	2.21147	4.30103
	ERAP2	2.20681	1.68298
	WNT3A	2.20452	4.30103
	CACNA1I	2.20106	1.30364
	CSDC2	2.19582	1.49757
	HES7	2.19105	2.95861
	SP100	2.18492	3.52288
	C1orf222	2.18228	1.59946
	PPP2R2C	2.17998	4.30103
	C16orf11	2.16764	4.30103
	PTF1A	2.15576	3.1549
	SHROOM2	2.15433	2.33255
	DBNDD2	2.14941	3.82391
	FAM43B	2.14328	4.30103
	LRAT	2.14155	4.30103
	HMGN2P15	2.13246	1.95468
	ENTPD3	2.11994	1.63451
	SV2A	2.11847	4.30103
	RP11-848P1.3	2.11825	2.04096
	ESPN	2.11785	1.40012
	TLR3	2.11736	2.31426
	IGFBPL1	2.1145	4.30103
	CLMP	2.11098	3.07058
	KCNH2	2.09787	4.30103
	AC138430.4	2.09786	1.93181
	CTB-41I6.2	2.0969	2.00218
	STX1B	2.09374	2.61083
	QPCT	2.09306	4.30103
	RAMP2-AS1	2.08788	4.30103
	RBP1	2.0833	1.47173
	GIPR	2.07763	4.30103
	CYBA	2.07506	4.30103
	LAMP3	2.07388	4.30103
	PDGFB	2.07104	1.9412
	FCGR2C	2.06246	1.34056
	BSPRY	2.05684	4.30103
	HID1	2.05649	4.30103
	HECW1	2.05452	1.5817
	CCNA1	2.05428	2.34199
	SHANK1	2.05298	1.31292
	BIRC3	2.05044	2.72125
	RN7SL138P	2.04962	1.37882
	NOD2	2.04621	2.66756
	hsa-mir-1199	2.0403	3.82391
	RAB26	2.04001	4.30103
	SYT9	2.03901	1.88439
	MAL2	2.03275	1.49894
	RP11-909N17.2	2.03058	2.97881
	DPP4	2.02767	4.30103
	NRXN2	2.02631	4.30103
	LIF	2.02587	2.9393
	NES	2.02365	4.30103
	KLK7	2.02065	1.84618
	PALM3	2.01609	4.30103
	CXCL16	1.99944	3.45593
	OR2W3	1.99586	1.4578
	SP6	1.99095	4.30103
	DCHS1	1.99074	4.30103
	GPR133	1.98798	2.4318
	EVA1C	1.98121	1.65169
	ALDH1A3	1.97797	2.08092
	RP11-284F21.11	1.97396	1.46534
	SYT16	1.97336	4.30103
	CATSPERB	1.96843	1.36301
	C3	1.96624	3.45593
	EHBP1L1	1.96494	4.30103
	FLI1	1.96255	3.25964
	BHLHA15	1.95155	1.34582
	FEV	1.94693	1.95468
	MAP2	1.94572	3.39794
	CTD-3148I10.1	1.94396	1.78383
	SLC13A5	1.93738	3.60206
	RP11-118K6.3	1.9361	1.35952
	ACOXL	1.93569	1.96859
	RP11-355I22.7	1.93517	2.31876
	TOX	1.93283	2.22915
	RASAL1	1.93215	2.78252
	MATN3	1.93144	4.30103
	RP11-227G15.9	1.93121	2.34199
	DLX3	1.93051	4.30103
	EPHB6	1.92735	3.39794
	LRRC3-AS1	1.92644	1.43297
	FAM84A	1.92586	3.45593
	OLFM2	1.9095	4.30103
	CMPK2	1.89093	1.95468
	GFRA1	1.88879	3.34679
	ADRA2B	1.88191	3.25964
	FGF5	1.8799	2.83863
	RP11-355I22.2	1.87536	4.30103
	HTR7	1.86896	4
	ISM2	1.86076	4.30103
	H19	1.8554	4.30103
	AC104655.3	1.85194	1.91364
	PRRX2	1.84934	2.57675
	AL133493.2	1.84733	3.07058
	MGAT3	1.8457	4.30103
	AQP3	1.84321	4.30103
	RP11-763B22.3	1.8415	1.734
	MAGEC2	1.83952	2.72125
	LYPD5	1.83714	1.80272
	RP11-527L4.2	1.83644	3.69897
	KIF26B	1.83525	2.86967
	NMI	1.83485	3.69897
	ABCA3	1.83468	4.30103
	KLK1	1.83364	3.60206
	RFX6	1.83182	2.36151
	ROR2	1.82906	4.30103
	MYBPC2	1.82597	1.3851
	GLIS3	1.82083	2.54515
	MUC3A	1.81145	3.39794
	ITGAL	1.80682	2.57675
	GALNT3	1.806	2.95861
	IGF2	1.80556	4.30103
	C1orf61	1.80355	2.13668
	CXCL6	1.79256	1.92082
	FOXA3	1.79126	4.30103
	TF	1.79009	1.8617
	SLC30A3	1.78962	4.30103
	GABRQ	1.78935	4.30103
	SLC4A9	1.78822	1.58754
	ALDH1A1	1.78744	3.69897
	C1RL	1.78363	2.56067
	IL10RA	1.7802	2.88606
	AP1M2	1.78011	1.58336
	HOTAIR	1.77812	2.43771
	RP11-66B24.4	1.77566	2.37675
	GPR156	1.77455	1.94692
	RPS16P9	1.77266	2.72125
	IFITM1	1.77259	3.69897
	OSMR	1.7679	1.37779
	OXGR1	1.76388	3.25964
	BMP3	1.76097	2.5157
	RP11-465B22.3	1.75682	1.42655
	KCNA3	1.75666	4.30103
	PANX2	1.75621	4.30103
	CYP2S1	1.74776	4.30103
	RP11-350E12.4	1.74768	2.05306
	SNCG	1.74377	1.7167
	CYP4F22	1.74321	3.69897
	FEZ1	1.74163	4.30103
	EMX1	1.74	2.45593
	CCIN	1.73863	2.30539
	TMBIM1	1.73846	3.45593
	CD7	1.73723	3.07058
	LRRC6	1.73705	1.84924
	RTN4RL1	1.73124	4.30103
	SHANK2	1.72964	1.4318
	MLH3	1.72128	2.79588
	DKK3	1.71879	4.30103
	NCAN	1.7135	1.51075
	RP11-1112C15.1	1.71331	2.28819
	CRIP2	1.70875	3.60206
	RGS9	1.70816	1.42481
	GPRC5A	1.70798	2.78252
	PRSS8	1.70739	2.44977
	CSPG4	1.70611	4.30103
	PAK7	1.70569	1.80827
	ATP8A2	1.70263	1.61618
	RP11-284N8.3	1.69862	4.30103
	B3GNT3	1.69826	3.39794
	EGR2	1.69172	2.46852
	LAMA2	1.69154	3
	GIP	1.68726	1.61261
	RNF180	1.68696	1.31113
	CTCFL	1.68652	3.82391
	CDH3	1.68569	3.69897
	GALNT5	1.6838	4
	ACE	1.68316	4.30103
	ITGA7	1.68159	3.07058
	GLS2	1.67485	2.75696
	CNTN1	1.67484	4.30103
	ATP1B2	1.67149	4.30103
	PPFIA2	1.66078	1.96059
	NMUR1	1.65493	3.69897
	TRIM58	1.65293	3.22185
	FGF12	1.6529	1.80688
	ZFR2	1.64971	2.10237
	WNT6	1.64797	2.35655
	ITPKB	1.64589	4.30103
	RP11-504P24.5	1.64503	2.95861
	USH1G	1.6448	4.30103
	C19orf66	1.64303	2.36151
	C6orf141	1.64294	2.09691
	RIMS2	1.63886	1.68194
	SOWAHD	1.63655	3.69897
	TMEM130	1.63527	1.59517
	GRB7	1.62395	1.89449
	SCN2B	1.62378	4
	RP11-227G15.8	1.62346	1.32606
	PGM5	1.6221	2.02687
	C1QL1	1.61297	4.30103
	C8orf47	1.61195	4
	C1QL4	1.60817	4.30103
	MYEOV	1.60744	2.29243
	EFNA3	1.59946	3.60206
	PRICKLE2	1.5989	2.16749
	KIF12	1.59687	2.40894
	RP11-496I9.1	1.59612	1.39362
	LINC01032	1.59608	1.62525
	NACAD	1.59441	2.60206
	MBP	1.59395	4.30103
	SIDT1	1.59007	2.38195
	C3orf72	1.58998	2.2636
	PCDH8	1.589	3.12494
	CTD-3051D23.4	1.58801	1.72125
	RP11-161M6.2	1.58418	1.74112
	STYK1	1.58301	2.61979
	INSM1	1.58022	4.30103
	FAM84B	1.57986	4
	TCAM1P	1.57303	2.40894
	APOBEC3B	1.56862	4.30103
	SCARA5	1.56831	1.75203
	ABCG1	1.5613	3.45593
	FGF8	1.56044	1.63171
	ZDHHC8P1	1.56021	2.33255
	CDC42BPG	1.55847	4.30103
	HPSE	1.55758	4
	RHBG	1.55692	1.36101
	DUSP5	1.55318	4.30103
	LRRC32	1.54914	1.60293
	SERPING1	1.54737	3.1549
	NYAP1	1.54507	2.97881
	CYP46A1	1.54333	1.39957
	C1QTNF2	1.54175	2.23284
	IL17REL	1.54002	2.02
	ECEL1	1.53964	4.30103
	HLA-DPB1	1.53929	1.8962
	GYLTL1B	1.53767	4.30103
	ARC	1.53593	2.82391
	B3GNT7	1.53419	2.85387
	FNDC4	1.5316	4.30103
	C10orf91	1.5314	2.33255
	C1orf95	1.53044	3.25964
	GLDC	1.52914	4.30103
	OLFML2A	1.52767	4.30103
	NTF4	1.52763	1.91901
	RP11-390F4.10	1.52247	2.04576
	ABCG4	1.51484	4
	KIF1A	1.51337	4.30103
	ANXA3	1.51231	2.9393
	MAPK13	1.51071	3.25964
	KCNJ3	1.50902	1.36603
	SNAP91	1.50897	2.05306
	TMSB4X	1.50774	4.30103
	RASGRP2	1.50713	2.35655
	TLX3	1.50463	2.18376
	FAM19A3	1.50228	1.88439
	RP1-90G24.11	1.50168	1.86806
	MAGED4B	1.50001	1.78915
	FOXQ1	1.49797	1.63264
	SLC9A2	1.49713	2.39794
	ARSI	1.49689	1.62801
	PDZD4	1.49519	4.30103
	SLC5A5	1.49222	2.61979
	KCNJ4	1.48834	1.4185
	SLC35D3	1.48785	3.30103
	NMNAT2	1.48753	2.35655
	ETV5	1.48307	1.68194
	PRKCH	1.47186	3.82391
	FAM163A	1.47024	1.60906
	PDE11A	1.46892	2.34199
	TMC5	1.46761	2.00877
	LBX1-AS1	1.46577	1.39147
	LINGO3	1.46349	1.42539
	CCDC78	1.46193	1.46471
	5-Sep	1.45902	4.30103
	ACAN	1.45785	2.27572
	BEX5	1.45643	4.30103
	LRRK1	1.45601	1.38563
	PLAU	1.45575	2.72125
	SLIT3	1.45264	1.71783
	P2RY2	1.45135	2.92082
	SHISA7	1.45083	3.04576
	LPL	1.44992	2.24033
	SFXN3	1.44966	4.30103
	RHEBL1	1.44906	2.05061
	PTGER2	1.44745	2.83863
	LONP1	1.44647	2.95861
	TRIM17	1.4459	3.82391
	RP11-552F3.9	1.44398	1.52578
	KIAA1244	1.44133	4.30103
	EEF1A2	1.43906	4.30103
	FAM110D	1.4355	1.33961
	SRRM3	1.43452	3.45593
	IFI30	1.43343	1.40012
	SYTL1	1.43297	3.1549
	ITGA8	1.42763	3.82391
	HLA-DRA	1.4268	2.20412
	LPPR3	1.42456	4.30103
	CHRD	1.42355	1.59517
	HOXC11	1.42309	2.23657
	S1PR5	1.42105	4.30103
	INA	1.42081	4.30103
	SORBS2	1.41977	3.45593
	ZMAT1	1.41887	1.67366
	CYP1A1	1.41674	2.55284
	CCDC153	1.41567	1.73166
	B4GALNT4	1.4147	4.30103
	TNS1	1.41424	2.56067
	TMEM221	1.41293	1.81107
	SOCS3	1.41213	3.52288
	IL15RA	1.41091	2.21113
	SOX8	1.40997	4.30103
	CNTNAP1	1.40787	2.78252
	GPRC5C	1.40653	3.69897
	RP11-168O16.1	1.40508	2.14267
	RP11-554D14.2	1.40488	1.70224
	RP11-923I11.6	1.40418	2.16431
	EHD2	1.40278	2.39255
	RP13-650J16.1	1.39115	1.33536
	VWA5A	1.39057	1.81673
	SCNN1A	1.39039	1.59774
	LGI3	1.39008	1.67882
	AMIGO1	1.3899	4.30103
	BARX2	1.38988	4
	ZNF467	1.38979	2.85387
	KIAA2022	1.38966	2.39255
	PAX7	1.38739	2.30539
	EFNA1	1.38658	3.12494
	APBA1	1.3852	1.81107
	CREB3L1	1.38349	4.30103
	SLC22A31	1.38223	1.64017
	CDHR1	1.38179	3.52288
	RAMP1	1.38155	2.16431
	KCNJ10	1.38133	1.68298
	CNTFR	1.38114	3.60206
	AATK	1.37718	1.3019
	KRT8	1.37542	4.30103
	RP11-100G15.7	1.37457	1.32376
	GAL3ST3	1.37319	1.99568
	ACHE	1.37217	3.04576
	SUSD4	1.37205	1.54136
	SAMD12	1.3712	1.42713
	NPTX1	1.37117	4.30103
	N4BP3	1.37007	4.30103
	COMP	1.36816	2.68825
	TMEM132E	1.36699	2.34679
	PTGES	1.36545	2.88606
	EFEMP1	1.36367	3.52288
	AIM1	1.36355	2.5376
	RP11-554D14.4	1.36342	2.47496
	TTC39A	1.36306	3.22185
	TUBB4A	1.36281	4.30103
	RP11-481A20.11	1.35993	1.48479
	PCDH1	1.35975	2.34679
	HAPLN2	1.35938	1.67572
	MAMSTR	1.3584	3.52288
	TSPAN11	1.35799	1.89279
	UCHL1	1.35717	4.30103
	BIK	1.35599	1.4769
	LINC00957	1.35585	1.44855
	ABCA2	1.35455	3.60206
	FXYD6	1.35197	4.30103
	ITGA2B	1.34996	2.34199
	ITGA3	1.34856	4
	OBSCN	1.34808	1.62434
	STAC2	1.34805	4.30103
	DGKA	1.34743	3.34679
	P2RX2	1.34514	3.34679
	FAM49A	1.34462	1.34342
	POM121L2	1.34202	2.08619
	A4GALT	1.3418	2.76955
	SLC8A3	1.34162	1.35853
	GRAMD3	1.34143	2.07058
	PLAC8	1.33851	1.76828
	MAP6	1.33812	1.80967
	DPY19L2P2	1.33652	1.63733
	DDR1	1.33295	4.30103
	TMEM52	1.33275	3.22185
	TRIM7	1.32597	2.16431
	BASP1	1.32275	4.30103
	RTN4R	1.32086	3.82391
	CNN1	1.32061	1.88606
	SLC2A4	1.31942	3.1549
	CYBRD1	1.31744	2.22915
	NT5E	1.31675	1.52798
	PDE1B	1.31601	1.71108
	PNMA3	1.31404	4.30103
	GLUD2	1.31191	3.1549
	DMTN	1.31052	2.83863
	DLX4	1.31007	4.30103
	CALHM2	1.30914	3.30103
	SLC17A7	1.30677	3.12494
	ELL2P1	1.30548	1.41061
	LRRC66	1.30514	1.54975
	SAT1	1.30475	4.30103
	GPC3	1.3045	4.30103
	ART5	1.30263	4
	MFSD6	1.30166	1.64878
	PLEKHG4B	1.301	1.31785
	BAIAP3	1.29903	1.6038
	LAMA4	1.29508	2.29243
	C11orf52	1.29266	2.21825
	KIAA1211L	1.2912	1.39147
	SCAMP5	1.29057	2.58503
	OXCT1	1.28981	4.30103
	HSPB1	1.28517	4.30103
	DOK7	1.28463	1.35952
	RP11-579D7.4	1.28405	1.30321
	PPAPDC1A	1.28356	1.63545
	ADAMTSL4	1.28247	2.24033
	GJB2	1.28202	3
	SYNPO	1.28142	3.1549
	TMEM92	1.28067	1.38195
	AK7	1.28005	1.63827
	NPDC1	1.279	3.34679
	CCDC68	1.27732	2.03858
	IFITM3	1.27692	1.83863
	FAM221A	1.2764	1.42366
	MAPK15	1.27568	2.38722
	ITPKA	1.27374	2.20761
	ANKRD34B	1.27068	3.52288
	LTK	1.26966	3
	PAX2	1.26831	1.73049
	ARAP3	1.26567	3.60206
	SPINK2	1.26401	2.13077
	LPPR4	1.26349	2.78252
	MAFA	1.26161	2.97881
	RARG	1.2593	4.30103
	RP4-555D20.2	1.25848	2.76955
	RP11-357H14.17	1.25834	3.09691
	CD34	1.2567	2.21113
	GAB3	1.25616	1.54821
	EMP3	1.25594	4
	DPYSL3	1.25557	4.30103
	WNT9A	1.25055	1.78648
	PIGZ	1.25038	1.78648
	PARD6A	1.24918	2.04818
	KIAA1045	1.24915	1.43356
	MAPK11	1.24592	3.82391
	TEKT2	1.24439	1.53985
	RNU12	1.2392	1.451
	REEP2	1.23827	4.30103
	WNT8B	1.23815	1.44069
	CPEB1	1.23752	1.9412
	TLE2	1.23514	3.1549
	SYK	1.23335	4.30103
	SCUBE1	1.233	1.87128
	XKRX	1.23281	1.82536
	CA11	1.23243	1.98297
	HMX3	1.23144	1.66254
	4-Sep	1.2306	1.79724
	WSCD1	1.23034	1.8911
	IGSF1	1.2298	1.63827
	MAOA	1.22715	2.88606
	MTMR11	1.22577	3.18709
	DPY19L2P1	1.21946	1.6216
	DES	1.21944	1.38091
	CDKL2	1.2181	1.81107
	SEMA3B	1.21809	2.39255
	DENND6B	1.21494	1.7201
	CHST6	1.21342	2.86967
	ADAP2	1.21138	1.80967
	AGTR1	1.20639	1.70664
	STARD13-AS	1.20461	2.18046
	TPBGL	1.20404	1.3279
	AC003102.3	1.20286	1.79317
	RIMBP3	1.20187	2.25964
	SLC16A2	1.20181	3.69897
	CTD-3064M3.3	1.20064	2.10237
	TNFRSF12A	1.19964	3.69897
	ADORA1	1.19854	2.21467
	ARHGEF28	1.19662	1.86012
	CDH1	1.19567	3.18709
	MAOB	1.19449	1.86967
	FCGRT	1.19364	2.95861
	TAL1	1.19335	2.80967
	RP11-79N23.1	1.19303	1.62069
	HPCAL4	1.19129	4.30103
	RP11-496H1.1	1.19071	2.14874
	SOWAHA	1.1907	4.30103
	ATP1A3	1.19022	4.30103
	PLA2G16	1.19016	1.73283
	PLEKHA7	1.18998	1.70885
	OSR1	1.18908	1.84013
	CHRM4	1.18796	1.39416
	PER3	1.18707	1.81673
	COL4A4	1.18448	2.17393
	LRRC71	1.18409	1.49013
	SYCP2	1.18287	2.48812
	TRIM47	1.17944	3
	SH3GL2	1.17939	1.72354
	CERKL	1.17727	3.34679
	CBR3	1.1768	1.3165
	KIAA1161	1.17465	4.30103
	OSBP2	1.17438	2.56067
	AP001626.2	1.17438	1.78915
	CHRNA4	1.17308	2.29243
	PCDHB15	1.17188	1.47237
	RNF208	1.17136	2.54515
	APH1B	1.17106	2.58503
	RNF43	1.16969	1.71897
	CILP2	1.16769	4
	LGALS3BP	1.16561	4.30103
	FNDC5	1.16528	1.93554
	TTC9	1.16456	3
	SYPL2	1.16301	3.09691
	LYPD3	1.16244	2.08355
	ORAI2	1.16233	1.92082
	LHX6	1.15948	2.41454
	TAP1	1.1587	4.30103
	PACSIN1	1.15783	2.10791
	NYNRIN	1.15745	4.30103
	IL6R	1.15712	3.04576
	C1R	1.15635	2.29671
	OTX2	1.15412	1.73283
	PROS1	1.15189	3.25964
	TRPC4	1.14984	1.3256
	AC010441.1	1.14965	2.97881
	FAM212A	1.14793	1.36002
	FERMT1	1.14493	1.55595
	SNCB	1.14281	3.09691
	SCN9A	1.14106	1.7508
	PRKCG	1.13839	1.88439
	PRKCB	1.13742	3.30103
	GPM6A	1.13456	2.07831
	IGFBP4	1.13318	3.07058
	SULT2B1	1.13266	1.7607
	BRSK1	1.13232	2.48149
	LRRC16B	1.13188	1.87128
	CTSZ	1.13166	4
	PCDHB13	1.13129	1.42481
	PTRF	1.13073	4.30103
	MMP2	1.1307	2.80967
	CCDC3	1.12801	2.23657
	NKX2-8	1.12566	2.57675
	HLA-F	1.12158	1.33724
	COL26A1	1.12111	2.34199
	ZNF853	1.1194	3.12494
	RP11-429J17.7	1.11678	1.46155
	GDF6	1.11523	2.54515
	ABCD1	1.1138	1.45346
	GABRE	1.1137	3.22185
	ARSJ	1.11324	1.98297
	ABCC6P2	1.1128	1.38828
	OPTN	1.11266	2.11634
	DNAJC22	1.11261	2.62893
	ALG1L	1.11171	2.08884
	EPB41L4A-AS2	1.11138	1.59346
	LTBP2	1.10913	1.61618
	ITIH5	1.10901	1.77859
	AMER2	1.10872	1.31426
	SLC4A3	1.10254	3.1549
	MCOLN3	1.10071	3.18709
	RP11-545A16.3	1.10056	1.4698
	RND2	1.09488	2.83863
	TMEM184A	1.09488	1.59602
	FBLN1	1.09237	4.30103
	CUX2	1.09154	1.54516
	LGR5	1.08667	1.64589
	THBD	1.08662	1.38828
	HOXD-AS1	1.08435	2.42022
	IFI27L2	1.08402	2.79588
	NMU	1.08233	2.00436
	FANCF	1.0803	1.84618
	LAMC2	1.07929	2.04576
	RRAS	1.07774	3
	LTBP3	1.07547	2.66756
	SPTB	1.07465	1.53092
	NPY1R	1.07436	1.48612
	WNT10B	1.07397	3.18709
	GMPR	1.07362	1.37623
	DUSP4	1.07179	2.11634
	EPB41L4A	1.07001	1.3439
	FGD3	1.0696	1.91721
	NXPH4	1.06753	4
	PARM1	1.06645	2.97881
	WIPF3	1.06516	2.22915
	RBM24	1.06389	1.46597
	ALDH8A1	1.06337	1.42022
	GPR155	1.05739	2.19044
	ZBTB42	1.05694	2.85387
	COBL	1.05682	1.69572
	CBX7	1.05453	2.9393
	AC008738.1	1.05371	2.10237
	SLCO4C1	1.05098	1.88773
	SULT1C4	1.04991	2
	TRIM56	1.04525	3.52288
	RUNX3	1.04386	2.3098
	FOXH1	1.04372	1.36552
	SH2D3A	1.04298	1.90136
	INADL	1.04241	2.00218
	GLRB	1.04112	1.66655
	RP1-153G14.4	1.03667	1.74232
	OPRL1	1.03613	1.69897
	TMEM255A	1.03548	2.38722
	RASSF4	1.03246	1.42887
	MCAM	1.03202	4.30103
	SLC38A3	1.02968	2.85387
	MYADM	1.02766	3.09691
	VEGFB	1.02702	3.09691
	ICAM5	1.02605	2.04818
	IL1R1	1.02543	1.98297
	RP11-800A3.4	1.0254	1.86328
	COX6B2	1.02432	1.50794
	GPR37	1.02403	2.20412
	WTIP	1.02381	1.41285
	C12orf68	1.02222	3
	CHST1	1.01976	1.5986
	DRAXIN	1.01828	1.53018
	MDK	1.01721	4.30103
	ITGA4	1.01673	3.69897
	ELFN2	1.01665	2.4437
	ZFP36	1.01583	2.38195
	PADI2	1.01557	1.6135
	SEL1L3	1.01554	2.37161
	GDF7	1.0136	3.34679
	FAM46B	1.01233	2.07831
	RP11-611D20.2	1.0109	1.4908
	KCNJ11	1.00966	2.46852
	PLXNB1	1.00963	2.21467
	RP3-523K23.2	1.00922	2.16749
	METRN	1.0062	2.14874
	C2orf72	1.00378	2.58503
	PLXND1	1.00361	2.46218
	SPTBN4	1.0035	1.31069
	S100A4	1.00344	1.40561
	SLC40A1	1.00241	2.80967
	ATP2A3	1.00072	2.35164
	STX11	0.999443	1.40782
	KSR2	0.998828	1.40505
	LINC00087	0.998372	2.76955
	PIK3AP1	0.997874	2.33724
	RP3-395M20.12	0.997656	1.33442
	BARHL2	0.996438	1.86646
	C2CD4C	0.995825	1.91721
	MKX	0.99058	1.36051
	TNFSF9	0.990067	2.33255
	PRTFDC1	0.989619	1.58419
	KIF5C	0.989336	3.45593
	SGPP2	0.987681	1.88107
	CTD-2377D24.6	0.986782	1.3098
	C3orf70	0.986727	2.56067
	SEMA6B	0.985299	2.90309
	SYNE3	0.984835	1.74715
	LGALS1	0.984758	2.4437
	VWA1	0.983919	2.45593
	APLP1	0.983348	1.56463
	CGNL1	0.983274	2.79588
	ADCY5	0.974148	1.46597
	TMEM155	0.973394	1.62617
	DMBX1	0.972468	2.9393
	TMEM54	0.97235	2.50864
	MPZL2	0.969567	2.35164
	OSCAR	0.968878	1.70553
	NAPRT1	0.968447	2.83863
	KCNA7	0.968347	1.65758
	NTRK2	0.966478	1.52871
	MICAL2	0.965945	1.45284
	FAM131C	0.965321	1.767
	NEBL	0.964746	1.57675
	PPM1M	0.961795	2.88606
	TMEM121	0.960884	2.68825
	IFI6	0.958598	2.43771
	RP1-212P9.2	0.956166	1.71332
	CR2	0.955783	1.74836
	TMSB15A	0.955722	3.22185
	LHX1	0.955668	1.98297
	CPT1A	0.955635	3.52288
	RAP1GAP	0.955249	1.99353
	PHOSPHO1	0.953388	1.62342
	CD1D	0.952034	1.50934
	C15orf52	0.950698	1.77083
	DMRTA2	0.949646	1.75696
	KIAA0040	0.949374	2.90309
	KIFC2	0.948336	1.63922
	SCD5	0.948318	2.80967
	RELB	0.948076	1.57757
	GALNT12	0.947739	1.82827
	F11R	0.94595	2.43771
	FAM95B1	0.945005	2.32331
	PXDN	0.942999	2.14569
	LIMCH1	0.942658	1.82102
	RENBP	0.941957	1.66154
	CLGN	0.941222	2.68825
	NPTXR	0.940915	2.90309
	CCNO	0.939244	2.07058
	PRDM8	0.938025	1.73874
	3-Sep	0.935753	4
	RP11-13K12.5	0.935003	1.63264
	TAPBP	0.933945	3.69897
	LHX2	0.931816	1.47952
	FREM2	0.931317	4.30103
	KLHL14	0.929637	1.52143
	ARNT2	0.929108	3.07058
	MAPT	0.928869	1.53536
	SHISA2	0.927432	2.79588
	HLA-DRB5	0.926373	1.62801
	STEAP2	0.926306	2.29671
	AJ003147.8	0.926115	1.47108
	CD109	0.924721	4
	LLGL2	0.924269	2.32331
	RHPN1	0.920279	2.34679
	AARD	0.919878	1.49282
	MYLK	0.919585	1.69465
	CD207	0.918865	1.54287
	SPARC	0.913997	2.42597
	USP44	0.912667	1.84013
	JAG2	0.912125	1.78781
	KREMEN1	0.911771	3.60206
	GSC	0.911767	2.12784
	CORO2A	0.907162	2.97881
	MAP7	0.906998	2.45593
	RAB3B	0.905231	3.18709
	PPP1R18	0.905206	2.59346
	ULBP1	0.905117	2.23284
	DGAT2	0.903698	1.45904
	TFEB	0.902152	1.68508
	RAPGEF5	0.901391	2.01099
	ARHGEF16	0.901298	1.93554
	TFCP2L1	0.90059	2.73283
	PITPNM1	0.900354	3
	SLC27A2	0.900334	1.68298
	TGFA	0.900162	1.46281
	TMEM171	0.898936	1.42771
	BCAM	0.897856	2.56864
	PRRG4	0.895212	2.97881
	IRS1	0.894637	1.35311
	CADM4	0.891415	2.38722
	FADS3	0.888995	2.21113
	CLIP2	0.888549	2.10513
	SGSM1	0.887543	1.36754
	EDNRA	0.885426	1.70996
	CORO1A	0.883132	1.83863
	CDK18	0.882801	2.28819
	RP5-1057J7.6	0.879603	2.1707
	NRBP2	0.87833	2.64782
	SLC22A17	0.878011	2.69897
	CRYL1	0.877427	1.31247
	KHK	0.877224	1.82536
	COLEC12	0.876941	2.11634
	ARHGEF17	0.876667	1.64397
	LHX8	0.875217	1.32744
	PPP1R9A	0.874076	1.91542
	RP11-588K22.2	0.873981	1.66454
	GPR161	0.873758	1.98297
	MAFG-AS1	0.873237	1.58004
	NMB	0.873049	2.284
	UAP1L1	0.87293	2.86967
	RP11-395B7.7	0.872352	2.36653
	FAM181B	0.872054	1.92812
	TTLL7	0.869183	1.66354
	PLIN2	0.86786	3.25964
	RP11-150O12.3	0.867689	1.52724
	FAM129A	0.86714	1.63264
	JAG1	0.865909	2.13371
	PRSS12	0.865587	1.38091
	C11orf96	0.8608	1.95664
	JAK3	0.86072	1.71897
	EPAS1	0.859345	2.83863
	IL27RA	0.859068	2.33724
	RGS14	0.856166	1.37623
	HLA-B	0.855859	3.52288
	PLEKHG5	0.855058	1.5743
	DNAJB5	0.853691	2.4318
	NOTCH3	0.853675	3.69897
	BTN3A3	0.85185	1.89963
	LMTK3	0.851655	1.86967
	ATP8A1	0.851461	1.84164
	HSD11B2	0.849815	1.33255
	CYS1	0.846655	1.38616
	COL6A2	0.846446	4
	SMARCA1	0.84644	2.86967
	SLC9A3R2	0.843238	2.57675
	CAMK4	0.843026	1.31471
	GPR124	0.842766	2.08619
	SELM	0.842329	2.80967
	ARHGEF40	0.840569	1.36552
	ANKRD34A	0.840296	1.96859
	POU3F1	0.839698	1.7201
	BAI2	0.839154	1.6038
	PNMA6C	0.838412	1.49282
	IL17RD	0.835354	2.78252
	SLITRK3	0.832722	2.33724
	HTATIP2	0.832153	2.46218
	MEIS3	0.831794	2.11634
	RASSF2	0.830912	2.4034
	ARSA	0.82722	2.47496
	FAM83H	0.823336	2.88606
	PFKP	0.822323	3.25964
	RP11-51M24.1	0.82191	1.6216
	BEND4	0.821352	3.30103
	CELSR2	0.819543	3.45593
	CD9	0.817767	2.68825
	GPR56	0.816798	2.10513
	SPRED2	0.816781	2.00877
	TNNT1	0.816328	2.52288
	LONRF2	0.81619	2.08355
	PDE10A	0.816072	1.33115
	ITPR3	0.815844	2.31876
	CARD10	0.81527	2.56864
	ELMOD1	0.81518	1.6925
	ACSS1	0.812286	2.57675
	NUP210	0.810649	3.34679
	CTD-2562J17.7	0.810222	1.48545
	ICOSLG	0.810134	1.74958
	MSX2	0.809559	2.43771
	AC116614.1	0.808165	1.50238
	CYB561	0.808154	2.29243
	DUSP2	0.808006	1.52651
	TRAF1	0.803056	1.65659
	EFNB3	0.802372	2.55284
	MOXD1	0.802323	2.30539
	DSC3	0.802025	1.51784
	MN1	0.800936	1.84315
	ZBTB7B	0.800872	1.56864
	WT1	0.799866	1.5376
	FAM226B	0.798148	1.60818
	PSME1	0.798146	2.25964
	PPARA	0.79792	1.58336
	AHNAK2	0.797392	1.47173
	CFD	0.796756	1.46725
	MICB	0.795262	1.72932
	ADAMTSL5	0.795249	1.41117
	LONRF3	0.79499	1.30892
	CELSR1	0.793902	2.01099
	IGDCC4	0.793421	1.59261
	ILDR2	0.793245	2.29671
	SH3BP1	0.793185	1.48017
	KCNC3	0.792472	1.30892
	DLL1	0.789333	2.06298
	FZD9	0.789224	1.64685
	SORL1	0.786572	2.64782
	SLC7A3	0.786233	2.14874
	C20orf112	0.785182	1.30804
	NRTN	0.78277	1.64685
	FLNC	0.781271	1.89791
	TRERF1	0.781229	1.4185
	SERTM1	0.780416	1.39631
	IGIP	0.780282	1.84771
	B4GALNT1	0.780132	1.4395
	RP11-363E7.4	0.777262	1.47625
	PHEX-AS1	0.776215	1.92445
	MANSC1	0.771968	2.14569
	LRRC4B	0.770513	1.65659
	SLC35F1	0.770257	1.80688
	TMEM173	0.768905	1.46155
	MFSD2A	0.768066	1.47044
	PTPN6	0.766492	1.69037
	BCAS4	0.76639	1.33819
	SUSD1	0.765271	1.62342
	ELAVL2	0.764469	1.50446
	NDRG2	0.763027	1.44189
	IGFBP2	0.761875	2.3098
	SLC10A3	0.759149	2.06048
	SLC10A4	0.758467	1.47044
	FAM46C	0.757898	1.95468
	CPT1C	0.752789	1.72469
	HAPLN3	0.750452	2.12205
	LZTS1	0.749604	1.4034
	PGF	0.748983	1.77728
	LINC00341	0.747149	1.41454
	NRIP3	0.746649	2.39794
	LINC00086	0.743947	2.05306
	ENO4	0.743739	1.47886
	ENDOD1	0.74281	2.58503
	COL14A1	0.742565	2.37675
	AC010336.1	0.740571	1.85543
	LAYN	0.739317	1.95861
	FXYD5	0.738654	2.33724
	PLEKHB1	0.738179	1.90833
	AFAP1L2	0.736826	1.35262
	RAB9B	0.735848	1.87615
	RIPK4	0.735784	2.02
	CLSTN3	0.734707	2.43771
	SAPCD2	0.731273	2.19723
	INHBB	0.731001	1.42481
	BCL6B	0.728692	1.84771
	DUSP9	0.728359	2.52288
	TMUB1	0.727453	2.3279
	MPZL3	0.726689	1.61888
	EPHA2	0.726425	1.84013
	FAM214B	0.725272	1.40395
	ERRFI1	0.724122	2.1107
	GALNT6	0.72339	1.43297
	ETS1	0.722454	1.49485
	RP1-90J20.12	0.721977	1.5236
	CYFIP2	0.719318	1.89279
	HLA-DOA	0.719141	1.79317
	USP2	0.719054	1.6925
	ITM2C	0.713373	2.69897
	HBEGF	0.711392	1.57675
	TIMP2	0.707657	2.3279
	ASS1	0.706515	1.81959
	FBXO41	0.705001	1.49013
	NRCAM	0.704842	1.8617
	ZXDA	0.702389	1.6216
	HLA-DRB1	0.69924	1.63171
	SBK1	0.697999	1.83121
	ENPP7P10	0.696847	2.22548
	GLIPR2	0.694583	1.44129
	FSTL1	0.693684	1.52651
	NLRP1	0.691495	1.73166
	FRY	0.690827	1.41908
	HOXC13	0.686763	1.75326
	ADRA2C	0.685893	2.01547
	APOBEC3C	0.682739	2.12494
	PLEC	0.682666	2.31426
	ULBP2	0.681893	1.56067
	LAMC3	0.681493	1.39041
	MLF1	0.681464	1.78516
	RAB11FIP1	0.681016	2.27984
	TC2N	0.680897	1.64017
	MRC2	0.668628	1.35115
	KIF5A	0.667374	1.69897
	MCF2L	0.667279	1.33022
	ADAMTS15	0.665811	1.4935
	GCHFR	0.664721	1.3752
	PODXL	0.664525	1.734
	C1orf233	0.66435	1.7812
	ASIC1	0.663968	1.734
	ACSF2	0.663574	1.43239
	TIMP1	0.663491	1.55988
	PPP1R14C	0.663232	1.39848
	MATK	0.662549	1.62986
	KIAA1522	0.66244	2.284
	OTX1	0.660914	1.3174
	MAP4K2	0.660734	1.46597
	USP18	0.658965	1.59346
	SFRP1	0.658685	2.14874
	BAIAP2-AS1	0.654034	2.05552
	NIPA1	0.65372	1.36101
	TSPO	0.653362	1.95273
	F2RL1	0.653241	2.16115
	KLHDC8B	0.652562	1.45038
	CGN	0.651103	2.1107
	CD83	0.650764	1.74232
	EML3	0.650474	1.75945
	MAGEE1	0.649068	1.64302
	SLC30A4	0.648466	1.39201
	KBTBD11	0.64731	1.52433
	CACNB3	0.646795	1.32975
	SLC16A9	0.646655	1.44794
	NFATC1	0.640981	1.30321
	TMTC1	0.639343	1.49485
	GSTM4	0.639195	1.4698
	IER3	0.638797	1.38038
	DIXDC1	0.638122	1.71783
	PHLDA2	0.637779	1.37161
	VDR	0.63264	1.33536
	FBLN5	0.631269	1.51856
	NEURL1B	0.630875	1.39416
	PLAT	0.627519	1.98928
	EN1	0.623483	1.40727
	ATL3	0.62341	1.58419
	PLEKHH2	0.623298	1.44009
	PHLDB2	0.617003	1.42193
	NID2	0.616828	1.63922
	SIAH2	0.616775	1.63733
	SLC4A11	0.61629	1.34294
	SELENBP1	0.615754	1.74352
	PLS1	0.612855	1.63451
	RHOB	0.611077	2.07314
	FZD2	0.60982	1.68825
	EXPH5	0.607372	1.44551
	TIMP3	0.605658	1.50794
	CSPG5	0.60506	1.34534
	CTSV	0.602704	1.66354
	GPRIN3	0.601083	1.82102
	LZTS3	0.599768	1.73049
	KIF3C	0.599764	1.36201
	PLA2G4A	0.599378	1.34151
	PKP2	0.597917	1.39631
	NDRG4	0.597162	1.38881
	SC5D	0.594603	1.87452
	RIMS3	0.592814	1.34151
	OPHN1	0.591806	1.39147
	REEP6	0.588775	1.36351
	NDRG1	0.588185	1.85855
	PMP22	0.587733	1.60818
	FAM83G	0.58303	1.58754
	HLA-DQB1	0.57822	1.40012
	LRP1	0.572442	1.39362
	OTUB2	0.570278	1.47625
	ZBTB4	0.569347	1.66055
	MYO6	0.568225	1.53611
	GSPT2	0.563939	1.47237
	6-Sep	0.561553	1.41341
	GAREML	0.561128	1.50031
	CHST3	0.560959	1.63358
	RNF157	0.553411	1.39686
	SDC1	0.553193	1.41398
	MAP1A	0.54763	1.5817
	AHNAK	0.54179	1.9431
	PRKAA2	0.540092	1.46407
	COL6A1	0.535405	1.83121
	DOCK11	0.53504	1.35409
	SPR	0.529462	1.33913
	NRGN	0.519153	1.36603
	SIRPA	0.519051	1.34679
	UNC13B	0.518703	1.54821
	ETNK2	0.51229	1.42022
	H1F0	0.510258	1.74958
	BCYRN1	0.506184	1.71783
	TSC22D3	0.501087	1.44069
	ALCAM	0.500983	1.44672
	ATP9A	0.494268	1.40505
	MAGED2	0.492659	1.60206
	ARL4C	0.481816	1.39362
	IGSF3	0.474758	1.38458
	PMAIP1	0.470597	1.38934
	MTA2	-0.43524	1.34294
	ILF2	-0.44187	1.36051
	PNN	-0.45121	1.41285
	PSMC4	-0.45654	1.33489
	DENR	-0.45922	1.34151
	SCAF1	-0.46374	1.34342
	ODC1	-0.46666	1.42079
	GPATCH4	-0.46801	1.30496
	GPX4	-0.46803	1.4443
	GNA11	-0.4691	1.3439
	H2AFX	-0.47324	1.51075
	HSD17B10	-0.47696	1.38881
	ZFR	-0.48203	1.3279
	PSAT1	-0.48604	1.36653
	ATP6V0D1	-0.48701	1.35213
	MXD4	-0.48919	1.32239
	HSPH1	-0.49118	1.44009
	PPP2R1A	-0.4916	1.501
	C8orf33	-0.49202	1.37934
	USP10	-0.4989	1.3279
	PPP4C	-0.50196	1.46092
	ID2	-0.51188	1.58922
	SBNO2	-0.51454	1.35115
	PGAM1	-0.51518	1.74232
	GTF3C1	-0.51584	1.60555
	ATAD3A	-0.51626	1.32514
	PABPC4	-0.51733	1.46281
	HSP90AB1	-0.52081	1.43297
	SRSF6	-0.52198	1.53313
	ZFHX4	-0.52198	1.56384
	KIF22	-0.52297	1.59688
	FASN	-0.52405	1.52798
	CTCF	-0.52539	1.44855
	HMGB1	-0.52767	1.37315
	GJA1	-0.52868	1.79317
	PRDX1	-0.53545	1.727
	SETD1A	-0.53631	1.70885
	TMEM259	-0.53998	1.51357
	MCM4	-0.54037	1.65956
	HNRNPM	-0.5415	1.32514
	AKR7A2	-0.54456	1.49757
	NUP93	-0.54772	1.61979
	DYRK1B	-0.54868	1.3019
	PIK3R2	-0.55518	1.55909
	RSPRY1	-0.55714	1.34679
	MAGOHB	-0.55739	1.31516
	GOT2	-0.55759	1.945
	CSNK2A2	-0.56004	1.43121
	ORC6	-0.562	1.6038
	ATMIN	-0.56259	1.58586
	ATP5D	-0.56747	1.59774
	FAM96B	-0.57196	1.60206
	STK11	-0.57218	1.35605
	CHMP1A	-0.57427	1.61529
	ZC3H18	-0.57784	1.83416
	VPS35	-0.58109	1.92812
	RNF166	-0.58864	1.36452
	NAE1	-0.58864	1.85232
	MVD	-0.59058	1.53387
	SRM	-0.59223	2.06298
	DNAJA2	-0.59311	1.90483
	CSRP2	-0.59498	1.59346
	BCLAF1	-0.60089	1.36704
	ADI1	-0.60297	2.08092
	SLFNL1	-0.60726	1.37727
	ATXN2L	-0.60863	1.93367
	NR2F1	-0.61331	1.88273
	DDX19A	-0.62364	1.54592
	DHX38	-0.62398	1.66354
	KDM4B	-0.62534	1.54898
	DAZAP1	-0.62613	1.50794
	EPHA7	-0.6265	1.81673
	SGK1	-0.62663	1.43652
	VAC14	-0.63076	1.66756
	BTBD2	-0.63163	1.91364
	PTPRS	-0.63309	1.38881
	COX4I1	-0.63865	1.92996
	CTH	-0.6407	1.62069
	ALYREF	-0.64319	1.79588
	USB1	-0.64585	1.49826
	C16orf80	-0.64757	1.87128
	CMTR2	-0.64921	1.82536
	RPS15	-0.65098	2.56067
	AARS	-0.65122	2.42597
	GPT2	-0.65315	1.68298
	BRD7	-0.65488	1.87452
	ID4	-0.65729	2.56067
	MAP1LC3B	-0.65779	1.55752
	SLC2A1	-0.66102	1.70443
	C16orf70	-0.66228	1.37572
	ARMC5	-0.66423	1.40782
	IMPACT	-0.66537	1.59346
	DANCR	-0.66617	2.22548
	RP11-448A19.1	-0.66652	1.40616
	SPNS1	-0.67247	2.10791
	MARCKSL1	-0.67299	2.64782
	C19orf10	-0.67586	1.94885
	CHAF1A	-0.67849	1.88773
	MEX3D	-0.67965	2.04576
	LDHA	-0.681	2.1107
	SOX4	-0.68175	2.78252
	DUSP19	-0.68396	1.38143
	SIRT6	-0.6842	1.53462
	CLN3	-0.6847	1.85387
	NCLN	-0.68628	2.32331
	TUFM	-0.68697	2.21825
	FUK	-0.68903	1.41965
	RP11-49C24.1	-0.69404	1.37417
	REXO1	-0.69411	1.95861
	HMOX1	-0.69435	2.16749
	NUTF2	-0.69452	1.37315
	NOB1	-0.69592	2.61979
	FLJ00418	-0.69639	1.70774
	COTL1	-0.69718	2.48812
	JHDM1D-AS1	-0.69866	1.36805
	ZCCHC14	-0.69996	2.10237
	TCF3	-0.70033	1.7508
	COG4	-0.70397	1.3439
	CCDC101	-0.70463	1.4023
	SALL1	-0.70578	1.72354
	MAP2K2	-0.70786	2.48149
	AOC2	-0.70877	1.46155
	E2F4	-0.71126	2.45593
	POLRMT	-0.71134	2.58503
	CSNK1G2	-0.71398	2.15181
	ZNF304	-0.71683	1.88941
	EDC4	-0.71917	2.19382
	KATNB1	-0.71944	1.6968
	RNF126	-0.72266	2.26761
	N4BP1	-0.73118	1.43415
	SLC3A2	-0.73121	2.64782
	OAZ1	-0.73199	2.72125
	RFC3	-0.73375	1.60555
	CNOT1	-0.73502	2.15801
	BSG	-0.73514	3.30103
	MPHOSPH6	-0.7352	1.5544
	ALDOA	-0.73747	2.52288
	MBD3	-0.73811	1.7167
	RN7SK	-0.73814	2.00656
	RFWD3	-0.73837	2.83863
	CITED2	-0.73856	2.76955
	AP3D1	-0.74369	1.69465
	C19orf24	-0.7444	1.73518
	FUS	-0.74454	2.3279
	RP11-46C24.7	-0.74461	1.50864
	PTBP1	-0.74479	2.74473
	CDC34	-0.74655	2.56067
	EEF2	-0.74784	2.14569
	PAK1IP1	-0.74837	2.00877
	RP11-390E23.6	-0.74844	1.47756
	TMEM208	-0.74944	2.23284
	MIDN	-0.75034	1.77211
	DRD4	-0.75592	1.41794
	DAPK3	-0.76425	1.78516
	LMNB2	-0.76877	2.69897
	CIRBP	-0.7767	2.92082
	DPP9	-0.78373	2.68825
	SLC1A3	-0.78531	1.45718
	PCDH9	-0.78647	1.40561
	BSN	-0.78683	2.12784
	NDUFS7	-0.78833	1.86806
	PDPR	-0.7899	1.56864
	CTD-2196E14.4	-0.79245	1.6038
	ZNF221	-0.79323	1.53985
	THOP1	-0.79497	2.23657
	ZNF554	-0.79671	1.4935
	GCSH	-0.797	2.52288
	PAQR6	-0.80215	1.74352
	CTC-444N24.11	-0.80757	2.85387
	MIR17HG	-0.81169	1.44977
	BCHE	-0.8159	1.42655
	SLC7A5	-0.81723	3.60206
	KARS	-0.81894	2.61979
	LDHAP4	-0.81937	1.4023
	POLR2E	-0.82133	2.95861
	DOHH	-0.82291	1.80549
	HIST1H1C	-0.82575	2.13668
	VIM	-0.83119	3.60206
	SGTA	-0.83324	3.52288
	LTB4R	-0.83534	1.42079
	UHRF1	-0.83598	3.45593
	ZNF112	-0.83638	1.43356
	CTD-2267D19.6	-0.83769	1.58586
	CTD-2328D6.1	-0.83981	2.03858
	RP11-54O7.17	-0.84149	1.79452
	HERPUD1	-0.8423	3.09691
	TAF1C	-0.84617	1.93742
	AC005523.2	-0.85132	3.60206
	HMGB1P5	-0.86499	1.40727
	EXOSC6	-0.86512	3.60206
	CACTIN	-0.86535	2.48812
	HEATR3	-0.8657	3.02228
	MAP1LC3C	-0.86893	1.46725
	ZNF708	-0.86973	1.70664
	SLC39A3	-0.87355	1.52288
	TPGS1	-0.87481	1.45718
	CDHR5	-0.87482	2.03386
	CRIPAK	-0.8752	2.36653
	BAZ1B	-0.87775	3.60206
	RP11-71H17.9	-0.87952	1.55831
	LSM7	-0.88135	1.59091
	MED16	-0.88364	3.1549
	RP11-424C20.2	-0.88572	2.38722
	SCAMP4	-0.88576	2.88606
	MRPL54	-0.88593	2.73283
	EYA1	-0.88881	1.8911
	APBA3	-0.89009	1.727
	APRT	-0.90113	4
	ZNF329	-0.90176	1.67366
	PRMT7	-0.9058	1.57512
	ZNF426	-0.91099	2.21467
	HDGFRP2	-0.91589	3.34679
	SLC47A2	-0.91681	1.98506
	SH3GL1	-0.92267	4.30103
	RP11-27I1.4	-0.92967	1.32975
	FGF17	-0.93239	1.50446
	WDR18	-0.93351	3.69897
	LPHN3	-0.94703	1.83416
	FLRT3	-0.94914	1.83416
	SCARNA2	-0.95938	1.36552
	NANOS1	-0.96615	1.49417
	TNFRSF10D	-0.97042	3.39794
	EPDR1	-0.97408	2.20761
	RP11-464F9.20	-0.97464	1.5544
	RP11-599J14.2	-0.9818	2.88606
	RP11-638I8.1	-0.9838	1.47173
	DUS3L	-0.98547	2.48149
	POSTN	-0.98789	1.36552
	STC1	-0.99388	1.70006
	HIST2H2BE	-0.99432	2.09963
	RP11-531A24.3	-0.99702	1.35655
	NCALD	-1.00531	1.86328
	EXO5	-1.01017	1.49689
	TERC	-1.0218	1.88606
	HSD3BP5	-1.02367	1.79317
	ZNF543	-1.02917	3.34679
	ZNF460	-1.0486	2.10513
	NQO1	-1.053	1.72125
	COL3A1	-1.05553	3.82391
	SPOCK2	-1.06491	1.34679
	TAC4	-1.06973	2.75696
	ZNF423	-1.07261	1.42251
	MIR3648	-1.07571	1.56463
	AMH	-1.07654	3.45593
	AP001628.6	-1.0775	2.5376
	RP4-657E11.10	-1.08023	1.5157
	GP1BA	-1.08787	2.41454
	SLC7A11	-1.09871	4.30103
	ZNF44	-1.10485	1.49485
	CTD-2256P15.2	-1.10508	1.67985
	RP11-496I2.2	-1.10758	1.66254
	RP11-505K9.1	-1.11426	1.49147
	ZNF28	-1.11654	1.50376
	CHRNG	-1.11975	1.78516
	HIST3H2BB	-1.12015	1.60467
	AC016586.1	-1.12281	1.60467
	CD22	-1.12512	1.70443
	DTX3	-1.12602	2.18376
	AC008088.4	-1.14002	1.72354
	RP1-90L6.2	-1.14909	1.91542
	RP11-388M20.1	-1.15019	1.45967
	CTD-2561J22.2	-1.15331	1.87128
	FAM20C	-1.15756	1.48479
	HIST1H2BO	-1.16007	1.71557
	ZNF738	-1.17714	2.44977
	ARR3	-1.17816	1.71444
	RMRP	-1.18267	2.36653
	CCDC94	-1.18853	3.69897
	EMILIN2	-1.19183	4
	HIST1H1E	-1.19436	2.97881
	RP11-553A10.1	-1.19713	1.63545
	ZNF724P	-1.19827	3.18709
	BMPER	-1.1988	1.34486
	RP11-1246C19.1	-1.20212	2.73283
	RP11-540O11.1	-1.21466	1.80549
	HIST1H2BC	-1.21847	1.65758
	HSPB6	-1.2448	2.01547
	RP11-153M3.1	-1.24679	1.31921
	ZNF737	-1.25179	1.59431
	ACPT	-1.25653	2.47496
	HIST1H4E	-1.26301	2.36653
	RP11-16P6.1	-1.26983	2.40894
	AC012074.2	-1.27812	1.65956
	SLC8A1	-1.28262	2.61979
	FUT1	-1.28281	1.98928
	HIST2H2BF	-1.2995	1.5157
	RP11-169E6.1	-1.31301	1.35853
	ZNF91	-1.31602	1.92996
	AC079586.1	-1.31782	1.79724
	PAPLN	-1.31981	1.80272
	YBX1P1	-1.32236	1.98506
	RP1-161N10.1	-1.32714	1.63078
	IL23A	-1.32745	1.76195
	ZNF648	-1.32928	2.1107
	EPHA3	-1.33285	3.69897
	RP11-763B22.6	-1.34439	1.34775
	FAM150A	-1.35448	2.06298
	GPC6	-1.37502	2.00877
	CHGA	-1.37725	1.78516
	RP11-144N1.1	-1.38224	1.42481
	LINC00896	-1.38226	2.83863
	RP11-304F15.7	-1.3871	3.39794
	KCNC1	-1.38751	3.69897
	HERC2P10	-1.40436	1.35458
	SLC5A11	-1.40533	1.34199
	SCG3	-1.41423	1.84466
	RP11-453F18__B.1	-1.43559	1.71783
	RP13-735L24.1	-1.44573	2.21113
	RP11-15A1.2	-1.45027	1.40012
	RP11-80A15.1	-1.45584	2.08884
	RP11-64C12.6	-1.47309	1.37469
	RPL36	-1.47519	2.4437
	AC027307.3	-1.48799	2.46218
	LINC00622	-1.48925	1.70115
	ZNF441	-1.48983	2.06298
	CYP2W1	-1.50165	1.48612
	GNRH2	-1.50316	2.46218
	NUPR1	-1.50523	4.30103
	EDA2R	-1.51581	4.30103
	RP11-757G1.5	-1.53531	2.01547
	HIST1H2AM	-1.53656	2.02687
	PYROXD2	-1.53738	1.32331
	HIST1H2BF	-1.53856	1.47301
	SIX3	-1.54348	1.96257
	HCLS1	-1.54534	1.38934
	AC074212.3	-1.54998	1.70664
	MIER2	-1.55778	4.30103
	HIST4H4	-1.55828	1.50238
	KLRC4-KLRK1	-1.55882	1.95468
	DOK3	-1.57774	1.41285
	ADAMTS5	-1.57883	3.12494
	CYP3A43	-1.58668	1.4431
	RP11-686O6.2	-1.59341	1.84013
	HIST1H1D	-1.60977	1.8617
	RP4-803A2.1	-1.61412	1.34824
	HGF	-1.61704	1.46155
	RP11-944L7.4	-1.62043	1.35556
	SULT2A1	-1.62298	2.06298
	NPIPB9	-1.63005	1.59774
	PRSS36	-1.6329	1.34775
	RP11-566E18.3	-1.64417	4.30103
	CACNA2D4	-1.64824	1.98088
	HIST1H2BL	-1.66669	1.88941
	RP11-15H20.7	-1.66743	2.23284
	FAM179A	-1.67	1.55831
	CDR1	-1.67545	4.30103
	SULT1A1	-1.69866	4.30103
	MSANTD1	-1.70265	1.31695
	HIST1H3B	-1.70547	2.23284
	WNK4	-1.7083	1.53239
	CTA-254O6.1	-1.71118	1.56944
	ZNF433	-1.72377	1.50585
	TSPAN19	-1.76422	1.55129
	LINC00665	-1.80318	2.74473
	FEZF1-AS1	-1.81314	1.34582
	CDH10	-1.8205	2.95861
	ZNF544	-1.82236	2.0655
	ZNF700	-1.82373	4
	DUSP23	-1.82569	1.84771
	TMEM240	-1.84716	2.07572
	LINC00942	-1.86348	2.1107
	RP11-229P13.25	-1.87439	1.44551
	SPP1	-1.90322	1.91542
	RUNX1T1	-1.91164	4.30103
	NAT2	-1.93047	2.15801
	ZNF136	-1.9396	4.30103
	ZNF682	-1.94895	1.83565
	ZNF726	-1.95132	1.66055
	ZNF66	-1.98578	2.10513
	ZSCAN18	-1.99102	4
	AC137934.1	-1.99117	3.12494
	AP001053.11	-2.00162	3.22185
	KB-1836B5.1	-2.01639	2.79588
	SYNDIG1	-2.04195	1.38195
	BMP5	-2.04581	3.39794
	AC005943.5	-2.04933	4.30103
	FBLL1	-2.05932	3.60206
	RP11-15N24.4	-2.06749	2.92082
	WFDC2	-2.16796	1.34872
	BHLHE22	-2.19073	2.49485
	AR	-2.19481	4.30103
	RP11-84C10.1	-2.20226	1.53165
	BEX1	-2.20786	2.30103
	ZNF808	-2.25617	1.58087
	CTD-2587H24.10	-2.26998	1.64493
	RP11-569G13.2	-2.27949	3.52288
	APCDD1L-AS1	-2.28981	1.79724
	KCNK7	-2.29284	1.57268
	FAM3B	-2.29741	1.44672
	IL12RB2	-2.29794	2.83863
	ALPK2	-2.30352	1.33161
	FES	-2.30896	3
	CYTIP	-2.32073	1.76574
	CYP2C8	-2.38035	2.5157
	F2	-2.38896	1.71783
	LYPD1	-2.40383	4.30103
	AP000473.8	-2.41408	1.89963
	AP000330.8	-2.41524	1.60293
	ZNF681	-2.418	4.30103
	FOSB	-2.45898	1.85699
	RP11-51M18.1	-2.47877	3.07058
	DAP3P1	-2.48187	1.30583
	ZNF429	-2.48367	1.54287
	ZP3	-2.49049	2.86967
	DDR2	-2.52295	4.30103
	RN7SL2	-2.55719	4.30103
	RP11-46A10.2	-2.57994	2.01547
	LINC00441	-2.58067	2.08619
	LCP1	-2.59082	4.30103
	CLEC18A	-2.59523	2.97881
	MISP	-2.65987	2.95861
	SLC25A43	-2.69908	4.30103
	HGFAC	-2.70128	2.78252
	ZNF793	-2.70397	2.43771
	LINC00948	-2.78381	1.64782
	RN7SL3	-2.81085	4.30103
	CTB-12O2.1	-2.83877	1.59602
	MLH1	-2.84764	2.59346
	NHLH2	-3.00321	3.22185
	HP	-3.0074	2.03386
	ZNF813	-3.04668	1.32194
	EGR1	-3.27222	4.30103
	FOS	-3.28468	4.30103
	ASNSP1	-3.31295	4.30103
	ALDH1L1	-3.3275	3.45593
	RALYL	-3.32977	2.50864
	LINC00308	-3.35654	4.30103
	ZNF85	-3.48081	4.30103
	SERPINB9	-3.5251	4.30103
	RP11-20G13.2	-3.52924	1.73049
	TNMD	-3.5865	1.58922
	CNTN2	-3.64585	3.22185
	SLITRK6	-3.81259	2.31426
	AC004538.3	-3.95524	3.1549
	RP11-589F5.4	-4.13324	2.04335
	ARHGAP40	-4.18892	2.55284
	ZNF382	-4.20343	3.02228
	RP11-20E24.1	-4.24748	1.36704
	AC048382.4	-4.32385	1.81816
	TMEM47	-4.41661	4.30103
	AC079776.7	-4.41793	4.30103
	C1orf172	-4.53774	3.52288
	CDH2	-5.04412	4.30103
	CXCR2	-5.04964	2.34679
	AC010731.4	-5.09523	1.85232
	AC008278.2	-5.1962	2.25181
	RP11-540N6.1	-5.58176	1.41567
	AC018865.8	-5.66171	2.32331
	ZNF20	-5.75256	3.30103
	NEFM	-5.76811	4.30103
	KLHL4	-5.99105	4.30103
	TICAM1	-7.6661	4.30103
	IFLTD1	-7.69463	4.30103
	WWP2	-0.56102	1.30103
	SLC22A1	-2.32739	1.3006
	NOXA1	0.8665	1.3006
	MRPL15	-0.46332	1.29886
	GINS2	-0.70508	1.298
	XPO6	-0.48936	1.298
	NFASC	1.04386	1.29714
	CYP4F32P	0.703406	1.29414
	SYNGAP1	0.935719	1.29158
	RP11-22B23.2	-0.88473	1.29115
	YBX1	-0.45844	1.28946
	PSMA7	-0.433	1.28904
	TESK1	0.718503	1.28904
	GPR3	0.906152	1.28904
	ILF3-AS1	-0.51503	1.28862
	RP11-332H14.1	-2.39976	1.28819
	PROX1	0.861373	1.28777
	SNHG5	-0.48695	1.28777
	RAB37	2.15412	1.28651
	LOXL1-AS1	0.896054	1.28609
	ITPRIPL2	0.580547	1.28483
	FAM149A	0.95951	1.28441
	LINC00475	2.0704	1.28441
	LINC00854	-1.02411	1.284
	GPC1	0.529241	1.28358
	FAM65B	1.30967	1.28316
	CBL	0.432005	1.28233
	RP11-79P5.7	2.20927	1.28191
	ZNF668	-0.74309	1.2815
	PTCHD3P3	-1.32537	1.2815
	FBLIM1	0.762897	1.28108
	GJA3	0.593428	1.28025
	ZNF157	1.14752	1.28025
	GOLGA8UP	-1.35718	1.27984
	MID1	0.803589	1.27943
	CPAMD8	1.05152	1.27943
	EPOR	0.642073	1.27943
	ERO1LB	0.69814	1.2786
	IFITM2	0.810505	1.2786
	PODXL2	0.482202	1.27778
	SLC38A7	-0.58568	1.27737
	AC007040.5	2.22278	1.27737
	HSD17B14	0.986161	1.27696
	EMID1	0.921614	1.27654
	B3GNT1	0.435606	1.27613
	SESN2	-0.46132	1.27572
	NOS3	1.75891	1.2745
	HMG20B	-0.64472	1.27409
	RP11-274B21.9	-1.48865	1.27409
	COL6A4P2	2.46265	1.27205
	AP000472.2	-3.09039	1.27165
	LAMA5	0.757694	1.27124
	SSRP1	-0.43056	1.27083
	TUBB8	1.7761	1.27043
	CALY	3.96179	1.27003
	ATP7B	0.487536	1.26841
	PAPD5	-0.54679	1.26761
	RPL3L	1.16267	1.2664
	NXPH3	1.42382	1.2664
	RBPMS2	0.570117	1.266
	CTC-471J1.8	3.72907	1.2652
	HIST1H2AH	-1.03593	1.2636
	PDGFA	0.824055	1.2632
	ATOH1	1.00799	1.26122
	SIM1	0.772289	1.26082
	AGBL2	1.74242	1.26082
	SIVA1	-0.50274	1.25964
	BZW1	-0.45576	1.25924
	TMEM74B	0.655135	1.25885
	KCNN1	1.25223	1.25845
	HES2	1.09898	1.25806
	SSU72	-0.50955	1.25806
	AC023490.1	1.53749	1.25806
	C11orf35	1.10338	1.25727
	AC006129.4	-1.6861	1.25727
	GINS3	-0.50164	1.2561
	RHOV	0.657432	1.25532
	ABHD17A	-0.51592	1.25532
	IRF4	-1.61504	1.25493
	GCLM	-0.54817	1.25415
	HNF4G	0.968579	1.25375
	OLFML2B	0.789572	1.2522
	H2AFZ	-0.42167	1.2522
	AHR	0.864025	1.25142
	MT-RNR1	-0.68301	1.25142
	SEPT7P9	-2.82914	1.25104
	ODF3L2	-1.28894	1.25104
	TMEM38B	-0.67258	1.25026
	RND3	-0.49428	1.25026
	AC138393.1	1.61224	1.25026
	CLCNKB	1.09637	1.24988
	RP1-155G6.4	-3.00155	1.24988
	RP11-966I7.1	-2.23416	1.24988
	RP11-321C24.1	-3.67014	1.24795
	UCP2	0.582887	1.24757
	UBASH3B	0.856842	1.24603
	ENHO	0.599614	1.24565
	ITIH4	-1.50509	1.24489
	ATP12A	0.92507	1.24451
	ENO1	-0.44846	1.24412
	SLC8A2	1.2129	1.24374
	DND1P1	0.900728	1.24222
	NTNG2	1.52974	1.24147
	RP11-54O7.11	-0.93436	1.24147
	AC115115.2		1.24147
	MICA	0.7778	1.24071
	CTD-3006G17.2	-3.35587	1.2392
	RP11-4O1.2	0.651765	1.23882
	LAMB1	0.575211	1.2377
	SAFB	-0.55477	1.23732
	HIST1H2BJ	-1.18248	1.23695
	EBF2	0.8406	1.2362
	RP11-141J13.3	1.37916	1.2362
	REEP3	0.488813	1.23508
	PWWP2B	0.608138	1.23508
	RP11-6L6.2	2.44493	1.2347
	ENO2	2.03886	1.23396
	SYTL2	0.951651	1.23359
	FCHO1	0.733602	1.23321
	RNF182	0.604979	1.23321
	CDH15	1.17249	1.2321
	RP11-498E2.8	-1.08847	1.2321
	CPS1	-0.72411	1.23173
	ATF7IP	-0.48925	1.23173
	PACS1	0.503099	1.23136
	AC129778.2	9.69853	1.22952
	RP11-384L8.1	-0.75527	1.22915
	GRM2	1.27082	1.22878
	EIF4E3	0.663023	1.22805
	ACTRT3	0.648491	1.22805
	AMPH	0.693826	1.22731
	SNORD3A	-0.96895	1.22731
	CTD-3220F14.1	-2.46939	1.22658
	RGS16	0.661889	1.22621
	CPSF3	-0.42817	1.22585
	NTN4	0.784449	1.22548
	SPAG6	1.5804	1.22512
	SCUBE3	0.856645	1.22512
	CTSH	0.561613	1.22475
	PDP1	0.500792	1.22475
	CDK5R2	1.55525	1.22475
	RCC2	-0.42936	1.22475
	TRBV26OR9-2	1.34909	1.22475
	NLRC5	0.95177	1.22439
	MT1F	0.709604	1.22403
	EPB41L1	0.612975	1.22366
	NFATC4	0.86503	1.22366
	RRP9	-0.49189	1.22366
	HIST1H4H	-1.219	1.22257
	ERBB4	1.74957	1.22221
	SMARCD3	0.77083	1.22185
	AGPAT9	0.540991	1.22185
	IGLON5	0.902792	1.22185
	ELMO3	-0.71288	1.22076
	CTD-2015H3.1	1.96712	1.22076
	GNAT2	-0.57176	1.2204
	KAT2B	0.56139	1.21896
	PBX1	-0.63197	1.2186
	MED12L	0.824554	1.21789
	PCDH18	-0.57077	1.21753
	RASSF10	-1.20856	1.21753
	EXOC3L4	2.14098	1.21753
	LINC00570	2.26542	1.21753
	SMC3	-0.40678	1.21681
	WNT11	1.04402	1.21645
	CR1L	3.11629	1.21645
	KAZALD1	0.769856	1.21574
	RUSC2	0.646123	1.21574
	PLXNB2	0.418938	1.21503
	PATL2	1.92257	1.21431
	AC141928.1	0.837367	1.21431
	ZNF776	-0.76803	1.2136
	MYO5B	1.18377	1.2136
	TRAF5	0.58672	1.21183
	CTD-2521M24.9	1.87158	1.21183
	IL12A	0.826159	1.21113
	TTYH1	0.983221	1.21077
	RNU1-36P		1.21007
	TEC	0.863754	1.20972
	FAM47E	2.03756	1.20972
	MTMR3	0.482462	1.20936
	ANTXR2	0.712078	1.20656
	BID	0.70328	1.20621
	RP11-720L2.4	0.887478	1.20551
	RP11-276E15.4	1.34376	1.20516
	HIST3H2A	-0.70983	1.20481
	CTB-36H16.2	0.789393	1.20481
	CHST2	0.508348	1.20377
	HMGA1P3		1.20377
	RP11-923I11.7	1.10341	1.20377
	PPP1R14B	-0.41529	1.20343
	DUSP5P1	1.23473	1.20343
	C9orf72	0.533837	1.20169
	SCD	-0.44229	1.20135
	ST3GAL5	0.632117	1.20032
	CAMSAP3	0.516985	1.19997
	RP11-451M19.3	-2.08417	1.19963
	GDAP1L1	-1.65426	1.19928
	LINC00403	1.80854	1.19928
	ZNF117	-0.78579	1.19894
	MYEF2	0.675996	1.1986
	NKAIN2	2.2686	1.19825
	MYOD1	0.842739	1.19791
	GLB1L3	0.665982	1.19586
	HSPA6	2.04118	1.19416
	MYH15	0.838952	1.19348
	TRMT61A	-0.50787	1.19314
	CTA-392E5.1	-2.87817	1.19213
	DUSP15	1.67883	1.19179
	TAC1	0.992846	1.19145
	NPW	-0.78357	1.19145
	MATN4	1.24031	1.19111
	FAM83B	0.739619	1.19111
	ST8SIA4	0.803047	1.19078
	C1orf127	1.22511	1.19078
	TUBB2B	0.746129	1.1901
	CHRNA9	-3.02321	1.1901
	STXBP1	0.608677	1.18977
	RNU5B-1		1.18876
	U3		1.18876
	RP5-882O7.1		1.18876
	RN7SL513P		1.18876
	RN7SKP66		1.18876
	NDUFA3P4		1.18876
	RP11-589C21.6		1.18876
	HNRNPCP7	-1.50862	1.18809
	C8orf34	-1.25086	1.18675
	SIGIRR	0.555594	1.18675
	SNAP25	2.38443	1.18642
	NR5A2	1.01698	1.18542
	MAT1A	1.04805	1.18542
	MSH4	1.39114	1.18475
	FAM213B	0.72977	1.18409
	KRTAP19-1	-1.15896	1.18409
	SLC2A3	0.514433	1.1831
	CCDC74B	0.615241	1.1831
	HAGHL	1.27798	1.18277
	RP4-597N16.4	1.74728	1.18277
	RPGRIP1L	-0.65138	1.18144
	DMKN	0.558618	1.18078
	NAV2	0.835308	1.18078
	ADRB1	0.758932	1.18046
	SLC1A1	0.83802	1.18046
	GATM	-1.31878	1.1798
	ELK3	0.511099	1.17914
	TPD52L1	0.902915	1.17914
	LAS1L	-0.43222	1.17881
	CHD5	0.906202	1.17881
	RP4-758J18.10	0.977846	1.17849
	CDH23	0.92188	1.17816
	SLC7A7	0.977622	1.17783
	EIF3C	-0.72078	1.17783
	CDH24	0.528775	1.17718
	PLLP	0.758605	1.17685
	ZNF680	-0.77886	1.17685
	NRG2	1.26999	1.17653
	ASNSD1	-0.44105	1.17587
	LINC00960	-0.84511	1.17587
	PTGIS	0.899613	1.17555
	CPE	0.614751	1.17522
	IL1R2	-1.28862	1.17328
	PCAT6	0.824914	1.17328
	RP11-182L21.6	-0.67781	1.17328
	MEGF6	1.41659	1.17295
	LBH	0.884441	1.17295
	RP11-114H21.2	4.28901	1.17263
	PRRT4	0.626103	1.17231
	LARGE	-0.85711	1.17166
	C16orf58	-0.48532	1.17134
	LINC00633		1.17134
	GUCY1B3	0.480277	1.17102
	KIAA1107	0.586754	1.16973
	CDRT1	-1.95662	1.16973
	CDA	0.886688	1.16877
	AP000343.2	3.96539	1.16877
	ALOX5	1.32646	1.16781
	SRL	1.06888	1.16781
	CCDC136	0.760165	1.16717
	UBL4B	-1.40242	1.16653
	CCDC64B	2.131	1.16558
	IL13RA1	0.416687	1.16526
	ADRA1B	1.50576	1.16526
	RP11-603B24.2	-1.75836	1.16431
	RP11-2H8.2	0.668305	1.16336
	TFAP2C	0.552785	1.16273
	PTMA	-0.44245	1.16273
	OSTN	-1.58428	1.1621
	RP11-505K9.4	-1.25566	1.1621
	FAM195A	0.648448	1.16178
	RP11-160E2.11	1.78234	1.16178
	RP11-119K6.6	-0.82629	1.16084
	ZNF675	-0.664	1.16021
	PGK1	-0.48041	1.15864
	CKB	-0.5004	1.15833
	RP3-323P13.2	2.12498	1.15802
	CTC-444N24.8	-0.62966	1.1577
	NR4A3	0.720021	1.15646
	NUDT16L1	-0.5101	1.15646
	TGFBR2	0.508019	1.15614
	ALDH1B1	0.407252	1.15583
	7SK	-0.91033	1.15521
	RP11-541N10.3	-0.89298	1.15366
	RLTPR	1.27425	1.15305
	RPL21P132	-1.3187	1.15305
	TRIM25	0.508484	1.15243
	SLC7A8	0.626262	1.15181
	CTD-2015H3.2	2.21283	1.1515
	TRPM6	0.846104	1.15119
	NPAS3	1.56399	1.15119
	DDIT4	-0.59233	1.15119
	DQX1	0.913705	1.15058
	AC004854.4	-1.86154	1.15058
	RN7SL549P		1.14997
	DBIP2		1.14997
	NPNT	1.23271	1.14966
	DPH2	-0.49298	1.14905
	CHD9	-0.63094	1.14874
	GSTO2	1.10206	1.14844
	ZEB2-AS1	-1.69137	1.14783
	CEND1	-0.86275	1.14722
	ERMP1	0.628206	1.14691
	RP11-774O3.3	-0.73311	1.14661
	UNC13A	0.663081	1.146
	ICAM4	2.26284	1.14569
	ABR	0.496994	1.14569
	TACC2	0.666051	1.14388
	CTC-435M10.10		1.14357
	MMP16	-0.61758	1.14297
	PLK5	1.25233	1.14297
	CYP26B1	0.871904	1.14237
	SLX1A-SULT1A3	1.77458	1.14176
	TRIM64EP	0.830655	1.14176
	ZNF625-ZNF20	-3.63434	1.14086
	AC024937.6	0.811705	1.14026
	HNRNPU	-0.53167	1.13996
	NOC4L	-0.43176	1.13996
	ZFYVE28	1.09281	1.13966
	PRRT3	0.634203	1.13847
	FMN1	1.04389	1.13817
	IMMP1L	1.38766	1.13787
	ARRDC1	0.727305	1.13757
	MMP15	0.52406	1.13638
	SLC25A35	0.968031	1.13638
[truncated: 19,858 more rows]

## Sheet: Figure 6
Figure 6b	Cell Volume (pL)
	HEK293T	KO	Rescue	4S-A Rescue
	0.07	0.11	0.07	0.11
	0.07	0.11	0.07	0.11
	0.07	0.11	0.07	0.11
	0.07	0.11	0.07	0.11
	0.07	0.11	0.07	0.11
	0.07	0.11	0.07	0.11
	0.07	0.11	0.07	0.11
	0.07	0.11	0.07	0.11
	0.07	0.11	0.07	0.11
	0.07	0.11	0.07	0.11
	0.07	0.11	0.09	0.11
	0.07	0.11	0.09	0.11
	0.07	0.11	0.09	0.11
	0.07	0.11	0.09	0.11
	0.07	0.11	0.09	0.11
	0.07	0.11	0.09	0.17
	0.07	0.11	0.09	0.17
	0.07	0.11	0.09	0.17
	0.07	0.11	0.09	0.17
	0.07	0.11	0.09	0.17
	0.07	0.11	0.09	0.17
	0.07	0.11	0.09	0.17
	0.07	0.11	0.09	0.17
	0.07	0.11	0.09	0.17
	0.07	0.11	0.09	0.17
	0.07	0.11	0.09	0.17
	0.07	0.17	0.09	0.17
	0.07	0.17	0.09	0.17
	0.07	0.17	0.09	0.17
	0.07	0.17	0.09	0.17
	0.07	0.17	0.09	0.17
	0.07	0.17	0.09	0.17
	0.07	0.17	0.09	0.17
	0.07	0.17	0.09	0.17
	0.07	0.17	0.09	0.17
	0.07	0.17	0.09	0.17
	0.07	0.17	0.09	0.17
	0.09	0.17	0.09	0.17
	0.09	0.17	0.09	0.17
	0.09	0.17	0.09	0.17
	0.09	0.17	0.09	0.17
	0.09	0.17	0.09	0.17
	0.09	0.17	0.09	0.17
	0.09	0.17	0.09	0.17
	0.09	0.17	0.11	0.17
	0.09	0.17	0.11	0.17
	0.09	0.17	0.11	0.17
	0.09	0.17	0.11	0.17
	0.09	0.17	0.11	0.17
	0.09	0.17	0.11	0.17
	0.09	0.17	0.11	0.17
	0.09	0.17	0.11	0.17
	0.09	0.17	0.11	0.17
	0.09	0.17	0.11	0.17
	0.09	0.17	0.11	0.17
	0.09	0.17	0.11	0.17
	0.09	0.17	0.11	0.17
	0.09	0.17	0.11	0.17
	0.09	0.17	0.11	0.17
	0.09	0.17	0.11	0.17
	0.09	0.17	0.11	0.17
	0.09	0.17	0.11	0.17
	0.09	0.17	0.11	0.17
	0.09	0.17	0.11	0.17
	0.09	0.17	0.11	0.17
	0.09	0.17	0.11	0.17
	0.09	0.17	0.11	0.17
	0.09	0.17	0.11	0.17
	0.09	0.17	0.11	0.17
	0.09	0.17	0.11	0.17
	0.09	0.17	0.11	0.17
	0.09	0.17	0.11	0.17
	0.09	0.17	0.11	0.17
	0.09	0.17	0.11	0.17
	0.09	0.17	0.11	0.17
	0.09	0.17	0.13	0.17
	0.09	0.17	0.13	0.17
	0.09	0.17	0.13	0.17
	0.09	0.17	0.13	0.17
	0.09	0.17	0.13	0.17
	0.09	0.17	0.13	0.17
	0.09	0.17	0.13	0.17
	0.09	0.17	0.13	0.17
	0.09	0.17	0.13	0.17
	0.09	0.17	0.13	0.17
	0.09	0.17	0.13	0.17
	0.09	0.17	0.13	0.17
	0.09	0.17	0.13	0.17
	0.09	0.17	0.13	0.17
	0.09	0.17	0.13	0.17
	0.09	0.17	0.13	0.17
	0.09	0.17	0.13	0.17
	0.09	0.17	0.13	0.17
	0.09	0.17	0.13	0.17
	0.09	0.17	0.13	0.17
	0.09	0.17	0.13	0.17
	0.09	0.17	0.13	0.17
	0.09	0.17	0.13	0.23
	0.09	0.17	0.13	0.23
	0.09	0.17	0.13	0.23
	0.09	0.17	0.13	0.23
	0.09	0.17	0.13	0.23
	0.09	0.17	0.13	0.23
	0.09	0.17	0.13	0.23
	0.09	0.17	0.13	0.23
	0.09	0.17	0.13	0.23
	0.09	0.17	0.13	0.23
	0.09	0.17	0.15	0.23
	0.09	0.17	0.15	0.23
	0.09	0.17	0.15	0.23
	0.09	0.17	0.15	0.23
	0.09	0.17	0.15	0.23
	0.09	0.17	0.15	0.23
	0.09	0.17	0.15	0.23
	0.09	0.17	0.15	0.23
	0.09	0.17	0.15	0.23
	0.09	0.17	0.15	0.23
	0.09	0.17	0.15	0.23
	0.09	0.17	0.15	0.23
	0.09	0.17	0.15	0.23
	0.09	0.17	0.15	0.23
	0.09	0.17	0.15	0.23
	0.09	0.17	0.15	0.23
	0.09	0.17	0.15	0.23
	0.09	0.17	0.15	0.23
	0.09	0.17	0.15	0.23
	0.09	0.17	0.15	0.23
	0.09	0.17	0.15	0.23
	0.09	0.17	0.15	0.23
	0.09	0.17	0.15	0.23
	0.09	0.17	0.15	0.23
	0.09	0.17	0.15	0.23
	0.09	0.17	0.15	0.23
	0.09	0.17	0.15	0.23
	0.09	0.17	0.15	0.23
	0.09	0.23	0.15	0.23
	0.09	0.23	0.15	0.23
	0.09	0.23	0.15	0.23
	0.09	0.23	0.17	0.23
	0.09	0.23	0.17	0.23
	0.09	0.23	0.17	0.23
	0.09	0.23	0.17	0.23
	0.09	0.23	0.17	0.23
	0.09	0.23	0.17	0.23
	0.09	0.23	0.17	0.23
	0.09	0.23	0.17	0.23
	0.09	0.23	0.17	0.23
	0.09	0.23	0.17	0.23
	0.09	0.23	0.17	0.23
	0.09	0.23	0.17	0.23
	0.09	0.23	0.17	0.23
	0.09	0.23	0.17	0.23
	0.09	0.23	0.17	0.23
	0.09	0.23	0.17	0.23
	0.09	0.23	0.17	0.23
	0.09	0.23	0.17	0.23
	0.09	0.23	0.17	0.23
	0.09	0.23	0.17	0.23
	0.09	0.23	0.17	0.23
	0.09	0.23	0.17	0.23
	0.09	0.23	0.17	0.23
	0.09	0.23	0.17	0.23
	0.09	0.23	0.17	0.23
	0.09	0.23	0.17	0.23
	0.09	0.23	0.17	0.23
	0.09	0.23	0.17	0.23
	0.09	0.23	0.17	0.23
	0.09	0.23	0.17	0.23
	0.09	0.23	0.17	0.23
	0.09	0.23	0.17	0.23
	0.09	0.23	0.17	0.23
	0.09	0.23	0.17	0.23
	0.09	0.23	0.17	0.23
	0.09	0.23	0.17	0.23
	0.09	0.23	0.17	0.23
	0.09	0.23	0.17	0.23
	0.09	0.23	0.19	0.23
	0.09	0.23	0.19	0.23
	0.09	0.23	0.19	0.23
	0.09	0.23	0.19	0.23
	0.09	0.23	0.19	0.23
	0.09	0.23	0.19	0.23
	0.09	0.23	0.19	0.23
	0.09	0.23	0.19	0.23
	0.09	0.23	0.19	0.3
	0.09	0.23	0.19	0.3
	0.09	0.23	0.19	0.3
	0.09	0.23	0.19	0.3
	0.09	0.23	0.19	0.3
	0.09	0.23	0.19	0.3
	0.09	0.23	0.19	0.3
	0.09	0.23	0.19	0.3
	0.09	0.23	0.19	0.3
	0.09	0.23	0.19	0.3
	0.09	0.23	0.19	0.3
	0.09	0.23	0.19	0.3
	0.09	0.23	0.19	0.3
	0.09	0.23	0.19	0.3
	0.09	0.23	0.19	0.3
	0.09	0.23	0.19	0.3
	0.09	0.23	0.19	0.3
	0.09	0.23	0.19	0.3
	0.09	0.23	0.19	0.3
	0.09	0.23	0.19	0.3
	0.09	0.23	0.19	0.3
	0.09	0.23	0.19	0.3
	0.09	0.23	0.19	0.3
	0.09	0.23	0.19	0.3
	0.09	0.23	0.19	0.3
	0.09	0.23	0.19	0.3
	0.09	0.23	0.19	0.3
	0.09	0.23	0.19	0.3
	0.09	0.23	0.19	0.3
	0.09	0.23	0.19	0.3
	0.09	0.23	0.19	0.3
	0.09	0.23	0.19	0.3
	0.09	0.23	0.19	0.3
	0.09	0.23	0.19	0.3
	0.09	0.23	0.19	0.3
	0.09	0.23	0.19	0.3
	0.09	0.23	0.21	0.3
	0.09	0.23	0.21	0.3
	0.09	0.23	0.21	0.3
	0.09	0.23	0.21	0.3
	0.09	0.23	0.21	0.3
	0.09	0.23	0.21	0.3
	0.09	0.23	0.21	0.3
	0.09	0.23	0.21	0.3
	0.09	0.23	0.21	0.3
	0.09	0.23	0.21	0.3
	0.09	0.23	0.21	0.3
	0.09	0.23	0.21	0.3
	0.09	0.23	0.21	0.3
	0.09	0.23	0.21	0.3
	0.09	0.23	0.21	0.3
	0.09	0.23	0.21	0.3
	0.09	0.23	0.21	0.3
	0.09	0.23	0.21	0.3
	0.09	0.23	0.21	0.3
	0.09	0.23	0.21	0.3
	0.09	0.23	0.21	0.3
	0.09	0.23	0.21	0.3
	0.09	0.23	0.21	0.3
	0.09	0.23	0.21	0.3
	0.09	0.23	0.21	0.3
	0.09	0.23	0.21	0.3
	0.09	0.23	0.21	0.3
	0.09	0.23	0.21	0.3
	0.09	0.23	0.21	0.3
	0.09	0.23	0.21	0.3
	0.09	0.23	0.21	0.3
	0.09	0.23	0.21	0.3
	0.09	0.23	0.21	0.3
	0.09	0.23	0.21	0.3
	0.09	0.23	0.21	0.3
	0.09	0.23	0.21	0.3
	0.09	0.23	0.21	0.3
	0.09	0.23	0.21	0.3
	0.09	0.23	0.21	0.3
	0.09	0.23	0.21	0.3
	0.09	0.23	0.21	0.3
	0.09	0.23	0.21	0.3
	0.09	0.23	0.21	0.3
	0.09	0.23	0.21	0.3
	0.09	0.23	0.21	0.3
	0.09	0.23	0.21	0.3
	0.09	0.23	0.21	0.3
	0.11	0.23	0.21	0.3
	0.11	0.23	0.21	0.3
	0.11	0.23	0.21	0.3
	0.11	0.23	0.21	0.3
	0.11	0.23	0.21	0.3
	0.11	0.23	0.21	0.3
	0.11	0.23	0.21	0.3
	0.11	0.23	0.21	0.3
	0.11	0.23	0.21	0.3
	0.11	0.23	0.21	0.3
	0.11	0.23	0.21	0.3
	0.11	0.23	0.21	0.3
	0.11	0.23	0.21	0.3
	0.11	0.23	0.21	0.3
	0.11	0.23	0.21	0.3
	0.11	0.23	0.21	0.3
	0.11	0.23	0.21	0.3
	0.11	0.23	0.21	0.3
	0.11	0.23	0.21	0.3
	0.11	0.23	0.21	0.3
	0.11	0.23	0.23	0.3
	0.11	0.23	0.23	0.3
	0.11	0.23	0.23	0.3
	0.11	0.23	0.23	0.3
	0.11	0.23	0.23	0.3
	0.11	0.23	0.23	0.3
	0.11	0.23	0.23	0.3
	0.11	0.23	0.23	0.3
	0.11	0.23	0.23	0.3
	0.11	0.23	0.23	0.3
	0.11	0.23	0.23	0.3
	0.11	0.23	0.23	0.3
	0.11	0.23	0.23	0.3
	0.11	0.23	0.23	0.3
	0.11	0.23	0.23	0.3
	0.11	0.23	0.23	0.3
	0.11	0.23	0.23	0.3
	0.11	0.23	0.23	0.3
	0.11	0.23	0.23	0.3
	0.11	0.23	0.23	0.3
	0.11	0.3	0.23	0.36
	0.11	0.3	0.23	0.36
	0.11	0.3	0.23	0.36
	0.11	0.3	0.23	0.36
	0.11	0.3	0.23	0.36
	0.11	0.3	0.23	0.36
	0.11	0.3	0.23	0.36
	0.11	0.3	0.23	0.36
	0.11	0.3	0.23	0.36
	0.11	0.3	0.23	0.36
	0.11	0.3	0.23	0.36
	0.11	0.3	0.23	0.36
	0.11	0.3	0.23	0.36
	0.11	0.3	0.23	0.36
	0.11	0.3	0.23	0.36
	0.11	0.3	0.23	0.36
	0.11	0.3	0.23	0.36
	0.11	0.3	0.23	0.36
	0.11	0.3	0.23	0.36
	0.11	0.3	0.23	0.36
	0.11	0.3	0.23	0.36
	0.11	0.3	0.23	0.36
	0.11	0.3	0.23	0.36
	0.11	0.3	0.23	0.36
	0.11	0.3	0.23	0.36
	0.11	0.3	0.23	0.36
	0.11	0.3	0.23	0.36
	0.11	0.3	0.23	0.36
	0.11	0.3	0.23	0.36
	0.11	0.3	0.23	0.36
	0.11	0.3	0.23	0.36
	0.11	0.3	0.23	0.36
	0.11	0.3	0.23	0.36
	0.11	0.3	0.23	0.36
	0.11	0.3	0.23	0.36
	0.11	0.3	0.23	0.36
	0.11	0.3	0.23	0.36
	0.11	0.3	0.23	0.36
	0.11	0.3	0.23	0.36
	0.11	0.3	0.23	0.36
	0.11	0.3	0.23	0.36
	0.11	0.3	0.23	0.36
	0.11	0.3	0.25	0.36
	0.11	0.3	0.25	0.36
	0.11	0.3	0.25	0.36
	0.11	0.3	0.25	0.36
	0.11	0.3	0.25	0.36
	0.11	0.3	0.25	0.36
	0.11	0.3	0.25	0.36
	0.11	0.3	0.25	0.36
	0.11	0.3	0.25	0.36
	0.11	0.3	0.25	0.36
	0.11	0.3	0.25	0.36
	0.11	0.3	0.25	0.36
	0.11	0.3	0.25	0.36
	0.11	0.3	0.25	0.36
	0.11	0.3	0.25	0.36
	0.11	0.3	0.25	0.36
	0.11	0.3	0.25	0.36
	0.11	0.3	0.25	0.36
	0.11	0.3	0.25	0.36
	0.11	0.3	0.25	0.36
	0.11	0.3	0.25	0.36
	0.11	0.3	0.25	0.36
	0.11	0.3	0.25	0.36
	0.11	0.3	0.25	0.36
	0.11	0.3	0.25	0.36
	0.11	0.3	0.25	0.36
	0.11	0.3	0.25	0.36
	0.11	0.3	0.25	0.36
	0.11	0.3	0.25	0.36
	0.11	0.3	0.25	0.36
	0.11	0.3	0.25	0.36
	0.11	0.3	0.25	0.36
	0.11	0.3	0.25	0.36
	0.11	0.3	0.25	0.36
	0.11	0.3	0.25	0.36
	0.11	0.3	0.25	0.36
	0.11	0.3	0.25	0.36
	0.11	0.3	0.25	0.36
	0.11	0.3	0.25	0.36
	0.11	0.3	0.25	0.36
	0.11	0.3	0.25	0.36
	0.11	0.3	0.25	0.36
	0.11	0.3	0.25	0.36
	0.11	0.3	0.25	0.36
	0.11	0.3	0.25	0.36
	0.11	0.3	0.25	0.36
	0.11	0.3	0.25	0.36
	0.11	0.3	0.25	0.36
	0.11	0.3	0.25	0.36
	0.11	0.3	0.25	0.36
	0.11	0.3	0.25	0.36
	0.11	0.3	0.25	0.36
	0.11	0.3	0.25	0.36
	0.11	0.3	0.25	0.36
	0.11	0.3	0.25	0.36
	0.11	0.3	0.25	0.36
	0.11	0.3	0.25	0.36
	0.11	0.3	0.25	0.36
	0.11	0.3	0.25	0.36
	0.11	0.3	0.25	0.36
	0.11	0.3	0.25	0.36
	0.11	0.3	0.25	0.36
	0.11	0.3	0.25	0.36
	0.11	0.3	0.25	0.36
	0.11	0.3	0.25	0.36
	0.11	0.3	0.25	0.36
	0.11	0.3	0.25	0.36
	0.11	0.3	0.25	0.36
	0.11	0.3	0.25	0.36
	0.11	0.3	0.25	0.36
	0.11	0.3	0.25	0.36
	0.11	0.3	0.25	0.36
	0.11	0.3	0.25	0.36
	0.11	0.3	0.25	0.36
	0.11	0.3	0.25	0.36
	0.11	0.3	0.25	0.36
	0.11	0.3	0.25	0.36
	0.11	0.3	0.25	0.36
	0.11	0.3	0.25	0.36
	0.11	0.3	0.25	0.36
	0.11	0.3	0.25	0.36
	0.11	0.3	0.25	0.36
	0.11	0.3	0.25	0.36
	0.11	0.3	0.25	0.36
	0.11	0.3	0.25	0.36
	0.11	0.3	0.25	0.36
	0.11	0.3	0.25	0.36
	0.11	0.3	0.25	0.36
	0.11	0.3	0.25	0.36
	0.11	0.3	0.27	0.42
	0.11	0.3	0.27	0.42
	0.11	0.3	0.27	0.42
	0.11	0.3	0.27	0.42
	0.11	0.3	0.27	0.42
	0.11	0.3	0.27	0.42
	0.11	0.3	0.27	0.42
	0.11	0.3	0.27	0.42
	0.11	0.3	0.27	0.42
	0.11	0.3	0.27	0.42
	0.11	0.3	0.27	0.42
	0.11	0.3	0.27	0.42
	0.11	0.3	0.27	0.42
	0.11	0.3	0.27	0.42
	0.11	0.3	0.27	0.42
	0.11	0.3	0.27	0.42
	0.11	0.3	0.27	0.42
	0.11	0.3	0.27	0.42
	0.11	0.3	0.27	0.42
	0.11	0.3	0.27	0.42
	0.11	0.3	0.27	0.42
	0.11	0.3	0.27	0.42
	0.11	0.3	0.27	0.42
	0.11	0.3	0.27	0.42
	0.11	0.3	0.27	0.42
	0.11	0.3	0.27	0.42
	0.11	0.3	0.27	0.42
	0.11	0.3	0.27	0.42
	0.11	0.3	0.27	0.42
	0.11	0.3	0.27	0.42
	0.11	0.3	0.27	0.42
	0.11	0.3	0.27	0.42
	0.11	0.3	0.27	0.42
	0.11	0.3	0.27	0.42
	0.11	0.3	0.27	0.42
	0.11	0.3	0.27	0.42
	0.11	0.3	0.27	0.42
	0.11	0.3	0.27	0.42
	0.11	0.3	0.27	0.42
	0.11	0.3	0.27	0.42
	0.11	0.3	0.27	0.42
	0.11	0.3	0.27	0.42
	0.11	0.3	0.27	0.42
	0.11	0.3	0.27	0.42
	0.11	0.3	0.27	0.42
	0.11	0.3	0.27	0.42
	0.11	0.3	0.27	0.42
	0.11	0.3	0.27	0.42
	0.11	0.3	0.27	0.42
	0.11	0.3	0.27	0.42
	0.11	0.3	0.27	0.42
	0.11	0.3	0.27	0.42
	0.11	0.3	0.27	0.42
	0.11	0.3	0.27	0.42
	0.11	0.3	0.27	0.42
	0.11	0.3	0.27	0.42
	0.11	0.3	0.27	0.42
	0.11	0.3	0.27	0.42
	0.11	0.3	0.27	0.42
	0.11	0.3	0.27	0.42
	0.11	0.3	0.27	0.42
	0.11	0.3	0.27	0.42
	0.11	0.3	0.27	0.42
	0.11	0.3	0.27	0.42
	0.11	0.3	0.27	0.42
	0.11	0.3	0.27	0.42
	0.11	0.3	0.27	0.42
	0.11	0.3	0.27	0.42
	0.11	0.3	0.27	0.42
	0.11	0.3	0.27	0.42
	0.11	0.3	0.27	0.42
	0.11	0.3	0.27	0.42
	0.11	0.3	0.27	0.42
	0.11	0.3	0.27	0.42
	0.11	0.3	0.27	0.42
	0.11	0.3	0.27	0.42
	0.11	0.3	0.27	0.42
	0.11	0.3	0.27	0.42
	0.11	0.3	0.27	0.42
	0.11	0.3	0.27	0.42
	0.11	0.3	0.27	0.42
	0.11	0.3	0.27	0.42
	0.11	0.3	0.27	0.42
	0.11	0.3	0.27	0.42
	0.11	0.3	0.27	0.42
	0.11	0.3	0.27	0.42
	0.11	0.3	0.27	0.42
	0.11	0.3	0.27	0.42
	0.11	0.3	0.27	0.42
	0.11	0.3	0.27	0.42
	0.11	0.3	0.27	0.42
	0.11	0.3	0.27	0.42
	0.11	0.3	0.27	0.42
	0.11	0.3	0.27	0.42
	0.11	0.3	0.27	0.42
	0.11	0.3	0.27	0.42
	0.11	0.3	0.27	0.42
	0.11	0.3	0.27	0.42
	0.11	0.3	0.27	0.42
	0.11	0.3	0.27	0.42
	0.11	0.3	0.27	0.42
	0.11	0.3	0.27	0.42
	0.11	0.36	0.27	0.42
	0.11	0.36	0.29	0.42
	0.11	0.36	0.29	0.42
	0.11	0.36	0.29	0.42
	0.11	0.36	0.29	0.42
	0.11	0.36	0.29	0.42
	0.11	0.36	0.29	0.42
	0.11	0.36	0.29	0.42
	0.11	0.36	0.29	0.42
	0.11	0.36	0.29	0.42
	0.11	0.36	0.29	0.42
	0.11	0.36	0.29	0.42
	0.11	0.36	0.29	0.42
	0.11	0.36	0.29	0.42
	0.11	0.36	0.29	0.42
	0.11	0.36	0.29	0.42
	0.11	0.36	0.29	0.42
	0.11	0.36	0.29	0.42
	0.11	0.36	0.29	0.42
	0.11	0.36	0.29	0.42
	0.11	0.36	0.29	0.42
	0.11	0.36	0.29	0.42
	0.11	0.36	0.29	0.42
	0.11	0.36	0.29	0.42
	0.11	0.36	0.29	0.42
	0.11	0.36	0.29	0.42
	0.11	0.36	0.29	0.42
	0.11	0.36	0.29	0.42
	0.11	0.36	0.29	0.42
	0.11	0.36	0.29	0.42
	0.11	0.36	0.29	0.42
	0.11	0.36	0.29	0.42
	0.11	0.36	0.29	0.42
	0.11	0.36	0.29	0.42
	0.11	0.36	0.29	0.42
	0.11	0.36	0.29	0.42
	0.11	0.36	0.29	0.42
	0.11	0.36	0.29	0.42
	0.11	0.36	0.29	0.42
	0.11	0.36	0.29	0.42
	0.11	0.36	0.29	0.42
	0.11	0.36	0.29	0.42
	0.11	0.36	0.29	0.48
	0.11	0.36	0.29	0.48
	0.11	0.36	0.29	0.48
	0.11	0.36	0.29	0.48
	0.11	0.36	0.29	0.48
	0.11	0.36	0.29	0.48
	0.11	0.36	0.29	0.48
	0.11	0.36	0.29	0.48
	0.11	0.36	0.29	0.48
	0.11	0.36	0.29	0.48
	0.11	0.36	0.29	0.48
	0.11	0.36	0.29	0.48
	0.11	0.36	0.29	0.48
	0.11	0.36	0.29	0.48
	0.11	0.36	0.29	0.48
	0.11	0.36	0.29	0.48
	0.11	0.36	0.29	0.48
	0.11	0.36	0.29	0.48
	0.11	0.36	0.29	0.48
	0.11	0.36	0.29	0.48
	0.11	0.36	0.29	0.48
	0.11	0.36	0.29	0.48
	0.11	0.36	0.29	0.48
	0.11	0.36	0.29	0.48
	0.11	0.36	0.29	0.48
	0.11	0.36	0.29	0.48
	0.11	0.36	0.29	0.48
	0.11	0.36	0.29	0.48
	0.11	0.36	0.29	0.48
	0.11	0.36	0.29	0.48
	0.11	0.36	0.29	0.48
	0.11	0.36	0.29	0.48
	0.11	0.36	0.29	0.48
	0.11	0.36	0.29	0.48
	0.11	0.36	0.29	0.48
	0.11	0.36	0.29	0.48
	0.11	0.36	0.29	0.48
	0.11	0.36	0.29	0.48
	0.11	0.36	0.29	0.48
	0.11	0.36	0.29	0.48
	0.11	0.36	0.29	0.48
	0.11	0.36	0.29	0.48
	0.11	0.36	0.29	0.48
	0.11	0.36	0.29	0.48
	0.11	0.36	0.29	0.48
	0.11	0.36	0.29	0.48
	0.11	0.36	0.29	0.48
	0.11	0.36	0.29	0.48
	0.11	0.36	0.29	0.48
	0.11	0.36	0.29	0.48
	0.11	0.36	0.29	0.48
	0.11	0.36	0.29	0.48
	0.11	0.36	0.29	0.48
	0.11	0.36	0.29	0.48
	0.11	0.36	0.29	0.48
	0.11	0.36	0.29	0.48
	0.11	0.36	0.29	0.48
	0.11	0.36	0.29	0.48
	0.11	0.36	0.29	0.48
	0.11	0.36	0.29	0.48
	0.11	0.36	0.29	0.48
	0.11	0.36	0.29	0.48
	0.11	0.36	0.29	0.48
	0.11	0.36	0.29	0.48
	0.11	0.36	0.29	0.48
	0.11	0.36	0.29	0.48
	0.11	0.36	0.29	0.48
	0.11	0.36	0.29	0.48
	0.11	0.36	0.29	0.48
	0.11	0.36	0.29	0.48
	0.11	0.36	0.29	0.48
	0.11	0.36	0.29	0.48
	0.11	0.36	0.29	0.48
	0.11	0.36	0.29	0.48
	0.11	0.36	0.29	0.48
	0.11	0.36	0.29	0.48
	0.11	0.36	0.29	0.48
	0.11	0.36	0.29	0.48
	0.11	0.36	0.29	0.48
	0.11	0.36	0.29	0.48
	0.11	0.36	0.29	0.48
	0.11	0.36	0.29	0.48
	0.11	0.36	0.29	0.48
	0.11	0.36	0.29	0.48
	0.11	0.36	0.29	0.48
	0.11	0.36	0.29	0.48
	0.11	0.36	0.29	0.48
	0.11	0.36	0.29	0.48
	0.11	0.36	0.29	0.48
	0.11	0.36	0.29	0.48
	0.11	0.36	0.29	0.48
	0.11	0.36	0.29	0.48
	0.11	0.36	0.29	0.48
	0.11	0.36	0.29	0.48
	0.11	0.36	0.29	0.48
	0.11	0.36	0.29	0.48
	0.11	0.36	0.31	0.48
	0.11	0.36	0.31	0.48
	0.11	0.36	0.31	0.48
	0.11	0.36	0.31	0.48
	0.11	0.36	0.31	0.48
	0.11	0.36	0.31	0.48
	0.11	0.36	0.31	0.48
	0.11	0.36	0.31	0.48
	0.11	0.36	0.31	0.48
	0.11	0.36	0.31	0.48
	0.11	0.36	0.31	0.48
	0.11	0.36	0.31	0.48
	0.11	0.36	0.31	0.48
	0.11	0.36	0.31	0.48
	0.11	0.36	0.31	0.48
	0.11	0.36	0.31	0.48
	0.11	0.36	0.31	0.48
	0.11	0.36	0.31	0.48
	0.13	0.36	0.31	0.48
	0.13	0.36	0.31	0.48
	0.13	0.36	0.31	0.48
	0.13	0.36	0.31	0.48
	0.13	0.36	0.31	0.48
	0.13	0.36	0.31	0.48
	0.13	0.36	0.31	0.48
	0.13	0.36	0.31	0.48
	0.13	0.36	0.31	0.48
	0.13	0.36	0.31	0.48
	0.13	0.36	0.31	0.48
	0.13	0.36	0.31	0.48
	0.13	0.36	0.31	0.48
	0.13	0.36	0.31	0.48
	0.13	0.36	0.31	0.48
	0.13	0.36	0.31	0.48
	0.13	0.36	0.31	0.48
	0.13	0.36	0.31	0.48
	0.13	0.36	0.31	0.48
	0.13	0.36	0.31	0.48
	0.13	0.36	0.31	0.48
	0.13	0.36	0.31	0.48
	0.13	0.36	0.31	0.48
	0.13	0.36	0.31	0.48
	0.13	0.36	0.31	0.48
	0.13	0.36	0.31	0.48
	0.13	0.36	0.31	0.48
	0.13	0.36	0.31	0.48
	0.13	0.36	0.31	0.48
	0.13	0.36	0.31	0.48
	0.13	0.36	0.31	0.48
	0.13	0.36	0.31	0.48
	0.13	0.36	0.31	0.48
	0.13	0.36	0.31	0.48
	0.13	0.36	0.31	0.48
	0.13	0.36	0.31	0.48
	0.13	0.36	0.31	0.48
	0.13	0.36	0.31	0.48
	0.13	0.36	0.31	0.48
	0.13	0.36	0.31	0.48
	0.13	0.36	0.31	0.48
	0.13	0.36	0.31	0.48
	0.13	0.36	0.31	0.48
	0.13	0.36	0.31	0.48
	0.13	0.36	0.31	0.48
	0.13	0.36	0.31	0.48
	0.13	0.36	0.31	0.48
	0.13	0.36	0.31	0.48
	0.13	0.36	0.31	0.48
	0.13	0.36	0.31	0.48
	0.13	0.36	0.31	0.48
	0.13	0.36	0.31	0.48
	0.13	0.36	0.31	0.54
	0.13	0.36	0.31	0.54
	0.13	0.36	0.31	0.54
	0.13	0.36	0.31	0.54
	0.13	0.36	0.31	0.54
	0.13	0.36	0.31	0.54
	0.13	0.36	0.31	0.54
	0.13	0.36	0.31	0.54
	0.13	0.36	0.31	0.54
	0.13	0.36	0.31	0.54
	0.13	0.36	0.31	0.54
	0.13	0.36	0.31	0.54
	0.13	0.36	0.31	0.54
	0.13	0.36	0.31	0.54
	0.13	0.36	0.31	0.54
	0.13	0.36	0.31	0.54
	0.13	0.36	0.31	0.54
	0.13	0.36	0.31	0.54
	0.13	0.36	0.31	0.54
	0.13	0.36	0.31	0.54
	0.13	0.36	0.31	0.54
	0.13	0.36	0.31	0.54
	0.13	0.36	0.31	0.54
	0.13	0.36	0.31	0.54
	0.13	0.36	0.31	0.54
	0.13	0.36	0.31	0.54
	0.13	0.36	0.31	0.54
	0.13	0.36	0.31	0.54
	0.13	0.36	0.31	0.54
	0.13	0.36	0.31	0.54
	0.13	0.36	0.31	0.54
	0.13	0.36	0.31	0.54
	0.13	0.36	0.31	0.54
	0.13	0.36	0.31	0.54
	0.13	0.36	0.31	0.54
	0.13	0.36	0.31	0.54
	0.13	0.36	0.31	0.54
	0.13	0.36	0.31	0.54
	0.13	0.36	0.31	0.54
	0.13	0.42	0.31	0.54
	0.13	0.42	0.31	0.54
	0.13	0.42	0.31	0.54
	0.13	0.42	0.31	0.54
	0.13	0.42	0.31	0.54
	0.13	0.42	0.31	0.54
	0.13	0.42	0.31	0.54
	0.13	0.42	0.31	0.54
	0.13	0.42	0.31	0.54
	0.13	0.42	0.31	0.54
	0.13	0.42	0.31	0.54
	0.13	0.42	0.31	0.54
	0.13	0.42	0.31	0.54
	0.13	0.42	0.31	0.54
	0.13	0.42	0.31	0.54
	0.13	0.42	0.31	0.54
	0.13	0.42	0.31	0.54
	0.13	0.42	0.31	0.54
	0.13	0.42	0.31	0.54
	0.13	0.42	0.31	0.54
	0.13	0.42	0.31	0.54
	0.13	0.42	0.31	0.54
	0.13	0.42	0.31	0.54
	0.13	0.42	0.31	0.54
	0.13	0.42	0.31	0.54
	0.13	0.42	0.31	0.54
	0.13	0.42	0.31	0.54
	0.13	0.42	0.31	0.54
	0.13	0.42	0.31	0.54
	0.13	0.42	0.31	0.54
	0.13	0.42	0.31	0.54
	0.13	0.42	0.31	0.54
	0.13	0.42	0.31	0.54
	0.13	0.42	0.31	0.54
	0.13	0.42	0.31	0.54
	0.13	0.42	0.31	0.54
	0.13	0.42	0.31	0.54
	0.13	0.42	0.31	0.54
	0.13	0.42	0.31	0.54
	0.13	0.42	0.31	0.54
	0.13	0.42	0.31	0.54
	0.13	0.42	0.31	0.54
	0.13	0.42	0.31	0.54
	0.13	0.42	0.31	0.54
	0.13	0.42	0.31	0.54
	0.13	0.42	0.31	0.54
	0.13	0.42	0.31	0.54
	0.13	0.42	0.31	0.54
	0.13	0.42	0.31	0.54
	0.13	0.42	0.31	0.54
	0.13	0.42	0.31	0.54
	0.13	0.42	0.31	0.54
	0.13	0.42	0.31	0.54
	0.13	0.42	0.31	0.54
	0.13	0.42	0.33	0.54
	0.13	0.42	0.33	0.54
	0.13	0.42	0.33	0.54
	0.13	0.42	0.33	0.54
	0.13	0.42	0.33	0.54
	0.13	0.42	0.33	0.54
	0.13	0.42	0.33	0.54
	0.13	0.42	0.33	0.54
	0.13	0.42	0.33	0.54
	0.13	0.42	0.33	0.54
	0.13	0.42	0.33	0.54
	0.13	0.42	0.33	0.54
	0.13	0.42	0.33	0.54
	0.13	0.42	0.33	0.54
	0.13	0.42	0.33	0.54
	0.13	0.42	0.33	0.54
	0.13	0.42	0.33	0.54
	0.13	0.42	0.33	0.54
	0.13	0.42	0.33	0.54
	0.13	0.42	0.33	0.54
	0.13	0.42	0.33	0.54
	0.13	0.42	0.33	0.54
	0.13	0.42	0.33	0.54
	0.13	0.42	0.33	0.54
	0.13	0.42	0.33	0.54
	0.13	0.42	0.33	0.54
	0.13	0.42	0.33	0.54
	0.13	0.42	0.33	0.54
	0.13	0.42	0.33	0.54
	0.13	0.42	0.33	0.54
	0.13	0.42	0.33	0.54
	0.13	0.42	0.33	0.54
	0.13	0.42	0.33	0.54
	0.13	0.42	0.33	0.54
	0.13	0.42	0.33	0.54
	0.13	0.42	0.33	0.54
	0.13	0.42	0.33	0.54
	0.13	0.42	0.33	0.54
	0.13	0.42	0.33	0.54
	0.13	0.42	0.33	0.54
	0.13	0.42	0.33	0.54
	0.13	0.42	0.33	0.54
	0.13	0.42	0.33	0.54
	0.13	0.42	0.33	0.54
	0.13	0.42	0.33	0.54
	0.13	0.42	0.33	0.54
	0.13	0.42	0.33	0.54
	0.13	0.42	0.33	0.54
	0.13	0.42	0.33	0.54
	0.13	0.42	0.33	0.54
	0.13	0.42	0.33	0.54
	0.13	0.42	0.33	0.54
	0.13	0.42	0.33	0.54
	0.13	0.42	0.33	0.54
	0.13	0.42	0.33	0.54
	0.13	0.42	0.33	0.54
	0.13	0.42	0.33	0.54
	0.13	0.42	0.33	0.54
	0.13	0.42	0.33	0.54
	0.13	0.42	0.33	0.54
	0.13	0.42	0.33	0.54
	0.13	0.42	0.33	0.54
	0.13	0.42	0.33	0.54
	0.13	0.42	0.33	0.54
	0.13	0.42	0.33	0.54
	0.13	0.42	0.33	0.54
	0.13	0.42	0.33	0.54
	0.13	0.42	0.33	0.54
	0.13	0.42	0.33	0.54
	0.13	0.42	0.33	0.54
	0.13	0.42	0.33	0.54
	0.13	0.42	0.33	0.54
	0.13	0.42	0.33	0.54
	0.13	0.42	0.33	0.54
	0.13	0.42	0.33	0.54
	0.13	0.42	0.33	0.54
	0.13	0.42	0.33	0.54
	0.13	0.42	0.33	0.54
	0.13	0.42	0.33	0.54
	0.13	0.42	0.33	0.54
	0.13	0.42	0.33	0.54
	0.13	0.42	0.33	0.54
	0.13	0.42	0.33	0.54
	0.13	0.42	0.33	0.54
	0.13	0.42	0.33	0.54
	0.13	0.42	0.33	0.54
	0.13	0.42	0.33	0.54
	0.13	0.42	0.33	0.54
	0.13	0.42	0.33	0.54
	0.13	0.42	0.33	0.54
	0.13	0.42	0.33	0.54
	0.13	0.42	0.33	0.54
	0.13	0.42	0.33	0.54
	0.13	0.42	0.33	0.54
	0.13	0.42	0.33	0.54
	0.13	0.42	0.33	0.54
	0.13	0.42	0.33	0.54
	0.13	0.42	0.33	0.54
	0.13	0.42	0.33	0.54
	0.13	0.42	0.33	0.54
	0.13	0.42	0.33	0.54
	0.13	0.42	0.33	0.54
	0.13	0.42	0.33	0.54
	0.13	0.42	0.33	0.54
	0.13	0.42	0.33	0.54
	0.13	0.42	0.33	0.54
	0.13	0.42	0.33	0.6
	0.13	0.42	0.33	0.6
	0.13	0.42	0.33	0.6
	0.13	0.42	0.33	0.6
	0.13	0.42	0.33	0.6
	0.13	0.42	0.33	0.6
	0.13	0.42	0.33	0.6
	0.13	0.42	0.33	0.6
	0.13	0.42	0.33	0.6
	0.13	0.42	0.33	0.6
	0.13	0.42	0.33	0.6
	0.13	0.42	0.33	0.6
	0.13	0.42	0.33	0.6
	0.13	0.42	0.33	0.6
	0.13	0.42	0.33	0.6
	0.13	0.42	0.33	0.6
	0.13	0.42	0.33	0.6
	0.13	0.42	0.33	0.6
	0.13	0.42	0.33	0.6
	0.13	0.42	0.33	0.6
	0.13	0.42	0.33	0.6
	0.13	0.42	0.33	0.6
	0.13	0.42	0.33	0.6
	0.13	0.42	0.33	0.6
	0.13	0.42	0.33	0.6
	0.13	0.42	0.33	0.6
	0.13	0.42	0.33	0.6
	0.13	0.42	0.33	0.6
	0.13	0.42	0.33	0.6
	0.13	0.42	0.33	0.6
	0.13	0.42	0.33	0.6
	0.13	0.42	0.33	0.6
	0.13	0.42	0.33	0.6
	0.13	0.42	0.33	0.6
	0.13	0.42	0.33	0.6
	0.13	0.42	0.33	0.6
	0.13	0.42	0.33	0.6
	0.13	0.42	0.33	0.6
	0.13	0.42	0.33	0.6
	0.13	0.42	0.33	0.6
	0.13	0.42	0.33	0.6
	0.13	0.42	0.33	0.6
	0.13	0.42	0.33	0.6
	0.13	0.42	0.33	0.6
	0.13	0.42	0.33	0.6
	0.13	0.42	0.33	0.6
	0.13	0.42	0.33	0.6
	0.13	0.42	0.33	0.6
	0.13	0.42	0.33	0.6
	0.13	0.42	0.33	0.6
	0.13	0.42	0.33	0.6
	0.13	0.42	0.33	0.6
	0.13	0.42	0.33	0.6
	0.13	0.42	0.33	0.6
	0.13	0.42	0.33	0.6
	0.13	0.42	0.33	0.6
	0.13	0.42	0.33	0.6
	0.13	0.42	0.33	0.6
	0.13	0.42	0.33	0.6
	0.13	0.42	0.33	0.6
	0.13	0.42	0.33	0.6
	0.13	0.42	0.33	0.6
	0.13	0.42	0.33	0.6
	0.13	0.42	0.33	0.6
	0.13	0.42	0.33	0.6
	0.13	0.42	0.33	0.6
	0.13	0.42	0.33	0.6
	0.13	0.42	0.33	0.6
	0.13	0.42	0.35	0.6
	0.13	0.42	0.35	0.6
	0.13	0.42	0.35	0.6
	0.13	0.42	0.35	0.6
	0.13	0.42	0.35	0.6
	0.13	0.42	0.35	0.6
	0.13	0.42	0.35	0.6
	0.13	0.42	0.35	0.6
	0.13	0.42	0.35	0.6
	0.13	0.42	0.35	0.6
	0.13	0.42	0.35	0.6
	0.13	0.42	0.35	0.6
	0.13	0.42	0.35	0.6
	0.13	0.42	0.35	0.6
	0.13	0.42	0.35	0.6
	0.13	0.42	0.35	0.6
	0.13	0.42	0.35	0.6
	0.13	0.42	0.35	0.6
	0.13	0.42	0.35	0.6
	0.13	0.42	0.35	0.6
	0.13	0.42	0.35	0.6
	0.13	0.42	0.35	0.6
	0.13	0.42	0.35	0.6
	0.13	0.42	0.35	0.6
	0.13	0.48	0.35	0.6
	0.13	0.48	0.35	0.6
	0.13	0.48	0.35	0.6
	0.13	0.48	0.35	0.6
	0.13	0.48	0.35	0.6
	0.13	0.48	0.35	0.6
	0.13	0.48	0.35	0.6
	0.13	0.48	0.35	0.6
	0.13	0.48	0.35	0.6
	0.13	0.48	0.35	0.6
	0.13	0.48	0.35	0.6
	0.13	0.48	0.35	0.6
	0.13	0.48	0.35	0.6
	0.13	0.48	0.35	0.6
	0.13	0.48	0.35	0.6
	0.13	0.48	0.35	0.6
	0.13	0.48	0.35	0.6
	0.13	0.48	0.35	0.6
	0.13	0.48	0.35	0.6
	0.13	0.48	0.35	0.6
	0.13	0.48	0.35	0.6
	0.13	0.48	0.35	0.6
	0.13	0.48	0.35	0.6
	0.13	0.48	0.35	0.6
	0.13	0.48	0.35	0.6
	0.13	0.48	0.35	0.6
	0.13	0.48	0.35	0.6
	0.13	0.48	0.35	0.6
	0.13	0.48	0.35	0.6
	0.13	0.48	0.35	0.6
	0.13	0.48	0.35	0.6
	0.13	0.48	0.35	0.6
	0.13	0.48	0.35	0.6
	0.13	0.48	0.35	0.6
	0.13	0.48	0.35	0.6
	0.13	0.48	0.35	0.6
	0.13	0.48	0.35	0.6
	0.13	0.48	0.35	0.6
	0.13	0.48	0.35	0.6
	0.13	0.48	0.35	0.6
	0.13	0.48	0.35	0.6
	0.13	0.48	0.35	0.6
	0.13	0.48	0.35	0.6
	0.13	0.48	0.35	0.6
	0.13	0.48	0.35	0.6
	0.13	0.48	0.35	0.6
	0.13	0.48	0.35	0.6
	0.13	0.48	0.35	0.6
	0.13	0.48	0.35	0.6
	0.13	0.48	0.35	0.6
	0.13	0.48	0.35	0.6
	0.13	0.48	0.35	0.6
	0.13	0.48	0.35	0.6
	0.13	0.48	0.35	0.6
	0.13	0.48	0.35	0.6
	0.13	0.48	0.35	0.6
	0.13	0.48	0.35	0.6
	0.13	0.48	0.35	0.6
	0.13	0.48	0.35	0.6
	0.13	0.48	0.35	0.6
	0.13	0.48	0.35	0.6
	0.13	0.48	0.35	0.6
	0.13	0.48	0.35	0.6
	0.13	0.48	0.35	0.6
	0.13	0.48	0.35	0.6
	0.13	0.48	0.35	0.6
	0.13	0.48	0.35	0.6
	0.13	0.48	0.35	0.6
	0.13	0.48	0.35	0.6
	0.13	0.48	0.35	0.6
	0.13	0.48	0.35	0.6
	0.13	0.48	0.35	0.6
	0.13	0.48	0.35	0.6
	0.13	0.48	0.35	0.6
	0.13	0.48	0.35	0.6
	0.13	0.48	0.35	0.6
	0.13	0.48	0.35	0.6
	0.13	0.48	0.35	0.6
	0.13	0.48	0.35	0.6
	0.13	0.48	0.35	0.6
	0.13	0.48	0.35	0.6
	0.13	0.48	0.35	0.6
	0.13	0.48	0.35	0.6
	0.13	0.48	0.35	0.6
	0.13	0.48	0.35	0.6
	0.13	0.48	0.35	0.6
	0.13	0.48	0.35	0.6
	0.13	0.48	0.35	0.6
	0.13	0.48	0.35	0.6
	0.13	0.48	0.35	0.6
	0.13	0.48	0.35	0.6
	0.13	0.48	0.35	0.6
	0.13	0.48	0.35	0.6
	0.13	0.48	0.35	0.6
	0.13	0.48	0.35	0.6
	0.13	0.48	0.35	0.6
	0.13	0.48	0.35	0.6
	0.13	0.48	0.35	0.6
	0.13	0.48	0.35	0.6
	0.13	0.48	0.35	0.6
	0.13	0.48	0.35	0.6
	0.13	0.48	0.35	0.6
	0.13	0.48	0.35	0.6
	0.13	0.48	0.35	0.6
	0.13	0.48	0.35	0.6
	0.13	0.48	0.35	0.6
	0.13	0.48	0.35	0.6
	0.13	0.48	0.35	0.6
	0.13	0.48	0.35	0.6
	0.13	0.48	0.35	0.6
	0.13	0.48	0.35	0.6
	0.13	0.48	0.35	0.6
	0.13	0.48	0.35	0.6
	0.13	0.48	0.35	0.6
	0.13	0.48	0.35	0.6
	0.13	0.48	0.35	0.6
	0.13	0.48	0.35	0.6
	0.13	0.48	0.35	0.6
	0.13	0.48	0.35	0.6
	0.13	0.48	0.35	0.6
	0.13	0.48	0.35	0.6
	0.13	0.48	0.35	0.6
	0.13	0.48	0.35	0.6
	0.13	0.48	0.35	0.6
	0.13	0.48	0.35	0.6
	0.13	0.48	0.35	0.6
	0.13	0.48	0.35	0.6
	0.13	0.48	0.35	0.6
	0.13	0.48	0.35	0.6
	0.13	0.48	0.35	0.6
	0.13	0.48	0.35	0.6
	0.13	0.48	0.35	0.6
	0.13	0.48	0.35	0.6
	0.13	0.48	0.35	0.6
	0.13	0.48	0.35	0.6
	0.13	0.48	0.35	0.6
	0.13	0.48	0.35	0.6
	0.13	0.48	0.35	0.6
	0.13	0.48	0.35	0.6
	0.13	0.48	0.35	0.6
	0.13	0.48	0.35	0.6
	0.13	0.48	0.35	0.6
	0.13	0.48	0.35	0.6
	0.13	0.48	0.35	0.6
	0.13	0.48	0.35	0.6
	0.13	0.48	0.35	0.6
	0.13	0.48	0.35	0.6
	0.13	0.48	0.35	0.6
	0.13	0.48	0.35	0.6
	0.13	0.48	0.35	0.6
	0.13	0.48	0.35	0.6
	0.13	0.48	0.35	0.6
	0.13	0.48	0.35	0.66
	0.13	0.48	0.35	0.66
	0.13	0.48	0.35	0.66
	0.13	0.48	0.35	0.66
	0.13	0.48	0.35	0.66
	0.13	0.48	0.35	0.66
	0.13	0.48	0.35	0.66
	0.13	0.48	0.35	0.66
	0.13	0.48	0.35	0.66
	0.13	0.48	0.35	0.66
	0.13	0.48	0.35	0.66
	0.13	0.48	0.35	0.66
	0.13	0.48	0.35	0.66
	0.13	0.48	0.35	0.66
	0.13	0.48	0.35	0.66
	0.13	0.48	0.35	0.66
	0.13	0.48	0.35	0.66
	0.13	0.48	0.35	0.66
	0.13	0.48	0.35	0.66
	0.13	0.48	0.35	0.66
	0.13	0.48	0.35	0.66
	0.13	0.48	0.35	0.66
	0.13	0.48	0.35	0.66
	0.13	0.48	0.35	0.66
	0.13	0.48	0.35	0.66
	0.13	0.48	0.35	0.66
	0.13	0.48	0.35	0.66
	0.13	0.48	0.35	0.66
	0.13	0.48	0.35	0.66
	0.13	0.48	0.35	0.66
	0.13	0.48	0.35	0.66
	0.13	0.48	0.35	0.66
	0.15	0.48	0.35	0.66
	0.15	0.48	0.35	0.66
	0.15	0.48	0.35	0.66
	0.15	0.48	0.35	0.66
	0.15	0.48	0.35	0.66
	0.15	0.48	0.35	0.66
	0.15	0.48	0.35	0.66
	0.15	0.48	0.35	0.66
	0.15	0.48	0.35	0.66
	0.15	0.48	0.35	0.66
	0.15	0.48	0.35	0.66
	0.15	0.48	0.35	0.66
	0.15	0.48	0.35	0.66
	0.15	0.48	0.35	0.66
	0.15	0.48	0.35	0.66
	0.15	0.48	0.35	0.66
	0.15	0.48	0.35	0.66
	0.15	0.48	0.35	0.66
	0.15	0.48	0.35	0.66
	0.15	0.48	0.35	0.66
	0.15	0.48	0.35	0.66
	0.15	0.48	0.35	0.66
	0.15	0.48	0.35	0.66
	0.15	0.48	0.35	0.66
	0.15	0.48	0.35	0.66
	0.15	0.48	0.35	0.66
	0.15	0.48	0.35	0.66
	0.15	0.48	0.35	0.66
	0.15	0.48	0.35	0.66
	0.15	0.48	0.35	0.66
	0.15	0.48	0.35	0.66
	0.15	0.48	0.35	0.66
	0.15	0.48	0.37	0.66
	0.15	0.48	0.37	0.66
	0.15	0.48	0.37	0.66
	0.15	0.48	0.37	0.66
	0.15	0.48	0.37	0.66
	0.15	0.48	0.37	0.66
	0.15	0.48	0.37	0.66
	0.15	0.48	0.37	0.66
	0.15	0.48	0.37	0.66
	0.15	0.48	0.37	0.66
	0.15	0.48	0.37	0.66
	0.15	0.48	0.37	0.66
	0.15	0.48	0.37	0.66
	0.15	0.48	0.37	0.66
	0.15	0.48	0.37	0.66
	0.15	0.48	0.37	0.66
	0.15	0.48	0.37	0.66
	0.15	0.48	0.37	0.66
	0.15	0.48	0.37	0.66
	0.15	0.48	0.37	0.66
	0.15	0.48	0.37	0.66
	0.15	0.48	0.37	0.66
	0.15	0.48	0.37	0.66
	0.15	0.48	0.37	0.66
	0.15	0.48	0.37	0.66
	0.15	0.48	0.37	0.66
	0.15	0.48	0.37	0.66
	0.15	0.48	0.37	0.66
	0.15	0.48	0.37	0.66
	0.15	0.48	0.37	0.66
	0.15	0.48	0.37	0.66
	0.15	0.48	0.37	0.66
	0.15	0.48	0.37	0.66
	0.15	0.48	0.37	0.66
	0.15	0.48	0.37	0.66
	0.15	0.48	0.37	0.66
	0.15	0.48	0.37	0.66
	0.15	0.48	0.37	0.66
	0.15	0.48	0.37	0.66
	0.15	0.48	0.37	0.66
	0.15	0.48	0.37	0.66
	0.15	0.48	0.37	0.66
	0.15	0.48	0.37	0.66
	0.15	0.48	0.37	0.66
	0.15	0.48	0.37	0.66
	0.15	0.48	0.37	0.66
	0.15	0.48	0.37	0.66
	0.15	0.48	0.37	0.66
	0.15	0.48	0.37	0.66
	0.15	0.48	0.37	0.66
	0.15	0.48	0.37	0.66
	0.15	0.48	0.37	0.66
	0.15	0.48	0.37	0.66
	0.15	0.48	0.37	0.66
	0.15	0.48	0.37	0.66
	0.15	0.48	0.37	0.66
	0.15	0.48	0.37	0.66
	0.15	0.48	0.37	0.66
	0.15	0.48	0.37	0.66
	0.15	0.48	0.37	0.66
	0.15	0.48	0.37	0.66
	0.15	0.48	0.37	0.66
	0.15	0.48	0.37	0.66
	0.15	0.48	0.37	0.66
	0.15	0.48	0.37	0.66
	0.15	0.48	0.37	0.66
	0.15	0.48	0.37	0.66
	0.15	0.48	0.37	0.66
	0.15	0.48	0.37	0.66
	0.15	0.48	0.37	0.66
	0.15	0.48	0.37	0.66
	0.15	0.48	0.37	0.66
	0.15	0.48	0.37	0.66
	0.15	0.48	0.37	0.66
	0.15	0.48	0.37	0.66
	0.15	0.48	0.37	0.66
	0.15	0.54	0.37	0.66
	0.15	0.54	0.37	0.66
	0.15	0.54	0.37	0.66
	0.15	0.54	0.37	0.66
	0.15	0.54	0.37	0.66
	0.15	0.54	0.37	0.66
	0.15	0.54	0.37	0.66
	0.15	0.54	0.37	0.66
	0.15	0.54	0.37	0.66
	0.15	0.54	0.37	0.66
	0.15	0.54	0.37	0.66
	0.15	0.54	0.37	0.66
	0.15	0.54	0.37	0.66
	0.15	0.54	0.37	0.66
	0.15	0.54	0.37	0.66
	0.15	0.54	0.37	0.66
	0.15	0.54	0.37	0.66
	0.15	0.54	0.37	0.66
	0.15	0.54	0.37	0.66
	0.15	0.54	0.37	0.66
	0.15	0.54	0.37	0.66
	0.15	0.54	0.37	0.66
	0.15	0.54	0.37	0.66
	0.15	0.54	0.37	0.66
	0.15	0.54	0.37	0.66
	0.15	0.54	0.37	0.66
	0.15	0.54	0.37	0.66
	0.15	0.54	0.37	0.66
	0.15	0.54	0.37	0.66
	0.15	0.54	0.37	0.66
	0.15	0.54	0.37	0.66
	0.15	0.54	0.37	0.66
	0.15	0.54	0.37	0.66
	0.15	0.54	0.37	0.66
	0.15	0.54	0.37	0.66
	0.15	0.54	0.37	0.66
	0.15	0.54	0.37	0.66
	0.15	0.54	0.37	0.66
	0.15	0.54	0.37	0.66
	0.15	0.54	0.37	0.66
	0.15	0.54	0.37	0.66
	0.15	0.54	0.37	0.66
	0.15	0.54	0.37	0.66
	0.15	0.54	0.37	0.66
	0.15	0.54	0.37	0.66
	0.15	0.54	0.37	0.66
	0.15	0.54	0.37	0.66
	0.15	0.54	0.37	0.66
	0.15	0.54	0.37	0.66
	0.15	0.54	0.37	0.66
	0.15	0.54	0.37	0.66
	0.15	0.54	0.37	0.66
	0.15	0.54	0.37	0.66
	0.15	0.54	0.37	0.66
	0.15	0.54	0.37	0.66
	0.15	0.54	0.37	0.66
	0.15	0.54	0.37	0.66
	0.15	0.54	0.37	0.66
	0.15	0.54	0.37	0.66
	0.15	0.54	0.37	0.66
	0.15	0.54	0.37	0.66
	0.15	0.54	0.37	0.66
	0.15	0.54	0.37	0.66
	0.15	0.54	0.37	0.66
	0.15	0.54	0.37	0.66
	0.15	0.54	0.37	0.66
	0.15	0.54	0.37	0.66
	0.15	0.54	0.37	0.66
	0.15	0.54	0.37	0.66
	0.15	0.54	0.37	0.66
	0.15	0.54	0.37	0.66
	0.15	0.54	0.37	0.66
	0.15	0.54	0.37	0.66
	0.15	0.54	0.37	0.66
	0.15	0.54	0.37	0.66
	0.15	0.54	0.37	0.66
	0.15	0.54	0.37	0.66
	0.15	0.54	0.37	0.66
	0.15	0.54	0.37	0.66
	0.15	0.54	0.37	0.66
	0.15	0.54	0.37	0.66
	0.15	0.54	0.37	0.66
	0.15	0.54	0.37	0.66
	0.15	0.54	0.37	0.66
	0.15	0.54	0.37	0.66
	0.15	0.54	0.37	0.66
	0.15	0.54	0.37	0.66
	0.15	0.54	0.37	0.66
	0.15	0.54	0.37	0.66
	0.15	0.54	0.37	0.66
	0.15	0.54	0.37	0.66
	0.15	0.54	0.37	0.66
	0.15	0.54	0.37	0.66
	0.15	0.54	0.37	0.66
	0.15	0.54	0.37	0.66
	0.15	0.54	0.37	0.66
	0.15	0.54	0.37	0.66
	0.15	0.54	0.37	0.66
	0.15	0.54	0.37	0.66
	0.15	0.54	0.37	0.66
	0.15	0.54	0.37	0.66
	0.15	0.54	0.37	0.66
	0.15	0.54	0.37	0.66
	0.15	0.54	0.37	0.66
	0.15	0.54	0.37	0.66
	0.15	0.54	0.37	0.66
	0.15	0.54	0.37	0.66
	0.15	0.54	0.37	0.66
	0.15	0.54	0.37	0.66
	0.15	0.54	0.37	0.66
	0.15	0.54	0.37	0.66
	0.15	0.54	0.37	0.66
	0.15	0.54	0.37	0.66
	0.15	0.54	0.37	0.66
	0.15	0.54	0.37	0.66
	0.15	0.54	0.37	0.66
	0.15	0.54	0.37	0.66
	0.15	0.54	0.37	0.66
	0.15	0.54	0.37	0.66
	0.15	0.54	0.37	0.66
	0.15	0.54	0.37	0.66
	0.15	0.54	0.37	0.66
	0.15	0.54	0.37	0.66
	0.15	0.54	0.37	0.66
	0.15	0.54	0.37	0.66
	0.15	0.54	0.37	0.66
	0.15	0.54	0.37	0.66
	0.15	0.54	0.37	0.66
	0.15	0.54	0.37	0.66
	0.15	0.54	0.37	0.66
	0.15	0.54	0.37	0.66
	0.15	0.54	0.37	0.66
	0.15	0.54	0.37	0.66
	0.15	0.54	0.37	0.66
	0.15	0.54	0.37	0.66
	0.15	0.54	0.37	0.66
	0.15	0.54	0.37	0.66
	0.15	0.54	0.37	0.66
	0.15	0.54	0.37	0.66
	0.15	0.54	0.37	0.66
	0.15	0.54	0.37	0.66
	0.15	0.54	0.37	0.66
	0.15	0.54	0.37	0.66
	0.15	0.54	0.37	0.66
	0.15	0.54	0.37	0.66
	0.15	0.54	0.37	0.66
	0.15	0.54	0.37	0.66
	0.15	0.54	0.37	0.66
	0.15	0.54	0.37	0.66
	0.15	0.54	0.37	0.66
	0.15	0.54	0.37	0.66
	0.15	0.54	0.37	0.66
	0.15	0.54	0.37	0.66
	0.15	0.54	0.37	0.66
	0.15	0.54	0.37	0.66
	0.15	0.54	0.37	0.66
	0.15	0.54	0.37	0.66
	0.15	0.54	0.37	0.66
	0.15	0.54	0.37	0.66
	0.15	0.54	0.37	0.66
	0.15	0.54	0.37	0.66
	0.15	0.54	0.37	0.66
	0.15	0.54	0.37	0.66
	0.15	0.54	0.37	0.66
	0.15	0.54	0.37	0.66
	0.15	0.54	0.37	0.66
	0.15	0.54	0.37	0.66
	0.15	0.54	0.37	0.66
	0.15	0.54	0.37	0.66
	0.15	0.54	0.37	0.66
	0.15	0.54	0.37	0.66
	0.15	0.54	0.37	0.66
	0.15	0.54	0.37	0.66
	0.15	0.54	0.37	0.66
	0.15	0.54	0.37	0.66
	0.15	0.54	0.37	0.66
	0.15	0.54	0.37	0.66
	0.15	0.54	0.37	0.66
	0.15	0.54	0.37	0.66
	0.15	0.54	0.37	0.66
	0.15	0.54	0.37	0.66
	0.15	0.54	0.37	0.66
	0.15	0.54	0.37	0.66
	0.15	0.54	0.37	0.72
	0.15	0.54	0.37	0.72
	0.15	0.54	0.37	0.72
	0.15	0.54	0.37	0.72
	0.15	0.54	0.37	0.72
	0.15	0.54	0.37	0.72
	0.15	0.54	0.37	0.72
	0.15	0.54	0.37	0.72
	0.15	0.54	0.37	0.72
	0.15	0.54	0.37	0.72
	0.15	0.54	0.37	0.72
	0.15	0.54	0.37	0.72
	0.15	0.54	0.37	0.72
	0.15	0.54	0.37	0.72
	0.15	0.54	0.37	0.72
	0.15	0.54	0.37	0.72
	0.15	0.54	0.37	0.72
	0.15	0.54	0.37	0.72
	0.15	0.54	0.37	0.72
	0.15	0.54	0.37	0.72
	0.15	0.54	0.37	0.72
	0.15	0.54	0.39	0.72
	0.15	0.54	0.39	0.72
	0.15	0.54	0.39	0.72
	0.15	0.54	0.39	0.72
	0.15	0.54	0.39	0.72
	0.15	0.54	0.39	0.72
	0.15	0.54	0.39	0.72
	0.15	0.54	0.39	0.72
	0.15	0.54	0.39	0.72
	0.15	0.54	0.39	0.72
	0.15	0.54	0.39	0.72
	0.15	0.54	0.39	0.72
	0.15	0.54	0.39	0.72
	0.15	0.54	0.39	0.72
	0.15	0.54	0.39	0.72
	0.15	0.54	0.39	0.72
	0.15	0.54	0.39	0.72
	0.15	0.54	0.39	0.72
	0.15	0.54	0.39	0.72
	0.15	0.54	0.39	0.72
	0.15	0.54	0.39	0.72
	0.15	0.54	0.39	0.72
	0.15	0.54	0.39	0.72
	0.15	0.54	0.39	0.72
	0.15	0.54	0.39	0.72
	0.15	0.54	0.39	0.72
	0.15	0.54	0.39	0.72
	0.15	0.54	0.39	0.72
	0.15	0.54	0.39	0.72
	0.15	0.54	0.39	0.72
	0.15	0.54	0.39	0.72
	0.15	0.54	0.39	0.72
	0.15	0.54	0.39	0.72
	0.15	0.54	0.39	0.72
	0.15	0.54	0.39	0.72
	0.15	0.54	0.39	0.72
	0.15	0.54	0.39	0.72
	0.15	0.54	0.39	0.72
	0.15	0.54	0.39	0.72
	0.15	0.54	0.39	0.72
	0.15	0.54	0.39	0.72
	0.15	0.54	0.39	0.72
	0.15	0.54	0.39	0.72
	0.15	0.54	0.39	0.72
	0.15	0.54	0.39	0.72
	0.15	0.54	0.39	0.72
	0.15	0.54	0.39	0.72
	0.15	0.54	0.39	0.72
	0.15	0.54	0.39	0.72
	0.15	0.54	0.39	0.72
	0.15	0.54	0.39	0.72
	0.15	0.54	0.39	0.72
	0.15	0.54	0.39	0.72
	0.15	0.54	0.39	0.72
	0.15	0.54	0.39	0.72
	0.15	0.54	0.39	0.72
	0.15	0.54	0.39	0.72
	0.15	0.54	0.39	0.72
	0.15	0.54	0.39	0.72
	0.15	0.54	0.39	0.72
	0.15	0.54	0.39	0.72
	0.15	0.54	0.39	0.72
	0.15	0.54	0.39	0.72
	0.15	0.54	0.39	0.72
	0.15	0.54	0.39	0.72
	0.15	0.54	0.39	0.72
	0.15	0.54	0.39	0.72
	0.15	0.54	0.39	0.72
	0.15	0.54	0.39	0.72
	0.15	0.54	0.39	0.72
	0.15	0.54	0.39	0.72
	0.15	0.54	0.39	0.72
	0.15	0.54	0.39	0.72
	0.15	0.54	0.39	0.72
	0.15	0.54	0.39	0.72
	0.15	0.54	0.39	0.72
	0.15	0.54	0.39	0.72
	0.15	0.54	0.39	0.72
	0.15	0.54	0.39	0.72
	0.15	0.54	0.39	0.72
	0.15	0.54	0.39	0.72
	0.15	0.54	0.39	0.72
	0.15	0.54	0.39	0.72
	0.15	0.54	0.39	0.72
	0.15	0.54	0.39	0.72
	0.15	0.54	0.39	0.72
	0.15	0.54	0.39	0.72
	0.15	0.54	0.39	0.72
	0.15	0.54	0.39	0.72
	0.15	0.54	0.39	0.72
	0.15	0.54	0.39	0.72
	0.15	0.54	0.39	0.72
	0.15	0.54	0.39	0.72
	0.15	0.54	0.39	0.72
	0.15	0.54	0.39	0.72
	0.15	0.54	0.39	0.72
	0.15	0.54	0.39	0.72
	0.15	0.54	0.39	0.72
	0.15	0.54	0.39	0.72
	0.15	0.54	0.39	0.72
	0.15	0.54	0.39	0.72
	0.15	0.54	0.39	0.72
	0.15	0.54	0.39	0.72
	0.15	0.54	0.39	0.72
	0.15	0.54	0.39	0.72
	0.15	0.54	0.39	0.72
	0.15	0.54	0.39	0.72
	0.15	0.54	0.39	0.72
	0.15	0.54	0.39	0.72
	0.15	0.54	0.39	0.72
	0.15	0.54	0.39	0.72
	0.15	0.54	0.39	0.72
	0.15	0.54	0.39	0.72
	0.15	0.54	0.39	0.72
	0.15	0.54	0.39	0.72
	0.15	0.6	0.39	0.72
	0.15	0.6	0.39	0.72
	0.15	0.6	0.39	0.72
	0.15	0.6	0.39	0.72
	0.15	0.6	0.39	0.72
	0.15	0.6	0.39	0.72
	0.15	0.6	0.39	0.72
	0.15	0.6	0.39	0.72
	0.15	0.6	0.39	0.72
	0.15	0.6	0.39	0.72
	0.15	0.6	0.39	0.72
	0.15	0.6	0.39	0.72
	0.15	0.6	0.39	0.72
	0.15	0.6	0.39	0.72
	0.15	0.6	0.39	0.72
	0.15	0.6	0.39	0.72
	0.15	0.6	0.39	0.72
	0.15	0.6	0.39	0.72
	0.15	0.6	0.39	0.72
	0.15	0.6	0.39	0.72
	0.15	0.6	0.39	0.72
	0.15	0.6	0.39	0.72
	0.15	0.6	0.39	0.72
	0.15	0.6	0.39	0.72
	0.15	0.6	0.39	0.72
	0.15	0.6	0.39	0.72
	0.15	0.6	0.39	0.72
	0.15	0.6	0.39	0.72
	0.15	0.6	0.39	0.72
	0.15	0.6	0.39	0.72
	0.15	0.6	0.39	0.72
	0.15	0.6	0.39	0.72
	0.15	0.6	0.39	0.72
	0.15	0.6	0.39	0.72
	0.15	0.6	0.39	0.72
	0.15	0.6	0.39	0.72
	0.15	0.6	0.39	0.72
	0.15	0.6	0.39	0.72
	0.15	0.6	0.39	0.72
	0.15	0.6	0.39	0.72
	0.15	0.6	0.39	0.72
	0.15	0.6	0.39	0.72
	0.15	0.6	0.39	0.72
	0.15	0.6	0.39	0.72
	0.15	0.6	0.39	0.72
	0.15	0.6	0.39	0.72
	0.15	0.6	0.39	0.72
	0.15	0.6	0.39	0.72
	0.15	0.6	0.39	0.72
	0.15	0.6	0.39	0.72
	0.15	0.6	0.39	0.72
	0.15	0.6	0.39	0.72
	0.15	0.6	0.39	0.72
	0.15	0.6	0.39	0.72
	0.15	0.6	0.39	0.72
	0.15	0.6	0.39	0.72
	0.15	0.6	0.39	0.72
	0.15	0.6	0.39	0.72
	0.15	0.6	0.39	0.72
	0.15	0.6	0.39	0.72
	0.15	0.6	0.39	0.72
	0.15	0.6	0.39	0.72
	0.15	0.6	0.39	0.72
	0.15	0.6	0.39	0.72
	0.15	0.6	0.39	0.72
	0.15	0.6	0.39	0.72
	0.15	0.6	0.39	0.72
	0.15	0.6	0.39	0.72
	0.15	0.6	0.39	0.72
	0.15	0.6	0.39	0.72
	0.15	0.6	0.39	0.72
	0.15	0.6	0.39	0.72
	0.15	0.6	0.39	0.72
	0.15	0.6	0.39	0.72
	0.15	0.6	0.39	0.72
	0.15	0.6	0.39	0.72
	0.15	0.6	0.39	0.72
	0.15	0.6	0.39	0.72
	0.15	0.6	0.39	0.72
	0.15	0.6	0.39	0.72
	0.15	0.6	0.39	0.72
	0.15	0.6	0.39	0.72
	0.15	0.6	0.39	0.72
	0.15	0.6	0.39	0.72
	0.15	0.6	0.39	0.72
	0.15	0.6	0.39	0.72
	0.15	0.6	0.39	0.72
	0.15	0.6	0.39	0.72
	0.15	0.6	0.39	0.72
	0.15	0.6	0.39	0.72
	0.15	0.6	0.39	0.72
	0.15	0.6	0.39	0.72
	0.17	0.6	0.39	0.72
	0.17	0.6	0.39	0.72
	0.17	0.6	0.39	0.72
	0.17	0.6	0.39	0.72
	0.17	0.6	0.39	0.72
	0.17	0.6	0.39	0.72
	0.17	0.6	0.39	0.72
	0.17	0.6	0.39	0.72
	0.17	0.6	0.39	0.72
	0.17	0.6	0.39	0.72
	0.17	0.6	0.39	0.72
	0.17	0.6	0.39	0.72
	0.17	0.6	0.39	0.72
	0.17	0.6	0.39	0.72
	0.17	0.6	0.39	0.72
	0.17	0.6	0.39	0.72
	0.17	0.6	0.39	0.72
	0.17	0.6	0.39	0.72
	0.17	0.6	0.39	0.72
	0.17	0.6	0.39	0.72
	0.17	0.6	0.39	0.72
	0.17	0.6	0.39	0.72
	0.17	0.6	0.39	0.72
	0.17	0.6	0.39	0.72
	0.17	0.6	0.39	0.72
	0.17	0.6	0.39	0.72
	0.17	0.6	0.39	0.72
	0.17	0.6	0.39	0.72
	0.17	0.6	0.39	0.72
	0.17	0.6	0.39	0.72
	0.17	0.6	0.39	0.72
	0.17	0.6	0.39	0.72
	0.17	0.6	0.39	0.72
	0.17	0.6	0.39	0.72
	0.17	0.6	0.39	0.72
	0.17	0.6	0.39	0.72
	0.17	0.6	0.39	0.72
	0.17	0.6	0.39	0.72
	0.17	0.6	0.39	0.72
	0.17	0.6	0.39	0.72
	0.17	0.6	0.39	0.72
	0.17	0.6	0.39	0.72
	0.17	0.6	0.39	0.72
	0.17	0.6	0.39	0.72
	0.17	0.6	0.39	0.72
	0.17	0.6	0.39	0.72
	0.17	0.6	0.39	0.72
	0.17	0.6	0.39	0.72
	0.17	0.6	0.39	0.72
	0.17	0.6	0.39	0.72
	0.17	0.6	0.39	0.72
	0.17	0.6	0.39	0.72
	0.17	0.6	0.39	0.72
	0.17	0.6	0.39	0.72
	0.17	0.6	0.39	0.72
	0.17	0.6	0.39	0.72
	0.17	0.6	0.41	0.72
	0.17	0.6	0.41	0.72
	0.17	0.6	0.41	0.72
	0.17	0.6	0.41	0.72
	0.17	0.6	0.41	0.72
	0.17	0.6	0.41	0.72
	0.17	0.6	0.41	0.72
	0.17	0.6	0.41	0.72
	0.17	0.6	0.41	0.72
	0.17	0.6	0.41	0.72
	0.17	0.6	0.41	0.72
	0.17	0.6	0.41	0.72
	0.17	0.6	0.41	0.72
	0.17	0.6	0.41	0.72
	0.17	0.6	0.41	0.72
	0.17	0.6	0.41	0.72
	0.17	0.6	0.41	0.72
	0.17	0.6	0.41	0.72
	0.17	0.6	0.41	0.72
	0.17	0.6	0.41	0.72
	0.17	0.6	0.41	0.72
	0.17	0.6	0.41	0.72
	0.17	0.6	0.41	0.72
	0.17	0.6	0.41	0.72
	0.17	0.6	0.41	0.72
	0.17	0.6	0.41	0.72
	0.17	0.6	0.41	0.72
	0.17	0.6	0.41	0.72
	0.17	0.6	0.41	0.72
	0.17	0.6	0.41	0.72
	0.17	0.6	0.41	0.72
	0.17	0.6	0.41	0.72
	0.17	0.6	0.41	0.72
	0.17	0.6	0.41	0.72
	0.17	0.6	0.41	0.72
	0.17	0.6	0.41	0.72
	0.17	0.6	0.41	0.72
	0.17	0.6	0.41	0.72
	0.17	0.6	0.41	0.72
	0.17	0.6	0.41	0.72
	0.17	0.6	0.41	0.72
	0.17	0.6	0.41	0.72
	0.17	0.6	0.41	0.72
	0.17	0.6	0.41	0.72
	0.17	0.6	0.41	0.72
	0.17	0.6	0.41	0.72
	0.17	0.6	0.41	0.72
	0.17	0.6	0.41	0.72
	0.17	0.6	0.41	0.72
	0.17	0.6	0.41	0.72
	0.17	0.6	0.41	0.72
	0.17	0.6	0.41	0.72
	0.17	0.6	0.41	0.72
	0.17	0.6	0.41	0.72
	0.17	0.6	0.41	0.72
	0.17	0.6	0.41	0.72
	0.17	0.6	0.41	0.72
	0.17	0.6	0.41	0.72
	0.17	0.6	0.41	0.72
	0.17	0.6	0.41	0.72
	0.17	0.6	0.41	0.72
	0.17	0.6	0.41	0.72
	0.17	0.6	0.41	0.72
	0.17	0.6	0.41	0.72
	0.17	0.6	0.41	0.72
	0.17	0.6	0.41	0.72
	0.17	0.6	0.41	0.72
	0.17	0.6	0.41	0.72
	0.17	0.6	0.41	0.72
	0.17	0.6	0.41	0.72
	0.17	0.6	0.41	0.72
	0.17	0.6	0.41	0.78
	0.17	0.6	0.41	0.78
	0.17	0.6	0.41	0.78
	0.17	0.6	0.41	0.78
	0.17	0.6	0.41	0.78
	0.17	0.6	0.41	0.78
	0.17	0.6	0.41	0.78
	0.17	0.6	0.41	0.78
	0.17	0.6	0.41	0.78
	0.17	0.6	0.41	0.78
	0.17	0.6	0.41	0.78
	0.17	0.6	0.41	0.78
	0.17	0.6	0.41	0.78
	0.17	0.6	0.41	0.78
	0.17	0.6	0.41	0.78
	0.17	0.6	0.41	0.78
	0.17	0.6	0.41	0.78
	0.17	0.6	0.41	0.78
	0.17	0.6	0.41	0.78
	0.17	0.6	0.41	0.78
	0.17	0.6	0.41	0.78
	0.17	0.6	0.41	0.78
	0.17	0.6	0.41	0.78
	0.17	0.6	0.41	0.78
	0.17	0.6	0.41	0.78
	0.17	0.6	0.41	0.78
	0.17	0.6	0.41	0.78
	0.17	0.6	0.41	0.78
	0.17	0.6	0.41	0.78
	0.17	0.6	0.41	0.78
	0.17	0.6	0.41	0.78
	0.17	0.6	0.41	0.78
	0.17	0.6	0.41	0.78
	0.17	0.6	0.41	0.78
	0.17	0.6	0.41	0.78
	0.17	0.6	0.41	0.78
	0.17	0.6	0.41	0.78
	0.17	0.6	0.41	0.78
	0.17	0.6	0.41	0.78
	0.17	0.6	0.41	0.78
	0.17	0.6	0.41	0.78
	0.17	0.6	0.41	0.78
	0.17	0.6	0.41	0.78
	0.17	0.6	0.41	0.78
	0.17	0.6	0.41	0.78
	0.17	0.6	0.41	0.78
	0.17	0.6	0.41	0.78
	0.17	0.6	0.41	0.78
	0.17	0.6	0.41	0.78
	0.17	0.6	0.41	0.78
	0.17	0.6	0.41	0.78
	0.17	0.6	0.41	0.78
	0.17	0.6	0.41	0.78
	0.17	0.6	0.41	0.78
	0.17	0.6	0.41	0.78
	0.17	0.6	0.41	0.78
	0.17	0.6	0.41	0.78
	0.17	0.6	0.41	0.78
	0.17	0.6	0.41	0.78
	0.17	0.6	0.41	0.78
	0.17	0.6	0.41	0.78
	0.17	0.6	0.41	0.78
	0.17	0.6	0.41	0.78
	0.17	0.6	0.41	0.78
	0.17	0.6	0.41	0.78
	0.17	0.6	0.41	0.78
	0.17	0.6	0.41	0.78
	0.17	0.6	0.41	0.78
	0.17	0.6	0.41	0.78
	0.17	0.6	0.41	0.78
	0.17	0.6	0.41	0.78
	0.17	0.6	0.41	0.78
	0.17	0.6	0.41	0.78
	0.17	0.6	0.41	0.78
	0.17	0.6	0.41	0.78
	0.17	0.6	0.41	0.78
	0.17	0.6	0.41	0.78
	0.17	0.6	0.41	0.78
	0.17	0.6	0.41	0.78
	0.17	0.6	0.41	0.78
	0.17	0.6	0.41	0.78
	0.17	0.6	0.41	0.78
	0.17	0.6	0.41	0.78
	0.17	0.6	0.41	0.78
	0.17	0.6	0.41	0.78
	0.17	0.6	0.41	0.78
	0.17	0.6	0.41	0.78
	0.17	0.6	0.41	0.78
	0.17	0.6	0.41	0.78
	0.17	0.6	0.41	0.78
	0.17	0.6	0.41	0.78
	0.17	0.6	0.41	0.78
	0.17	0.6	0.41	0.78
	0.17	0.6	0.41	0.78
	0.17	0.6	0.41	0.78
	0.17	0.6	0.41	0.78
	0.17	0.6	0.41	0.78
	0.17	0.6	0.41	0.78
	0.17	0.6	0.41	0.78
	0.17	0.6	0.41	0.78
	0.17	0.6	0.41	0.78
	0.17	0.6	0.41	0.78
	0.17	0.6	0.41	0.78
	0.17	0.6	0.41	0.78
	0.17	0.6	0.41	0.78
	0.17	0.6	0.41	0.78
	0.17	0.6	0.41	0.78
	0.17	0.6	0.41	0.78
	0.17	0.6	0.41	0.78
	0.17	0.6	0.41	0.78
	0.17	0.6	0.41	0.78
	0.17	0.6	0.41	0.78
	0.17	0.6	0.41	0.78
	0.17	0.6	0.41	0.78
	0.17	0.6	0.41	0.78
	0.17	0.6	0.41	0.78
	0.17	0.6	0.41	0.78
	0.17	0.6	0.41	0.78
	0.17	0.6	0.41	0.78
	0.17	0.6	0.41	0.78
	0.17	0.6	0.41	0.78
	0.17	0.6	0.41	0.78
	0.17	0.6	0.41	0.78
	0.17	0.6	0.41	0.78
	0.17	0.6	0.41	0.78
	0.17	0.6	0.41	0.78
	0.17	0.6	0.41	0.78
	0.17	0.6	0.41	0.78
	0.17	0.6	0.41	0.78
[truncated: 23,997 more rows]

## Sheet: Figure 7
Figure 7b
		Mean intensity of PH-PLC-GFP signal
		WT + sh-ctrl	KO + sh-ctrl	WT + sh-TMEM24	KO + sh-TMEM24
	Field of view 1	63.71	88.82	67.271	67.489
	Field of view 2	67.643	90.844	44.578	83.454
	Field of view 3	66.139	107.316	49.561	87.145
	Field of view 4	69.143	108.341	50.042	66.576
	Field of view 5	63.847	89.511	66.256	85.846
	Field of view 6	48.893	106.823	67.891	85.355
	Field of view 7	48.999	89.074	66.077	67.961
	Field of view 8	66.49	96.183	47.391	64.729
	Field of view 9	48.067	111.288	49.186	68.957
	Field of view 10	47.397	90.533	49.761	83.203
	Field of view 11	49.507	108.091	65.892	70.49
	Field of view 12	49.553	90.215	64.653	69.624
	Field of view 13	46.304	91.65	48.043	85.781
	Field of view 14	47.44	88.61	63.959	69.233
	Field of view 15	45.612	106.357	66.137	65.623
	Field of view 16	48.534	89.608	65.74	68.441
	Field of view 17	63.805		66.603	68.884
	Field of view 18	47.346		65.414	69.847
	Field of view 19	67.155		65.381
Figure 7c
		Replicate 1	Replicate 2	Replicate 3	Replicate 4	Average (s.e.m.)	sd	t-test
	WT+sh-Ctrl	0.94	1.07	1	1	1.0025	0.0531507
	KO+sh-Ctrl	1.17	1.12	1.20386	1.13232	1.15654	0.0380436
	WT+sh-TMEM24	0.6	0.59	0.397047	0.518215	0.526316	0.0935611	0.00303105
	KO+sh-TMEM24	0.71	0.61	0.626659	0.558046	0.626176	0.0630609	0.000325291

## Sheet: Supp Figure 5
Supplementary Figure 5a
		Replicate 1	Replicate 2	Replicate 3	Average (s.e.m.)	sd	t-test
	KI+sh-Ctrl	1.02	0.98	1.08	1.02667	0.0503322
	KI+sh-TMEM24	0.48	0.52	0.53	0.51	0.0264575	0.00302472

## Sheet: Supp Figure 6
Supplementary Figure 6c
		DMSO				PKC inhibitor 3.3 µM				PKC inhibitor 10 µM
		Replicate 1	Replicate 2	Replicate 3		Replicate 1	Replicate 2	Replicate 3		Replicate 1	Replicate 2	Replicate 3
	p-S22	0.573813	0.497065	0.603101	p-S22	0.488879	0.454913	0.434542	p-S22	0.384767	0.347774	0.319201
	p-S19	0.133841	0.125002	0.09682	p-S19	0.152972	0.139165	0.15287	p-S19	0.170777	0.09492	0.130858
	p-S140 p-S142	0.191931	0.264318	0.223042	p-S140 p-S142	0.23513	0.251078	0.248871	p-S140 p-S142	0.256343	0.304836	0.304417
	Apo	0.100414	0.113614	0.077037	Apo	0.123019	0.154844	0.163716	Apo	0.188113	0.25247	0.245523
Supplementary Figure 6e
		DMSO				Thapsigargin 15 min				Thapsigargin 30 min
		Replicate 1	Replicate 2	Replicate 3		Replicate 1	Replicate 2	Replicate 3		Replicate 1	Replicate 2	Replicate 3
	p-S22	0.508993	0.59798	0.540501	p-S22	0.415491	0.491945	0.416755	p-S22	0.362919	0.428207	0.348659
	p-S19	0.143008	0.136945	0.16347	p-S19	0.279131	0.252606	0.24247	p-S19	0.32967	0.343764	0.340453
	p-S140 p-S142	0.220601	0.181008	0.183269	p-S140 p-S142	0.145468	0.131834	0.170031	p-S140 p-S142	0.129287	0.099791	0.124001
	Apo	0.127398	0.084067	0.11276	Apo	0.15991	0.123615	0.170744	Apo	0.178124	0.128237	0.186888

## Sheet: Supp. Figure 7
Supplementary Figure 7b
		RPL36 v2
		Replicate 1	Replicate 2	Replicate 3	Replicate 4	Replicate 5	Replicate 6	Average (s.e.m.)	sd	t-test
	WT	1.02393	1.00029	1.00015	1.16095	1.02613	0.920193	1.02194	0.0782848
	KO	5.49e-06	0.004497	0.000218	0.000303	0.011282	0.000805	0.00285175	0.00446092	5.83205e-07
		RPL36 v1 + v2
		Replicate 1	Replicate 2	Replicate 3	Replicate 4	Replicate 5	Replicate 6	Average (s.e.m.)	sd	t-test
	WT	1.00118	1.00376	1.00015	1.21072	0.867622	0.912762	0.999365	0.117941
	KO	0.402422	0.411759	0.278059	0.306812	0.650921	0.557276	0.434541	0.144386	0.00253405

## Sheet: Supp Figure 10
Supplementary Figure 10b
		Mean intensity of PH-PLC-GFP signal
		WT + Ctrl-sgRNA	KO + Ctrl-sgRNA	WT + TMEM24-sgRNA	KO + TMEM24-sgRNA
	Field of view 1	42.23	134.024	59.251	100.602
	Field of view 2	45.049	114.517	80.162	103.502
	Field of view 3	61.778	134.111	80.161	101.805
	Field of view 4	61.625	115.27	79.172	98.017
	Field of view 5	63.038	120.145	60.315	116.183
	Field of view 6	79.854	122.737	58.459	101.896
	Field of view 7	78.499	117.425	76.93	115.258
	Field of view 8	80.637	119.53	95.633	83.979
	Field of view 9	95.982	128.276	60.938	100.048
	Field of view 10	78.015	141.429	57.553	116.435
	Field of view 11	89.457	124.297	61.383	101.402
	Field of view 12	79.237	126.543	59.962	116.492
	Field of view 13	96.23	123.132	57.659	99.978
	Field of view 14	83.629	101.533	40.549	120.534
	Field of view 15	61.55	134.64	61.515	95.678
	Field of view 16			63.835	120.37
	Field of view 17				82.209
	Field of view 18				94.957
	Field of view 19				103.272

[truncated: 1 more sheets: Supp Figure 11]
